# Supplementary material for: Metabolic network reconstruction as a resource for analyzing Salmonella Typhimurium SL1344 growth in the mouse intestine
Source: PLoS Comput Biol. 2025 Mar 11;21(3):e1012869. doi: 10.1371/journal.pcbi.1012869 (PMC11925469; doi:10.1371/journal.pcbi.1012869)
Supplement: S1 Data — (XLSX) [file pcbi.1012869.s001.xlsx]

## Sheet: Reaction List
Abbreviation	Description	Reaction	GPR	Lower bound	Upper bound	Objective	Subsystem	Notes
3KGK	3-keto-L-gulonate kinase	3dhguln_c + atp_c -> 3dhgulnp_c + adp_c + h_c	SL1344_3639	0	1000	0	Alternate Carbon Metabolism	Included by getModelFromHomology
3NTD2pp	3'-nucleotidase (UMP) (periplasm)	3ump_p + h2o_p -> uri_p + pi_p	SL1344_4336	0	1000	0	Nucleotide Salvage Pathway	Included by getModelFromHomology
3NTD4pp	3'-nucleotidase (CMP) (periplasm)	h2o_p + 3cmp_p -> pi_p + cytd_p	SL1344_4336 or SL1344_2906	0	1000	0	Nucleotide Salvage Pathway	Included by getModelFromHomology
3NTD7pp	3'-nucleotidase (AMP) (periplasm)	h2o_p + 3amp_p -> pi_p + adn_p	SL1344_4336 or SL1344_2906	0	1000	0	Nucleotide Salvage Pathway	Included by getModelFromHomology
3NTD9pp	3'-nucleotidase (GMP) (periplasm)	h2o_p + 3gmp_p -> pi_p + gsn_p	SL1344_4336	0	1000	0	Nucleotide Salvage Pathway	Included by getModelFromHomology
3OAR100	3-oxoacyl-[acyl-carrier-protein] reductase (n-C10:0)	3odecACP_c + h_c + nadph_c <=> nadp_c + 3hdecACP_c	SL1344_1132	-1000	1000	0	Cell Envelope Biosynthesis	Included by getModelFromHomology
3OAR120	3-oxoacyl-[acyl-carrier-protein] reductase (n-C12:0)	3oddecACP_c + h_c + nadph_c <=> nadp_c + 3hddecACP_c	SL1344_1132	-1000	1000	0	Cell Envelope Biosynthesis	Included by getModelFromHomology
3OAR121	3-oxoacyl-[acyl-carrier-protein] reductase (n-C12:1)	3ocddec5eACP_c + h_c + nadph_c -> nadp_c + 3hcddec5eACP_c	SL1344_1132	0	1000	0	Cell Envelope Biosynthesis	Included by getModelFromHomology
3OAR140	3-oxoacyl-[acyl-carrier-protein] reductase (n-C14:0)	3omrsACP_c + h_c + nadph_c <=> nadp_c + 3hmrsACP_c	SL1344_1132	-1000	1000	0	Cell Envelope Biosynthesis	Included by getModelFromHomology
3OAR141	3-oxoacyl-[acyl-carrier-protein] reductase (n-C14:1)	3ocmrs7eACP_c + h_c + nadph_c -> nadp_c + 3hcmrs7eACP_c	SL1344_1132	0	1000	0	Cell Envelope Biosynthesis	Included by getModelFromHomology
3OAR160	3-oxoacyl-[acyl-carrier-protein] reductase (n-C16:0)	3opalmACP_c + h_c + nadph_c <=> nadp_c + 3hpalmACP_c	SL1344_1132	-1000	1000	0	Cell Envelope Biosynthesis	Included by getModelFromHomology
3OAR161	3-oxoacyl-[acyl-carrier-protein] reductase (n-C16:1)	3ocpalm9eACP_c + h_c + nadph_c -> nadp_c + 3hcpalm9eACP_c	SL1344_1132	0	1000	0	Cell Envelope Biosynthesis	Included by getModelFromHomology
23CAMPtex	23cAMP transport via diffusion (extracellular to periplasm)	23camp_e <=> 23camp_p	SL1344_0316 or SL1344_0936 or SL1344_1404 or SL1344_2237	-1000	1000	0	Transport Outer Membrane Porin	Included by getModelFromHomology
23CCMPtex	23cCMP transport via diffusion (extracellular to periplasm)	23ccmp_e <=> 23ccmp_p	SL1344_0316 or SL1344_0936 or SL1344_1404 or SL1344_2237	-1000	1000	0	Transport Outer Membrane Porin	Included by getModelFromHomology
23CGMPtex	23cGMP transport via diffusion (extracellular to periplasm)	23cgmp_e <=> 23cgmp_p	SL1344_0316 or SL1344_0936 or SL1344_1404 or SL1344_2237	-1000	1000	0	Transport Outer Membrane Porin	Included by getModelFromHomology
23CUMPtex	23cUMP transport via diffusion (extracellular to periplasm)	23cump_e <=> 23cump_p	SL1344_0316 or SL1344_0936 or SL1344_1404 or SL1344_2237	-1000	1000	0	Transport Outer Membrane Porin	Included by getModelFromHomology
3OAR180	3-oxoacyl-[acyl-carrier-protein] reductase (n-C18:0)	3ooctdACP_c + h_c + nadph_c <=> 3hoctaACP_c + nadp_c	SL1344_1132	-1000	1000	0	Cell Envelope Biosynthesis	Included by getModelFromHomology
23DAPPAtex	2,3-diaminopropionate transport via diffusion	23dappa_e <=> 23dappa_p	SL1344_0316 or SL1344_0936 or SL1344_1404 or SL1344_2237	-1000	1000	0	Transport Outer Membrane Porin	Included by getModelFromHomology
12PPDRtex	(R)-Propane-1,2-diol transport via diffusion (extracellular to periplasm)	12ppd__R_e <=> 12ppd__R_p	SL1344_0316 or SL1344_0936 or SL1344_1404 or SL1344_2237	-1000	1000	0	Transport Outer Membrane Porin	Included by getModelFromHomology
12PPDRtpp	(R)-Propane-1,2-diol facilitated transport (periplasm)	12ppd__R_p <=> 12ppd__R_c	SL1344_2013	-1000	1000	0	Transport Inner Membrane	Included by getModelFromHomology
12PPDStex	(S)-Propane-1,2-diol transport via diffusion (extracellular to periplasm)	12ppd__S_e <=> 12ppd__S_p	SL1344_0316 or SL1344_0936 or SL1344_1404 or SL1344_2237	-1000	1000	0	Transport Outer Membrane Porin	Included by getModelFromHomology
12PPDStpp	(S)-Propane-1,2-diol facilitated transport (periplasm)	12ppd__S_p <=> 12ppd__S_c	SL1344_2013	-1000	1000	0	Transport Inner Membrane	Included by getModelFromHomology
23PDE2pp	2',3'-cyclic-nucleotide phosphodiesterase (UMP) (periplasm)	23cump_p + h2o_p -> h_p + 3ump_p	SL1344_4336	0	1000	0	Nucleotide Salvage Pathway	Included by getModelFromHomology
23PDE4pp	2',3'-cyclic-nucleotide phosphodiesterase (CMP) (periplasm)	23ccmp_p + h2o_p -> h_p + 3cmp_p	SL1344_4336	0	1000	0	Nucleotide Salvage Pathway	Included by getModelFromHomology
23PDE7pp	2',3'-cyclic-nucleotide phosphodiesterase (AMP) (periplasm)	23camp_p + h2o_p -> h_p + 3amp_p	SL1344_4336	0	1000	0	Nucleotide Salvage Pathway	Included by getModelFromHomology
23PDE9pp	2',3'-cyclic-nucleotide phosphodiesterase (GMP) (periplasm)	23cgmp_p + h2o_p -> h_p + 3gmp_p	SL1344_4336	0	1000	0	Nucleotide Salvage Pathway	Included by getModelFromHomology
26DAHtex	Meso-2,6-Diaminoheptanedioate transport via diffusion (extracellular to periplasm)	26dap__M_e <=> 26dap__M_p	SL1344_0316 or SL1344_0936 or SL1344_1404 or SL1344_2237	-1000	1000	0	Transport Outer Membrane Porin	Included by getModelFromHomology
2AGPA120tipp	2-Acyl-sn-glycero-3-phosphatidate (n-C12:0) transporter via facilitated diffusion (periplasm)	2ddecg3p_p -> 2ddecg3p_c	SL1344_2987	0	1000	0	Transport Inner Membrane	Included by getModelFromHomology
2AGPA140tipp	2-Acyl-sn-glycero-3-phosphatidate (n-C14:0) transporter via facilitated diffusion (periplasm)	2tdecg3p_p -> 2tdecg3p_c	SL1344_2987	0	1000	0	Transport Inner Membrane	Included by getModelFromHomology
2AGPA141tipp	2-Acyl-sn-glycero-3-phosphatidate (n-C14:1) transporter via facilitated diffusion (periplasm)	2tdec7eg3p_p -> 2tdec7eg3p_c	SL1344_2987	0	1000	0	Transport Inner Membrane	Included by getModelFromHomology
2AGPA160tipp	2-Acyl-sn-glycero-3-phosphatidate (n-C16:0) transporter via facilitated diffusion (periplasm)	2hdecg3p_p -> 2hdecg3p_c	SL1344_2987	0	1000	0	Transport Inner Membrane	Included by getModelFromHomology
2AGPA161tipp	2-Acyl-sn-glycero-3-phosphatidate (n-C16:1) transporter via facilitated diffusion (periplasm)	2hdec9eg3p_p -> 2hdec9eg3p_c	SL1344_2987	0	1000	0	Transport Inner Membrane	Included by getModelFromHomology
2AGPA180tipp	2-Acyl-sn-glycero-3-phosphatidate (n-C18:0) transporter via facilitated diffusion (periplasm)	2odecg3p_p -> 2odecg3p_c	SL1344_2987	0	1000	0	Transport Inner Membrane	Included by getModelFromHomology
2AGPA181tipp	2-Acyl-sn-glycero-3-phosphatidate (n-C18:1) transporter via facilitated diffusion (periplasm)	2odec11eg3p_p -> 2odec11eg3p_c	SL1344_2987	0	1000	0	Transport Inner Membrane	Included by getModelFromHomology
14GLUCANabcpp	1,4-alpha-D-glucan transport via ABC system (periplasm)	h2o_c + atp_c + 14glucan_p -> adp_c + 14glucan_c + pi_c + h_c	SL1344_4166 and SL1344_4164 and SL1344_4163 and SL1344_4167	0	1000	0	Transport Inner Membrane	Included by getModelFromHomology
14GLUCANtexi	1,4-alpha-D-glucan transport via diffusion (extracellular to periplasm) irreversible	14glucan_e -> 14glucan_p	SL1344_4168	0	1000	0	Transport Outer Membrane	Included by getModelFromHomology
2AGPE120tipp	2-Acyl-sn-glycero-3-phosphoethanolamine (n-C12:0) transporter via facilitated diffusion (periplasm)	2agpe120_p -> 2agpe120_c	SL1344_2987	0	1000	0	Transport Inner Membrane	Included by getModelFromHomology
3OAR181	3-oxoacyl-[acyl-carrier-protein] reductase (n-C18:1)	3ocvac11eACP_c + h_c + nadph_c -> 3hcvac11eACP_c + nadp_c	SL1344_1132	0	1000	0	Cell Envelope Biosynthesis	Included by getModelFromHomology
2AGPE140tipp	2-Acyl-sn-glycero-3-phosphoethanolamine (n-C14:0) transporter via facilitated diffusion (periplasm)	2agpe140_p -> 2agpe140_c	SL1344_2987	0	1000	0	Transport Inner Membrane	Included by getModelFromHomology
2AGPE141tipp	2-Acyl-sn-glycero-3-phosphoethanolamine (n-C14:1) transporter via facilitated diffusion (periplasm)	2agpe141_p -> 2agpe141_c	SL1344_2987	0	1000	0	Transport Inner Membrane	Included by getModelFromHomology
3OAR40	3-oxoacyl-[acyl-carrier-protein] reductase (n-C4:0)	actACP_c + h_c + nadph_c <=> 3haACP_c + nadp_c	SL1344_1132	-1000	1000	0	Cell Envelope Biosynthesis	Included by getModelFromHomology
2AGPE160tipp	2-Acyl-sn-glycero-3-phosphoethanolamine (n-C16:0) transporter via facilitated diffusion (periplasm)	2agpe160_p -> 2agpe160_c	SL1344_2987	0	1000	0	Transport Inner Membrane	Included by getModelFromHomology
3OAR60	3-oxoacyl-[acyl-carrier-protein] reductase (n-C6:0)	3ohexACP_c + h_c + nadph_c <=> 3hhexACP_c + nadp_c	SL1344_1132	-1000	1000	0	Cell Envelope Biosynthesis	Included by getModelFromHomology
2AGPE161tipp	2-Acyl-sn-glycero-3-phosphoethanolamine (n-C16:1) transporter via facilitated diffusion (periplasm)	2agpe161_p -> 2agpe161_c	SL1344_2987	0	1000	0	Transport Inner Membrane	Included by getModelFromHomology
2AGPE180tipp	2-Acyl-sn-glycero-3-phosphoethanolamine (n-C18:0) transporter via facilitated diffusion (periplasm)	2agpe180_p -> 2agpe180_c	SL1344_2987	0	1000	0	Transport Inner Membrane	Included by getModelFromHomology
2AGPE181tipp	2-Acyl-sn-glycero-3-phosphoethanolamine (n-C18:1) transporter via facilitated diffusion (periplasm)	2agpe181_p -> 2agpe181_c	SL1344_2987	0	1000	0	Transport Inner Membrane	Included by getModelFromHomology
2AGPEAT120	2-acyl-glycerophospho-ethanolamine acyltransferase (n-C12:0)	2agpe120_c + ddca_c + atp_c -> ppi_c + amp_c + pe120_c	SL1344_2988	0	1000	0	Glycerophospholipid Metabolism	Included by getModelFromHomology
ABUTtex	4-aminobutyrate transport via diffusion (extracellular to periplasm)	4abut_e <=> 4abut_p	SL1344_0316 or SL1344_0936 or SL1344_1404 or SL1344_2237	-1000	1000	0	Transport Outer Membrane Porin	Included by getModelFromHomology
ACACtex	Acetoacetate transport via diffusion (extracellular to periplasm)	acac_e <=> acac_p	SL1344_0316 or SL1344_0936 or SL1344_1404 or SL1344_2237	-1000	1000	0	Transport Outer Membrane Porin	Included by getModelFromHomology
ACALD	Acetaldehyde dehydrogenase (acetylating)	nad_c + coa_c + acald_c <=> h_c + nadh_c + accoa_c	SL1344_1680 or SL1344_2426	-1000	1000	0	Pyruvate Metabolism	Included by getModelFromHomology
ACALDtex	Acetaldehyde transport via diffusion (extracellular to periplasm)	acald_e <=> acald_p	SL1344_0316 or SL1344_0936 or SL1344_1404 or SL1344_2237	-1000	1000	0	Transport Outer Membrane Porin	Included by getModelFromHomology
2AGPEAT140	2-acyl-glycerophospho-ethanolamine acyltransferase (n-C14:0)	2agpe140_c + ttdca_c + atp_c -> ppi_c + amp_c + pe140_c	SL1344_2988	0	1000	0	Glycerophospholipid Metabolism	Included by getModelFromHomology
3OAR80	3-oxoacyl-[acyl-carrier-protein] reductase (n-C8:0)	3ooctACP_c + h_c + nadph_c <=> 3hoctACP_c + nadp_c	SL1344_1132	-1000	1000	0	Cell Envelope Biosynthesis	Included by getModelFromHomology
2AGPEAT141	2-acyl-glycerophospho-ethanolamine acyltransferase (n-C14:1)	2agpe141_c + ttdcea_c + atp_c -> ppi_c + amp_c + pe141_c	SL1344_2988	0	1000	0	Glycerophospholipid Metabolism	Included by getModelFromHomology
2AGPEAT160	2-acyl-glycerophospho-ethanolamine acyltransferase (n-C16:0)	2agpe160_c + hdca_c + atp_c -> ppi_c + amp_c + pe160_c	SL1344_2988	0	1000	0	Glycerophospholipid Metabolism	Included by getModelFromHomology
2AGPEAT161	2-acyl-glycerophospho-ethanolamine acyltransferase (n-C16:1)	2agpe161_c + atp_c + hdcea_c -> ppi_c + amp_c + pe161_c	SL1344_2988	0	1000	0	Glycerophospholipid Metabolism	Included by getModelFromHomology
ACCOAL	Acetate-CoA ligase (ADP-forming)	atp_c + ppa_c + coa_c -> adp_c + pi_c + ppcoa_c	SL1344_0366 or SL1344_4211	0	1000	0	Alternate Carbon Metabolism	Included by getModelFromHomology
3OAS100	3-oxoacyl-[acyl-carrier-protein] synthase (n-C10:0)	ocACP_c + malACP_c + h_c -> 3odecACP_c + ACP_c + co2_c	SL1344_2347 or SL1344_1134	0	1000	0	Cell Envelope Biosynthesis	Included by getModelFromHomology
2AGPEAT180	2-acyl-glycerophospho-ethanolamine acyltransferase (n-C18:0)	2agpe180_c + atp_c + ocdca_c -> ppi_c + amp_c + pe180_c	SL1344_2988	0	1000	0	Glycerophospholipid Metabolism	Included by getModelFromHomology
2AGPEAT181	2-acyl-glycerophospho-ethanolamine acyltransferase (n-C18:1)	2agpe181_c + atp_c + ocdcea_c -> ppi_c + amp_c + pe181_c	SL1344_2988	0	1000	0	Glycerophospholipid Metabolism	Included by getModelFromHomology
2AGPG120tipp	2-Acyl-sn-glycero-3-phosphoglycerol (n-C12:0) transporter via facilitated diffusion (periplasm)	2agpg120_p -> 2agpg120_c	SL1344_2987	0	1000	0	Transport Inner Membrane	Included by getModelFromHomology
ACGAL1Ptex	N-acetyl-D-galactosamine 1-phosphate transport via diffusion (extracellular to periplasm)	acgal1p_e <=> acgal1p_p	SL1344_0316 or SL1344_0936 or SL1344_1404 or SL1344_2237	-1000	1000	0	Transport Outer Membrane Porin	Included by getModelFromHomology
3OAS120	3-oxoacyl-[acyl-carrier-protein] synthase (n-C12:0)	malACP_c + dcaACP_c + h_c -> 3oddecACP_c + ACP_c + co2_c	SL1344_2347 or SL1344_1134	0	1000	0	Cell Envelope Biosynthesis	Included by getModelFromHomology
ACGALtex	N-acetyl-D-galactosamine transport via diffusion (extracellular to periplasm)	acgal_e <=> acgal_p	SL1344_0316 or SL1344_0936 or SL1344_1404 or SL1344_2237	-1000	1000	0	Transport Outer Membrane Porin	Included by getModelFromHomology
2AGPG140tipp	2-Acyl-sn-glycero-3-phosphoglycerol (n-C14:0) transporter via facilitated diffusion (periplasm)	2agpg140_p -> 2agpg140_c	SL1344_2987	0	1000	0	Transport Inner Membrane	Included by getModelFromHomology
2AGPG141tipp	2-Acyl-sn-glycero-3-phosphoglycerol (n-C14:1) transporter via facilitated diffusion (periplasm)	2agpg141_p -> 2agpg141_c	SL1344_2987	0	1000	0	Transport Inner Membrane	Included by getModelFromHomology
2AGPG160tipp	2-Acyl-sn-glycero-3-phosphoglycerol (n-C16:0) transporter via facilitated diffusion (periplasm)	2agpg160_p -> 2agpg160_c	SL1344_2987	0	1000	0	Transport Inner Membrane	Included by getModelFromHomology
ACGAM1Ptex	N-acetyl-D-glucosamine 1-phosphate transport via diffusion (extracellular to periplasm)	acgam1p_e <=> acgam1p_p	SL1344_0316 or SL1344_0936 or SL1344_1404 or SL1344_2237	-1000	1000	0	Transport Outer Membrane Porin	Included by getModelFromHomology
ACGAMK	N-acetylglucosamine kinase	atp_c + acgam_c -> adp_c + h_c + acgam6p_c	SL1344_1157	0	1000	0	Murein Recycling	Included by getModelFromHomology
ACGAMT	UDP-N-acetylglucosamine:undecaprenylphosphate N-acetylglucosamine -1-phosphate transferase	udcpp_c + uacgam_c -> ump_c + unaga_c	SL1344_3877	0	1000	0	Cell Envelope Biosynthesis	Included by getModelFromHomology
2AGPG161tipp	2-Acyl-sn-glycero-3-phosphoglycerol (n-C16:1) transporter via facilitated diffusion (periplasm)	2agpg161_p -> 2agpg161_c	SL1344_2987	0	1000	0	Transport Inner Membrane	Included by getModelFromHomology
2AGPG180tipp	2-Acyl-sn-glycero-3-phosphoglycerol (n-C18:0) transporter via facilitated diffusion (periplasm)	2agpg180_p -> 2agpg180_c	SL1344_2987	0	1000	0	Transport Inner Membrane	Included by getModelFromHomology
2AGPG181tipp	2-Acyl-sn-glycero-3-phosphoglycerol (n-C18:1) transporter via facilitated diffusion (periplasm)	2agpg181_p -> 2agpg181_c	SL1344_2987	0	1000	0	Transport Inner Membrane	Included by getModelFromHomology
ACGAtex	N-Acetyl-D-glucosamine transport via diffusion (extracellular to periplasm)	acgam_e <=> acgam_p	SL1344_0316 or SL1344_0936 or SL1344_1404 or SL1344_2237	-1000	1000	0	Transport Outer Membrane Porin	Included by getModelFromHomology
2AGPGAT120	2-acyl-glycerophospho-glycerol acyltransferase (n-C12:0)	ddca_c + atp_c + 2agpg120_c -> ppi_c + amp_c + pg120_c	SL1344_2988	0	1000	0	Glycerophospholipid Metabolism	Included by getModelFromHomology
ACGK	Acetylglutamate kinase	atp_c + acglu_c -> adp_c + acg5p_c	SL1344_4072	0	1000	0	Arginine and Proline Metabolism	Included by getModelFromHomology
2AGPGAT140	2-acyl-glycerophospho-glycerol acyltransferase (n-C14:0)	ttdca_c + atp_c + 2agpg140_c -> ppi_c + amp_c + pg140_c	SL1344_2988	0	1000	0	Glycerophospholipid Metabolism	Included by getModelFromHomology
3OAS121	3-oxoacyl-[acyl-carrier-protein] synthase (n-C12:1)	malACP_c + cdec3eACP_c + h_c -> 3ocddec5eACP_c + ACP_c + co2_c	SL1344_2347	0	1000	0	Cell Envelope Biosynthesis	Included by getModelFromHomology
2AGPGAT141	2-acyl-glycerophospho-glycerol acyltransferase (n-C14:1)	ttdcea_c + atp_c + 2agpg141_c -> ppi_c + amp_c + pg141_c	SL1344_2988	0	1000	0	Glycerophospholipid Metabolism	Included by getModelFromHomology
2AGPGAT160	2-acyl-glycerophospho-glycerol acyltransferase (n-C16:0)	hdca_c + atp_c + 2agpg160_c -> ppi_c + amp_c + pg160_c	SL1344_2988	0	1000	0	Glycerophospholipid Metabolism	Included by getModelFromHomology
ACGS	N-acetylglutamate synthase	glu__L_c + accoa_c -> h_c + coa_c + acglu_c	SL1344_2970	0	1000	0	Arginine and Proline Metabolism	Included by getModelFromHomology
3OAS140	3-oxoacyl-[acyl-carrier-protein] synthase (n-C14:0)	malACP_c + ddcaACP_c + h_c -> 3omrsACP_c + ACP_c + co2_c	SL1344_2347 or SL1344_1134	0	1000	0	Cell Envelope Biosynthesis	Included by getModelFromHomology
ACKr	Acetate kinase	atp_c + ac_c <=> adp_c + actp_c	SL1344_3214 or SL1344_2306 or SL1344_1817	-1000	1000	0	Pyruvate Metabolism	Included by getModelFromHomology
2AGPGAT161	2-acyl-glycerophospho-glycerol acyltransferase (n-C16:1)	atp_c + hdcea_c + 2agpg161_c -> ppi_c + amp_c + pg161_c	SL1344_2988	0	1000	0	Glycerophospholipid Metabolism	Included by getModelFromHomology
2AGPGAT180	2-acyl-glycerophospho-glycerol acyltransferase (n-C18:0)	atp_c + ocdca_c + 2agpg180_c -> ppi_c + amp_c + pg180_c	SL1344_2988	0	1000	0	Glycerophospholipid Metabolism	Included by getModelFromHomology
2AGPGAT181	2-acyl-glycerophospho-glycerol acyltransferase (n-C18:1)	atp_c + ocdcea_c + 2agpg181_c -> ppi_c + amp_c + pg181_c	SL1344_2988	0	1000	0	Glycerophospholipid Metabolism	Included by getModelFromHomology
3OAS141	3-oxoacyl-[acyl-carrier-protein] synthase (n-C14:1)	malACP_c + cddec5eACP_c + h_c -> 3ocmrs7eACP_c + ACP_c + co2_c	SL1344_2347	0	1000	0	Cell Envelope Biosynthesis	Included by getModelFromHomology
ACMAMUT	UDP-N-acetyl-D-mannosaminuronic acid transferase	unaga_c + uacmamu_c -> h_c + udp_c + unagamu_c	SL1344_3888	0	1000	0	Cell Envelope Biosynthesis	Included by getModelFromHomology
3OAS160	3-oxoacyl-[acyl-carrier-protein] synthase (n-C16:0)	malACP_c + myrsACP_c + h_c -> 3opalmACP_c + ACP_c + co2_c	SL1344_2347 or SL1344_1134	0	1000	0	Cell Envelope Biosynthesis	Included by getModelFromHomology
3OAS161	3-oxoacyl-[acyl-carrier-protein] synthase (n-C16:1)	malACP_c + tdeACP_c + h_c -> 3ocpalm9eACP_c + ACP_c + co2_c	SL1344_2347	0	1000	0	Cell Envelope Biosynthesis	Included by getModelFromHomology
ACMANAtex	N-acetyl-D-mannosamine transport via diffusion (extracellular to periplasm)	acmana_e <=> acmana_p	SL1344_2237 or SL1344_0316 or SL1344_0936 or SL1344_1404	-1000	1000	0	Transport Outer Membrane Porin	Included by getModelFromHomology
ACMUMtex	N-acetylmuramate transport via diffusion (extracellular to periplasm)	acmum_e -> acmum_p	SL1344_0316 or SL1344_0936 or SL1344_1404 or SL1344_2237	0	1000	0	Transport Outer Membrane Porin	Included by getModelFromHomology
2DGLCNRx	2-dehydro-D-gluconate reductase (NADH)	h_c + 2dhglcn_c + nadh_c -> glcn_c + nad_c	SL1344_3612	0	1000	0	Alternate Carbon Metabolism	Included by getModelFromHomology
2DGLCNRy	2-dehydro-D-gluconate reductase (NADPH)	h_c + 2dhglcn_c + nadph_c -> glcn_c + nadp_c	SL1344_3612	0	1000	0	Alternate Carbon Metabolism	Included by getModelFromHomology
2DGULRx	2-dehydro-L-gulonate reductase (NADH)	h_c + nadh_c + 2dhguln_c -> nad_c + idon__L_c	SL1344_3612	0	1000	0	Alternate Carbon Metabolism	Included by getModelFromHomology
2DGULRy	2-dehydro-L-gulonate reductase (NADPH)	h_c + nadph_c + 2dhguln_c -> nadp_c + idon__L_c	SL1344_3612	0	1000	0	Alternate Carbon Metabolism	Included by getModelFromHomology
ACNAMt2pp	N-acetylneuraminate proton symport (periplasm)	h_p + acnam_p -> h_c + acnam_c	SL1344_3310	0	1000	0	Transport Inner Membrane	Included by getModelFromHomology
ACNAMtex	N-acetylneuraminate transport via diffusion (extracellular to periplasm)	acnam_e <=> acnam_p	SL1344_0936 or SL1344_2237	-1000	1000	0	Transport Outer Membrane	Included by getModelFromHomology
ACNML	N-Acetylneuraminate lyase	acnam_c -> pyr_c + acmana_c	SL1344_3311	0	1000	0	Alternate Carbon Metabolism	Included by getModelFromHomology
ACOAD1f	Acyl-CoA dehydrogenase (butanoyl-CoA)	btcoa_c + fad_c <=> fadh2_c + b2coa_c	SL1344_0305	-1000	1000	0	Membrane Lipid Metabolism	Included by getModelFromHomology
ACOAD2f	Acyl-CoA dehydrogenase (hexanoyl-CoA)	fad_c + hxcoa_c <=> fadh2_c + hx2coa_c	SL1344_0305	-1000	1000	0	Membrane Lipid Metabolism	Included by getModelFromHomology
2MAHMP	2-Methyl-4-amino-5-hydroxymethylpyrimidine diphosphatase	h2o_c + 2mahmp_c -> pi_c + h_c + 4ampm_c	SL1344_0451	0	1000	0	Cofactor and Prosthetic Group Biosynthesis	Included by getModelFromHomology
3OAS180	3-oxoacyl-[acyl-carrier-protein] synthase (n-C18:0)	malACP_c + palmACP_c + h_c -> 3ooctdACP_c + ACP_c + co2_c	SL1344_1134 or SL1344_2347	0	1000	0	Cell Envelope Biosynthesis	Included by getModelFromHomology
34dhpactex	Dihydroxyphenylacetaldehyde transport via diffusion (extracellular to periplasm)	34dhpac_e <=> 34dhpac_p	SL1344_0316 or SL1344_0936 or SL1344_1404 or SL1344_2237	-1000	1000	0	Transport Outer Membrane Porin	Included by getModelFromHomology
3AMPtex	3AMP transport via diffusion (extracellular to periplasm)	3amp_e <=> 3amp_p	SL1344_0316 or SL1344_0936 or SL1344_1404 or SL1344_2237	-1000	1000	0	Transport Outer Membrane Porin	Included by getModelFromHomology
ACOAD3f	Acyl-CoA dehydrogenase (octanoyl-CoA)	fad_c + occoa_c <=> fadh2_c + oc2coa_c	SL1344_0305	-1000	1000	0	Membrane Lipid Metabolism	Included by getModelFromHomology
ACOAD4f	Acyl-CoA dehydrogenase (decanoyl-CoA)	fad_c + dcacoa_c <=> fadh2_c + dc2coa_c	SL1344_0305	-1000	1000	0	Membrane Lipid Metabolism	Included by getModelFromHomology
ACOAD5f	Acyl-CoA dehydrogenase (dodecanoyl-CoA)	fad_c + ddcacoa_c <=> fadh2_c + dd2coa_c	SL1344_0305	-1000	1000	0	Membrane Lipid Metabolism	Included by getModelFromHomology
3CMPtex	3CMP transport via diffusion (extracellular to periplasm)	3cmp_e <=> 3cmp_p	SL1344_0316 or SL1344_0936 or SL1344_1404 or SL1344_2237	-1000	1000	0	Transport Outer Membrane Porin	Included by getModelFromHomology
3OAS181	3-oxoacyl-[acyl-carrier-protein] synthase (n-C18:1)	malACP_c + hdeACP_c + h_c -> 3ocvac11eACP_c + ACP_c + co2_c	SL1344_1134	0	1000	0	Cell Envelope Biosynthesis	Included by getModelFromHomology
3GMPtex	3GMP transport via diffusion (extracellular to periplasm)	3gmp_e <=> 3gmp_p	SL1344_0316 or SL1344_1404 or SL1344_2237 or SL1344_0936	-1000	1000	0	Transport Outer Membrane Porin	Included by getModelFromHomology
ACOAD6f	Acyl-CoA dehydrogenase (tetradecanoyl-CoA)	fad_c + tdcoa_c <=> fadh2_c + td2coa_c	SL1344_0305	-1000	1000	0	Membrane Lipid Metabolism	Included by getModelFromHomology
ACOAD7f	Acyl-CoA dehydrogenase (hexadecanoyl-CoA)	fad_c + pmtcoa_c <=> fadh2_c + hdd2coa_c	SL1344_0305	-1000	1000	0	Membrane Lipid Metabolism	Included by getModelFromHomology
ACOAD8f	Acyl-CoA dehydrogenase (octadecanoyl-CoA)	fad_c + stcoa_c <=> fadh2_c + od2coa_c	SL1344_0305	-1000	1000	0	Membrane Lipid Metabolism	Included by getModelFromHomology
ACODA	Acetylornithine deacetylase	h2o_c + acorn_c -> ac_c + orn_c	SL1344_4070	0	1000	0	Arginine and Proline Metabolism	Included by getModelFromHomology
3OAS60	3-oxoacyl-[acyl-carrier-protein] synthase (n-C6:0)	malACP_c + butACP_c + h_c -> 3ohexACP_c + ACP_c + co2_c	SL1344_2347 or SL1344_1134	0	1000	0	Cell Envelope Biosynthesis	Included by getModelFromHomology
3OAS80	3-oxoacyl-[acyl-carrier-protein] synthase (n-C8:0)	malACP_c + hexACP_c + h_c -> 3ooctACP_c + ACP_c + co2_c	SL1344_2347 or SL1344_1134	0	1000	0	Cell Envelope Biosynthesis	Included by getModelFromHomology
3PEPTabcpp	Tripeptide (LalaDgluMdap) transport via ABC system (periplasm)	LalaDgluMdap_p + h2o_c + atp_c -> adp_c + LalaDgluMdap_c + pi_c + h_c	SL1344_1609 and SL1344_1676 and SL1344_1675 and SL1344_1674 and SL1344_1673	0	1000	0	Murein Recycling	Included by getModelFromHomology
ACONTa	Aconitase (half-reaction A, Citrate hydro-lyase)	cit_c <=> h2o_c + acon_C_c	SL1344_0159 or SL1344_1644	-1000	1000	0	Citric Acid Cycle	Included by getModelFromHomology
ACONTb	Aconitase (half-reaction B, Isocitrate hydro-lyase)	h2o_c + acon_C_c <=> icit_c	SL1344_0159 or SL1344_1644	-1000	1000	0	Citric Acid Cycle	Included by getModelFromHomology
ADK1	Adenylate kinase	amp_c + atp_c -> 2 adp_c	SL1344_0481	0	1000	0	Nucleotide Salvage Pathway	Included by getModelFromHomology
ADK3	Adentylate kinase (GTP)	amp_c + gtp_c <=> adp_c + gdp_c	SL1344_0481	-1000	1000	0	Nucleotide Salvage Pathway	Included by getModelFromHomology
ACOTA	Acetylornithine transaminase	akg_c + acorn_c <=> glu__L_c + acg5sa_c	SL1344_1238 or SL1344_3435 or SL1344_1238 or SL1344_3435	-1000	1000	0	Arginine and Proline Metabolism	Included by getModelFromHomology
3PEPTtex	LalaDgluMdap (tripeptide) transport via diffusion (extracellular to periplasm)	LalaDgluMdap_e <=> LalaDgluMdap_p	SL1344_0316 or SL1344_0936 or SL1344_1404 or SL1344_2237	-1000	1000	0	Transport Outer Membrane Porin	Included by getModelFromHomology
ACS	Acetyl-CoA synthetase	atp_c + coa_c + ac_c -> ppi_c + amp_c + accoa_c	SL1344_4211	0	1000	0	Pyruvate Metabolism	Included by getModelFromHomology
ACSERtex	O-Acetyl-L-serine transport via diffusion (extracellular to periplasm)	acser_e <=> acser_p	SL1344_0316 or SL1344_0936 or SL1344_1404 or SL1344_2237	-1000	1000	0	Transport Outer Membrane Porin	Included by getModelFromHomology
ADK4	Adentylate kinase (ITP)	amp_c + itp_c <=> adp_c + idp_c	SL1344_0481	-1000	1000	0	Nucleotide Salvage Pathway	Included by getModelFromHomology
ADMDC	Adenosylmethionine decarboxylase	h_c + amet_c -> co2_c + ametam_c	SL1344_0166	0	1000	0	Arginine and Proline Metabolism	Included by getModelFromHomology
ADNCYC	Adenylate cyclase	atp_c -> ppi_c + camp_c	SL1344_3894	0	1000	0	Nucleotide Salvage Pathway	Included by getModelFromHomology
3UMPtex	3UMP transport via diffusion (extracellular to periplasm)	3ump_e <=> 3ump_p	SL1344_0316 or SL1344_0936 or SL1344_1404 or SL1344_2237	-1000	1000	0	Transport Outer Membrane Porin	Included by getModelFromHomology
ADNK1	Adenosine kinase	atp_c + adn_c -> amp_c + adp_c + h_c	SL1344_0481	0	1000	0	Nucleotide Salvage Pathway	Included by getModelFromHomology
ADNUC	Adenosine hydrolase	h2o_c + adn_c -> ade_c + rib__D_c	SL1344_0052	0	1000	0	Alternate Carbon Metabolism	Included by getModelFromHomology
ADNt2pp_copy1	Adenosine transport in via proton symport (periplasm)	adn_p + h_p -> h_c + adn_c	SL1344_3088 or SL1344_2377	0	1000	0	Transport Inner Membrane	Included by getModelFromHomology
ACSERtpp	O-Acetyl-L-serine export via facilitated transport	acser_c -> acser_p	SL1344_1447	0	1000	0	Transport Inner Membrane	Included by getModelFromHomology
ACt4pp	Na+/Acetate symport (periplasm)	ac_p + na1_p -> ac_c + na1_c	SL1344_4209	0	1000	0	Transport Inner Membrane	Included by getModelFromHomology
ADNt2pp_copy2	Adenosine transport in via proton symport (periplasm)	adn_p + h_p <=> h_c + adn_c	SL1344_2384	-1000	1000	0	Transport Inner Membrane	Included by getModelFromHomology
4HOXPACDtex	4-hydroxyphenylacetaldehyde transport via diffusion (extracellular to periplasm)	4hoxpacd_e <=> 4hoxpacd_p	SL1344_0316 or SL1344_0936 or SL1344_1404 or SL1344_2237	-1000	1000	0	Transport Outer Membrane Porin	Included by getModelFromHomology
ADNtex	Adenosine transport via diffusion (extracellular to periplasm)	adn_e <=> adn_p	SL1344_0407	-1000	1000	0	Transport Outer Membrane	Included by getModelFromHomology
ADOCBLabcpp	Adenosylcobalamin transport via ABC system (periplasm)	h2o_c + atp_c + adocbl_p -> adp_c + pi_c + h_c + adocbl_c	SL1344_1274 and SL1344_1276 and SL1344_0207	0	1000	0	Transport Inner Membrane	Included by getModelFromHomology
ACtex	Acetate transport via diffusion (extracellular to periplasm)	ac_e <=> ac_p	SL1344_0316 or SL1344_0936 or SL1344_1404 or SL1344_2237	-1000	1000	0	Transport Outer Membrane Porin	Included by getModelFromHomology
ADA	Adenosine deaminase	h2o_c + h_c + adn_c -> nh4_c + ins_c	SL1344_1395	0	1000	0	Nucleotide Salvage Pathway	Included by getModelFromHomology
ADCL	4-aminobenzoate synthase	4adcho_c -> h_c + pyr_c + 4abz_c	SL1344_1135	0	1000	0	Cofactor and Prosthetic Group Biosynthesis	Included by getModelFromHomology
ADPRDP	ADPribose diphosphatase	h2o_c + adprib_c -> amp_c + 2 h_c + r5p_c	SL1344_3159	0	1000	0	Nucleotide Salvage Pathway	Included by getModelFromHomology
ADEt2rpp	Adenine transport via proton symport (reversible) (periplasm)	h_p + ade_p <=> h_c + ade_c	SL1344_3713	-1000	1000	0	Transport Inner Membrane	Included by getModelFromHomology
ADEtex	Adenine transport via diffusion (extracellular to periplasm)	ade_e <=> ade_p	SL1344_0316 or SL1344_0936 or SL1344_1404 or SL1344_2237	-1000	1000	0	Transport Outer Membrane Porin	Included by getModelFromHomology
ADSK	Adenylyl-sulfate kinase	atp_c + aps_c -> adp_c + h_c + paps_c	SL1344_2912	0	1000	0	Cysteine Metabolism	Included by getModelFromHomology
ADSL1r	Adenylsuccinate lyase	dcamp_c <=> amp_c + fum_c	SL1344_1170	-1000	1000	0	Purine and Pyrimidine Biosynthesis	Included by getModelFromHomology
4PCP	Tetrapeptide L,D-carboxypeptidase	h2o_c + LalaDgluMdapDala_c -> LalaDgluMdap_c + ala__D_c	SL1344_1728	0	1000	0	Murein Recycling	Included by getModelFromHomology
ADSL2r	Adenylosuccinate lyase	25aics_c <=> fum_c + aicar_c	SL1344_1170	-1000	1000	0	Purine and Pyrimidine Biosynthesis	Included by getModelFromHomology
ADSS	Adenylosuccinate synthase	gtp_c + asp__L_c + imp_c -> pi_c + 2 h_c + dcamp_c + gdp_c	SL1344_4299	0	1000	0	Purine and Pyrimidine Biosynthesis	Included by getModelFromHomology
AGDC	N-acetylglucosamine-6-phosphate deacetylase	h2o_c + acgam6p_c -> ac_c + gam6p_c	SL1344_0665	0	1000	0	Alternate Carbon Metabolism	Included by getModelFromHomology
ALDD3y	Aldehyde dehydrogenase (propanal, NADP)	h2o_c + nadp_c + ppal_c -> 2 h_c + ppa_c + nadph_c	SL1344_3645	0	1000	0	Alternate Carbon Metabolism	Included by getModelFromHomology
ALLTAMH	Allantoate amidohydrolase	2 h2o_c + 2 h_c + alltt_c -> co2_c + 2 nh4_c + urdglyc_c	SL1344_0520	0	1000	0	Alternate Carbon Metabolism	Included by getModelFromHomology
AGM3PApp	N-Acetyl-D-glucosamine(anhydrous)N-Acetylmuramyl-tripeptide amidase (periplasm)	h2o_p + anhgm3p_p -> LalaDgluMdap_p + anhgm_p	SL1344_4292 or SL1344_2413 or SL1344_2969	0	1000	0	Murein Recycling	Included by getModelFromHomology
AGM3PH	N-Acetyl-D-glucosamine(anhydrous)N-Acetylmuramyl-tripeptide beta -1,4-N-acetylglucosaminidase	h2o_c + anhgm3p_c -> acgam_c + anhm3p_c	SL1344_1146	0	1000	0	Murein Recycling	Included by getModelFromHomology
ALLTN	Allantoinase	h2o_c + alltn_c -> h_c + alltt_c	SL1344_0516	0	1000	0	Nitrogen Metabolism	Included by getModelFromHomology
ALLTNt2rpp	Allantoin transport in via proton symport (periplasm)	h_p + alltn_p <=> h_c + alltn_c	SL1344_0515	-1000	1000	0	Transport Inner Membrane	Included by getModelFromHomology
AGM3Pt2pp	GlcNAc-anhMurNAc tripeptide transport in via proton symport (periplasm)	h_p + anhgm3p_p -> h_c + anhgm3p_c	SL1344_0438	0	1000	0	Murein Recycling	Included by getModelFromHomology
ALLTNtex	Allantoin transport via diffusion (extracellular to periplasm)	alltn_e <=> alltn_p	SL1344_0316 or SL1344_0936 or SL1344_1404 or SL1344_2237	-1000	1000	0	Transport Outer Membrane Porin	Included by getModelFromHomology
AGM4PApp	N-Acetyl-D-glucosamine(anhydrous)N-Acetylmuramyl-tetrapeptide amidase (periplasm)	h2o_p + anhgm4p_p -> LalaDgluMdapDala_p + anhgm_p	SL1344_2969 or SL1344_4292 or SL1344_2413	0	1000	0	Murein Recycling	Included by getModelFromHomology
ALLtex	Allose transport via diffusion (extracellular to periplasm)	all__D_e <=> all__D_p	SL1344_0316 or SL1344_0936 or SL1344_1404 or SL1344_2237	-1000	1000	0	Transport Outer Membrane Porin	Included by getModelFromHomology
4PEPTtex	LalaDgluMdapDala (pentapeptide) transport via diffusion (extracellular to periplasm)	LalaDgluMdapDala_e <=> LalaDgluMdapDala_p	SL1344_0316 or SL1344_0936 or SL1344_1404 or SL1344_2237	-1000	1000	0	Transport Outer Membrane Porin	Included by getModelFromHomology
ALR2	Aldose reductase (methylglyoxal)	h_c + mthgxl_c + nadph_c -> nadp_c + acetol_c	SL1344_3139 or SL1344_0250 or SL1344_1223	0	1000	0	Methylglyoxal Metabolism	Included by getModelFromHomology
ALR4x	Aldose reductase (acetol)	h_c + nadh_c + acetol_c -> 12ppd__R_c + nad_c	SL1344_4058	0	1000	0	Glycerophospholipid Metabolism	Included by getModelFromHomology
AGM4PCP	N-Acetyl-D-glucosamine(anhydrous)N-Acetylmuramyl-tetrapeptide L,D-carboxypeptidase	h2o_c + anhgm4p_c -> ala__D_c + anhgm3p_c	SL1344_1728	0	1000	0	Murein Recycling	Included by getModelFromHomology
5DGLCNR	5-dehydro-D-gluconate reductase	h_c + 5dglcn_c + nadph_c <=> glcn_c + nadp_c	SL1344_4413	-1000	1000	0	Alternate Carbon Metabolism	Included by getModelFromHomology
AM4PCP	Anhydrous-N-Acetylmuramyl-tetrapeptide L,D-carboxypeptidase	h2o_c + anhm4p_c -> ala__D_c + anhm3p_c	SL1344_1728	0	1000	0	Murein Recycling	Included by getModelFromHomology
AMALT1	Amylomaltase (maltotriose)	malt_c + malttr_c -> glc__D_c + maltttr_c	SL1344_3480	0	1000	0	Alternate Carbon Metabolism	Included by getModelFromHomology
AMALT2	Amylomaltase (maltotetraose)	malt_c + maltttr_c -> glc__D_c + maltpt_c	SL1344_3480	0	1000	0	Alternate Carbon Metabolism	Included by getModelFromHomology
AMALT3	Amylomaltase (maltopentaose)	malt_c + maltpt_c -> malthx_c + glc__D_c	SL1344_3480	0	1000	0	Alternate Carbon Metabolism	Included by getModelFromHomology
AMALT4	Amylomaltase (maltohexaose)	malthx_c + malt_c -> glc__D_c + malthp_c	SL1344_3480	0	1000	0	Alternate Carbon Metabolism	Included by getModelFromHomology
AGM4PH	N-Acetyl-D-glucosamine(anhydrous)N-Acetylmuramyl-tetrapeptide beta -1,4-N-acetylglucosaminidase	h2o_c + anhgm4p_c -> acgam_c + anhm4p_c	SL1344_1146	0	1000	0	Murein Recycling	Included by getModelFromHomology
AGM4Pt2pp	GlcNAc-anhMurNAc tetrapeptide transport in via proton symport (periplasm)	h_p + anhgm4p_p -> h_c + anhgm4p_c	SL1344_0438	0	1000	0	Murein Recycling	Included by getModelFromHomology
AGMH	N-Acetyl-D-glucosamine(anhydrous)N-Acetylmuramyl beta -1,4-N-acetylglucosaminidase	h2o_c + anhgm_c -> acgam_c + anhm_c	SL1344_1146	0	1000	0	Murein Recycling	Included by getModelFromHomology
AGMHE	ADP-D-glycero-D-manno-heptose epimerase	adphep_DD_c -> adphep_LD_c	SL1344_3676	0	1000	0	Lipopolysaccharide Biosynthesis Recycling	Included by getModelFromHomology
AGMT	Agmatinase	h2o_c + agm_c -> urea_c + ptrc_c	SL1344_3054	0	1000	0	Arginine and Proline Metabolism	Included by getModelFromHomology
AGMt2pp	GlcNAc-anhMurNAc transport in via proton symport (periplasm)	h_p + anhgm_p -> h_c + anhgm_c	SL1344_0438	0	1000	0	Murein Recycling	Included by getModelFromHomology
AMANAPEr	N-acetylmannosamine 6-phosphate epimerase	acmanap_c <=> acgam6p_c	SL1344_3309	-1000	1000	0	Alternate Carbon Metabolism	Included by getModelFromHomology
AMANK	N-acetyl-D-mannosamine kinase	atp_c + acmana_c -> adp_c + h_c + acmanap_c	SL1344_3308	0	1000	0	Alternate Carbon Metabolism	Included by getModelFromHomology
AMAOTr	Adenosylmethionine-8-amino-7-oxononanoate transaminase	8aonn_c + amet_c <=> dann_c + amob_c	SL1344_0770	-1000	1000	0	Cofactor and Prosthetic Group Biosynthesis	Included by getModelFromHomology
AGMtex	Agmatine transport via diffusion (extracellular to periplasm)	agm_e <=> agm_p	SL1344_0316 or SL1344_0936 or SL1344_1404 or SL1344_2237	-1000	1000	0	Transport Outer Membrane Porin	Included by getModelFromHomology
5DGLCNt2rpp	5-Dehydro-D-gluconate transport via proton symport, reversible (periplasm)	5dglcn_p + h_p <=> h_c + 5dglcn_c	SL1344_4412	-1000	1000	0	Transport Inner Membrane	Included by getModelFromHomology
AGPAT120	1-tetradecanoyl-sn-glycerol 3-phosphate O-acyltransferase (n-C12:0)	ddcaACP_c + 1ddecg3p_c -> ACP_c + pa120_c	SL1344_3147	0	1000	0	Glycerophospholipid Metabolism	Included by getModelFromHomology
AGPAT140	1-tetradecanoyl-sn-glycerol 3-phosphate O-acyltransferase (n-C14:0)	myrsACP_c + 1tdecg3p_c -> ACP_c + pa140_c	SL1344_3147	0	1000	0	Glycerophospholipid Metabolism	Included by getModelFromHomology
AMMQLT8	S-adenosylmethione:2-demthylmenaquinole methyltransferase (menaquinone 8)	2dmmql8_c + amet_c -> h_c + mql8_c + ahcys_c	SL1344_3924	0	1000	0	Cofactor and Prosthetic Group Biosynthesis	Included by getModelFromHomology
AMPMS2	4-amino-2-methyl-5-phosphomethylpyrimidine synthetase	h2o_c + nad_c + air_c -> 3 h_c + nadh_c + 4ampm_c + 2 for_c	SL1344_4103	0	1000	0	Cofactor and Prosthetic Group Biosynthesis	Included by getModelFromHomology
5DGLCNtex	5-Dehydro-D-gluconate transport via diffusion (extracellular to periplasm)	5dglcn_e <=> 5dglcn_p	SL1344_0316 or SL1344_1404 or SL1344_0936 or SL1344_2237	-1000	1000	0	Transport Outer Membrane Porin	Included by getModelFromHomology
AMPN	AMP nucleosidase	amp_c + h2o_c -> ade_c + r5p_c	SL1344_1986	0	1000	0	Nucleotide Salvage Pathway	Included by getModelFromHomology
AMPTASECG	Alanyl aminopeptidase (cys-gly)	h2o_c + cgly_c -> cys__L_c + gly_c	SL1344_0997 or SL1344_0312 or SL1344_4407 or SL1344_2498	0	1000	0	Cysteine Metabolism	Included by getModelFromHomology
AMPTASEPG	Aminopeptidase (pro-gly)	h2o_c + progly_c -> gly_c + pro__L_c	SL1344_2498 or SL1344_4407 or SL1344_0312 or SL1344_0997	0	1000	0	Arginine and Proline Metabolism	Included by getModelFromHomology
AGPAT141	1-tetradec-7-enoyl-sn-glycerol 3-phosphate O-acyltransferase (n-C14:1)	tdeACP_c + 1tdec7eg3p_c -> ACP_c + pa141_c	SL1344_3147	0	1000	0	Glycerophospholipid Metabolism	Included by getModelFromHomology
AGPAT160	1-hexadecanoyl-sn-glycerol 3-phosphate O-acyltransferase (n-C16:0)	palmACP_c + 1hdecg3p_c -> ACP_c + pa160_c	SL1344_3147	0	1000	0	Glycerophospholipid Metabolism	Included by getModelFromHomology
AGPAT161	1-hexadec-7-enoyl-sn-glycerol 3-phosphate O-acyltransferase (n-C16:1)	hdeACP_c + 1hdec9eg3p_c -> ACP_c + pa161_c	SL1344_3147	0	1000	0	Glycerophospholipid Metabolism	Included by getModelFromHomology
AMPtex	AMP transport via diffusion (extracellular to periplasm)	amp_e <=> amp_p	SL1344_0936 or SL1344_1404 or SL1344_2237 or SL1344_0316	-1000	1000	0	Transport Outer Membrane Porin	Included by getModelFromHomology
5DOAN	5'-deoxyadenosine nuclosidase	h2o_c + dad_5_c -> 5drib_c + ade_c	SL1344_0208	0	1000	0	Cofactor and Prosthetic Group Biosynthesis	Included by getModelFromHomology
ANHGMtex	GlcNAc-anhMurNAc transport via diffusion (extracellular to periplasm)	anhgm_e <=> anhgm_p	SL1344_0316 or SL1344_0936 or SL1344_1404 or SL1344_2237	-1000	1000	0	Transport Outer Membrane Porin	Included by getModelFromHomology
ANHMK	1,6-anhydrous-N-Acetylmuramate kinase	h2o_c + atp_c + anhm_c -> adp_c + h_c + acmum6p_c	SL1344_1378	0	1000	0	Murein Recycling	Included by getModelFromHomology
AGPAT180	1-octadecanoyl-sn-glycerol 3-phosphate O-acyltransferase (n-C18:0)	ocdcaACP_c + 1odecg3p_c -> ACP_c + pa180_c	SL1344_3147	0	1000	0	Glycerophospholipid Metabolism	Included by getModelFromHomology
AGPAT181	1-octadec-7-enoyl-sn-glycerol 3-phosphate O-acyltransferase (n-C18:1)	octeACP_c + 1odec11eg3p_c -> ACP_c + pa181_c	SL1344_3147	0	1000	0	Glycerophospholipid Metabolism	Included by getModelFromHomology
AGPR	N-acetyl-g-glutamyl-phosphate reductase	pi_c + nadp_c + acg5sa_c <=> h_c + nadph_c + acg5p_c	SL1344_4071	-1000	1000	0	Arginine and Proline Metabolism	Included by getModelFromHomology
AHCYSNS	S-adenosylhomocysteine nucleosidase	h2o_c + ahcys_c -> ade_c + rhcys_c	SL1344_0208	0	1000	0	Methionine Metabolism	Included by getModelFromHomology
ANPRT	Anthranilate phosphoribosyltransferase	prpp_c + anth_c -> ppi_c + pran_c	SL1344_1655	0	1000	0	Tyrosine Tryptophan and Phenylalanine Metabolism	Included by getModelFromHomology
ANS	Anthranilate synthase	gln__L_c + chor_c -> h_c + glu__L_c + pyr_c + anth_c	SL1344_1655 and SL1344_1654	0	1000	0	Tyrosine Tryptophan and Phenylalanine Metabolism	Included by getModelFromHomology
AOXSr	8-amino-7-oxononanoate synthase	h_c + pmcoa_c + ala__L_c <=> co2_c + coa_c + 8aonn_c	SL1344_0772	-1000	1000	0	Cofactor and Prosthetic Group Biosynthesis	Included by getModelFromHomology
AP4AH	Ap4A hydrolase	h2o_c + ap4a_c -> 2 adp_c + 2 h_c	SL1344_0089	0	1000	0	Nucleotide Salvage Pathway	Included by getModelFromHomology
AICART	Phosphoribosylaminoimidazolecarboxamide formyltransferase	aicar_c + 10fthf_c <=> fprica_c + thf_c	SL1344_4115	-1000	1000	0	Purine and Pyrimidine Biosynthesis	Included by getModelFromHomology
AIRC2	Phosphoribosylaminoimidazole carboxylase	atp_c + hco3_c + air_c -> adp_c + pi_c + h_c + 5caiz_c	SL1344_0526	0	1000	0	Purine and Pyrimidine Biosynthesis	Included by getModelFromHomology
AP5AH	Ap5A hydrolase	h2o_c + ap5a_c -> adp_c + 2 h_c + atp_c	SL1344_0089	0	1000	0	Nucleotide Salvage Pathway	Included by getModelFromHomology
A5PISO	Arabinose-5-phosphate isomerase	ru5p__D_c <=> ara5p_c	SL1344_3287	-1000	1000	0	Alternate Carbon Metabolism	Included by getModelFromHomology
APRAUR	5-amino-6-(5-phosphoribosylamino)uracil reductase	h_c + nadph_c + 5apru_c -> nadp_c + 5aprbu_c	SL1344_0410	0	1000	0	Cofactor and Prosthetic Group Biosynthesis	Included by getModelFromHomology
AKGDH	2-Oxogluterate dehydrogenase	nad_c + akg_c + coa_c -> co2_c + nadh_c + succoa_c	SL1344_0154 and SL1344_0718 and SL1344_0719	0	1000	0	Citric Acid Cycle	Included by getModelFromHomology
ARAI	L-arabinose isomerase	arab__L_c <=> rbl__L_c	SL1344_0102	-1000	1000	0	Alternate Carbon Metabolism	Included by getModelFromHomology
AKGt2rpp	2-oxoglutarate reversible transport via symport (periplasm)	h_p + akg_p <=> h_c + akg_c	SL1344_2618	-1000	1000	0	Transport Inner Membrane	Included by getModelFromHomology
AKGtex	Alpha-ketoglutarate transport via diffusion (extracellular to periplasm)	akg_e <=> akg_p	SL1344_0316 or SL1344_0936 or SL1344_1404 or SL1344_2237	-1000	1000	0	Transport Outer Membrane Porin	Included by getModelFromHomology
ALAALAabcpp	D-alanyl-D-alanine (DalaDala) transport via ABC system (periplasm)	h2o_c + atp_c + alaala_p -> adp_c + pi_c + h_c + alaala_c	SL1344_3596 and SL1344_3595 and SL1344_3594 and SL1344_3593 and SL1344_3592	0	1000	0	Transport Inner Membrane	Included by getModelFromHomology
ALAALAr	D-alanine-D-alanine ligase (reversible)	atp_c + 2 ala__D_c -> adp_c + pi_c + h_c + alaala_c	SL1344_0375 or SL1344_0130	0	1000	0	Cell Envelope Biosynthesis	Included by getModelFromHomology
ALAALAtex	D-alanyl-D-alanine (DalaDala) transport via diffusion (extracellular to periplasm)	alaala_e <=> alaala_p	SL1344_0316 or SL1344_0936 or SL1344_1404 or SL1344_2237	-1000	1000	0	Transport Outer Membrane Porin	Included by getModelFromHomology
ARBTNabcpp	Aerobactin transport via ABC system (periplasm)	h2o_c + atp_c + arbtn_fe3_p -> adp_c + pi_c + h_c + arbtn_fe3_c	SL1344_0195 and SL1344_0193 and SL1344_0194	0	1000	0	Transport Inner Membrane	Included by getModelFromHomology
ALAGLUE	L-alanyl-gamma-glutamate epimerase	LalaDglu_c <=> LalaLglu_c	SL1344_1611	-1000	1000	0	Murein Recycling	Included by getModelFromHomology
ALAR	Alanine racemase	ala__L_c <=> ala__D_c	SL1344_4183 or SL1344_1730	-1000	1000	0	Alanine and Aspartate Metabolism	Included by getModelFromHomology
ALATA_D2	D-alanine transaminase	ala__D_c + pydx5p_c -> pyr_c + pyam5p_c	SL1344_2517 or SL1344_0873	0	1000	0	Cofactor and Prosthetic Group Biosynthesis	Included by getModelFromHomology
ALATA_L2	Alanine transaminase	ala__L_c + pydx5p_c -> pyr_c + pyam5p_c	SL1344_0873 or SL1344_2517	0	1000	0	Cofactor and Prosthetic Group Biosynthesis	Included by getModelFromHomology
ALATRS	Alanyl-tRNA synthetase	atp_c + ala__L_c + trnaala_c -> ppi_c + amp_c + alatrna_c	SL1344_2807	0	1000	0	tRNA Charging	Included by getModelFromHomology
ALAabcpp	L-alanine transport via ABC system (periplasm)	h2o_c + atp_c + ala__L_p -> adp_c + pi_c + h_c + ala__L_c	( SL1344_3526 and SL1344_3527 and SL1344_3529 and SL1344_3530 ) or ( SL1344_3532 and SL1344_3528 )	0	1000	0	Transport Inner Membrane	Included by getModelFromHomology
ARBt2rpp	L-arabinose transport via proton symport (periplasm)	h_p + arab__L_p <=> h_c + arab__L_c	SL1344_2994 or SL1344_3066	-1000	1000	0	Transport Inner Membrane	Included by getModelFromHomology
ARBt3ipp	L-arabinose transport via proton antiport (periplasm)	h_p + arab__L_c -> h_c + arab__L_p	SL1344_1452	0	1000	0	Transport Inner Membrane	Included by getModelFromHomology
ARBtex	L-arabinose transport via diffusion (extracellular to periplasm)	arab__L_e <=> arab__L_p	SL1344_0316 or SL1344_0936 or SL1344_1404 or SL1344_2237	-1000	1000	0	Transport Outer Membrane Porin	Included by getModelFromHomology
ARGAGMt7pp	Arginine/agmatine antiport (periplasm)	agm_c + arg__L_p <=> agm_p + arg__L_c	SL1344_4231	-1000	1000	0	Transport Inner Membrane	Included by getModelFromHomology
ALAt2pp	L-alanine transport in via proton symport (periplasm)	h_p + ala__L_p -> h_c + ala__L_c	SL1344_4331	0	1000	0	Transport Inner Membrane	Included by getModelFromHomology
ALAt4pp	L-alanine transport in via sodium symport (periplasm)	na1_p + ala__L_p -> na1_c + ala__L_c	SL1344_0006	0	1000	0	Transport Inner Membrane	Included by getModelFromHomology
ARGDC	Arginine decarboxylase	h_c + arg__L_c -> co2_c + agm_c	SL1344_4233 or SL1344_3062	0	1000	0	Arginine and Proline Metabolism	Included by getModelFromHomology
ARGDCpp	Arginine decarboxylase	h_p + arg__L_p -> agm_p + co2_p	SL1344_3062	0	1000	0	Arginine and Proline Metabolism	Included by getModelFromHomology
ARGORNt7pp	Arginine/ornithine antiporter (periplasm)	orn_c + arg__L_p <=> arg__L_c + orn_p	SL1344_1407	-1000	1000	0	Transport Inner Membrane	Included by getModelFromHomology
ALAtex	L-alanine transport via diffusion (extracellular to periplasm)	ala__L_e <=> ala__L_p	SL1344_0316 or SL1344_0936 or SL1344_1404 or SL1344_2237	-1000	1000	0	Transport Outer Membrane Porin	Included by getModelFromHomology
ALDD2y	Aldehyde dehydrogenase (acetaldehyde, NADP)	h2o_c + nadp_c + acald_c -> 2 h_c + nadph_c + ac_c	SL1344_3645	0	1000	0	Alternate Carbon Metabolism	Included by getModelFromHomology
ARGSL	Argininosuccinate lyase	argsuc_c <=> fum_c + arg__L_c	SL1344_4073	-1000	1000	0	Arginine and Proline Metabolism	Included by getModelFromHomology
ARGTRS	Arginyl-tRNA synthetase	atp_c + arg__L_c + trnaarg_c -> ppi_c + amp_c + argtrna_c	SL1344_1844	0	1000	0	tRNA Charging	Included by getModelFromHomology
ASNNpp	L-asparaginase	h2o_p + asn__L_p -> asp__L_p + nh4_p	SL1344_3081	0	1000	0	Alanine and Aspartate Metabolism	Included by getModelFromHomology
ASNS1	Asparagine synthase (glutamine-hydrolysing)	h2o_c + atp_c + asp__L_c + gln__L_c -> ppi_c + amp_c + h_c + glu__L_c + asn__L_c	SL1344_0662	0	1000	0	Alanine and Aspartate Metabolism	Included by getModelFromHomology
ARGabcpp	L-arginine transport via ABC system (periplasm)	h2o_c + atp_c + arg__L_p -> adp_c + pi_c + h_c + arg__L_c	( SL1344_2324 and SL1344_2321 and SL1344_2320 and SL1344_2322 ) or ( SL1344_0866 and SL1344_0863 and SL1344_0864 and SL1344_0867 and SL1344_0865 )	0	1000	0	Transport Inner Membrane	Included by getModelFromHomology
ARGt3pp	L-arginine transport out via proton antiport (cytoplasm to periplasm)	h_p + arg__L_c -> h_c + arg__L_p	SL1344_3042	0	1000	0	Transport Inner Membrane	Included by getModelFromHomology
ASNS2	Asparagine synthetase	atp_c + nh4_c + asp__L_c -> ppi_c + amp_c + h_c + asn__L_c	SL1344_3844	0	1000	0	Alanine and Aspartate Metabolism	Included by getModelFromHomology
ARGtex	L-arginine transport via diffusion (extracellular to periplasm)	arg__L_e <=> arg__L_p	SL1344_0316 or SL1344_0936 or SL1344_1404 or SL1344_2237	-1000	1000	0	Transport Outer Membrane Porin	Included by getModelFromHomology
ASAD	Aspartate-semialdehyde dehydrogenase	pi_c + nadp_c + aspsa_c <=> h_c + nadph_c + 4pasp_c	SL1344_3506	-1000	1000	0	Threonine and Lysine Metabolism	Included by getModelFromHomology
ASCBPL	L-ascorbate 6-phosphate lactonase	h2o_c + ascb6p_c -> 3dhgulnp_c + h_c	SL1344_4315	0	1000	0	Alternate Carbon Metabolism	Included by getModelFromHomology
ASCBtex	L-ascorbate transport via diffusion (extracellular to periplasm)	ascb__L_e <=> ascb__L_p	SL1344_0316 or SL1344_0936 or SL1344_1404 or SL1344_2237	-1000	1000	0	Transport Outer Membrane Porin	Included by getModelFromHomology
ASNN	L-asparaginase	h2o_c + asn__L_c -> nh4_c + asp__L_c	SL1344_1229 or SL1344_0823 or SL1344_3563	0	1000	0	Alanine and Aspartate Metabolism	Included by getModelFromHomology
AAMYL	Alpha-amylase	14glucan_c -> malthx_c	SL1344_1892	0	1000	0	Alternate Carbon Metabolism	Included by getModelFromHomology
ASNTRS_1	Asparaginyl tRNA synthetase	atp_c + asn__L_c + trnaasn_c -> ppi_c + amp_c + h_c + asntrna_c	SL1344_0937	0	1000	0	tRNA Charging	Included by getModelFromHomology
AAMYLpp	Alpha-amylase (periplasm)	14glucan_p -> malthx_p	SL1344_3629	0	1000	0	Alternate Carbon Metabolism	Included by getModelFromHomology
ABTA	4-aminobutyrate transaminase	4abut_c + akg_c -> glu__L_c + sucsal_c	SL1344_2776	0	1000	0	Arginine and Proline Metabolism	Included by getModelFromHomology
ASNt2rpp	L-asparagine reversible transport via proton symport (periplasm)	h_p + asn__L_p <=> h_c + asn__L_c	SL1344_1515	-1000	1000	0	Transport Inner Membrane	Included by getModelFromHomology
ABUTD	Aminobutyraldehyde dehydrogenase	h2o_c + nad_c + 4abutn_c -> 2 h_c + nadh_c + 4abut_c	SL1344_1528	0	1000	0	Arginine and Proline Metabolism	Included by getModelFromHomology
ASNtex	L-asparagine transport via diffusion (extracellular to periplasm)	asn__L_e <=> asn__L_p	SL1344_0316 or SL1344_0936 or SL1344_1404 or SL1344_2237	-1000	1000	0	Transport Outer Membrane Porin	Included by getModelFromHomology
ASO3tex	Arsenite transport via diffusion (extracellular to periplasm)	aso3_e <=> aso3_p	SL1344_0316 or SL1344_0936 or SL1344_1404 or SL1344_2237	-1000	1000	0	Transport Outer Membrane Porin	Included by getModelFromHomology
ABUTt2pp	4-aminobutyrate transport in via proton symport (periplasm)	h_p + 4abut_p -> h_c + 4abut_c	SL1344_2777	0	1000	0	Transport Inner Membrane	Included by getModelFromHomology
CRNDCAL2	D-Carnitine-CoA Ligase	atp_c + coa_c + crn__D_c -> adp_c + pi_c + crnDcoa_c	SL1344_0072	0	1000	0	Oxidative Phosphorylation	Included by getModelFromHomology
ASPK	Aspartate kinase	atp_c + asp__L_c <=> adp_c + 4pasp_c	SL1344_0002 or SL1344_4050 or SL1344_4156	-1000	1000	0	Threonine and Lysine Metabolism	Included by getModelFromHomology
ASPO3	L-aspartate oxidase	asp__L_c + q8_c -> h_c + iasp_c + q8h2_c	SL1344_2605	0	1000	0	Cofactor and Prosthetic Group Biosynthesis	Included by getModelFromHomology
ASPO4	L-aspartate oxidase	asp__L_c + mqn8_c -> h_c + mql8_c + iasp_c	SL1344_2605	0	1000	0	Cofactor and Prosthetic Group Biosynthesis	Included by getModelFromHomology
ASPO5	L-aspartate oxidase	fum_c + asp__L_c -> h_c + iasp_c + succ_c	SL1344_2605	0	1000	0	Cofactor and Prosthetic Group Biosynthesis	Included by getModelFromHomology
ASPO6	L-aspartate oxidase	o2_c + asp__L_c -> h_c + h2o2_c + iasp_c	SL1344_2605	0	1000	0	Cofactor and Prosthetic Group Biosynthesis	Included by getModelFromHomology
CDPMEK	4-(cytidine 5'-diphospho)-2-C-methyl-D-erythritol kinase	atp_c + 4c2me_c -> adp_c + h_c + 2p4c2me_c	SL1344_1707	0	1000	0	Cofactor and Prosthetic Group Biosynthesis	Included by getModelFromHomology
CFAS160E	Cyclopropane fatty acid synthase (Phosphatidylethanolamine, n-C16:0)	pe161_c + 2 amet_c -> 2 h_c + 2 ahcys_c + cpe160_c	SL1344_1359	0	1000	0	Glycerophospholipid Metabolism	Included by getModelFromHomology
CFAS160G	Cyclopropane fatty acid synthase (Phosphatidylglycerol, n-C16:0)	pg161_c + 2 amet_c -> 2 h_c + 2 ahcys_c + cpg160_c	SL1344_1359	0	1000	0	Glycerophospholipid Metabolism	Included by getModelFromHomology
CFAS180E	Cyclopropane fatty acid synthase (Phosphatidylethanolamine, n-C18:0)	pe181_c + 2 amet_c -> 2 h_c + 2 ahcys_c + cpe180_c	SL1344_1359	0	1000	0	Glycerophospholipid Metabolism	Included by getModelFromHomology
CRNDabcpp	D-carnitine transport via ABC system (periplasm)	h2o_c + atp_c + crn__D_p -> adp_c + pi_c + h_c + crn__D_c	SL1344_2794 and SL1344_2795 and SL1344_2796	0	1000	0	Transport Inner Membrane	Included by getModelFromHomology
CFAS180G	Cyclopropane fatty acid synthase (Phosphatidylglycerol, n-C18:0)	pg181_c + 2 amet_c -> 2 h_c + 2 ahcys_c + cpg180_c	SL1344_1359	0	1000	0	Glycerophospholipid Metabolism	Included by getModelFromHomology
CGLYabcpp	L-Cysteinylglycine (Cys-Gly) transport via ABC system (periplasm)	h2o_c + atp_c + cgly_p -> adp_c + pi_c + h_c + cgly_c	SL1344_3596 and SL1344_3595 and SL1344_3594 and SL1344_3593 and SL1344_3592	0	1000	0	Transport Inner Membrane	Included by getModelFromHomology
ASPT	L-aspartase	asp__L_c -> nh4_c + fum_c	SL1344_4263	0	1000	0	Alanine and Aspartate Metabolism	Included by getModelFromHomology
ASPTA	Aspartate transaminase	akg_c + asp__L_c <=> glu__L_c + oaa_c	SL1344_0935	-1000	1000	0	Alanine and Aspartate Metabolism	Included by getModelFromHomology
CGLYtex	L-Cysteinylglycine transport via diffusion (extracellular to periplasm)	cgly_e <=> cgly_p	SL1344_0316 or SL1344_0936 or SL1344_1404 or SL1344_2237	-1000	1000	0	Transport Outer Membrane Porin	Included by getModelFromHomology
CHLabcpp	Choline transport via ABC system (periplasm)	h2o_c + atp_c + chol_p -> adp_c + pi_c + h_c + chol_c	SL1344_2140 and SL1344_2141 and SL1344_2142 and SL1344_2143	0	1000	0	Transport Inner Membrane	Included by getModelFromHomology
CHLtex	Choline transport via diffusion (extracellular to periplasm)	chol_e <=> chol_p	SL1344_0316 or SL1344_0936 or SL1344_1404 or SL1344_2237	-1000	1000	0	Transport Outer Membrane Porin	Included by getModelFromHomology
ASPTRS	Aspartyl-tRNA synthetase	atp_c + asp__L_c + trnaasp_c -> ppi_c + amp_c + asptrna_c	SL1344_1836	0	1000	0	tRNA Charging	Included by getModelFromHomology
ASPabcpp	L-aspartate transport via ABC system (periplasm)	h2o_c + atp_c + asp__L_p -> adp_c + pi_c + h_c + asp__L_c	SL1344_0654 and SL1344_0653 and SL1344_0652 and SL1344_0651	0	1000	0	Transport Inner Membrane	Included by getModelFromHomology
ASPt2_2pp	Aspartate transport via proton symport (2 H) (periplasm)	2 h_p + asp__L_p -> 2 h_c + asp__L_c	SL1344_3579	0	1000	0	Transport Inner Membrane	Included by getModelFromHomology
ASPt2pp	L-aspartate transport in via proton symport (periplasm)	h_p + asp__L_p -> h_c + asp__L_c	SL1344_4219	0	1000	0	Transport Inner Membrane	Included by getModelFromHomology
CHORS	Chorismate synthase	3psme_c -> pi_c + chor_c	SL1344_2353	0	1000	0	Tyrosine Tryptophan and Phenylalanine Metabolism	Included by getModelFromHomology
ASPtex	L-aspartate transport via diffusion (extracellular to periplasm)	asp__L_e <=> asp__L_p	SL1344_0316 or SL1344_0936 or SL1344_1404 or SL1344_2237	-1000	1000	0	Transport Outer Membrane Porin	Included by getModelFromHomology
AST	Arginine succinyltransferase	succoa_c + arg__L_c -> h_c + coa_c + sucarg_c	SL1344_1239	0	1000	0	Arginine and Proline Metabolism	Included by getModelFromHomology
CRNDt2rpp	D-carnitine outward transport (H+ antiport)	h_p + crn__D_p <=> h_c + crn__D_c	SL1344_4227	-1000	1000	0	Transport Inner Membrane	Included by getModelFromHomology
CITt7pp	Citrate transport via succinate antiport (periplasm)	succ_c + cit_p -> cit_c + succ_p	SL1344_0606	0	1000	0	Transport Inner Membrane	Included by getModelFromHomology
CITtex	Citrate transport via diffusion (extracellular to periplasm)	cit_e <=> cit_p	SL1344_0316 or SL1344_0936 or SL1344_1404 or SL1344_2237	-1000	1000	0	Transport Outer Membrane Porin	Included by getModelFromHomology
ATHRDHr	L-allo-threonine dehydrogenase	nadp_c + athr__L_c <=> h_c + nadph_c + 2aobut_c	SL1344_1441	-1000	1000	0	Threonine and Lysine Metabolism	Included by getModelFromHomology
CRNabcpp	L-carnitine transport via ABC system (periplasm)	h2o_c + atp_c + crn_p -> adp_c + pi_c + h_c + crn_c	SL1344_2794 and SL1344_2795 and SL1344_2796	0	1000	0	Transport Inner Membrane	Included by getModelFromHomology
ATPPRT	ATP phosphoribosyltransferase	atp_c + prpp_c -> ppi_c + prbatp_c	SL1344_2048	0	1000	0	Histidine Metabolism	Included by getModelFromHomology
CRNt2rpp	L-carnitine outward transport (H+ antiport)	h_p + crn_p <=> h_c + crn_c	SL1344_4227	-1000	1000	0	Transport Inner Membrane	Included by getModelFromHomology
ICITtex	Citrate transport via diffusion extracellular to periplasm	icit_e <=> icit_p	SL1344_0316 or SL1344_0936 or SL1344_1404 or SL1344_2237	-1000	1000	0	Transport Outer Membrane Porin	Included by getModelFromHomology
CRNt7pp	Carnitine/butyrobetaine antiporter (periplasm)	gbbtn_c + crn_p -> gbbtn_p + crn_c	SL1344_0075	0	1000	0	Transport Inner Membrane	Included by getModelFromHomology
ACONCtex	Cisaconitat transport via diffusion extracellular to periplasm	acon_C_e <=> acon_C_p	SL1344_0316 or SL1344_0936 or SL1344_1404 or SL1344_2237	-1000	1000	0	Transport Outer Membrane Porin	Included by getModelFromHomology
BALAt2pp	Beta-alanine transport in via proton symport (periplasm)	h_p + ala_B_p -> h_c + ala_B_c	SL1344_4331	0	1000	0	Transport Inner Membrane	Included by getModelFromHomology
BALAtex	Beta-alanine transport via diffusion (extracellular to periplasm)	ala_B_e <=> ala_B_p	SL1344_0316 or SL1344_0936 or SL1344_1404 or SL1344_2237	-1000	1000	0	Transport Outer Membrane Porin	Included by getModelFromHomology
CRNt8pp	L-carnitine/D-carnitine antiporter (periplasm)	crn__D_c + crn_p -> crn_c + crn__D_p	SL1344_0075	0	1000	0	Transport Inner Membrane	Included by getModelFromHomology
BSORx	Biotin sulfoxide reductase	h_c + nadh_c + btnso_c -> h2o_c + nad_c + btn_c	SL1344_3610 or SL1344_3788	0	1000	0	Cofactor and Prosthetic Group Biosynthesis	Included by getModelFromHomology
BSORy	Biotin sulfoxide reductase	h_c + nadph_c + btnso_c -> h2o_c + nadp_c + btn_c	SL1344_3610 or SL1344_3788	0	1000	0	Cofactor and Prosthetic Group Biosynthesis	Included by getModelFromHomology
BTS4	Biotin synthase	amet_c + dtbt_c + s_c -> h_c + dad_5_c + btn_c + met__L_c	SL1344_0771	0	1000	0	Cofactor and Prosthetic Group Biosynthesis	Included by getModelFromHomology
BUTSO3tex	Butanesulfonate transport via diffusion (extracellular to periplasm)	butso3_e <=> butso3_p	SL1344_0316 or SL1344_0936 or SL1344_1404 or SL1344_2237	-1000	1000	0	Transport Outer Membrane Porin	Included by getModelFromHomology
BUTtex	Butyrate transport via diffusion (extracellular to periplasm)	but_e <=> but_p	SL1344_0316 or SL1344_0936 or SL1344_1404 or SL1344_2237	-1000	1000	0	Transport Outer Membrane Porin	Included by getModelFromHomology
CRNtex	L-carnitine transport via diffusion (extracellular to periplasm)	crn_e <=> crn_p	SL1344_0316 or SL1344_0936 or SL1344_1404 or SL1344_2237	-1000	1000	0	Transport Outer Membrane Porin	Included by getModelFromHomology
CLPNS120pp	Cardiolipin synthase (periplasmic, n-C12:0)	2 pg120_p <=> clpn120_p + glyc_p	SL1344_1670 or SL1344_0788	-1000	1000	0	Glycerophospholipid Metabolism	Included by getModelFromHomology
CA2t3pp	Calcium (Ca+2) transport out via proton antiport (periplasm)	h_p + ca2_c -> h_c + ca2_p	SL1344_1699	0	1000	0	Inorganic Ion Transport and Metabolism	Included by getModelFromHomology
CS	Citrate synthase	h2o_c + accoa_c + oaa_c -> h_c + coa_c + cit_c	SL1344_0712	0	1000	0	Citric Acid Cycle	Included by getModelFromHomology
CA2tex	Calcium (Ca+2) transport via diffusion (extracellular to periplasm)	ca2_e <=> ca2_p	SL1344_0316 or SL1344_0936 or SL1344_1404 or SL1344_2237	-1000	1000	0	Transport Outer Membrane Porin	Included by getModelFromHomology
CADVtpp	Lysine/Cadaverine antiporter (periplasm)	h_p + 15dap_c + lys__L_p -> h_c + lys__L_c + 15dap_p	SL1344_2520	0	1000	0	Transport Inner Membrane	Included by getModelFromHomology
CLPNS140pp	Cardiolipin synthase (periplasmic, n-C14:0)	2 pg140_p <=> clpn140_p + glyc_p	SL1344_1670 or SL1344_0788	-1000	1000	0	Glycerophospholipid Metabolism	Included by getModelFromHomology
CLPNS141pp	Cardiolipin synthase (periplasmic, n-C14:1)	2 pg141_p <=> clpn141_p + glyc_p	SL1344_1670 or SL1344_0788	-1000	1000	0	Glycerophospholipid Metabolism	Included by getModelFromHomology
CAt6pp	Calcium / sodium antiporter (1:1)	na1_p + ca2_c <=> na1_c + ca2_p	SL1344_3286	-1000	1000	0	Inorganic Ion Transport and Metabolism	Included by getModelFromHomology
CLPNS160pp	Cardiolipin synthase (periplasmic, n-C16:0)	2 pg160_p <=> clpn160_p + glyc_p	SL1344_1670 or SL1344_0788	-1000	1000	0	Glycerophospholipid Metabolism	Included by getModelFromHomology
CSNtex	Cytosine transport via diffusion (extracellular to periplasm)	csn_e <=> csn_p	SL1344_0316 or SL1344_0936 or SL1344_1404 or SL1344_2237	-1000	1000	0	Transport Outer Membrane Porin	Included by getModelFromHomology
CLPNS161pp	Cardiolipin synthase (periplasmic, n-C16:1)	2 pg161_p <=> clpn161_p + glyc_p	SL1344_1670 or SL1344_0788	-1000	1000	0	Glycerophospholipid Metabolism	Included by getModelFromHomology
CLPNS180pp	Cardiolipin synthase (periplasmic, n-C18:0)	2 pg180_p <=> clpn180_p + glyc_p	SL1344_1670 or SL1344_0788	-1000	1000	0	Glycerophospholipid Metabolism	Included by getModelFromHomology
CBIuabcpp	Cobinamide transport via ABC system (uptake, periplasm)	h2o_c + atp_c + cbi_p -> adp_c + pi_c + h_c + cbi_c	SL1344_1274 and SL1344_1276 and SL1344_0207	0	1000	0	Transport Inner Membrane	Included by getModelFromHomology
CBL1abcpp	Cob(1)alamin transport via ABC system (periplasm)	h2o_c + atp_c + cbl1_p -> adp_c + pi_c + h_c + cbl1_c	SL1344_1274 and SL1344_1276 and SL1344_0207	0	1000	0	Transport Inner Membrane	Included by getModelFromHomology
CLPNS181pp	Cardiolipin synthase (periplasmic, n-C18:1)	2 pg181_p <=> clpn181_p + glyc_p	SL1344_1670 or SL1344_0788	-1000	1000	0	Glycerophospholipid Metabolism	Included by getModelFromHomology
CTBTCAL2	Crotonobetaine-CoA Ligase	atp_c + coa_c + ctbt_c -> adp_c + pi_c + ctbtcoa_c	SL1344_0072	0	1000	0	Oxidative Phosphorylation	Included by getModelFromHomology
CLt3_2pp	Chloride transport out via proton antiport (2:1) (periplasm)	h_c + 2 cl_p -> h_p + 2 cl_c	SL1344_0204 or SL1344_1420	0	1000	0	Inorganic Ion Transport and Metabolism	Included by getModelFromHomology
CLtex	Chloride (Cl-1) transport via diffusion (extracellular to periplasm)	cl_e <=> cl_p	SL1344_0316 or SL1344_0936 or SL1344_1404 or SL1344_2237	-1000	1000	0	Transport Outer Membrane Porin	Included by getModelFromHomology
CMPtex	CMP transport via diffusion (extracellular to periplasm)	cmp_e <=> cmp_p	SL1344_0316 or SL1344_0936 or SL1344_1404 or SL1344_2237	-1000	1000	0	Transport Outer Membrane Porin	Included by getModelFromHomology
CBPS	Carbamoyl-phosphate synthase (glutamine-hydrolysing)	h2o_c + 2 atp_c + hco3_c + gln__L_c -> 2 adp_c + pi_c + 2 h_c + glu__L_c + cbp_c	SL1344_0067 and SL1344_0068	0	1000	0	Arginine and Proline Metabolism	Included by getModelFromHomology
CD2abcpp	Cadmium (Cd+2) ABC transporter (periplasm)	h2o_c + atp_c + cd2_c -> adp_c + pi_c + h_c + cd2_p	SL1344_3541	0	1000	0	Inorganic Ion Transport and Metabolism	Included by getModelFromHomology
CD2t3pp	Cadmium (Cd+2) transport out via proton antiport (periplasm)	h_p + cd2_c -> h_c + cd2_p	SL1344_0735 or SL1344_4010	0	1000	0	Inorganic Ion Transport and Metabolism	Included by getModelFromHomology
CD2tex	Cadmium (Cd+2) transport via diffusion (extracellular to periplasm)	cd2_e <=> cd2_p	SL1344_0316 or SL1344_0936 or SL1344_1404 or SL1344_2237	-1000	1000	0	Transport Outer Membrane Porin	Included by getModelFromHomology
CD2tpp	Cadmium (+2) transport in via permease (no H+)	cd2_p -> cd2_c	SL1344_3164	0	1000	0	Inorganic Ion Transport and Metabolism	Included by getModelFromHomology
CDAPPA120	CDP-Diacylglycerol pyrophostatase (n-C12:0)	h2o_c + cdpdddecg_c -> 2 h_c + pa120_c + cmp_c	SL1344_4013	0	1000	0	Glycerophospholipid Metabolism	Included by getModelFromHomology
CO2tex	CO2 transport via diffusion (extracellular to periplasm)	co2_e <=> co2_p	SL1344_0316 or SL1344_0936 or SL1344_1404 or SL1344_2237	-1000	1000	0	Transport Outer Membrane Porin	Included by getModelFromHomology
CDAPPA140	CDP-Diacylglycerol pyrophostatase (n-C14:0)	h2o_c + cdpdtdecg_c -> 2 h_c + pa140_c + cmp_c	SL1344_4013	0	1000	0	Glycerophospholipid Metabolism	Included by getModelFromHomology
CTBTabcpp	Crotonobetaine transport via ABC system (periplasm)	h2o_c + atp_c + ctbt_p -> adp_c + pi_c + h_c + ctbt_c	SL1344_2794 and SL1344_2795 and SL1344_2796	0	1000	0	Transport Inner Membrane	Included by getModelFromHomology
CDAPPA141	CDP-Diacylglycerol pyrophostatase (n-C14:1)	h2o_c + cdpdtdec7eg_c -> 2 h_c + pa141_c + cmp_c	SL1344_4013	0	1000	0	Glycerophospholipid Metabolism	Included by getModelFromHomology
CDAPPA160	CDP-Diacylglycerol pyrophostatase (n-C16:0)	h2o_c + cdpdhdecg_c -> 2 h_c + pa160_c + cmp_c	SL1344_4013	0	1000	0	Glycerophospholipid Metabolism	Included by getModelFromHomology
COBALT2abcpp	Cobalt (Co+2) ABC transporter (periplasm)	h2o_c + atp_c + cobalt2_c -> adp_c + pi_c + h_c + cobalt2_p	SL1344_3541	0	1000	0	Inorganic Ion Transport and Metabolism	Included by getModelFromHomology
COBALT2t3pp	Cobalt (Co+2) transport out via proton antiport (periplasm)	h_p + cobalt2_c -> h_c + cobalt2_p	SL1344_4010 or SL1344_0735	0	1000	0	Inorganic Ion Transport and Metabolism	Included by getModelFromHomology
COBALT2tex	Cobalt (Co+2) transport via diffusion (extracellular to periplasm)	cobalt2_e <=> cobalt2_p	SL1344_0316 or SL1344_0936 or SL1344_1404 or SL1344_2237	-1000	1000	0	Transport Outer Membrane Porin	Included by getModelFromHomology
CTBTt2rpp	Cronobetaine outward transport (H+ antiport)	h_p + ctbt_p <=> h_c + ctbt_c	SL1344_4227	-1000	1000	0	Transport Inner Membrane	Included by getModelFromHomology
COBALT2tpp_copy1	Cobalt transport in via permease (no H+)	cobalt2_p -> cobalt2_c	SL1344_3164 or SL1344_3906	0	1000	0	Inorganic Ion Transport and Metabolism	Included by getModelFromHomology
COLIPAabcpp	Core oligosaccharide lipid A transport via ABC system (periplasm)	h2o_c + atp_c + colipa_c -> adp_c + pi_c + h_c + colipa_p	SL1344_0921	0	1000	0	Lipopolysaccharide Biosynthesis Recycling	Included by getModelFromHomology
CDAPPA161	CDP-Diacylglycerol pyrophostatase (n-C16:1)	h2o_c + cdpdhdec9eg_c -> 2 h_c + pa161_c + cmp_c	SL1344_4013	0	1000	0	Glycerophospholipid Metabolism	Included by getModelFromHomology
CDAPPA180	CDP-Diacylglycerol pyrophostatase (n-C18:0)	h2o_c + cdpdodecg_c -> 2 h_c + pa180_c + cmp_c	SL1344_4013	0	1000	0	Glycerophospholipid Metabolism	Included by getModelFromHomology
CDAPPA181	CDP-Diacylglycerol pyrophostatase (n-C18:1)	h2o_c + cdpdodec11eg_c -> 2 h_c + pa181_c + cmp_c	SL1344_4013	0	1000	0	Glycerophospholipid Metabolism	Included by getModelFromHomology
CTPS2	CTP synthase (glutamine)	h2o_c + atp_c + gln__L_c + utp_c -> adp_c + pi_c + 2 h_c + glu__L_c + ctp_c	SL1344_2932	0	1000	0	Purine and Pyrimidine Biosynthesis	Included by getModelFromHomology
CU1Opp	Cuprous Oxidase (Cu+1)	4 h_p + o2_p + 4 cu_p -> 2 h2o_p + 4 cu2_p	SL1344_0169	0	1000	0	Inorganic Ion Transport and Metabolism	Included by getModelFromHomology
CPGNabcpp	Coprogen transport via ABC system (periplasm)	h2o_c + atp_c + cpgn_p -> adp_c + pi_c + h_c + cpgn_c	SL1344_0195 and SL1344_0193 and SL1344_0194	0	1000	0	Transport Inner Membrane	Included by getModelFromHomology
DAMPtex	DAMP transport via diffusion (extracellular to periplasm)	damp_e <=> damp_p	SL1344_0316 or SL1344_0936 or SL1344_1404 or SL1344_2237	-1000	1000	0	Transport Outer Membrane Porin	Included by getModelFromHomology
DAPDC	Diaminopimelate decarboxylase	h_c + 26dap__M_c -> co2_c + lys__L_c	SL1344_2991	0	1000	0	Threonine and Lysine Metabolism	Included by getModelFromHomology
DAPE	Diaminopimelate epimerase	26dap_LL_c <=> 26dap__M_c	SL1344_3901	-1000	1000	0	Threonine and Lysine Metabolism	Included by getModelFromHomology
DAPabcpp	M-diaminopimelic acid ABC transport (periplasm)	h2o_c + atp_c + 26dap__M_p -> adp_c + pi_c + h_c + 26dap__M_c	SL1344_1883	0	1000	0	Transport Inner Membrane	Included by getModelFromHomology
DAPtex	1,5-Diaminopentane transport via diffusion (extracellular to periplasm)	15dap_e <=> 15dap_p	SL1344_0316 or SL1344_0936 or SL1344_1404 or SL1344_2237	-1000	1000	0	Transport Outer Membrane Porin	Included by getModelFromHomology
CU1abcpp	Copper (Cu +1) ABC transporter (periplasm)	h2o_c + atp_c + cu_c -> adp_c + pi_c + h_c + cu_p	SL1344_0348 or SL1344_0491	0	1000	0	Inorganic Ion Transport and Metabolism	Included by getModelFromHomology
CPPPGO	Coproporphyrinogen oxidase (O2 required)	2 h_c + o2_c + cpppg3_c -> 2 co2_c + 2 h2o_c + pppg9_c	SL1344_2414	0	1000	0	Cofactor and Prosthetic Group Biosynthesis	Included by getModelFromHomology
CPPPGO2	Oxygen Independent coproporphyrinogen-III oxidase	2 amet_c + cpppg3_c -> 2 co2_c + 2 dad_5_c + 2 met__L_c + pppg9_c	SL1344_3951	0	1000	0	Cofactor and Prosthetic Group Biosynthesis	Included by getModelFromHomology
DASYN120	CDP-diacylglycerol synthetase (n-C12:0)	h_c + pa120_c + ctp_c -> ppi_c + cdpdddecg_c	SL1344_0223	0	1000	0	Glycerophospholipid Metabolism	Included by getModelFromHomology
DASYN140	CDP-diacylglycerol synthetase (n-C14:0)	h_c + pa140_c + ctp_c -> ppi_c + cdpdtdecg_c	SL1344_0223	0	1000	0	Glycerophospholipid Metabolism	Included by getModelFromHomology
CRNBTCT	Gamma-butyrobetainyl-CoA: carnitine CoA transferase	crn_c + bbtcoa_c <=> gbbtn_c + crncoa_c	SL1344_0073	-1000	1000	0	Oxidative Phosphorylation	Included by getModelFromHomology
AU1abcpp	Gold Au 1 ABC transporter periplasm	h2o_c + atp_c + au_c -> adp_c + pi_c + h_c + au_p	SL1344_0348 or SL1344_0491	0	1000	0	Inorganic Ion Transport and Metabolism	Included by getModelFromHomology
CRNCAL2	Carnitine-CoA Ligase	atp_c + coa_c + crn_c -> adp_c + pi_c + crncoa_c	SL1344_0072	0	1000	0	Oxidative Phosphorylation	Included by getModelFromHomology
CRNCAR	Carnitine-CoA racemase	crncoa_c <=> crnDcoa_c	SL1344_0071	-1000	1000	0	Oxidative Phosphorylation	Included by getModelFromHomology
CRNCBCT	Crotonobetainyl-CoA: carnitine CoA transferase	crn_c + ctbtcoa_c <=> crncoa_c + ctbt_c	SL1344_0073	-1000	1000	0	Oxidative Phosphorylation	Included by getModelFromHomology
DASYN141	CDP-diacylglycerol synthetase (n-C14:1)	h_c + pa141_c + ctp_c -> ppi_c + cdpdtdec7eg_c	SL1344_0223	0	1000	0	Glycerophospholipid Metabolism	Included by getModelFromHomology
DASYN160	CDP-diacylglycerol synthetase (n-C16:0)	h_c + pa160_c + ctp_c -> ppi_c + cdpdhdecg_c	SL1344_0223	0	1000	0	Glycerophospholipid Metabolism	Included by getModelFromHomology
DASYN161	CDP-diacylglycerol synthetase (n-C16:1)	h_c + pa161_c + ctp_c -> ppi_c + cdpdhdec9eg_c	SL1344_0223	0	1000	0	Glycerophospholipid Metabolism	Included by getModelFromHomology
DASYN180	CDP-diacylglycerol synthetase (n-C18:0)	h_c + pa180_c + ctp_c -> ppi_c + cdpdodecg_c	SL1344_0223	0	1000	0	Glycerophospholipid Metabolism	Included by getModelFromHomology
CRNCDH	Carnityl-CoA dehydratse	crncoa_c <=> h2o_c + ctbtcoa_c	SL1344_0071	-1000	1000	0	Oxidative Phosphorylation	Included by getModelFromHomology
CU2abcpp	Copper (Cu+2) ABC transporter (periplasm)	h2o_c + atp_c + cu2_c -> adp_c + pi_c + h_c + cu2_p	SL1344_3541	0	1000	0	Inorganic Ion Transport and Metabolism	Included by getModelFromHomology
DASYN181	CDP-diacylglycerol synthetase (n-C18:1)	h_c + pa181_c + ctp_c -> ppi_c + cdpdodec11eg_c	SL1344_0223	0	1000	0	Glycerophospholipid Metabolism	Included by getModelFromHomology
CU2tex	Copper (Cu+2) transport via diffusion (extracellular to periplasm)	cu2_e <=> cu2_p	SL1344_2237 or SL1344_0316 or SL1344_0936 or SL1344_1404	-1000	1000	0	Transport Outer Membrane Porin	Included by getModelFromHomology
DB4PS	3,4-Dihydroxy-2-butanone-4-phosphate synthase	ru5p__D_c -> h_c + for_c + db4p_c	SL1344_3168	0	1000	0	Cofactor and Prosthetic Group Biosynthesis	Included by getModelFromHomology
DBTS	Dethiobiotin synthase	co2_c + atp_c + dann_c -> adp_c + pi_c + 3 h_c + dtbt_c	SL1344_0774 or SL1344_1419	0	1000	0	Cofactor and Prosthetic Group Biosynthesis	Included by getModelFromHomology
DMQMT	3-Dimethylubiquinonol 3-methyltransferase	amet_c + 2omhmbl_c -> h_c + ahcys_c + q8h2_c	SL1344_2245	0	1000	0	Cofactor and Prosthetic Group Biosynthesis	Included by getModelFromHomology
CU2tpp	Copper transport in via permease (no H+)	cu2_p -> cu2_c	SL1344_3164	0	1000	0	Inorganic Ion Transport and Metabolism	Included by getModelFromHomology
DMSOtex	Dimethyl sulfoxide transport via diffusion (extracellular to periplasm)	dmso_e <=> dmso_p	SL1344_0316 or SL1344_0936 or SL1344_1404 or SL1344_2237	-1000	1000	0	Transport Outer Membrane Porin	Included by getModelFromHomology
DMStex	Dimethyl sulfide transport via diffusion (extracellular to periplasm)	dms_e <=> dms_p	SL1344_0316 or SL1344_0936 or SL1344_1404 or SL1344_2237	-1000	1000	0	Transport Outer Membrane Porin	Included by getModelFromHomology
DCAtex	Decanoate transport via diffusion (extracellular to periplasm)	dca_e <=> dca_p	SL1344_0316 or SL1344_0936 or SL1344_1404 or SL1344_2237	-1000	1000	0	Transport Outer Membrane Porin	Included by getModelFromHomology
DCMPtex	DCMP transport via diffusion (extracellular to periplasm)	dcmp_e <=> dcmp_p	SL1344_0316 or SL1344_0936 or SL1344_1404 or SL1344_2237	-1000	1000	0	Transport Outer Membrane Porin	Included by getModelFromHomology
DCYTD	Deoxycytidine deaminase	h2o_c + h_c + dcyt_c -> nh4_c + duri_c	SL1344_2160	0	1000	0	Nucleotide Salvage Pathway	Included by getModelFromHomology
DCYTt2pp	Deoxycytidine transport in via proton symport (periplasm)	h_p + dcyt_p -> h_c + dcyt_c	SL1344_3088 or SL1344_2377	0	1000	0	Transport Inner Membrane	Included by getModelFromHomology
CUtex	Copper (Cu+1) transport via diffusion (extracellular to periplasm)	cu_e <=> cu_p	SL1344_0316 or SL1344_0936 or SL1344_1404 or SL1344_2237	-1000	1000	0	Transport Outer Membrane Porin	Included by getModelFromHomology
DCYTtex	Deoxycytidine transport via diffusion (extracellular to periplasm)	dcyt_e <=> dcyt_p	SL1344_0407	-1000	1000	0	Transport Outer Membrane	Included by getModelFromHomology
DDCAtexi	Fatty acid (dodecanoate) transport via facilitated irreversible diffusion (extracellular to periplasm)	ddca_e -> ddca_p	SL1344_2360	0	1000	0	Transport Outer Membrane	Included by getModelFromHomology
DDGALK	2-dehydro-3-deoxygalactonokinase	atp_c + 2dh3dgal_c -> adp_c + h_c + 2dh3dgal6p_c	SL1344_3796	0	1000	0	Alternate Carbon Metabolism	Included by getModelFromHomology
DDGLCNtex	2-dehydro-3-deoxy-D-gluconate transport via diffusion (extracellular to periplasm)	2ddglcn_e <=> 2ddglcn_p	SL1344_0316 or SL1344_0936 or SL1344_1404 or SL1344_2237	-1000	1000	0	Transport Outer Membrane Porin	Included by getModelFromHomology
DDGLK	2-dehydro-3-deoxygluconokinase	atp_c + 2ddglcn_c -> adp_c + h_c + 2ddg6p_c	SL1344_3577	0	1000	0	Alternate Carbon Metabolism	Included by getModelFromHomology
DDPA	3-deoxy-D-arabino-heptulosonate 7-phosphate synthetase	h2o_c + pep_c + e4p_c -> pi_c + 2dda7p_c	SL1344_2628 or SL1344_0737 or SL1344_1281	0	1000	0	Tyrosine Tryptophan and Phenylalanine Metabolism	Included by getModelFromHomology
DGK1	Deoxyguanylate kinase (dGMP:ATP)	atp_c + dgmp_c <=> adp_c + dgdp_c	SL1344_3706	-1000	1000	0	Nucleotide Salvage Pathway	Included by getModelFromHomology
DOGULNR	2,3 dioxo-L-gulonate reductase	h_c + nadh_c + 23doguln_c -> 3dhguln_c + nad_c	SL1344_3633	0	1000	0	Alternate Carbon Metabolism	Included by getModelFromHomology
DOPAtex	Dopamine transport via diffusion (extracellular to periplasm)	dopa_e <=> dopa_p	SL1344_0316 or SL1344_0936 or SL1344_1404 or SL1344_2237	-1000	1000	0	Transport Outer Membrane Porin	Included by getModelFromHomology
DPCOAK	Dephospho-CoA kinase	atp_c + dpcoa_c -> adp_c + h_c + coa_c	SL1344_0140	0	1000	0	Cofactor and Prosthetic Group Biosynthesis	Included by getModelFromHomology
DRPA	Deoxyribose-phosphate aldolase	2dr5p_c -> acald_c + g3p_c	SL1344_4494	0	1000	0	Alternate Carbon Metabolism	Included by getModelFromHomology
DGMPtex	DGMP transport via diffusion (extracellular to periplasm)	dgmp_e <=> dgmp_p	SL1344_0316 or SL1344_0936 or SL1344_1404 or SL1344_2237	-1000	1000	0	Transport Outer Membrane Porin	Included by getModelFromHomology
DGSNt2pp	Deoxyguanosine transport in via proton symport (periplasm)	h_p + dgsn_p -> h_c + dgsn_c	SL1344_3088	0	1000	0	Transport Inner Membrane	Included by getModelFromHomology
DGSNtex	Deoxyguanosine transport via diffusion (extracellular to periplasm)	dgsn_e <=> dgsn_p	SL1344_0316 or SL1344_0936 or SL1344_1404 or SL1344_2237	-1000	1000	0	Transport Outer Membrane Porin	Included by getModelFromHomology
DSBCGT	DsbC:glutathione thiotransferase	2 gthrd_p + dsbcox_p -> gthox_p + dsbcrd_p	SL1344_3019	0	1000	0	Unassigned	Included by getModelFromHomology
DSBGGT	DsbG:glutathione thiotransferase	2 gthrd_p + dsbgox_p -> gthox_p + dsbgrd_p	SL1344_0595	0	1000	0	Unassigned	Included by getModelFromHomology
DHAD1	Dihydroxy-acid dehydratase (2,3-dihydroxy-3-methylbutanoate)	23dhmb_c -> h2o_c + 3mob_c	SL1344_3864	0	1000	0	Valine Leucine and Isoleucine Metabolism	Included by getModelFromHomology
DHAD2	Dihydroxy-acid dehydratase (2,3-dihydroxy-3-methylpentanoate)	23dhmp_c -> h2o_c + 3mop_c	SL1344_3864	0	1000	0	Valine Leucine and Isoleucine Metabolism	Included by getModelFromHomology
DHAtex	Dihydroxyacetone transport via diffusion (extracellular to periplasm)	dha_e <=> dha_p	SL1344_0316 or SL1344_0936 or SL1344_1404 or SL1344_2237	-1000	1000	0	Transport Outer Membrane Porin	Included by getModelFromHomology
DHBD	2,3-dihydro-2,3-dihydroxybenzoate dehydrogenase	nad_c + 23ddhb_c -> h_c + nadh_c + 23dhb_c	SL1344_0586	0	1000	0	Cofactor and Prosthetic Group Biosynthesis	Included by getModelFromHomology
DSERDHr	D-serine dehydrogenase	nadp_c + ser__D_c <=> h_c + nadph_c + 2amsa_c	SL1344_1441	-1000	1000	0	Glycine and Serine Metabolism	Included by getModelFromHomology
DSERt2pp	D-serine transport in via proton symport (periplasm)	h_p + ser__D_p -> h_c + ser__D_c	SL1344_4331	0	1000	0	Transport Inner Membrane	Included by getModelFromHomology
DSERtex	D-serine transport via diffusion (extracellular to periplasm)	ser__D_e <=> ser__D_p	SL1344_0316 or SL1344_0936 or SL1344_1404 or SL1344_2237	-1000	1000	0	Transport Outer Membrane Porin	Included by getModelFromHomology
DHBS	2,3-dihydroxybenzoate adenylate synthase	h_c + atp_c + 23dhb_c -> ppi_c + 23dhba_c	SL1344_0584	0	1000	0	Cofactor and Prosthetic Group Biosynthesis	Included by getModelFromHomology
CYANtex	Cyanide transport via diffusion (extracellular to periplasm)	cyan_e <=> cyan_p	SL1344_0316 or SL1344_0936 or SL1344_1404 or SL1344_2237	-1000	1000	0	Transport Outer Membrane Porin	Included by getModelFromHomology
DHDPRy	Dihydrodipicolinate reductase (NADPH)	h_c + nadph_c + 23dhdp_c -> nadp_c + thdp_c	SL1344_0065	0	1000	0	Threonine and Lysine Metabolism	Included by getModelFromHomology
DHDPS	Dihydrodipicolinate synthase	pyr_c + aspsa_c -> 2 h2o_c + h_c + 23dhdp_c	SL1344_2452	0	1000	0	Threonine and Lysine Metabolism	Included by getModelFromHomology
DTMPK	DTMP kinase	atp_c + dtmp_c <=> adp_c + dtdp_c	SL1344_1137	-1000	1000	0	Nucleotide Salvage Pathway	Included by getModelFromHomology
DTMPtex	DTMP transport via diffusion (extracellular to periplasm)	dtmp_e <=> dtmp_p	SL1344_0316 or SL1344_0936 or SL1344_1404 or SL1344_2237	-1000	1000	0	Transport Outer Membrane Porin	Included by getModelFromHomology
CYNTtex	Cyanate transport via diffusion (extracellular to periplasm)	cynt_e <=> cynt_p	SL1344_0316 or SL1344_0936 or SL1344_1404 or SL1344_2237	-1000	1000	0	Transport Outer Membrane Porin	Included by getModelFromHomology
DUMPtex	DUMP transport via diffusion (extracellular to periplasm)	dump_e <=> dump_p	SL1344_0316 or SL1344_0936 or SL1344_1404 or SL1344_2237	-1000	1000	0	Transport Outer Membrane Porin	Included by getModelFromHomology
DURIK1	Deoxyuridine kinase (ATP:Deoxyuridine)	atp_c + duri_c -> adp_c + h_c + dump_c	SL1344_1681	0	1000	0	Nucleotide Salvage Pathway	Included by getModelFromHomology
DURIPP	Deoxyuridine phosphorylase	pi_c + duri_c <=> ura_c + 2dr1p_c	SL1344_4495 or SL1344_4497	-1000	1000	0	Nucleotide Salvage Pathway	Included by getModelFromHomology
DHFS	Dihydrofolate synthase	atp_c + glu__L_c + dhpt_c -> adp_c + pi_c + h_c + dhf_c	SL1344_2334	0	1000	0	Cofactor and Prosthetic Group Biosynthesis	Included by getModelFromHomology
DHNAOT4	1,4-dihydroxy-2-naphthoate octaprenyltransferase	h_c + octdp_c + dhna_c -> co2_c + ppi_c + 2dmmql8_c	SL1344_4039	0	1000	0	Cofactor and Prosthetic Group Biosynthesis	Included by getModelFromHomology
DURIt2pp	Deoxyuridine transport in via proton symport (periplasm)	h_p + duri_p -> h_c + duri_c	SL1344_2377 or SL1344_3088	0	1000	0	Transport Inner Membrane	Included by getModelFromHomology
DURItex	Deoxyuridine transport via diffusion (extracellular to periplasm)	duri_e <=> duri_p	SL1344_0407	-1000	1000	0	Transport Outer Membrane	Included by getModelFromHomology
DHORD2	Dihydoorotic acid dehydrogenase (quinone8)	q8_c + dhor__S_c -> q8h2_c + orot_c	SL1344_0998	0	1000	0	Purine and Pyrimidine Biosynthesis	Included by getModelFromHomology
CYSDS_copy1	Cysteine Desulfhydrase	h2o_c + cys__L_c -> nh4_c + pyr_c + h2s_c	SL1344_3135	0	1000	0	Cysteine Metabolism	Included by getModelFromHomology
DHORD5	Dihydroorotic acid (menaquinone-8)	mqn8_c + dhor__S_c -> mql8_c + orot_c	SL1344_0998	0	1000	0	Purine and Pyrimidine Biosynthesis	Included by getModelFromHomology
DHORTS	Dihydroorotase	h2o_c + dhor__S_c <=> h_c + cbasp_c	SL1344_1100	-1000	1000	0	Purine and Pyrimidine Biosynthesis	Included by getModelFromHomology
DXPRIi	1-deoxy-D-xylulose reductoisomerase	h_c + nadph_c + dxyl5p_c -> nadp_c + 2me4p_c	SL1344_0221	0	1000	0	Cofactor and Prosthetic Group Biosynthesis	Included by getModelFromHomology
DXPS	1-deoxy-D-xylulose 5-phosphate synthase	h_c + pyr_c + g3p_c -> co2_c + dxyl5p_c	SL1344_0416	0	1000	0	Cofactor and Prosthetic Group Biosynthesis	Included by getModelFromHomology
DXYLK	1-Deoxy-D-xylulose kinase	atp_c + dxyl_c -> adp_c + h_c + dxyl5p_c	SL1344_3625	0	1000	0	Cofactor and Prosthetic Group Biosynthesis	Included by getModelFromHomology
DHPPDA2	Diaminohydroxyphosphoribosylaminopryrimidine deaminase (25drapp)	h2o_c + h_c + 25drapp_c -> nh4_c + 5apru_c	SL1344_0410	0	1000	0	Cofactor and Prosthetic Group Biosynthesis	Included by getModelFromHomology
DHPS2	Dihydropteroate synthase	4abz_c + 6hmhptpp_c -> ppi_c + dhpt_c	SL1344_3266	0	1000	0	Cofactor and Prosthetic Group Biosynthesis	Included by getModelFromHomology
CYSDtex	D-cysteine transport via diffusion (extracellular to periplasm)	cys__D_e <=> cys__D_p	SL1344_0316 or SL1344_0936 or SL1344_1404 or SL1344_2237	-1000	1000	0	Transport Outer Membrane Porin	Included by getModelFromHomology
D_LACt2pp	D-lactate transport via proton symport (periplasm)	h_p + lac__D_p <=> h_c + lac__D_c	SL1344_3657	-1000	1000	0	Transport Inner Membrane	Included by getModelFromHomology
D_LACtex	D-lactate transport via diffusion (extracellular to periplasm)	lac__D_e <=> lac__D_p	SL1344_0316 or SL1344_0936 or SL1344_1404 or SL1344_2237	-1000	1000	0	Transport Outer Membrane Porin	Included by getModelFromHomology
DHQS	3-dehydroquinate synthase	2dda7p_c -> pi_c + 3dhq_c	SL1344_3453	0	1000	0	Tyrosine Tryptophan and Phenylalanine Metabolism	Included by getModelFromHomology
DHQTi	3-dehydroquinate dehydratase, irreversible	3dhq_c -> h2o_c + 3dhsk_c	SL1344_1292	0	1000	0	Tyrosine Tryptophan and Phenylalanine Metabolism	Included by getModelFromHomology
E4PD	Erythrose 4-phosphate dehydrogenase	h2o_c + nad_c + e4p_c -> 2 h_c + nadh_c + 4per_c	SL1344_3046	0	1000	0	Cofactor and Prosthetic Group Biosynthesis	Included by getModelFromHomology
CYSS	Cysteine synthase	acser_c + h2s_c -> h_c + ac_c + cys__L_c	SL1344_2393 or SL1344_2403	0	1000	0	Cysteine Metabolism	Included by getModelFromHomology
EAR100x	Enoyl-[acyl-carrier-protein] reductase (NADH) (n-C10:0)	h_c + nadh_c + tdec2eACP_c -> dcaACP_c + nad_c	SL1344_1631	0	1000	0	Cell Envelope Biosynthesis	Included by getModelFromHomology
EAR100y	Enoyl-[acyl-carrier-protein] reductase (NADPH) (n-C10:0)	h_c + nadph_c + tdec2eACP_c -> dcaACP_c + nadp_c	SL1344_1631	0	1000	0	Cell Envelope Biosynthesis	Included by getModelFromHomology
DIMPtex	DIMP transport via diffusion (extracellular to periplasm)	dimp_e <=> dimp_p	SL1344_0316 or SL1344_0936 or SL1344_1404 or SL1344_2237	-1000	1000	0	Transport Outer Membrane Porin	Included by getModelFromHomology
DINSt2pp	Deoxyinosine transport in via proton symport (periplasm)	h_p + din_p -> h_c + din_c	SL1344_3088	0	1000	0	Transport Inner Membrane	Included by getModelFromHomology
EAR120x	Enoyl-[acyl-carrier-protein] reductase (NADH) (n-C12:0)	h_c + nadh_c + tddec2eACP_c -> ddcaACP_c + nad_c	SL1344_1631	0	1000	0	Cell Envelope Biosynthesis	Included by getModelFromHomology
DINStex	Deoxyinosine transport via diffusion (extracellular to periplasm)	din_e <=> din_p	SL1344_0316 or SL1344_0936 or SL1344_1404 or SL1344_2237	-1000	1000	0	Transport Outer Membrane Porin	Included by getModelFromHomology
EAR120y	Enoyl-[acyl-carrier-protein] reductase (NADPH) (n-C12:0)	h_c + nadph_c + tddec2eACP_c -> ddcaACP_c + nadp_c	SL1344_1631	0	1000	0	Cell Envelope Biosynthesis	Included by getModelFromHomology
CYSSADS	L-cysteine sulfinic acid desulfurase	2 h_c + 3sala_c -> ala__L_c + so2_c	SL1344_2964	0	1000	0	Cysteine Metabolism	Included by getModelFromHomology
EAR121x	Enoyl-[acyl-carrier-protein] reductase (NADH) (n-C12:1)	h_c + nadh_c + t3c5ddeceACP_c -> cddec5eACP_c + nad_c	SL1344_1631	0	1000	0	Cell Envelope Biosynthesis	Included by getModelFromHomology
EAR121y	Enoyl-[acyl-carrier-protein] reductase (NADPH) (n-C12:1)	h_c + nadph_c + t3c5ddeceACP_c -> cddec5eACP_c + nadp_c	SL1344_1631	0	1000	0	Cell Envelope Biosynthesis	Included by getModelFromHomology
DKGLCNR1	2,5-diketo-D-gluconate reductase	h_c + nadph_c + 25dkglcn_c -> nadp_c + 2dhguln_c	SL1344_3139 or SL1344_0250	0	1000	0	Alternate Carbon Metabolism	Included by getModelFromHomology
DKGLCNR2x	2,5-diketo-D-gluconate reductase (NADH)	h_c + nadh_c + 25dkglcn_c -> 5dglcn_c + nad_c	SL1344_3612	0	1000	0	Alternate Carbon Metabolism	Included by getModelFromHomology
EAR140x	Enoyl-[acyl-carrier-protein] reductase (NADH) (n-C14:0)	h_c + nadh_c + tmrs2eACP_c -> myrsACP_c + nad_c	SL1344_1631	0	1000	0	Cell Envelope Biosynthesis	Included by getModelFromHomology
DKGLCNR2y	2,5-diketo-D-gluconate reductase (NADPH)	h_c + nadph_c + 25dkglcn_c -> 5dglcn_c + nadp_c	SL1344_3612	0	1000	0	Alternate Carbon Metabolism	Included by getModelFromHomology
CYSTL	Cystathionine b-lyase	h2o_c + cyst__L_c -> nh4_c + pyr_c + hcys__L_c	SL1344_3135 or SL1344_1487	0	1000	0	Methionine Metabolism	Included by getModelFromHomology
EAR140y	Enoyl-[acyl-carrier-protein] reductase (NADPH) (n-C14:0)	h_c + nadph_c + tmrs2eACP_c -> myrsACP_c + nadp_c	SL1344_1631	0	1000	0	Cell Envelope Biosynthesis	Included by getModelFromHomology
EAR141x	Enoyl-[acyl-carrier-protein] reductase (NADH) (n-C14:1)	h_c + nadh_c + t3c7mrseACP_c -> tdeACP_c + nad_c	SL1344_1631	0	1000	0	Cell Envelope Biosynthesis	Included by getModelFromHomology
DMATT	Dimethylallyltranstransferase	ipdp_c + dmpp_c -> ppi_c + grdp_c	SL1344_0417	0	1000	0	Cofactor and Prosthetic Group Biosynthesis	Included by getModelFromHomology
DMPPS	1-hydroxy-2-methyl-2-(E)-butenyl 4-diphosphate reductase (dmpp)	h_c + nadh_c + h2mb4p_c -> h2o_c + nad_c + dmpp_c	SL1344_0050	0	1000	0	Cofactor and Prosthetic Group Biosynthesis	Included by getModelFromHomology
EAR141y	Enoyl-[acyl-carrier-protein] reductase (NADPH) (n-C14:1)	h_c + nadph_c + t3c7mrseACP_c -> tdeACP_c + nadp_c	SL1344_1631	0	1000	0	Cell Envelope Biosynthesis	Included by getModelFromHomology
EAR160x	Enoyl-[acyl-carrier-protein] reductase (NADH) (n-C16:0)	h_c + nadh_c + tpalm2eACP_c -> palmACP_c + nad_c	SL1344_1631	0	1000	0	Cell Envelope Biosynthesis	Included by getModelFromHomology
EAR160y	Enoyl-[acyl-carrier-protein] reductase (NADPH) (n-C16:0)	h_c + nadph_c + tpalm2eACP_c -> palmACP_c + nadp_c	SL1344_1631	0	1000	0	Cell Envelope Biosynthesis	Included by getModelFromHomology
EAR161x	Enoyl-[acyl-carrier-protein] reductase (NADH) (n-C16:1)	h_c + nadh_c + t3c9palmeACP_c -> hdeACP_c + nad_c	SL1344_1631	0	1000	0	Cell Envelope Biosynthesis	Included by getModelFromHomology
CYSTRS	Cysteinyl-tRNA synthetase	atp_c + cys__L_c + trnacys_c -> ppi_c + amp_c + cystrna_c	SL1344_0530	0	1000	0	tRNA Charging	Included by getModelFromHomology
EAR161y	Enoyl-[acyl-carrier-protein] reductase (NADPH) (n-C16:1)	h_c + nadph_c + t3c9palmeACP_c -> hdeACP_c + nadp_c	SL1344_1631	0	1000	0	Cell Envelope Biosynthesis	Included by getModelFromHomology
EAR180x	Enoyl-[acyl-carrier-protein] reductase (NADH) (n-C18:0)	h_c + nadh_c + toctd2eACP_c -> ocdcaACP_c + nad_c	SL1344_1631	0	1000	0	Cell Envelope Biosynthesis	Included by getModelFromHomology
EAR180y	Enoyl-[acyl-carrier-protein] reductase (NADPH) (n-C18:0)	h_c + nadph_c + toctd2eACP_c -> ocdcaACP_c + nadp_c	SL1344_1631	0	1000	0	Cell Envelope Biosynthesis	Included by getModelFromHomology
EAR181x	Enoyl-[acyl-carrier-protein] reductase (NADH) (n-C18:1)	t3c11vaceACP_c + h_c + nadh_c -> octeACP_c + nad_c	SL1344_1631	0	1000	0	Cell Envelope Biosynthesis	Included by getModelFromHomology
EAR181y	Enoyl-[acyl-carrier-protein] reductase (NADPH) (n-C18:1)	t3c11vaceACP_c + h_c + nadph_c -> octeACP_c + nadp_c	SL1344_1631	0	1000	0	Cell Envelope Biosynthesis	Included by getModelFromHomology
ECAP3pp	Enterobacterial common antigen polymerase (periplasm)	unagamuf_p + eca3und_p -> h_p + eca4und_p + udcpdp_p	SL1344_3887 and SL1344_3878	0	1000	0	Lipopolysaccharide Biosynthesis Recycling	Included by getModelFromHomology
CYSabc2pp	L-cysteine export via ABC system (cytoplasm to periplasm)	h2o_c + atp_c + cys__L_c -> adp_c + pi_c + h_c + cys__L_p	SL1344_0894 and SL1344_0895	0	1000	0	Transport Inner Membrane	Included by getModelFromHomology
ECAtpp	Enterobacterial common antigen transferase (flippase, cytoplasm to periplasm)	unagamuf_c -> unagamuf_p	SL1344_3885	0	1000	0	Lipopolysaccharide Biosynthesis Recycling	Included by getModelFromHomology
ECOAH1	3-hydroxyacyl-CoA dehydratase (3-hydroxybutanoyl-CoA)	3hbcoa_c <=> h2o_c + b2coa_c	SL1344_3936 or SL1344_2357	-1000	1000	0	Membrane Lipid Metabolism	Included by getModelFromHomology
EAR40x	Enoyl-[acyl-carrier-protein] reductase (NADH) (n-C4:0)	but2eACP_c + h_c + nadh_c -> butACP_c + nad_c	SL1344_1631	0	1000	0	Cell Envelope Biosynthesis	Included by getModelFromHomology
EAR40y	Enoyl-[acyl-carrier-protein] reductase (NADPH) (n-C4:0)	but2eACP_c + h_c + nadph_c -> butACP_c + nadp_c	SL1344_1631	0	1000	0	Cell Envelope Biosynthesis	Included by getModelFromHomology
EAR60x	Enoyl-[acyl-carrier-protein] reductase (NADH) (n-C6:0)	thex2eACP_c + h_c + nadh_c -> hexACP_c + nad_c	SL1344_1631	0	1000	0	Cell Envelope Biosynthesis	Included by getModelFromHomology
EAR60y	Enoyl-[acyl-carrier-protein] reductase (NADPH) (n-C6:0)	thex2eACP_c + h_c + nadph_c -> hexACP_c + nadp_c	SL1344_1631	0	1000	0	Cell Envelope Biosynthesis	Included by getModelFromHomology
ECOAH2	3-hydroxyacyl-CoA dehydratase (3-hydroxyhexanoyl-CoA)	3hhcoa_c <=> h2o_c + hx2coa_c	SL1344_3936 or SL1344_2357	-1000	1000	0	Membrane Lipid Metabolism	Included by getModelFromHomology
ECOAH3	3-hydroxyacyl-CoA dehydratase (3-hydroxyoctanoyl-CoA)	3hocoa_c <=> h2o_c + oc2coa_c	SL1344_2357 or SL1344_3936	-1000	1000	0	Membrane Lipid Metabolism	Included by getModelFromHomology
ECOAH4	3-hydroxyacyl-CoA dehydratase (3-hydroxydecanoyl-CoA)	3hdcoa_c <=> h2o_c + dc2coa_c	SL1344_3936 or SL1344_2357	-1000	1000	0	Membrane Lipid Metabolism	Included by getModelFromHomology
EAR80x	Enoyl-[acyl-carrier-protein] reductase (NADH) (n-C8:0)	toct2eACP_c + h_c + nadh_c -> ocACP_c + nad_c	SL1344_1631	0	1000	0	Cell Envelope Biosynthesis	Included by getModelFromHomology
EAR80y	Enoyl-[acyl-carrier-protein] reductase (NADPH) (n-C8:0)	toct2eACP_c + h_c + nadph_c -> ocACP_c + nadp_c	SL1344_1631	0	1000	0	Cell Envelope Biosynthesis	Included by getModelFromHomology
ECOAH5	3-hydroxyacyl-CoA dehydratase (3-hydroxydodecanoyl-CoA)	3hddcoa_c <=> h2o_c + dd2coa_c	SL1344_3936 or SL1344_2357	-1000	1000	0	Membrane Lipid Metabolism	Included by getModelFromHomology
ECOAH6	3-hydroxyacyl-CoA dehydratase (3-hydroxytetradecanoyl-CoA)	3htdcoa_c <=> h2o_c + td2coa_c	SL1344_3936 or SL1344_2357	-1000	1000	0	Membrane Lipid Metabolism	Included by getModelFromHomology
ECA4OALpp	Enterobacterial common antigen (x4) O-antigen ligase (periplasm)	colipa_p + eca4und_p -> h_p + eca4colipa_p + udcpdp_p	SL1344_3679	0	1000	0	Lipopolysaccharide Biosynthesis Recycling	Included by getModelFromHomology
ECAP1pp	Enterobacterial common antigen polymerase (periplasm)	2 unagamuf_p -> h_p + udcpdp_p + eca2und_p	SL1344_3887 and SL1344_3878	0	1000	0	Lipopolysaccharide Biosynthesis Recycling	Included by getModelFromHomology
ECAP2pp	Enterobacterial common antigen polymerase (periplasm)	eca2und_p + unagamuf_p -> h_p + udcpdp_p + eca3und_p	SL1344_3887 and SL1344_3878	0	1000	0	Lipopolysaccharide Biosynthesis Recycling	Included by getModelFromHomology
ECOAH7	3-hydroxyacyl-CoA dehydratase (3-hydroxyhexadecanoyl-CoA)	3hhdcoa_c <=> h2o_c + hdd2coa_c	SL1344_3936 or SL1344_2357	-1000	1000	0	Membrane Lipid Metabolism	Included by getModelFromHomology
ECOAH8	3-hydroxyacyl-CoA dehydratase (3-hydroxyoctadecanoyl-CoA)	3hodcoa_c <=> h2o_c + od2coa_c	SL1344_3936 or SL1344_2357	-1000	1000	0	Membrane Lipid Metabolism	Included by getModelFromHomology
EDA	2-dehydro-3-deoxy-phosphogluconate aldolase	2ddg6p_c -> pyr_c + g3p_c	SL1344_1818	0	1000	0	Pentose Phosphate Pathway	Included by getModelFromHomology
CYStex	L-cysteine transport via diffusion (extracellular to periplasm)	cys__L_e <=> cys__L_p	SL1344_0316 or SL1344_0936 or SL1344_1404 or SL1344_2237	-1000	1000	0	Transport Outer Membrane Porin	Included by getModelFromHomology
EDD	6-phosphogluconate dehydratase	6pgc_c -> h2o_c + 2ddg6p_c	SL1344_1819	0	1000	0	Pentose Phosphate Pathway	Included by getModelFromHomology
EDTXS1	Endotoxin Synthesis (lauroyl transferase)	ddcaACP_c + kdo2lipid4_c -> ACP_c + kdo2lipid4L_c	SL1344_1092	0	1000	0	Lipopolysaccharide Biosynthesis Recycling	Included by getModelFromHomology
CYSItex	L cystine transport via diffusion extracellular to periplasm	cysi__L_e <=> cysi__L_p	SL1344_0316 or SL1344_0936 or SL1344_1404 or SL1344_2237	-1000	1000	0	Transport Outer Membrane Porin	Included by getModelFromHomology
EDTXS2	Endotoxin Synthesis (myristoyl transferase)	myrsACP_c + kdo2lipid4L_c -> ACP_c + lipa_c	SL1344_1823	0	1000	0	Lipopolysaccharide Biosynthesis Recycling	Included by getModelFromHomology
EDTXS3	Endotoxin Synthesis (palmitoleoyl ACP)	hdeACP_c + kdo2lipid4_c -> ACP_c + kdo2lipid4p_c	SL1344_2369	0	1000	0	Lipopolysaccharide Biosynthesis Recycling	Included by getModelFromHomology
CYStpp	L-cysteine export via facilitated transport	cys__L_c -> cys__L_p	SL1344_1447	0	1000	0	Transport Inner Membrane	Included by getModelFromHomology
EDTXS4	Endotoxin Synthesis (myristoyl transferase)	myrsACP_c + kdo2lipid4p_c -> ACP_c + lipa_cold_c	SL1344_1823	0	1000	0	Lipopolysaccharide Biosynthesis Recycling	Included by getModelFromHomology
ENO	Enolase	2pg_c <=> h2o_c + pep_c	SL1344_2931	-1000	1000	0	GlycolysisGluconeogenesis	Included by getModelFromHomology
CYTD	Cytidine deaminase	h2o_c + h_c + cytd_c -> nh4_c + uri_c	SL1344_2160	0	1000	0	Nucleotide Salvage Pathway	Included by getModelFromHomology
CYTDH	Cytidine hydrolase	h2o_c + cytd_c -> rib__D_c + csn_c	SL1344_0650 or SL1344_0052	0	1000	0	Alternate Carbon Metabolism	Included by getModelFromHomology
CYTDK2	Cytidine kinase (GTP)	gtp_c + cytd_c -> h_c + gdp_c + cmp_c	SL1344_2099	0	1000	0	Nucleotide Salvage Pathway	Included by getModelFromHomology
ENTCS	Enterochelin synthase	3 23dhba_c + 3 seramp_c -> 6 amp_c + 9 h_c + enter_c	SL1344_0572	0	1000	0	Cofactor and Prosthetic Group Biosynthesis	Included by getModelFromHomology
ETHAAL	Ethanolamine ammonia-lyase	etha_c -> nh4_c + acald_c	SL1344_2420 and SL1344_2421	0	1000	0	Cell Envelope Biosynthesis	Included by getModelFromHomology
CYTDt2pp_copy1	Cytidine transport in via proton symport (periplasm)	cytd_p + h_p -> h_c + cytd_c	SL1344_3088 or SL1344_2377	0	1000	0	Transport Inner Membrane	Included by getModelFromHomology
ETHAt2pp	Ethanolamine transport in via proton symport	h_p + etha_p -> h_c + etha_c	SL1344_2423	0	1000	0	Transport Inner Membrane	Included by getModelFromHomology
ETHAtex	Ethanolamine transport via diffusion (extracellular)	etha_e <=> etha_p	SL1344_0316 or SL1344_0936 or SL1344_1404 or SL1344_2237	-1000	1000	0	Transport Outer Membrane Porin	Included by getModelFromHomology
ETHSO3tex	Ethanesulfonate transport via diffusion (extracellular to periplasm)	ethso3_e <=> ethso3_p	SL1344_0316 or SL1344_0936 or SL1344_1404 or SL1344_2237	-1000	1000	0	Transport Outer Membrane Porin	Included by getModelFromHomology
CYTDt2pp_copy2	Cytidine transport in via proton symport (periplasm)	cytd_p + h_p <=> h_c + cytd_c	SL1344_2384	-1000	1000	0	Transport Inner Membrane	Included by getModelFromHomology
ETOHtex	Ethanol transport via diffusion (extracellular to periplasm)	etoh_e <=> etoh_p	SL1344_0316 or SL1344_0936 or SL1344_1404 or SL1344_2237	-1000	1000	0	Transport Outer Membrane Porin	Included by getModelFromHomology
CYTDtex	Cytidine transport via diffusion (extracellular to periplasm)	cytd_e <=> cytd_p	SL1344_0316 or SL1344_0936 or SL1344_1404 or SL1344_2237	-1000	1000	0	Transport Outer Membrane Porin	Included by getModelFromHomology
CYTK1	Cytidylate kinase (CMP)	atp_c + cmp_c <=> adp_c + cdp_c	SL1344_0917	-1000	1000	0	Nucleotide Salvage Pathway	Included by getModelFromHomology
CYTK2	Cytidylate kinase (dCMP)	atp_c + dcmp_c <=> adp_c + dcdp_c	SL1344_0917	-1000	1000	0	Nucleotide Salvage Pathway	Included by getModelFromHomology
DAAD	D-Amino acid dehydrogenase	h2o_c + ala__D_c + fad_c -> nh4_c + pyr_c + fadh2_c	SL1344_1731	0	1000	0	Alanine and Aspartate Metabolism	Included by getModelFromHomology
DADA	Deoxyadenosine deaminase	h2o_c + h_c + dad_2_c -> nh4_c + din_c	SL1344_1395	0	1000	0	Nucleotide Salvage Pathway	Included by getModelFromHomology
DADK	Deoxyadenylate kinase	atp_c + damp_c <=> adp_c + dadp_c	SL1344_0481	-1000	1000	0	Nucleotide Salvage Pathway	Included by getModelFromHomology
DADNt2pp	Deoxyadenosine transport in via proton symport (periplasm)	h_p + dad_2_p -> h_c + dad_2_c	SL1344_2377 or SL1344_3088	0	1000	0	Transport Inner Membrane	Included by getModelFromHomology
DADNtex	Deoxyadenosine transport via diffusion (extracellular to periplasm)	dad_2_e <=> dad_2_p	SL1344_0407	-1000	1000	0	Transport Outer Membrane	Included by getModelFromHomology
DALAt2pp	D-alanine transport in via proton symport (periplasm)	ala__D_p + h_p -> h_c + ala__D_c	SL1344_4331	0	1000	0	Transport Inner Membrane	Included by getModelFromHomology
DALAtex	D-Alanine transport via diffusion (extracellular to periplasm)	ala__D_e <=> ala__D_p	SL1344_0316 or SL1344_0936 or SL1344_1404 or SL1344_2237	-1000	1000	0	Transport Outer Membrane Porin	Included by getModelFromHomology
F6PA	Fructose 6-phosphate aldolase	f6p_c <=> dha_c + g3p_c	SL1344_4059	-1000	1000	0	GlycolysisGluconeogenesis	Included by getModelFromHomology
F6PP	D-fructose 6-phosphate phosphatase	h2o_c + f6p_c -> pi_c + fru_c	SL1344_0818	0	1000	0	Alternate Carbon Metabolism	Included by getModelFromHomology
F6Pt6_2pp	Fructose-6-phosphate transport via phosphate antiport (periplasm)	2 pi_c + f6p_p -> 2 pi_p + f6p_c	SL1344_3753	0	1000	0	Transport Inner Membrane	Included by getModelFromHomology
F6Ptex	Fructose 6-phosphate transport via diffusion (extracellular to periplasm)	f6p_e <=> f6p_p	SL1344_0316 or SL1344_0936 or SL1344_1404 or SL1344_2237	-1000	1000	0	Transport Outer Membrane Porin	Included by getModelFromHomology
FACOAE100	Fatty-acid-CoA thioesterase (decanoate)	h2o_c + dcacoa_c -> h_c + dca_c + coa_c	SL1344_0458	0	1000	0	Cell Envelope Biosynthesis	Included by getModelFromHomology
FACOAE120	Fatty-acid-CoA thioesterase (dodecanoate)	h2o_c + ddcacoa_c -> ddca_c + h_c + coa_c	SL1344_0458	0	1000	0	Cell Envelope Biosynthesis	Included by getModelFromHomology
FACOAE140	Fatty-acid-CoA thioesterase (tetradecanoate)	h2o_c + tdcoa_c -> ttdca_c + h_c + coa_c	SL1344_0458	0	1000	0	Cell Envelope Biosynthesis	Included by getModelFromHomology
FACOAE141	Fatty-acid-CoA thioesterase (tetradecenoate)	h2o_c + tdecoa_c -> ttdcea_c + h_c + coa_c	SL1344_0458	0	1000	0	Cell Envelope Biosynthesis	Included by getModelFromHomology
FACOAE160	Fatty-acid-CoA thioesterase (hexadecanoate)	h2o_c + pmtcoa_c -> h_c + hdca_c + coa_c	SL1344_0458	0	1000	0	Cell Envelope Biosynthesis	Included by getModelFromHomology
FACOAE161	Fatty-acid-CoA thioesterase (hexadecenoate)	h2o_c + hdcoa_c -> h_c + hdcea_c + coa_c	SL1344_0458	0	1000	0	Cell Envelope Biosynthesis	Included by getModelFromHomology
FACOAE180	Fatty-acid-CoA thioesterase (octadecanoate)	h2o_c + stcoa_c -> h_c + ocdca_c + coa_c	SL1344_0458	0	1000	0	Cell Envelope Biosynthesis	Included by getModelFromHomology
FACOAE181	Fatty-acid-CoA thioesterase (octadecenoate)	h2o_c + odecoa_c -> h_c + ocdcea_c + coa_c	SL1344_0458	0	1000	0	Cell Envelope Biosynthesis	Included by getModelFromHomology
FACOAE60	Fatty-acid-CoA thioesterase (hexanoate)	h2o_c + hxcoa_c -> h_c + coa_c + hxa_c	SL1344_0458	0	1000	0	Cell Envelope Biosynthesis	Included by getModelFromHomology
FACOAE80	Fatty-acid-CoA thioesterase (octanoate)	h2o_c + occoa_c -> h_c + octa_c + coa_c	SL1344_0458	0	1000	0	Cell Envelope Biosynthesis	Included by getModelFromHomology
FACOAL100t2pp	Fatty-acid-CoA ligase (decanoate transport via vectoral Co-A coupling)	atp_c + h_p + coa_c + dca_p -> ppi_c + amp_c + h_c + dcacoa_c	SL1344_1747 or SL1344_1284	0	1000	0	Cell Envelope Biosynthesis	Included by getModelFromHomology
FACOAL120t2pp	Fatty-acid-CoA ligase (dodecanoate transport via vectoral Co-A coupling)	atp_c + h_p + coa_c + ddca_p -> ppi_c + amp_c + h_c + ddcacoa_c	SL1344_1284 or SL1344_1747	0	1000	0	Cell Envelope Biosynthesis	Included by getModelFromHomology
FACOAL140t2pp	Fatty-acid-CoA ligase (tetradecanoate transport via vectoral Co-A coupling)	atp_c + h_p + coa_c + ttdca_p -> ppi_c + amp_c + h_c + tdcoa_c	SL1344_1747 or SL1344_1284	0	1000	0	Cell Envelope Biosynthesis	Included by getModelFromHomology
FACOAL141t2pp	Fatty-acid-CoA ligase (tetradecenoate transport via vectoral Co-A coupling)	atp_c + h_p + coa_c + ttdcea_p -> ppi_c + amp_c + h_c + tdecoa_c	SL1344_1284 or SL1344_1747	0	1000	0	Cell Envelope Biosynthesis	Included by getModelFromHomology
FACOAL160t2pp	Fatty-acid-CoA ligase (hexadecanoate transport via vectoral Co-A coupling)	atp_c + h_p + coa_c + hdca_p -> ppi_c + amp_c + h_c + pmtcoa_c	SL1344_1284 or SL1344_1747	0	1000	0	Cell Envelope Biosynthesis	Included by getModelFromHomology
FACOAL161t2pp	Fatty-acid-CoA ligase (hexadecenoate transport via vectoral Co-A coupling)	atp_c + h_p + coa_c + hdcea_p -> ppi_c + amp_c + h_c + hdcoa_c	SL1344_1747 or SL1344_1284	0	1000	0	Cell Envelope Biosynthesis	Included by getModelFromHomology
FACOAL180t2pp	Fatty-acid-CoA ligase (octadecanoate transport via vectoral Co-A coupling)	atp_c + h_p + coa_c + ocdca_p -> ppi_c + amp_c + h_c + stcoa_c	SL1344_1747 or SL1344_1284	0	1000	0	Cell Envelope Biosynthesis	Included by getModelFromHomology
FACOAL181t2pp	Fatty-acid-CoA ligase (octadecenoate transport via vectoral Co-A coupling)	atp_c + h_p + coa_c + ocdcea_p -> ppi_c + amp_c + h_c + odecoa_c	SL1344_1747 or SL1344_1284	0	1000	0	Cell Envelope Biosynthesis	Included by getModelFromHomology
FACOAL60t2pp	Fatty-acid-CoA ligase (hexanoate transport via vectoral Co-A coupling)	atp_c + h_p + coa_c + hxa_p -> ppi_c + amp_c + h_c + hxcoa_c	SL1344_1747 or SL1344_1284	0	1000	0	Cell Envelope Biosynthesis	Included by getModelFromHomology
FACOAL80t2pp	Fatty-acid-CoA ligase (octanoate transport via vectoral Co-A coupling)	atp_c + h_p + coa_c + octa_p -> ppi_c + amp_c + h_c + occoa_c	SL1344_1747 or SL1344_1284	0	1000	0	Cell Envelope Biosynthesis	Included by getModelFromHomology
FADRx_copy1	FAD reductase	h_c + nadh_c + fad_c -> nad_c + fadh2_c	SL1344_3933	0	1000	0	Cofactor and Prosthetic Group Biosynthesis	Included by getModelFromHomology
FADRx2	FAD reductase	h_c + nadph_c + fad_c -> nadp_c + fadh2_c	SL1344_2926 and SL1344_2927	0	1000	0	Cofactor and Prosthetic Group Biosynthesis	Included by getModelFromHomology
FALDtex	Formaldehyde transport via diffusion (extracellular to periplasm)	fald_e <=> fald_p	SL1344_0316 or SL1344_0936 or SL1344_1404 or SL1344_2237	-1000	1000	0	Transport Outer Membrane Porin	Included by getModelFromHomology
FBA	Fructose-bisphosphate aldolase	fdp_c <=> g3p_c + dhap_c	SL1344_2118 or SL1344_3044	-1000	1000	0	GlycolysisGluconeogenesis	Included by getModelFromHomology
FBP	Fructose-bisphosphatase	h2o_c + fdp_c -> pi_c + f6p_c	SL1344_4034 or SL1344_4348	0	1000	0	GlycolysisGluconeogenesis	Included by getModelFromHomology
FCI	L-fucose isomerase	fuc__L_c <=> fcl__L_c	SL1344_2956	-1000	1000	0	Alternate Carbon Metabolism	Included by getModelFromHomology
FCLK	L-fuculokinase	atp_c + fcl__L_c -> adp_c + h_c + fc1p_c	SL1344_2957	0	1000	0	Alternate Carbon Metabolism	Included by getModelFromHomology
FCLPA	L-fuculose 1-phosphate aldolase	fc1p_c <=> dhap_c + lald__L_c	SL1344_2954 or SL1344_2895	-1000	1000	0	Alternate Carbon Metabolism	Included by getModelFromHomology
FCLT	Ferrochelatase	fe2_c + ppp9_c -> 2 h_c + pheme_c	SL1344_0482	0	1000	0	Cofactor and Prosthetic Group Biosynthesis	Included by getModelFromHomology
FDH4pp	Formate dehydrogenase (quinone-8) (periplasm)	2 h_c + q8_c + for_p -> h_p + co2_p + q8h2_c	( SL1344_3982 and SL1344_3983 and SL1344_1500 ) or SL1344_3984 or SL1344_1500 or ( SL1344_3984 and SL1344_1499 and SL1344_1498 )	0	1000	0	Oxidative Phosphorylation	Included by getModelFromHomology
FDH5pp	Formate Dehydrogenase (menaquinone-8) (periplasm)	2 h_c + mqn8_c + for_p -> h_p + mql8_c + co2_p	SL1344_1500 or ( SL1344_3984 and SL1344_1499 and SL1344_1498 ) or ( SL1344_3982 and SL1344_3983 and SL1344_1500 ) or SL1344_3984	0	1000	0	Oxidative Phosphorylation	Included by getModelFromHomology
FE2t2pp	Iron (II) transport in via proton symport (periplasm)	h_p + fe2_p -> h_c + fe2_c	SL1344_2376	0	1000	0	Inorganic Ion Transport and Metabolism	Included by getModelFromHomology
FE2tex	Iron (II) transport via diffusion (extracellular to periplasm)	fe2_e <=> fe2_p	SL1344_0316 or SL1344_0936 or SL1344_1404 or SL1344_2237	-1000	1000	0	Transport Outer Membrane Porin	Included by getModelFromHomology
FE2tpp	Iron (+2) transport in via permease (no H+)	fe2_p -> fe2_c	SL1344_3164	0	1000	0	Inorganic Ion Transport and Metabolism	Included by getModelFromHomology
FE3Ri	Fe(III) reduction	fadh2_c + 2 fe3_c -> 2 h_c + fad_c + 2 fe2_c	SL1344_3933	0	1000	0	Cofactor and Prosthetic Group Biosynthesis	Included by getModelFromHomology
FE3DHBZSabcpp	Ferric 2,3-dihydroxybenzoylserine transport via ABC system (periplasm)	h2o_c + atp_c + fe3dhbzs_p -> adp_c + pi_c + h_c + fe3dhbzs_c	SL1344_0582 and SL1344_0578 and SL1344_0580 and SL1344_0579	0	1000	0	Inorganic Ion Transport and Metabolism	Included by getModelFromHomology
FE3tex	Iron (III) transport via diffusion (extracellular to periplasm)	fe3_e <=> fe3_p	SL1344_0316 or SL1344_0936 or SL1344_1404 or SL1344_2237	-1000	1000	0	Transport Outer Membrane Porin	Included by getModelFromHomology
G1PPpp	Glucose-1-phosphatase	h2o_p + g1p_p -> pi_p + glc__D_p	SL1344_1056	0	1000	0	GlycolysisGluconeogenesis	Included by getModelFromHomology
G1PTT	Glucose-1-phosphate thymidylyltransferase	h_c + dttp_c + g1p_c -> ppi_c + dtdpglu_c	SL1344_2072	0	1000	0	Cell Envelope Biosynthesis	Included by getModelFromHomology
G1Ptex	D-glucose 1-phosphate transport via diffusion	g1p_e <=> g1p_p	SL1344_0316 or SL1344_0936 or SL1344_1404 or SL1344_2237	-1000	1000	0	Transport Outer Membrane Porin	Included by getModelFromHomology
FECRMabcpp	Ferrichrome transport via ABC system (periplasm)	h2o_c + atp_c + fecrm_p -> adp_c + pi_c + h_c + fecrm_c	SL1344_0195 and SL1344_0193 and SL1344_0194	0	1000	0	Inorganic Ion Transport and Metabolism	Included by getModelFromHomology
G1SAT	Glutamate-1-semialdehyde aminotransferase	glu1sa_c <=> 5aop_c	SL1344_0203	-1000	1000	0	Cofactor and Prosthetic Group Biosynthesis	Included by getModelFromHomology
G2PPpp	Glycerol 2-phosphate phosphatase (periplasmic)	h2o_p + glyc2p_p -> pi_p + glyc_p	SL1344_4185	0	1000	0	Alternate Carbon Metabolism	Included by getModelFromHomology
FEENTERabcpp	Fe-enterobactin transport via ABC system (periplasm)	h2o_c + atp_c + feenter_p -> adp_c + pi_c + h_c + feenter_c	SL1344_0582 and SL1344_0578 and SL1344_0580 and SL1344_0579	0	1000	0	Inorganic Ion Transport and Metabolism	Included by getModelFromHomology
G3PAT120	Glycerol-3-phosphate acyltransferase (C12:0)	ddcaACP_c + glyc3p_c -> ACP_c + 1ddecg3p_c	SL1344_4172	0	1000	0	Glycerophospholipid Metabolism	Included by getModelFromHomology
G3PAT140	Glycerol-3-phosphate acyltransferase (C14:0)	myrsACP_c + glyc3p_c -> ACP_c + 1tdecg3p_c	SL1344_4172	0	1000	0	Glycerophospholipid Metabolism	Included by getModelFromHomology
G3PAT141	Glycerol-3-phosphate acyltransferase (C14:1)	tdeACP_c + glyc3p_c -> ACP_c + 1tdec7eg3p_c	SL1344_4172	0	1000	0	Glycerophospholipid Metabolism	Included by getModelFromHomology
FEENTERtpp	Enterochelin transport (secretion)	h_p + enter_c -> h_c + enter_p	SL1344_0581	0	1000	0	Transport Inner Membrane	Included by getModelFromHomology
G3PAT160	Glycerol-3-phosphate acyltransferase (C16:0)	palmACP_c + glyc3p_c -> ACP_c + 1hdecg3p_c	SL1344_4172	0	1000	0	Glycerophospholipid Metabolism	Included by getModelFromHomology
G3PAT161	Glycerol-3-phosphate acyltransferase (C16:1)	hdeACP_c + glyc3p_c -> ACP_c + 1hdec9eg3p_c	SL1344_4172	0	1000	0	Glycerophospholipid Metabolism	Included by getModelFromHomology
FEOXAMabcpp	Ferroxamine transport via ABC system (periplasm)	h2o_c + atp_c + feoxam_p -> adp_c + pi_c + h_c + feoxam_c	SL1344_0195 and SL1344_0193 and SL1344_0194	0	1000	0	Inorganic Ion Transport and Metabolism	Included by getModelFromHomology
G3PAT180	Glycerol-3-phosphate acyltransferase (C18:0)	ocdcaACP_c + glyc3p_c -> ACP_c + 1odecg3p_c	SL1344_4172	0	1000	0	Glycerophospholipid Metabolism	Included by getModelFromHomology
G3PAT181	Glycerol-3-phosphate acyltransferase (C18:1)	octeACP_c + glyc3p_c -> ACP_c + 1odec11eg3p_c	SL1344_4172	0	1000	0	Glycerophospholipid Metabolism	Included by getModelFromHomology
FEROpp	Ferroxidase	4 h_p + o2_p + 4 fe2_p -> 2 h2o_p + 4 fe3_p	SL1344_0169	0	1000	0	Inorganic Ion Transport and Metabolism	Included by getModelFromHomology
G3PCabcpp	Sn-glycerol-3-phosphocholine transport via ABC system (periplasm)	h2o_c + atp_c + g3pc_p -> adp_c + pi_c + h_c + g3pc_c	SL1344_3522 and SL1344_3523 and SL1344_3520 and SL1344_3521	0	1000	0	Transport Inner Membrane	Included by getModelFromHomology
G3PCtex	Glycero-3-phosphocholine transport via diffusion (extracellular to periplasm)	g3pc_e <=> g3pc_p	SL1344_0316 or SL1344_0936 or SL1344_1404 or SL1344_2237	-1000	1000	0	Transport Outer Membrane Porin	Included by getModelFromHomology
FLVR	Flavin reductase	h_c + nadph_c + ribflv_c -> nadp_c + rbflvrd_c	( SL1344_2926 and SL1344_2927 ) or SL1344_3933	0	1000	0	Cofactor and Prosthetic Group Biosynthesis	Included by getModelFromHomology
G3PD2	Glycerol-3-phosphate dehydrogenase (NADP)	nadp_c + glyc3p_c <=> h_c + nadph_c + dhap_c	SL1344_3666	-1000	1000	0	Alternate Carbon Metabolism	Included by getModelFromHomology
G3PD5	Glycerol-3-phosphate dehydrogenase (ubiquinone-8)	q8_c + glyc3p_c -> q8h2_c + dhap_c	( SL1344_2253 and SL1344_2254 and SL1344_2255 ) or SL1344_3493	0	1000	0	Oxidative Phosphorylation	Included by getModelFromHomology
G3PD6	Glycerol-3-phosphate dehydrogenase (menaquinone-8)	mqn8_c + glyc3p_c -> mql8_c + dhap_c	SL1344_2253 and SL1344_2254 and SL1344_2255	0	1000	0	Oxidative Phosphorylation	Included by getModelFromHomology
G3PD7	Glycerol-3-phosphate dehydrogenase (demethylmenaquinone-8)	2dmmq8_c + glyc3p_c -> 2dmmql8_c + dhap_c	SL1344_2253 and SL1344_2254 and SL1344_2255	0	1000	0	Oxidative Phosphorylation	Included by getModelFromHomology
G3PEabcpp	Sn-glycerol-3-phosphoethanolamine transport via ABC system (periplasm)	h2o_c + atp_c + g3pe_p -> adp_c + pi_c + h_c + g3pe_c	SL1344_3522 and SL1344_3523 and SL1344_3520 and SL1344_3521	0	1000	0	Transport Inner Membrane	Included by getModelFromHomology
G3PEtex	Glycero-3-phosphoethanolamine transport via diffusion (extracellular to periplasm)	g3pe_e <=> g3pe_p	SL1344_0316 or SL1344_0936 or SL1344_1404 or SL1344_2237	-1000	1000	0	Transport Outer Membrane Porin	Included by getModelFromHomology
FLVRx	Flavin reductase (NAD)	h_c + nadh_c + ribflv_c -> nad_c + rbflvrd_c	SL1344_3933	0	1000	0	Cofactor and Prosthetic Group Biosynthesis	Included by getModelFromHomology
FMETTRS	Methionyl-tRNA formyltransferase	10fthf_c + mettrna_c -> h_c + thf_c + fmettrna_c	SL1344_3374	0	1000	0	tRNA Charging	Included by getModelFromHomology
FMNAT	FMN adenylyltransferase	h_c + atp_c + fmn_c -> ppi_c + fad_c	SL1344_0046	0	1000	0	Cofactor and Prosthetic Group Biosynthesis	Included by getModelFromHomology
FMNRx	FMN reductase	h_c + nadh_c + fmn_c -> nad_c + fmnh2_c	SL1344_3933	0	1000	0	Cofactor and Prosthetic Group Biosynthesis	Included by getModelFromHomology
G3PGabcpp	Sn-glycerol-3-phosphoglycerol transport via ABC system (periplasm)	h2o_c + atp_c + g3pg_p -> adp_c + pi_c + h_c + g3pg_c	SL1344_3522 and SL1344_3523 and SL1344_3520 and SL1344_3521	0	1000	0	Transport Inner Membrane	Included by getModelFromHomology
FMNRx2	FMN reductase	h_c + nadph_c + fmn_c -> nadp_c + fmnh2_c	( SL1344_2926 and SL1344_2927 ) or SL1344_3933	0	1000	0	Cofactor and Prosthetic Group Biosynthesis	Included by getModelFromHomology
FORt2pp	Formate transport via proton symport (uptake only, periplasm)	h_p + for_p -> h_c + for_c	SL1344_0911	0	1000	0	Transport Inner Membrane	Included by getModelFromHomology
FORtex	Formate transport via diffusion (extracellular to periplasm)	for_e <=> for_p	SL1344_0316 or SL1344_0936 or SL1344_1404 or SL1344_2237	-1000	1000	0	Transport Outer Membrane Porin	Included by getModelFromHomology
G3PGtex	Glycerophoglycerol transport via diffusion (extracellular to periplasm)	g3pg_e <=> g3pg_p	SL1344_0316 or SL1344_0936 or SL1344_1404 or SL1344_2237	-1000	1000	0	Transport Outer Membrane Porin	Included by getModelFromHomology
G3PIabcpp	Sn-glycerol-3-phosphoethanolamine transport via ABC system (periplasm)	h2o_c + atp_c + g3pi_p -> adp_c + pi_c + h_c + g3pi_c	SL1344_3522 and SL1344_3523 and SL1344_3520 and SL1344_3521	0	1000	0	Transport Inner Membrane	Included by getModelFromHomology
G3PItex	Glycero-3-phospho-1-inositol transport via diffusion (extracellular to periplasm)	g3pi_e <=> g3pi_p	SL1344_0316 or SL1344_0936 or SL1344_1404 or SL1344_2237	-1000	1000	0	Transport Outer Membrane Porin	Included by getModelFromHomology
FORtppi	Formate transport via diffusion (cytoplasm to periplasm)	for_c -> for_p	SL1344_0911	0	1000	0	Transport Inner Membrane	Included by getModelFromHomology
G3PSabcpp	Sn-glycerol-3-phosphoserine transport via ABC system (periplasm)	h2o_c + atp_c + g3ps_p -> adp_c + pi_c + h_c + g3ps_c	SL1344_3522 and SL1344_3523 and SL1344_3520 and SL1344_3521	0	1000	0	Transport Inner Membrane	Included by getModelFromHomology
G3PStex	Glycerophosphserine transport via diffusion (extracellular to periplasm)	g3ps_e <=> g3ps_p	SL1344_0316 or SL1344_0936 or SL1344_1404 or SL1344_2237	-1000	1000	0	Transport Outer Membrane Porin	Included by getModelFromHomology
G3PT	Glycerol-3-phosphatase	h2o_c + glyc3p_c -> pi_c + glyc_c	SL1344_0818	0	1000	0	Alternate Carbon Metabolism	Included by getModelFromHomology
FRUK	Fructose-1-phosphate kinase	atp_c + f1p_c -> adp_c + h_c + fdp_c	SL1344_2182	0	1000	0	Alternate Carbon Metabolism	Included by getModelFromHomology
FRULYStex	Fructoselysine transporter via diffusion (extracellular)	frulys_e <=> frulys_p	SL1344_0316 or SL1344_0936 or SL1344_1404 or SL1344_2237	-1000	1000	0	Transport Outer Membrane Porin	Included by getModelFromHomology
G5SD	Glutamate-5-semialdehyde dehydrogenase	h_c + nadph_c + glu5p_c -> pi_c + nadp_c + glu5sa_c	SL1344_0318	0	1000	0	Arginine and Proline Metabolism	Included by getModelFromHomology
G6PDA	Glucosamine-6-phosphate deaminase	h2o_c + gam6p_c -> nh4_c + f6p_c	SL1344_0666	0	1000	0	Alternate Carbon Metabolism	Included by getModelFromHomology
FRUURtex	D-fructuronate transport via diffusion (extracellular)	fruur_e <=> fruur_p	SL1344_0316 or SL1344_0936 or SL1344_1404 or SL1344_2237	-1000	1000	0	Transport Outer Membrane Porin	Included by getModelFromHomology
FRUtex	D-fructose transport via diffusion (extracellular to periplasm)	fru_e <=> fru_p	SL1344_0316 or SL1344_0936 or SL1344_1404 or SL1344_2237	-1000	1000	0	Transport Outer Membrane Porin	Included by getModelFromHomology
G6PDH2r	Glucose 6-phosphate dehydrogenase	g6p_c + nadp_c <=> h_c + nadph_c + 6pgl_c	SL1344_1820	-1000	1000	0	Pentose Phosphate Pathway	Included by getModelFromHomology
G6PP	Glucose-6-phosphate phosphatase	h2o_c + g6p_c -> pi_c + glc__D_c	SL1344_0818	0	1000	0	GlycolysisGluconeogenesis	Included by getModelFromHomology
G6Pt6_2pp	Glucose-6-phosphate transport via phosphate antiport (periplasm)	2 pi_c + g6p_p -> 2 pi_p + g6p_c	SL1344_3753	0	1000	0	Transport Inner Membrane	Included by getModelFromHomology
FTHFD	Formyltetrahydrofolate deformylase	h2o_c + 10fthf_c -> h_c + for_c + thf_c	SL1344_1687	0	1000	0	Folate Metabolism	Included by getModelFromHomology
FUCtex	L-fucose transport via diffusion (extracellular to periplasm)	fuc__L_e <=> fuc__L_p	SL1344_0316 or SL1344_0936 or SL1344_1404 or SL1344_2237	-1000	1000	0	Transport Outer Membrane Porin	Included by getModelFromHomology
G6Ptex	Glucose 6-phosphate transport via diffusion (extracellular to periplasm)	g6p_e <=> g6p_p	SL1344_0316 or SL1344_0936 or SL1344_1404 or SL1344_2237	-1000	1000	0	Transport Outer Membrane Porin	Included by getModelFromHomology
GAL1PPpp	D-galactose 1-phosphatase	h2o_p + gal1p_p -> pi_p + gal_p	SL1344_1056	0	1000	0	Alternate Carbon Metabolism	Included by getModelFromHomology
GAL1Ptex	D-galactose 1-phosphate transport via diffusion (extracellular to periplasm)	gal1p_e <=> gal1p_p	SL1344_0316 or SL1344_0936 or SL1344_1404 or SL1344_2237	-1000	1000	0	Transport Outer Membrane Porin	Included by getModelFromHomology
FUM	Fumarase	h2o_c + fum_c <=> mal__L_c	SL1344_1398 or SL1344_4237 or SL1344_1398 or SL1344_4237 or SL1344_1400	-1000	1000	0	Citric Acid Cycle	Included by getModelFromHomology
FUMt2_2pp	Fumarate transport via proton symport (2 H) (periplasm)	2 h_p + fum_p -> 2 h_c + fum_c	SL1344_3579	0	1000	0	Transport Inner Membrane	Included by getModelFromHomology
FUMtex	Fumarate transport via diffusion (extracellular to periplasm)	fum_e <=> fum_p	SL1344_0316 or SL1344_0936 or SL1344_1404 or SL1344_2237	-1000	1000	0	Transport Outer Membrane Porin	Included by getModelFromHomology
GALBDtex	Beta D-galactose transport via diffusion (extracellular to periplasm)	gal_bD_e <=> gal_bD_p	SL1344_0316 or SL1344_0936 or SL1344_1404 or SL1344_2237	-1000	1000	0	Transport Outer Membrane Porin	Included by getModelFromHomology
GALCTNLtex	L-galactonate transport via diffusion (extracellular to periplasm)	galctn__L_e <=> galctn__L_p	SL1344_2237 or SL1344_1404 or SL1344_0936 or SL1344_0316	-1000	1000	0	Transport Outer Membrane Porin	Included by getModelFromHomology
G1PACT	Glucosamine-1-phosphate N-acetyltransferase	accoa_c + gam1p_c -> h_c + coa_c + acgam1p_c	SL1344_3829	0	1000	0	Cell Envelope Biosynthesis	Included by getModelFromHomology
GALCTNt2pp	D-galactonate transport via proton symport (periplasm)	h_p + galctn__D_p -> h_c + galctn__D_c	SL1344_3793	0	1000	0	Transport Inner Membrane	Included by getModelFromHomology
GALCTNtex	D-galactonate transport via diffusion (extracellular to periplasm)	galctn__D_e <=> galctn__D_p	SL1344_0316 or SL1344_0936 or SL1344_1404 or SL1344_2237	-1000	1000	0	Transport Outer Membrane Porin	Included by getModelFromHomology
GALCTt2rpp	D-galactarte transport via proton symport, reversible (periplasm)	h_p + galct__D_p <=> h_c + galct__D_c	SL1344_2943	-1000	1000	0	Transport Inner Membrane	Included by getModelFromHomology
GALCTtex	D-galactarte transport via diffusion (extracellular to periplasm)	galct__D_e <=> galct__D_p	SL1344_0316 or SL1344_0936 or SL1344_1404 or SL1344_2237	-1000	1000	0	Transport Outer Membrane Porin	Included by getModelFromHomology
GALKr	Galactokinase	atp_c + gal_c -> adp_c + h_c + gal1p_c	SL1344_0751 or SL1344_2078	0	1000	0	Alternate Carbon Metabolism	Included by getModelFromHomology
GAMtex	D-glucosamine transport via diffusion (extracellular to periplasm)	gam_e <=> gam_p	SL1344_0316 or SL1344_0936 or SL1344_1404 or SL1344_2237	-1000	1000	0	Transport Outer Membrane Porin	Included by getModelFromHomology
GAPD	Glyceraldehyde-3-phosphate dehydrogenase	pi_c + nad_c + g3p_c <=> h_c + nadh_c + 13dpg_c	SL1344_1225	-1000	1000	0	GlycolysisGluconeogenesis	Included by getModelFromHomology
GARFT	Phosphoribosylglycinamide formyltransferase	10fthf_c + gar_c <=> h_c + thf_c + fgam_c	SL1344_2463	-1000	1000	0	Purine and Pyrimidine Biosynthesis	Included by getModelFromHomology
GART	GAR transformylase-T	atp_c + for_c + gar_c -> adp_c + pi_c + h_c + fgam_c	SL1344_1817	0	1000	0	Purine and Pyrimidine Biosynthesis	Included by getModelFromHomology
GBBTNtex	Gamma-butyrobetaine transport via diffusion (extracellular to periplasm)	gbbtn_e <=> gbbtn_p	SL1344_0316 or SL1344_0936 or SL1344_1404 or SL1344_2237	-1000	1000	0	Transport Outer Membrane Porin	Included by getModelFromHomology
GDMANE	GDP-4-dehydro-6-deoxy-D-mannose epimerase	gdpddman_c -> gdpofuc_c	SL1344_2085	0	1000	0	Cell Envelope Biosynthesis	Included by getModelFromHomology
GDPDPK	GDP diphosphokinase	atp_c + gdp_c -> amp_c + h_c + ppgpp_c	SL1344_2937 or SL1344_3708	0	1000	0	Cofactor and Prosthetic Group Biosynthesis	Included by getModelFromHomology
GALM2pp	Aldose-1-epimerase	gal_bD_p -> gal_p	SL1344_0750	0	1000	0	Alternate Carbon Metabolism	Included by getModelFromHomology
GALS3	A-galactosidase (melibiose)	h2o_c + melib_c -> glc__D_c + gal_c	SL1344_4235	0	1000	0	Alternate Carbon Metabolism	Included by getModelFromHomology
GALT1	Galactosyltransferase I (LPS core synthesis)	gicolipa_c + udpg_c -> h_c + udp_c + gagicolipa_c	SL1344_3685	0	1000	0	Lipopolysaccharide Biosynthesis Recycling	Included by getModelFromHomology
GALTtex	Galactitol transport via diffusion (extracellular to periplasm)	galt_e <=> galt_p	SL1344_0316 or SL1344_0936 or SL1344_1404 or SL1344_2237	-1000	1000	0	Transport Outer Membrane Porin	Included by getModelFromHomology
GALURt2rpp	D-galacturonate transport via proton symport, reversible (periplasm)	h_p + galur_p <=> h_c + galur_c	SL1344_3108	-1000	1000	0	Transport Inner Membrane	Included by getModelFromHomology
GALURtex	D-galacturonate transport via diffusion (extracellular to periplasm)	galur_e <=> galur_p	SL1344_0316 or SL1344_0936 or SL1344_1404 or SL1344_2237	-1000	1000	0	Transport Outer Membrane Porin	Included by getModelFromHomology
GALUi	UTP-glucose-1-phosphate uridylyltransferase (irreversible)	h_c + utp_c + g1p_c -> ppi_c + udpg_c	SL1344_1683 and SL1344_2075	0	1000	0	Cell Envelope Biosynthesis	Included by getModelFromHomology
GDPtex	GDP transport via diffusion (extracellular to periplasm)	gdp_e <=> gdp_p	SL1344_0316 or SL1344_1404 or SL1344_2237 or SL1344_0936	-1000	1000	0	Transport Outer Membrane Porin	Included by getModelFromHomology
GALabcpp	D-galactose transport via ABC system (periplasm)	h2o_c + atp_c + gal_p -> adp_c + pi_c + h_c + gal_c	SL1344_2166 and SL1344_2167 and SL1344_2165	0	1000	0	Transport Inner Membrane	Included by getModelFromHomology
GF6PTA	Glutamine-fructose-6-phosphate transaminase	gln__L_c + f6p_c -> glu__L_c + gam6p_c	SL1344_3828	0	1000	0	Cell Envelope Biosynthesis	Included by getModelFromHomology
GALt2pp	D-galactose transport in via proton symport (periplasm)	h_p + gal_p -> h_c + gal_c	SL1344_2994 or SL1344_3066	0	1000	0	Transport Inner Membrane	Included by getModelFromHomology
GALtex	D-galactose transport via diffusion (extracellular to periplasm)	gal_e <=> gal_p	SL1344_0316 or SL1344_0936 or SL1344_1404 or SL1344_2237	-1000	1000	0	Transport Outer Membrane Porin	Included by getModelFromHomology
GAM6Pt6_2pp	D-Glucosamine 6-phosphate transport via phosphate antiport (periplasm)	2 pi_c + gam6p_p -> 2 pi_p + gam6p_c	SL1344_3753	0	1000	0	Transport Inner Membrane	Included by getModelFromHomology
GHMT2r	Glycine hydroxymethyltransferase, reversible	thf_c + ser__L_c <=> h2o_c + gly_c + mlthf_c	SL1344_2517	-1000	1000	0	Glycine and Serine Metabolism	Included by getModelFromHomology
GK1	Guanylate kinase (GMP:ATP)	atp_c + gmp_c <=> adp_c + gdp_c	SL1344_3706	-1000	1000	0	Nucleotide Salvage Pathway	Included by getModelFromHomology
GLBRAN2	1,4-alpha-glucan branching enzyme (glycogen -> bglycogen)	glycogen_c -> bglycogen_c	SL1344_3505	0	1000	0	GlycolysisGluconeogenesis	Included by getModelFromHomology
GAMAN6Ptex	D-glucosamine 6-phosphate transport via diffusion (extracellular to periplasm)	gam6p_e <=> gam6p_p	SL1344_0316 or SL1344_0936 or SL1344_1404 or SL1344_2237	-1000	1000	0	Transport Outer Membrane Porin	Included by getModelFromHomology
GLCDpp	Glucose dehydrogenase (ubiquinone-8 as acceptor) (periplasm)	h2o_p + q8_c + glc__D_p -> h_p + q8h2_c + glcn_p	SL1344_0837 or SL1344_0170	0	1000	0	Oxidative Phosphorylation	Included by getModelFromHomology
GLCNt2rpp	D-gluconate transport via proton symport, reversible (periplasm)	h_p + glcn_p <=> h_c + glcn_c	SL1344_3479 or SL1344_4412 or SL1344_3507	-1000	1000	0	Transport Inner Membrane	Included by getModelFromHomology
GLXCL	Glyoxalate carboligase	h_c + 2 glx_c -> co2_c + 2h3oppan_c	SL1344_0510	0	1000	0	Glyoxylate Metabolism	Included by getModelFromHomology
GLYALDtex	Glyceraldehyde transport via diffusion (extracellular to periplasm)	glyald_e <=> glyald_p	SL1344_0316 or SL1344_0936 or SL1344_1404 or SL1344_2237	-1000	1000	0	Transport Outer Membrane Porin	Included by getModelFromHomology
GLYALDtpp	Glyceraldehyde facilitated diffusion (periplasm)	glyald_p <=> glyald_c	SL1344_4036	-1000	1000	0	Transport Inner Membrane	Included by getModelFromHomology
GLCNtex	D-gluconate transport via diffusion (extracellular to periplasm)	glcn_e <=> glcn_p	SL1344_0316 or SL1344_0936 or SL1344_1404 or SL1344_2237	-1000	1000	0	Transport Outer Membrane Porin	Included by getModelFromHomology
GLCP	Glycogen phosphorylase	pi_c + glycogen_c -> g1p_c	SL1344_3481 or SL1344_3501 or SL1344_3481 or SL1344_3501	0	1000	0	GlycolysisGluconeogenesis	Included by getModelFromHomology
GLCP2	Glycogen phosphorylase	pi_c + bglycogen_c -> g1p_c	SL1344_3481 or SL1344_3501 or SL1344_3481 or SL1344_3501	0	1000	0	GlycolysisGluconeogenesis	Included by getModelFromHomology
GLYAT	Glycine C-acetyltransferase	accoa_c + gly_c <=> coa_c + 2aobut_c	SL1344_3675	-1000	1000	0	Glycine and Serine Metabolism	Included by getModelFromHomology
GLYBabcpp	Glycine betaine transport via ABC system (periplasm)	h2o_c + atp_c + glyb_p -> adp_c + pi_c + h_c + glyb_c	SL1344_2140 and SL1344_2141 and SL1344_2142 and SL1344_2143	0	1000	0	Transport Inner Membrane	Included by getModelFromHomology
GLYBtex_copy1	Glycine betaine transport via diffusion (extracellular to periplasm)	glyb_e <=> glyb_p	SL1344_0316 or SL1344_0936 or SL1344_1404 or SL1344_2237	-1000	1000	0	Transport Outer Membrane Porin	Included by getModelFromHomology
GLYC2Ptex	Glycerol-2-phosphate transport via diffusion (extracellular to periplasm)	glyc2p_e <=> glyc2p_p	SL1344_0316 or SL1344_0936 or SL1344_1404 or SL1344_2237	-1000	1000	0	Transport Outer Membrane Porin	Included by getModelFromHomology
GLCRAL	5-dehydro-4-deoxyglucarate aldolase	5dh4dglc_c -> pyr_c + 2h3oppan_c	SL1344_3222	0	1000	0	Alternate Carbon Metabolism	Included by getModelFromHomology
GLCRD	Glucarate dehydratase	glcr_c -> h2o_c + 5dh4dglc_c	SL1344_2941 or SL1344_2942 or SL1344_2941 or SL1344_2942	0	1000	0	Alternate Carbon Metabolism	Included by getModelFromHomology
GLCRt2rpp	D-glucarate transport via proton symport, reversible (periplasm)	h_p + glcr_p <=> h_c + glcr_c	SL1344_2943	-1000	1000	0	Transport Inner Membrane	Included by getModelFromHomology
GLCRtex	D-glucarate transport via diffusion (extracellular to periplasm)	glcr_e <=> glcr_p	SL1344_0316 or SL1344_0936 or SL1344_1404 or SL1344_2237	-1000	1000	0	Transport Outer Membrane Porin	Included by getModelFromHomology
GLYC3Pabcpp	Sn-Glycerol 3-phosphate transport via ABC system (periplasm)	h2o_c + atp_c + glyc3p_p -> adp_c + pi_c + h_c + glyc3p_c	SL1344_3522 and SL1344_3523 and SL1344_3520 and SL1344_3521	0	1000	0	Transport Inner Membrane	Included by getModelFromHomology
GLCS1	Glycogen synthase (ADPGlc)	adpglc_c -> adp_c + h_c + glycogen_c	SL1344_3502	0	1000	0	GlycolysisGluconeogenesis	Included by getModelFromHomology
GLYC3Pt6pp	Glycerol-3-phosphate : phosphate antiporter (periplasm)	pi_c + glyc3p_p -> pi_p + glyc3p_c	SL1344_2252	0	1000	0	Transport Inner Membrane	Included by getModelFromHomology
GLYC3Ptex	Glycerol-3-phosphate transport via diffusion (extracellular to periplasm)	glyc3p_e <=> glyc3p_p	SL1344_0316 or SL1344_0936 or SL1344_1404 or SL1344_2237	-1000	1000	0	Transport Outer Membrane Porin	Included by getModelFromHomology
GLCTR1	Glucosyltransferase I (LPS core synthesis)	icolipa_c + udpg_c -> h_c + udp_c + gicolipa_c	SL1344_3688	0	1000	0	Lipopolysaccharide Biosynthesis Recycling	Included by getModelFromHomology
GLCTR2	Glucosyltransferase II (LPS core synthesis)	udpg_c + gagicolipa_c -> h_c + udp_c + ggagicolipa_c	SL1344_3684	0	1000	0	Lipopolysaccharide Biosynthesis Recycling	Included by getModelFromHomology
GLCTR3	Glucosyltransferase III (LPS core synthesis)	ggagicolipa_c + udpg_c -> h_c + udp_c + gggagicolipa_c	SL1344_3683	0	1000	0	Lipopolysaccharide Biosynthesis Recycling	Included by getModelFromHomology
GLCUR1Ptex	D-glucuronate 1-phosphate transport via diffusion (extracellular to periplasm)	glcur1p_e <=> glcur1p_p	SL1344_0316 or SL1344_0936 or SL1344_1404 or SL1344_2237	-1000	1000	0	Transport Outer Membrane Porin	Included by getModelFromHomology
GLYCAt2rpp	D-glycerate transport via proton symport, reversible (periplasm)	h_p + glyc__R_p <=> h_c + glyc__R_c	SL1344_2943	-1000	1000	0	Transport Inner Membrane	Included by getModelFromHomology
GLYCAtex	D-glycerate transport via diffusion (extracellular to periplasm)	glyc__R_e <=> glyc__R_p	SL1344_0316 or SL1344_0936 or SL1344_1404 or SL1344_2237	-1000	1000	0	Transport Outer Membrane Porin	Included by getModelFromHomology
GLCURt2rpp	D-glucuronate transport via proton symport, reversible (periplasm)	h_p + glcur_p <=> h_c + glcur_c	SL1344_3108 or SL1344_0162	-1000	1000	0	Transport Inner Membrane	Included by getModelFromHomology
GLCURtex	D-glucuronat transport via diffusion (extracellular to periplasm)	glcur_e <=> glcur_p	SL1344_0316 or SL1344_0936 or SL1344_1404 or SL1344_2237	-1000	1000	0	Transport Outer Membrane Porin	Included by getModelFromHomology
GLCabcpp	D-glucose transport via ABC system (periplasm)	h2o_c + atp_c + glc__D_p -> adp_c + pi_c + h_c + glc__D_c	SL1344_2166 and SL1344_2167 and SL1344_2165	0	1000	0	Transport Inner Membrane	Included by getModelFromHomology
GLYCDx	Glycerol dehydrogenase	nad_c + glyc_c -> h_c + nadh_c + dha_c	SL1344_4058 or SL1344_3496	0	1000	0	Alternate Carbon Metabolism	Included by getModelFromHomology
GLYCK	Glycerate kinase	atp_c + glyc__R_c -> adp_c + h_c + 3pg_c	SL1344_2940 or SL1344_3220 or SL1344_0518	0	1000	0	Glyoxylate Metabolism	Included by getModelFromHomology
GLYCK2	Glycerate kinase	atp_c + glyc__R_c -> adp_c + h_c + 2pg_c	SL1344_3220	0	1000	0	Glycine and Serine Metabolism	Included by getModelFromHomology
GLYCLTDx	Glycolate dehydrogenase (NAD)	h_c + nadh_c + glx_c -> nad_c + glyclt_c	SL1344_3612 or SL1344_1072	0	1000	0	Glyoxylate Metabolism	Included by getModelFromHomology
GLYCLTDy	Glycolate dehydrogenase (NADP)	h_c + nadph_c + glx_c -> nadp_c + glyclt_c	SL1344_3612 or SL1344_1072	0	1000	0	Glyoxylate Metabolism	Included by getModelFromHomology
GLCt2pp	D-glucose transport in via proton symport (periplasm)	h_p + glc__D_p -> h_c + glc__D_c	SL1344_2994 or SL1344_3066	0	1000	0	Transport Inner Membrane	Included by getModelFromHomology
GLCtex_copy1	Glucose transport via diffusion (extracellular to periplasm)	glc__D_e <=> glc__D_p	SL1344_0316 or SL1344_0936 or SL1344_1404 or SL1344_2237	-1000	1000	0	Transport Outer Membrane Porin	Included by getModelFromHomology
GLCtex_copy2	Glucose transport via diffusion (extracellular to periplasm)	glc__D_e -> glc__D_p	SL1344_4168	0	1000	0	Transport Outer Membrane	Included by getModelFromHomology
GLYCLTt2rpp	Glycolate transport via proton symport, reversible (periplasm)	h_p + glyclt_p <=> h_c + glyclt_c	SL1344_3657	-1000	1000	0	Transport Inner Membrane	Included by getModelFromHomology
GLYCLTt4pp	Glycolate transport via sodium symport (periplasm)	na1_p + glyclt_p -> na1_c + glyclt_c	SL1344_4209	0	1000	0	Transport Inner Membrane	Included by getModelFromHomology
GLDBRAN2	Glycogen debranching enzyme (bglycogen -> glycogen)	bglycogen_c -> glycogen_c	SL1344_1488 or SL1344_3504	0	1000	0	GlycolysisGluconeogenesis	Included by getModelFromHomology
GLGC	Glucose-1-phosphate adenylyltransferase	h_c + atp_c + g1p_c -> ppi_c + adpglc_c	SL1344_3503	0	1000	0	GlycolysisGluconeogenesis	Included by getModelFromHomology
GLNS	Glutamine synthetase	atp_c + nh4_c + glu__L_c -> adp_c + pi_c + h_c + gln__L_c	SL1344_3954	0	1000	0	Glutamate metabolism	Included by getModelFromHomology
GLNTRS	Glutaminyl-tRNA synthetase	atp_c + gln__L_c + trnagln_c -> ppi_c + amp_c + glntrna_c	SL1344_0668	0	1000	0	tRNA Charging	Included by getModelFromHomology
GLYCLTtex	Glycolate transport via diffusion (extracellular to periplasm)	glyclt_e <=> glyclt_p	SL1344_0316 or SL1344_0936 or SL1344_1404 or SL1344_2237	-1000	1000	0	Transport Outer Membrane Porin	Included by getModelFromHomology
GLYCTO2	Glycolate oxidase	q8_c + glyclt_c -> q8h2_c + glx_c	SL1344_1550	0	1000	0	Alternate Carbon Metabolism	Included by getModelFromHomology
GLYCTO3	Glycolate oxidase	mqn8_c + glyclt_c -> mql8_c + glx_c	SL1344_1550	0	1000	0	Alternate Carbon Metabolism	Included by getModelFromHomology
GLYCTO4	Glycolate oxidase	2dmmq8_c + glyclt_c -> 2dmmql8_c + glx_c	SL1344_1550	0	1000	0	Alternate Carbon Metabolism	Included by getModelFromHomology
GLNabcpp	L-glutamine transport via ABC system (periplasm)	h2o_c + atp_c + gln__L_p -> adp_c + pi_c + h_c + gln__L_c	SL1344_0805 and SL1344_0804 and SL1344_0803	0	1000	0	Transport Inner Membrane	Included by getModelFromHomology
GLNtex	L-glutamine transport via diffusion (extracellular to periplasm)	gln__L_e <=> gln__L_p	SL1344_0936 or SL1344_1404 or SL1344_2237 or SL1344_0316	-1000	1000	0	Transport Outer Membrane Porin	Included by getModelFromHomology
GLYCtex	Glycerol transport via diffusion (extracellular to periplasm)	glyc_e <=> glyc_p	SL1344_0316 or SL1344_0936 or SL1344_1404 or SL1344_2237	-1000	1000	0	Transport Outer Membrane Porin	Included by getModelFromHomology
GLYCtpp	Glycerol transport via channel (periplasm)	glyc_c <=> glyc_p	SL1344_4036	-1000	1000	0	Transport Inner Membrane	Included by getModelFromHomology
GLU5K	Glutamate 5-kinase	atp_c + glu__L_c -> adp_c + glu5p_c	SL1344_0317	0	1000	0	Arginine and Proline Metabolism	Included by getModelFromHomology
GLUCYS	Gamma-glutamylcysteine synthetase	atp_c + glu__L_c + cys__L_c -> adp_c + pi_c + h_c + glucys_c	SL1344_2803	0	1000	0	Cofactor and Prosthetic Group Biosynthesis	Included by getModelFromHomology
GLYK	Glycerol kinase	atp_c + glyc_c -> adp_c + h_c + glyc3p_c	SL1344_4035	0	1000	0	Alternate Carbon Metabolism	Included by getModelFromHomology
GLYOX	Hydroxyacylglutathione hydrolase	h2o_c + lgt__S_c -> h_c + lac__D_c + gthrd_c	SL1344_0256	0	1000	0	Methylglyoxal Metabolism	Included by getModelFromHomology
GLUDy	Glutamate dehydrogenase (NADP)	h2o_c + nadp_c + glu__L_c <=> h_c + nh4_c + nadph_c + akg_c	SL1344_1234	-1000	1000	0	Glutamate Metabolism	Included by getModelFromHomology
GLUN	Glutaminase	h2o_c + gln__L_c -> nh4_c + glu__L_c	SL1344_1455	0	1000	0	Glutamate Metabolism	Included by getModelFromHomology
GLUNpp	Glutaminase	h2o_p + gln__L_p -> nh4_p + glu__L_p	SL1344_3081	0	1000	0	Glutamate Metabolism	Included by getModelFromHomology
GLUPRT	Glutamine phosphoribosyldiphosphate amidotransferase	h2o_c + prpp_c + gln__L_c -> ppi_c + glu__L_c + pram_c	SL1344_2331	0	1000	0	Purine and Pyrimidine Biosynthesis	Included by getModelFromHomology
GLUR	Glutamate racemase	glu__D_c <=> glu__L_c	SL1344_4080	-1000	1000	0	Cell Envelope Biosynthesis	Included by getModelFromHomology
GLYTRS	Glycyl-tRNA synthetase	atp_c + gly_c + trnagly_c -> ppi_c + amp_c + glytrna_c	SL1344_3620 and SL1344_3621	0	1000	0	tRNA Charging	Included by getModelFromHomology
GLYt2pp	Glycine transport in via proton symport (periplasm)	h_p + gly_p -> h_c + gly_c	SL1344_4331	0	1000	0	Transport Inner Membrane	Included by getModelFromHomology
GLYtex	Glycine transport via diffusion (extracellular to periplasm)	gly_e <=> gly_p	SL1344_0316 or SL1344_0936 or SL1344_1404 or SL1344_2237	-1000	1000	0	Transport Outer Membrane Porin	Included by getModelFromHomology
GMAND	GDP-D-mannose dehydratase	gdpmann_c -> h2o_c + gdpddman_c	SL1344_2086	0	1000	0	Cell Envelope Biosynthesis	Included by getModelFromHomology
GLUSy	Glutamate synthase (NADPH)	h_c + nadph_c + akg_c + gln__L_c -> nadp_c + 2 glu__L_c	( SL1344_3302 and SL1344_2442 ) or SL1344_3303	0	1000	0	Glutamate metabolism	Included by getModelFromHomology
GLUTRR	Glutamyl-tRNA reductase	h_c + nadph_c + glutrna_c -> nadp_c + glu1sa_c + trnaglu_c	SL1344_1705	0	1000	0	Cofactor and Prosthetic Group Biosynthesis	Included by getModelFromHomology
GLUTRS	Glutamyl-tRNA synthetase	atp_c + glu__L_c + trnaglu_c -> ppi_c + amp_c + glutrna_c	SL1344_2381	0	1000	0	Cofactor and Prosthetic Group Biosynthesis	Included by getModelFromHomology
GLUabcpp	L-glutamate transport via ABC system (periplasm)	h2o_c + atp_c + glu__L_p -> adp_c + pi_c + h_c + glu__L_c	SL1344_0654 and SL1344_0653 and SL1344_0652 and SL1344_0651	0	1000	0	Transport Inner Membrane	Included by getModelFromHomology
GMHEPAT	D-glycero-D-manno-hepose 1-phosphate adenyltransferase	h_c + atp_c + gmhep1p_c -> ppi_c + adphep_DD_c	SL1344_3173	0	1000	0	Lipopolysaccharide Biosynthesis Recycling	Included by getModelFromHomology
GMHEPK	D-glycero-D-manno-heptose 7-phosphate kinase	atp_c + gmhep7p_c -> adp_c + h_c + gmhep17bp_c	SL1344_3173	0	1000	0	Lipopolysaccharide Biosynthesis Recycling	Included by getModelFromHomology
GLUt2rpp	L-glutamate transport via proton symport, reversible (periplasm)	h_p + glu__L_p <=> h_c + glu__L_c	SL1344_4219	-1000	1000	0	Transport Inner Membrane	Included by getModelFromHomology
GLUt4pp	Na+/glutamate symport (periplasm)	na1_p + glu__L_p -> glu__L_c + na1_c	SL1344_3712	0	1000	0	Transport Inner Membrane	Included by getModelFromHomology
GLUtex	L-glutamate transport via diffusion (extracellular to periplasm)	glu__L_e <=> glu__L_p	SL1344_0316 or SL1344_0936 or SL1344_1404 or SL1344_2237	-1000	1000	0	Transport Outer Membrane Porin	Included by getModelFromHomology
GMPR	GMP reductase	2 h_c + nadph_c + gmp_c -> nh4_c + nadp_c + imp_c	SL1344_0141	0	1000	0	Purine and Pyrimidine Biosynthesis	Included by getModelFromHomology
GMPS2	GMP synthase	h2o_c + atp_c + gln__L_c + xmp_c -> ppi_c + amp_c + 2 h_c + glu__L_c + gmp_c	SL1344_2471	0	1000	0	Purine and Pyrimidine Biosynthesis	Included by getModelFromHomology
GMPtex	GMP transport via diffusion (extracellular to periplasm)	gmp_e <=> gmp_p	SL1344_0316 or SL1344_0936 or SL1344_1404 or SL1344_2237	-1000	1000	0	Transport Outer Membrane Porin	Included by getModelFromHomology
GND	Phosphogluconate dehydrogenase	nadp_c + 6pgc_c -> co2_c + ru5p__D_c + nadph_c	SL1344_2058	0	1000	0	Pentose Phosphate Pathway	Included by getModelFromHomology
GTHOXtex	Glutathione (ox) transport via diffusion (extracellular to periplasm)	gthox_e <=> gthox_p	SL1344_0316 or SL1344_0936 or SL1344_1404 or SL1344_2237	-1000	1000	0	Transport Outer Membrane Porin	Included by getModelFromHomology
GTHOr	Glutathione oxidoreductase	h_c + nadph_c + gthox_c <=> nadp_c + 2 gthrd_c	SL1344_3562	-1000	1000	0	Cofactor and Prosthetic Group Biosynthesis	Included by getModelFromHomology
GTHRDHpp	Glutathione hydralase (periplasmic)	h2o_p + gthrd_p -> cgly_p + glu__L_p	SL1344_3517	0	1000	0	Cofactor and Prosthetic Group Biosynthesis	Included by getModelFromHomology
GOFUCR	GDP-4-oxo-L-fucose reductase	h_c + nadph_c + gdpofuc_c -> nadp_c + gdpfuc_c	SL1344_2085	0	1000	0	Cell Envelope Biosynthesis	Included by getModelFromHomology
GTHRDabc2pp	Glutathione export via ABC system (cytoplasm to periplasm)	h2o_c + atp_c + gthrd_c -> adp_c + pi_c + h_c + gthrd_p	SL1344_0894 and SL1344_0895	0	1000	0	Transport Inner Membrane	Included by getModelFromHomology
GPDDA1	Glycerophosphodiester phosphodiesterase (Glycerophosphocholine)	h2o_c + g3pc_c -> h_c + chol_c + glyc3p_c	SL1344_3519	0	1000	0	Glycerophospholipid Metabolism	Included by getModelFromHomology
GPDDA1pp	Glycerophosphodiester phosphodiesterase (Glycerophosphocholine)	h2o_p + g3pc_p -> h_p + chol_p + glyc3p_p	SL1344_2251	0	1000	0	Glycerophospholipid Metabolism	Included by getModelFromHomology
GPDDA2	Glycerophosphodiester phosphodiesterase (Glycerophosphoethanolamine)	h2o_c + g3pe_c -> h_c + etha_c + glyc3p_c	SL1344_3519	0	1000	0	Glycerophospholipid Metabolism	Included by getModelFromHomology
GPDDA2pp	Glycerophosphodiester phosphodiesterase (Glycerophosphoethanolamine)	h2o_p + g3pe_p -> h_p + etha_p + glyc3p_p	SL1344_2251	0	1000	0	Glycerophospholipid Metabolism	Included by getModelFromHomology
GPDDA3	Glycerophosphodiester phosphodiesterase (Glycerophosphoserine)	h2o_c + g3ps_c -> h_c + ser__L_c + glyc3p_c	SL1344_3519	0	1000	0	Glycerophospholipid Metabolism	Included by getModelFromHomology
GPDDA3pp	Glycerophosphodiester phosphodiesterase (Glycerophosphoserine)	h2o_p + g3ps_p -> h_p + glyc3p_p + ser__L_p	SL1344_2251	0	1000	0	Glycerophospholipid Metabolism	Included by getModelFromHomology
GTHRDabcpp	Reduced glutathione via ABC system (periplasm)	h2o_c + atp_c + gthrd_p -> adp_c + pi_c + h_c + gthrd_c	SL1344_0824 and SL1344_0825 and SL1344_0826 and SL1344_0827	0	1000	0	Transport Inner Membrane	Included by getModelFromHomology
GTHRDtex	Glutathione transport via diffusion (extracellular to periplasm)	gthrd_e <=> gthrd_p	SL1344_0316 or SL1344_0936 or SL1344_1404 or SL1344_2237	-1000	1000	0	Transport Outer Membrane Porin	Included by getModelFromHomology
GTHS	Glutathione synthetase	atp_c + gly_c + glucys_c -> adp_c + pi_c + h_c + gthrd_c	SL1344_3070	0	1000	0	Cofactor and Prosthetic Group Biosynthesis	Included by getModelFromHomology
GTPCI	GTP cyclohydrolase I	h2o_c + gtp_c -> h_c + for_c + ahdt_c	SL1344_2170	0	1000	0	Cofactor and Prosthetic Group Biosynthesis	Included by getModelFromHomology
GPDDA4	Glycerophosphodiester phosphodiesterase (Glycerophosphoglycerol)	h2o_c + g3pg_c -> h_c + glyc3p_c + glyc_c	SL1344_3519	0	1000	0	Glycerophospholipid Metabolism	Included by getModelFromHomology
GPDDA4pp	Glycerophosphodiester phosphodiesterase (Glycerophosphoglycerol)	h2o_p + g3pg_p -> h_p + glyc_p + glyc3p_p	SL1344_2251	0	1000	0	Glycerophospholipid Metabolism	Included by getModelFromHomology
GTPDPDP	Guanosine-5'-triphosphate,3'-diphosphate diphosphatase	h2o_c + gdptp_c -> pi_c + h_c + ppgpp_c	SL1344_3873	0	1000	0	Cofactor and Prosthetic Group Biosynthesis	Included by getModelFromHomology
GTPDPK	GTP diphosphokinase	atp_c + gtp_c -> amp_c + h_c + gdptp_c	SL1344_2937	0	1000	0	Cofactor and Prosthetic Group Biosynthesis	Included by getModelFromHomology
GPDDA5	Glycerophosphodiester phosphodiesterase (Glycerophosphoinositol)	h2o_c + g3pi_c -> h_c + glyc3p_c + inost_c	SL1344_3519	0	1000	0	Glycerophospholipid Metabolism	Included by getModelFromHomology
GPDDA5pp	Glycerophosphodiester phosphodiesterase (Glycerophosphoinositol)	h2o_p + g3pi_p -> h_p + glyc3p_p + inost_p	SL1344_2251	0	1000	0	Glycerophospholipid Metabolism	Included by getModelFromHomology
GRTT	Geranyltranstransferase	grdp_c + ipdp_c -> ppi_c + frdp_c	SL1344_0417	0	1000	0	Cofactor and Prosthetic Group Biosynthesis	Included by getModelFromHomology
GRXR	Glutaredoxin reductase	2 gthrd_c + grxox_c -> grxrd_c + gthox_c	SL1344_1102	0	1000	0	Unassigned	Included by getModelFromHomology
GTPtex	GTP transport via diffusion (extracellular to periplasm)	gtp_e <=> gtp_p	SL1344_0316 or SL1344_0936 or SL1344_1404 or SL1344_2237	-1000	1000	0	Transport Outer Membrane Porin	Included by getModelFromHomology
GSNK	Guanosine kinase	atp_c + gsn_c -> adp_c + h_c + gmp_c	SL1344_0484	0	1000	0	Nucleotide Salvage Pathway	Included by getModelFromHomology
GSNt2pp	Guanosine transport in via proton symport (periplasm)	gsn_p + h_p -> h_c + gsn_c	SL1344_3088	0	1000	0	Transport Inner Membrane	Included by getModelFromHomology
GSNtex	Guanosine transport via diffusion (extracellular to periplasm)	gsn_e <=> gsn_p	SL1344_0316 or SL1344_0936 or SL1344_1404 or SL1344_2237	-1000	1000	0	Transport Outer Membrane Porin	Included by getModelFromHomology
GSPMDA	Glutathionylspermidine amidase	h2o_c + gtspmd_c -> gthrd_c + spmd_c	SL1344_3113	0	1000	0	Arginine and Proline Metabolism	Included by getModelFromHomology
GUAt2pp	Guanine transport in via proton symport (periplasm)	h_p + gua_p -> h_c + gua_c	SL1344_3713	0	1000	0	Transport Inner Membrane	Included by getModelFromHomology
GUAtex	Guanine transport via diffusion (extracellular to periplasm)	gua_e <=> gua_p	SL1344_0407	-1000	1000	0	Transport Outer Membrane	Included by getModelFromHomology
GSPMDS	Glutathionylspermidine synthetase	atp_c + gthrd_c + spmd_c -> adp_c + pi_c + h_c + gtspmd_c	SL1344_3113	0	1000	0	Arginine and Proline Metabolism	Included by getModelFromHomology
H2O2tex	Hydrogen peroxide transport via diffusion (external)	h2o2_e <=> h2o2_p	SL1344_0316 or SL1344_0936 or SL1344_1404 or SL1344_2237	-1000	1000	0	Transport Outer Membrane Porin	Included by getModelFromHomology
H2Otex	H2O transport via diffusion (extracellular to periplasm)	h2o_e <=> h2o_p	SL1344_1404 or SL1344_0936 or SL1344_2237 or SL1344_0316 or SL1344_3962	-1000	1000	0	Transport Outer Membrane	Included by getModelFromHomology
HMBS	Hydroxymethylbilane synthase	h2o_c + 4 ppbng_c -> 4 nh4_c + hmbil_c	SL1344_3893	0	1000	0	Cofactor and Prosthetic Group Biosynthesis	Included by getModelFromHomology
H2Stex	H2s transport via diffusion (extracellular to periplasm)	h2s_e <=> h2s_p	SL1344_0316 or SL1344_0936 or SL1344_1404 or SL1344_2237	-1000	1000	0	Transport Outer Membrane Porin	Included by getModelFromHomology
HMPK1	Hydroxymethylpyrimidine kinase (ATP)	atp_c + 4ahmmp_c -> adp_c + h_c + 4ampm_c	SL1344_2123 or SL1344_2398	0	1000	0	Cofactor and Prosthetic Group Biosynthesis	Included by getModelFromHomology
H2tex	Hydrogen transport via diffusion (extracellular to periplasm)	h2_e <=> h2_p	SL1344_0316 or SL1344_0936 or SL1344_1404 or SL1344_2237	-1000	1000	0	Transport Outer Membrane Porin	Included by getModelFromHomology
HOMt2pp	L-homoserineserine efflux via proton symport	h_p + hom__L_c -> h_c + hom__L_p	SL1344_0807 or SL1344_3914	0	1000	0	Transport Inner Membrane	Included by getModelFromHomology
HOMtex	L-homoserine transport via diffusion (extracellular to periplasm)	hom__L_e <=> hom__L_p	SL1344_0316 or SL1344_0936 or SL1344_1404 or SL1344_2237	-1000	1000	0	Transport Outer Membrane Porin	Included by getModelFromHomology
HACD1i	3-hydroxyacyl-CoA dehydrogenase (acetoacetyl-CoA)	nad_c + 3hbcoa_c -> h_c + nadh_c + aacoa_c	SL1344_3936 or SL1344_2357	0	1000	0	Membrane Lipid Metabolism	Included by getModelFromHomology
HACD2i	3-hydroxyacyl-CoA dehydrogenase (3-oxohexanoyl-CoA)	nad_c + 3hhcoa_c -> h_c + nadh_c + 3ohcoa_c	SL1344_3936 or SL1344_2357	0	1000	0	Membrane Lipid Metabolism	Included by getModelFromHomology
HACD3i	3-hydroxyacyl-CoA dehydrogenase (3-oxooctanoyl-CoA)	nad_c + 3hocoa_c -> h_c + nadh_c + 3oocoa_c	SL1344_2357 or SL1344_3936	0	1000	0	Membrane Lipid Metabolism	Included by getModelFromHomology
HPPPNtex	3-(3-hydroxyphenyl)propionate transport via diffusion (extracellular to periplasm)	3hpppn_e <=> 3hpppn_p	SL1344_0316 or SL1344_0936 or SL1344_1404 or SL1344_2237	-1000	1000	0	Transport Outer Membrane Porin	Included by getModelFromHomology
HPYRI	Hydroxypyruvate isomerase	hpyr_c <=> 2h3oppan_c	SL1344_0511	-1000	1000	0	Alternate Carbon Metabolism	Included by getModelFromHomology
HPYRRx	Hydroxypyruvate reductase (NADH)	h_c + nadh_c + hpyr_c -> nad_c + glyc__R_c	SL1344_1072 or SL1344_3612	0	1000	0	Alternate Carbon Metabolism	Included by getModelFromHomology
HPYRRy	Hydroxypyruvate reductase (NADPH)	h_c + nadph_c + hpyr_c -> nadp_c + glyc__R_c	SL1344_3612 or SL1344_1072	0	1000	0	Alternate Carbon Metabolism	Included by getModelFromHomology
HACD4i	3-hydroxyacyl-CoA dehydrogenase (3-oxodecanoyl-CoA)	nad_c + 3hdcoa_c -> h_c + nadh_c + 3odcoa_c	SL1344_3936 or SL1344_2357	0	1000	0	Membrane Lipid Metabolism	Included by getModelFromHomology
HACD5i	3-hydroxyacyl-CoA dehydrogenase (3-oxododecanoyl-CoA)	nad_c + 3hddcoa_c -> h_c + nadh_c + 3oddcoa_c	SL1344_3936 or SL1344_2357	0	1000	0	Membrane Lipid Metabolism	Included by getModelFromHomology
HACD6i	3-hydroxyacyl-CoA dehydrogenase (3-oxotetradecanoyl-CoA)	nad_c + 3htdcoa_c -> h_c + nadh_c + 3otdcoa_c	SL1344_3936 or SL1344_2357	0	1000	0	Membrane Lipid Metabolism	Included by getModelFromHomology
HSDy	Homoserine dehydrogenase (NADPH)	nadp_c + hom__L_c <=> h_c + nadph_c + aspsa_c	SL1344_4050 or SL1344_0002	-1000	1000	0	Threonine and Lysine Metabolism	Included by getModelFromHomology
HSK	Homoserine kinase	atp_c + hom__L_c -> adp_c + h_c + phom_c	SL1344_0003	0	1000	0	Threonine and Lysine Metabolism	Included by getModelFromHomology
HACD7i	3-hydroxyacyl-CoA dehydrogenase (3-oxohexadecanoyl-CoA)	nad_c + 3hhdcoa_c -> h_c + nadh_c + 3ohdcoa_c	SL1344_3936 or SL1344_2357	0	1000	0	Membrane Lipid Metabolism	Included by getModelFromHomology
HSST	Homoserine O-succinyltransferase	succoa_c + hom__L_c -> coa_c + suchms_c	SL1344_4117	0	1000	0	Methionine Metabolism	Included by getModelFromHomology
HSTPT	Histidinol-phosphate transaminase	glu__L_c + imacp_c -> akg_c + hisp_c	SL1344_2050	0	1000	0	Histidine Metabolism	Included by getModelFromHomology
HXAtex	Hexanoate transport via diffusion (extracellular to periplasm)	hxa_e <=> hxa_p	SL1344_0316 or SL1344_0936 or SL1344_1404 or SL1344_2237	-1000	1000	0	Transport Outer Membrane Porin	Included by getModelFromHomology
HYXNtex	Hypoxanthine transport via diffusion (extracellular to periplasm)	hxan_e <=> hxan_p	SL1344_0316 or SL1344_0936 or SL1344_1404 or SL1344_2237	-1000	1000	0	Transport Outer Membrane Porin	Included by getModelFromHomology
HACD8i	3-hydroxyacyl-CoA dehydrogenase (3-oxooctadecanoyl-CoA)	nad_c + 3hodcoa_c -> h_c + nadh_c + 3ohodcoa_c	SL1344_3936 or SL1344_2357	0	1000	0	Membrane Lipid Metabolism	Included by getModelFromHomology
HBZOPT	Hydroxybenzoate octaprenyltransferase	4hbz_c + octdp_c -> ppi_c + 3ophb_c	SL1344_4171	0	1000	0	Cofactor and Prosthetic Group Biosynthesis	Included by getModelFromHomology
HCINNMtex	3-hydroxycinnamic acid transport via diffusion (extracellular to periplasm)	3hcinnm_e <=> 3hcinnm_p	SL1344_0316 or SL1344_0936 or SL1344_1404 or SL1344_2237	-1000	1000	0	Transport Outer Membrane Porin	Included by getModelFromHomology
HCO3E	HCO3 equilibration reaction	co2_c + h2o_c <=> h_c + hco3_c	SL1344_0172	-1000	1000	0	Unassigned	Included by getModelFromHomology
HDCAtexi	Hexadecanoate transport via facilitated irreversible diffusion (extracellular to periplasm)	hdca_e -> hdca_p	SL1344_2360	0	1000	0	Transport Outer Membrane	Included by getModelFromHomology
Htex	Proton transport via diffusion (extracellular to periplasm)	h_e <=> h_p	SL1344_0936 or SL1344_1404 or SL1344_2237 or SL1344_0316	-1000	1000	0	Transport Outer Membrane Porin	Included by getModelFromHomology
ICDHyr	Isocitrate dehydrogenase (NADP)	nadp_c + icit_c <=> co2_c + nadph_c + akg_c	SL1344_1176	-1000	1000	0	Citric Acid Cycle	Included by getModelFromHomology
HDCEAtexi	Hexadecenoate transport via facilitated irreversible diffusion (extracellular to periplasm)	hdcea_e -> hdcea_p	SL1344_2360	0	1000	0	Transport Outer Membrane	Included by getModelFromHomology
CTECOAI7	3-cis-2-trans-enoyl-CoA isomerase	hdcoa_c -> hdd2coa_c	SL1344_3936	0	1000	0	Membrane Lipid Metabolism	Included by getModelFromHomology
HEMEOS	Heme O synthase	h2o_c + pheme_c + frdp_c -> ppi_c + hemeO_c	SL1344_0433	0	1000	0	Cofactor and Prosthetic Group Biosynthesis	Included by getModelFromHomology
ICHORS_copy1	Isochorismate synthase	chor_c <=> ichor_c	SL1344_2279	-1000	1000	0	Cofactor and Prosthetic Group Biosynthesis	Included by getModelFromHomology
ICHORS_copy2	Isochorismate synthase	chor_c -> ichor_c	SL1344_0583 or SL1344_2279	0	1000	0	Cofactor and Prosthetic Group Biosynthesis	Included by getModelFromHomology
HEPK1	LPS heptose kinase I (LPS core synthesis)	atp_c + hhlipa_c -> adp_c + h_c + phhlipa_c	SL1344_3687	0	1000	0	Lipopolysaccharide Biosynthesis Recycling	Included by getModelFromHomology
HEPT1	Heptosyltransferase I (LPS core synthesis)	adphep_LD_c + lipa_c -> adp_c + h_c + hlipa_c	SL1344_3678	0	1000	0	Lipopolysaccharide Biosynthesis Recycling	Included by getModelFromHomology
ICHORT	Isochorismatase	h2o_c + ichor_c -> pyr_c + 23ddhb_c	SL1344_0585	0	1000	0	Cofactor and Prosthetic Group Biosynthesis	Included by getModelFromHomology
ICL	Isocitrate lyase	icit_c -> succ_c + glx_c	SL1344_4119	0	1000	0	Anaplerotic Reactions	Included by getModelFromHomology
HEPT2	Heptosyltransferase II (LPS core synthesis)	adphep_LD_c + hlipa_c -> adp_c + h_c + hhlipa_c	SL1344_3677	0	1000	0	Lipopolysaccharide Biosynthesis Recycling	Included by getModelFromHomology
IDOND	L-idonate 5-dehydrogenase	h_c + 5dglcn_c + nadh_c <=> nad_c + idon__L_c	SL1344_4414	-1000	1000	0	Alternate Carbon Metabolism	Included by getModelFromHomology
IDOND2	L-indonate 5-dehydrogenase (NADP)	h_c + 5dglcn_c + nadph_c -> nadp_c + idon__L_c	SL1344_4414	0	1000	0	Alternate Carbon Metabolism	Included by getModelFromHomology
HEPT3	Heptosyltransferase III (LPS core synthesis)	adphep_LD_c + phhlipa_c -> adp_c + h_c + hphhlipa_c	SL1344_3689	0	1000	0	Lipopolysaccharide Biosynthesis Recycling	Included by getModelFromHomology
HEPT4	Heptosyltransferase IV (LPS core synthesis)	adphep_LD_c + gggagicolipa_c -> adp_c + h_c + colipa_c	SL1344_3680	0	1000	0	Lipopolysaccharide Biosynthesis Recycling	Included by getModelFromHomology
IDONt2rpp	L-idonate transport via proton symport, reversible (periplasm)	h_p + idon__L_p <=> h_c + idon__L_c	SL1344_4412	-1000	1000	0	Transport Inner Membrane	Included by getModelFromHomology
HETZK	Hydroxyethylthiazole kinase	atp_c + 4mhetz_c -> adp_c + h_c + 4mpetz_c	SL1344_2124	0	1000	0	Cofactor and Prosthetic Group Biosynthesis	Included by getModelFromHomology
HEX1	Hexokinase (D-glucose:ATP)	atp_c + glc__D_c -> adp_c + h_c + g6p_c	SL1344_2371	0	1000	0	GlycolysisGluconeogenesis	Included by getModelFromHomology
HEX7	Hexokinase (D-fructose:ATP)	atp_c + fru_c -> adp_c + h_c + f6p_c	SL1344_0388	0	1000	0	Alternate Carbon Metabolism	Included by getModelFromHomology
IDONtex	L-idonate transport via diffusion (extracellular to periplasm)	idon__L_e <=> idon__L_p	SL1344_0316 or SL1344_0936 or SL1344_1404 or SL1344_2237	-1000	1000	0	Transport Outer Membrane Porin	Included by getModelFromHomology
IGPDH	Imidazoleglycerol-phosphate dehydratase	eig3p_c -> h2o_c + imacp_c	SL1344_2051	0	1000	0	Histidine Metabolism	Included by getModelFromHomology
IGPS	Indole-3-glycerol-phosphate synthase	h_c + 2cpr5p_c -> co2_c + h2o_c + 3ig3p_c	SL1344_1656	0	1000	0	Tyrosine Tryptophan and Phenylalanine Metabolism	Included by getModelFromHomology
ILETA	Isoleucine transaminase	akg_c + ile__L_c <=> glu__L_c + 3mop_c	SL1344_3863	-1000	1000	0	Valine Leucine and Isoleucine Metabolism	Included by getModelFromHomology
ILETRS	Isoleucyl-tRNA synthetase	atp_c + ile__L_c + trnaile_c -> ppi_c + amp_c + iletrna_c	SL1344_0047	0	1000	0	tRNA Charging	Included by getModelFromHomology
HG2abcpp	Mercury (Hg+2) ABC transporter (periplasm)	h2o_c + atp_c + hg2_c -> adp_c + pi_c + h_c + hg2_p	SL1344_3541	0	1000	0	Inorganic Ion Transport and Metabolism	Included by getModelFromHomology
HG2tex	Mercury (Hg+2) transport via diffusion (extracellular to periplasm)	hg2_e <=> hg2_p	SL1344_0316 or SL1344_0936 or SL1344_1404 or SL1344_2237	-1000	1000	0	Transport Outer Membrane Porin	Included by getModelFromHomology
ILEabcpp	L-isoleucine transport via ABC system (periplasm)	h2o_c + atp_c + ile__L_p -> adp_c + pi_c + h_c + ile__L_c	( SL1344_3526 and SL1344_3527 and SL1344_3529 and SL1344_3530 ) or ( SL1344_3532 and SL1344_3528 )	0	1000	0	Transport Inner Membrane	Included by getModelFromHomology
HISTD	Histidinol dehydrogenase	h2o_c + 2 nad_c + histd_c -> 3 h_c + 2 nadh_c + his__L_c	SL1344_2049	0	1000	0	Histidine Metabolism	Included by getModelFromHomology
HISTP	Histidinol-phosphatase	h2o_c + hisp_c -> pi_c + histd_c	SL1344_2051	0	1000	0	Histidine Metabolism	Included by getModelFromHomology
HISTRS	Histidyl-tRNA synthetase	atp_c + his__L_c + trnahis_c -> ppi_c + amp_c + histrna_c	SL1344_2484	0	1000	0	tRNA Charging	Included by getModelFromHomology
HISabcpp	L-histidine transport via ABC system (periplasm)	h2o_c + atp_c + his__L_p -> adp_c + pi_c + h_c + his__L_c	SL1344_2323 and SL1344_2321 and SL1344_2320 and SL1344_2322	0	1000	0	Transport Inner Membrane	Included by getModelFromHomology
ILEt2rpp	L-isoleucine reversible transport via proton symport (periplasm)	h_p + ile__L_p <=> h_c + ile__L_c	SL1344_0394	-1000	1000	0	Transport Inner Membrane	Included by getModelFromHomology
ILEtex	L-isoleucine transport via diffusion (extracellular to periplasm)	ile__L_e <=> ile__L_p	SL1344_0316 or SL1344_0936 or SL1344_1404 or SL1344_2237	-1000	1000	0	Transport Outer Membrane Porin	Included by getModelFromHomology
IMPC	IMP cyclohydrolase	h2o_c + imp_c <=> fprica_c	SL1344_4115	-1000	1000	0	Purine and Pyrimidine Biosynthesis	Included by getModelFromHomology
IMPD	IMP dehydrogenase	h2o_c + nad_c + imp_c -> h_c + nadh_c + xmp_c	SL1344_2472	0	1000	0	Purine and Pyrimidine Biosynthesis	Included by getModelFromHomology
HISt2rpp	L-histidine reversible transport via proton symport (periplasm)	h_p + his__L_p <=> h_c + his__L_c	SL1344_0150 or SL1344_0556	-1000	1000	0	Transport Inner Membrane	Included by getModelFromHomology
IMPtex	IMP transport via diffusion (extracellular to periplasm)	imp_e <=> imp_p	SL1344_0316 or SL1344_0936 or SL1344_1404 or SL1344_2237	-1000	1000	0	Transport Outer Membrane Porin	Included by getModelFromHomology
INDOLEt2pp	Indole transport via proton symport, irreversible (periplasm)	h_c + indole_c -> h_p + indole_p	( SL1344_3363 and SL1344_0346 ) or SL1344_0468 or SL1344_2444 or SL1344_3364	0	1000	0	Transport Inner Membrane	Included by getModelFromHomology
INDOLEt2rpp	Indole transport via proton symport, reversible (periplasm)	h_p + indole_p <=> h_c + indole_c	SL1344_3252	-1000	1000	0	Transport Inner Membrane	Included by getModelFromHomology
HIStex	L-histidine transport via diffusion (extracellular to periplasm)	his__L_e <=> his__L_p	SL1344_0316 or SL1344_0936 or SL1344_1404 or SL1344_2237	-1000	1000	0	Transport Outer Membrane Porin	Included by getModelFromHomology
INDOLEtex	Indole transport via diffusion (extracellular to periplasm)	indole_e <=> indole_p	SL1344_0316 or SL1344_0936 or SL1344_1404 or SL1344_2237	-1000	1000	0	Transport Outer Membrane Porin	Included by getModelFromHomology
INSH	Inosine hydrolase	h2o_c + ins_c -> rib__D_c + hxan_c	SL1344_0052	0	1000	0	Nucleotide Salvage Pathway	Included by getModelFromHomology
INSK	Insosine kinase	atp_c + ins_c -> adp_c + h_c + imp_c	SL1344_0484	0	1000	0	Nucleotide Salvage Pathway	Included by getModelFromHomology
INSTtex	Inositol transport via diffusion (extracellular to periplasm)	inost_e <=> inost_p	SL1344_0316 or SL1344_0936 or SL1344_1404 or SL1344_2237	-1000	1000	0	Transport Outer Membrane Porin	Included by getModelFromHomology
INSt2pp_copy1	Inosine transport in via proton symport (periplasm)	h_p + ins_p -> h_c + ins_c	SL1344_3088	0	1000	0	Transport Inner Membrane	Included by getModelFromHomology
INSt2pp_copy2	Inosine transport in via proton symport (periplasm)	h_p + ins_p <=> h_c + ins_c	SL1344_2384	-1000	1000	0	Transport Inner Membrane	Included by getModelFromHomology
KAS14	Beta-ketoacyl-ACP synthase	malACP_c + h_c + acACP_c -> actACP_c + ACP_c + co2_c	SL1344_2347 or SL1344_1134	0	1000	0	Membrane Lipid Metabolism	Included by getModelFromHomology
KAS15	Beta-ketoacyl-ACP synthase (2)	malACP_c + h_c + accoa_c -> actACP_c + co2_c + coa_c	SL1344_1130	0	1000	0	Membrane Lipid Metabolism	Included by getModelFromHomology
INStex	Inosine transport via diffusion (extracellular to periplasm)	ins_e <=> ins_p	SL1344_0407	-1000	1000	0	Transport Outer Membrane	Included by getModelFromHomology
IPDPS	1-hydroxy-2-methyl-2-(E)-butenyl 4-diphosphate reductase (ipdp)	h_c + nadh_c + h2mb4p_c -> h2o_c + nad_c + ipdp_c	SL1344_0050	0	1000	0	Cofactor and Prosthetic Group Biosynthesis	Included by getModelFromHomology
KAT1	3-ketoacyl-CoA thiolase	coa_c + aacoa_c -> 2 accoa_c	SL1344_2358 or SL1344_3935	0	1000	0	Membrane Lipid Metabolism	Included by getModelFromHomology
ACACT11	3-ketoacyl-CoA thiolase	coa_c + 3ohcoa_c -> accoa_c + btcoa_c	SL1344_3935 or SL1344_2358	0	1000	0	Membrane Lipid Metabolism	Included by getModelFromHomology
ACACT8	3-ketoacyl-CoA thiolase	coa_c + 3oocoa_c -> accoa_c + hxcoa_c	SL1344_2358 or SL1344_3935	0	1000	0	Membrane Lipid Metabolism	Included by getModelFromHomology
IPMD	3-isopropylmalate dehydrogenase	nad_c + 3c2hmp_c -> h_c + nadh_c + 3c4mop_c	SL1344_0112	0	1000	0	Valine Leucine and Isoleucine Metabolism	Included by getModelFromHomology
IPPMIa	3-isopropylmalate dehydratase	3c2hmp_c <=> h2o_c + 2ippm_c	( SL1344_0110 and SL1344_0111 ) or ( SL1344_0324 and SL1344_0325 )	-1000	1000	0	Valine Leucine and Isoleucine Metabolism	Included by getModelFromHomology
IPPMIb	2-isopropylmalate hydratase	h2o_c + 2ippm_c <=> 3c3hmp_c	( SL1344_0110 and SL1344_0111 ) or ( SL1344_0324 and SL1344_0325 )	-1000	1000	0	Valine Leucine and Isoleucine Metabolism	Included by getModelFromHomology
ACACT13	3-ketoacyl-CoA thiolase	coa_c + 3odcoa_c -> accoa_c + occoa_c	SL1344_2358 or SL1344_3935	0	1000	0	Membrane Lipid Metabolism	Included by getModelFromHomology
ACACT10	3-ketoacyl-CoA thiolase	coa_c + 3oddcoa_c -> accoa_c + dcacoa_c	SL1344_2358 or SL1344_3935	0	1000	0	Membrane Lipid Metabolism	Included by getModelFromHomology
ACACT9	3-ketoacyl-CoA thiolase	coa_c + 3otdcoa_c -> accoa_c + ddcacoa_c	SL1344_3935 or SL1344_2358	0	1000	0	Membrane Lipid Metabolism	Included by getModelFromHomology
ACACT12	3-ketoacyl-CoA thiolase	coa_c + 3ohdcoa_c -> accoa_c + tdcoa_c	SL1344_3935 or SL1344_2358	0	1000	0	Membrane Lipid Metabolism	Included by getModelFromHomology
IPPS	2-isopropylmalate synthase	h2o_c + accoa_c + 3mob_c -> h_c + coa_c + 3c3hmp_c	SL1344_0113	0	1000	0	Valine Leucine and Isoleucine Metabolism	Included by getModelFromHomology
ISETACtex	Isethionate transport via diffusion (extracellular to periplasm)	isetac_e <=> isetac_p	SL1344_0316 or SL1344_0936 or SL1344_1404 or SL1344_2237	-1000	1000	0	Transport Outer Membrane Porin	Included by getModelFromHomology
ACACT8r	Acetyl-CoA acyltransferase (hexadecanoyl-CoA), (r)	coa_c + 3ohodcoa_c -> accoa_c + pmtcoa_c	SL1344_3935 or SL1344_2358	0	1000	0	Membrane Lipid Metabolism	Included by getModelFromHomology
LPLIPAL2A161	Lysophospholipase L2 (2-acylglycerophosphotidate, n-C16:1)	2hdec9eg3p_c + h2o_c -> 2 h_c + hdcea_c + glyc3p_c	SL1344_3915	0	1000	0	Glycerophospholipid Metabolism	Included by getModelFromHomology
KDOCT2	3-deoxy-manno-octulosonate cytidylyltransferase	ctp_c + kdo_c -> ppi_c + ckdo_c	SL1344_0925	0	1000	0	Lipopolysaccharide Biosynthesis Recycling	Included by getModelFromHomology
KDOPS	3-deoxy -D-manno-octulosonic -acid 8-phosphate synthase	h2o_c + ara5p_c + pep_c -> pi_c + kdo8p_c	SL1344_1700	0	1000	0	Lipopolysaccharide Biosynthesis Recycling	Included by getModelFromHomology
KG6PDC	3-keto-L-gulonate 6-phosphate decarboxylase	3dhgulnp_c + h_c -> co2_c + xu5p__L_c	SL1344_4319 or SL1344_3640	0	1000	0	Alternate Carbon Metabolism	Included by getModelFromHomology
K2L4Aabcpp	KDO(2)-lipid IV A transport via ABC system (periplasm)	h2o_c + atp_c + kdo2lipid4_c -> adp_c + pi_c + h_c + kdo2lipid4_p	SL1344_0921	0	1000	0	Transport Inner Membrane	Included by getModelFromHomology
KARA1	Ketol-acid reductoisomerase (2,3-dihydroxy-3-methylbutanoate)	nadp_c + 23dhmb_c <=> h_c + nadph_c + alac__S_c	SL1344_3869	-1000	1000	0	Valine Leucine and Isoleucine Metabolism	Included by getModelFromHomology
KARA2	Ketol-acid reductoisomerase (2-Acetolactate)	h_c + nadph_c + 2ahbut_c <=> nadp_c + 23dhmp_c	SL1344_3869	-1000	1000	0	Valine Leucine and Isoleucine Metabolism	Included by getModelFromHomology
Kt2pp	Potassium transport in via proton symport (periplasm)	h_p + k_p -> h_c + k_c	SL1344_3847 or ( SL1344_1625 and SL1344_3376 and SL1344_3939 )	0	1000	0	Inorganic Ion Transport and Metabolism	Included by getModelFromHomology
Kt3pp	Potassium transport out via proton antiport (periplasm)	h_p + k_c -> h_c + k_p	SL1344_3424 or SL1344_0087 or SL1344_1699 or SL1344_0842	0	1000	0	Inorganic Ion Transport and Metabolism	Included by getModelFromHomology
Ktex	Potassium transport via diffusion (extracellular to periplasm)	k_e <=> k_p	SL1344_0316 or SL1344_0936 or SL1344_1404 or SL1344_2237	-1000	1000	0	Transport Outer Membrane Porin	Included by getModelFromHomology
MALtex	Malate transport via diffusion (extracellular to periplasm)	mal__L_e <=> mal__L_p	SL1344_0316 or SL1344_0936 or SL1344_1404 or SL1344_2237	-1000	1000	0	Transport Outer Membrane Porin	Included by getModelFromHomology
LA4NTpp	4-amino-4-deoxy-L-arabinotransferase (LPS lipid A modification, periplasmic face of membrane))	colipa_p + uLa4n_p -> acolipa_p + udcpp_p	SL1344_2270	0	1000	0	Lipopolysaccharide Biosynthesis Recycling	Included by getModelFromHomology
MAN6PI	Mannose-6-phosphate isomerase	man6p_c <=> f6p_c	SL1344_1397	-1000	1000	0	Alternate Carbon Metabolism	Included by getModelFromHomology
LPLIPAL2A180	Lysophospholipase L2 (2-acylglycerophosphotidate, n-C18:0)	2odecg3p_c + h2o_c -> 2 h_c + ocdca_c + glyc3p_c	SL1344_3915	0	1000	0	Glycerophospholipid Metabolism	Included by getModelFromHomology
MAN6Pt6_2pp	Mannose-6-phosphate transport via phosphate antiport (periplasm)	2 pi_c + man6p_p -> 2 pi_p + man6p_c	SL1344_3753	0	1000	0	Transport Inner Membrane	Included by getModelFromHomology
MAN6Ptex	Mannose 6-phosphate transport via diffusion (extracellular to periplasm)	man6p_e <=> man6p_p	SL1344_0316 or SL1344_0936 or SL1344_1404 or SL1344_2237	-1000	1000	0	Transport Outer Membrane Porin	Included by getModelFromHomology
LADGMDH	L-alanyl-gamma-D-glutamyl-meso-diaminopimelate hydrolase	LalaDgluMdap_c + h2o_c -> LalaDglu_c + 26dap__M_c	SL1344_1610	0	1000	0	Murein Recycling	Included by getModelFromHomology
LALDO2x	D-Lactaldehyde:NAD+ 1-oxidoreductase	h_c + mthgxl_c + nadh_c -> nad_c + lald__D_c	SL1344_4058	0	1000	0	Methylglyoxal Metabolism	Included by getModelFromHomology
LALGP	L-alanyl-gamma-L-glutamate peptidase	h2o_c + LalaLglu_c -> glu__L_c + ala__L_c	SL1344_0312	0	1000	0	Murein Recycling	Included by getModelFromHomology
MANGLYCtex	2-O-alpha-mannosyl-D-glycerate transport via diffusion (extracellular to periplasm)	manglyc_e <=> manglyc_p	SL1344_0316 or SL1344_0936 or SL1344_1404 or SL1344_2237	-1000	1000	0	Transport Outer Membrane Porin	Included by getModelFromHomology
LPLIPAL2A181	Lysophospholipase L2 (2-acylglycerophosphotidate, n-C18:1)	2odec11eg3p_c + h2o_c -> 2 h_c + ocdcea_c + glyc3p_c	SL1344_3915	0	1000	0	Glycerophospholipid Metabolism	Included by getModelFromHomology
MANtex	D-mannose transport via diffusion (extracellular to periplasm)	man_e <=> man_p	SL1344_0316 or SL1344_0936 or SL1344_1404 or SL1344_2237	-1000	1000	0	Transport Outer Membrane Porin	Included by getModelFromHomology
LCARS	Lacaldehyde reductase (S-propane-1,2-diol forming)	h_c + nadh_c + lald__L_c <=> 12ppd__S_c + nad_c	SL1344_2953	-1000	1000	0	Alternate Carbon Metabolism	Included by getModelFromHomology
MCITD	2-methylcitrate dehydratase	2mcit_c -> h2o_c + 2mcacn_c	SL1344_0365	0	1000	0	Alternate Carbon Metabolism	Included by getModelFromHomology
LCTStex	Lactose transport via diffusion (extracellular to periplasm)	lcts_e <=> lcts_p	SL1344_0316 or SL1344_0936 or SL1344_1404 or SL1344_2237	-1000	1000	0	Transport Outer Membrane Porin	Included by getModelFromHomology
MCITL2	Methylisocitrate lyase	micit_c <=> pyr_c + succ_c	SL1344_0363	-1000	1000	0	Alternate Carbon Metabolism	Included by getModelFromHomology
LDH_D	D-lactate dehydrogenase	nad_c + lac__D_c <=> h_c + nadh_c + pyr_c	SL1344_2145 or SL1344_1577	-1000	1000	0	Pyruvate Metabolism	Included by getModelFromHomology
LPLIPAL2ATE120	Lysophospholipase L2 (acyltransferase, 2-acyl-glycerophosphoethanolamine, n-C12:0)	2agpe120_c + pg120_c -> g3pe_c + apg120_c	SL1344_3915	0	1000	0	Glycerophospholipid Metabolism	Included by getModelFromHomology
LDH_D2	D-lactate dehydrogenase	lac__D_c + q8_c -> pyr_c + q8h2_c	SL1344_2145	0	1000	0	Oxidative Phosphorylation	Included by getModelFromHomology
MCITS	2-methylcitrate synthase	h2o_c + ppcoa_c + oaa_c -> h_c + coa_c + 2mcit_c	SL1344_0364	0	1000	0	Alternate Carbon Metabolism	Included by getModelFromHomology
LEUTAi	Leucine transaminase (irreversible)	glu__L_c + 4mop_c -> akg_c + leu__L_c	SL1344_3863 or SL1344_4184	0	1000	0	Valine Leucine and Isoleucine Metabolism	Included by getModelFromHomology
LPLIPAL2ATE140	Lysophospholipase L2 (acyltransferase, 2-acyl-glycerophosphoethanolamine, n-C14:0)	2agpe140_c + pg140_c -> g3pe_c + apg140_c	SL1344_3915	0	1000	0	Glycerophospholipid Metabolism	Included by getModelFromHomology
LEUTRS	Leucyl-tRNA synthetase	atp_c + leu__L_c + trnaleu_c -> ppi_c + amp_c + leutrna_c	SL1344_0636	0	1000	0	tRNA Charging	Included by getModelFromHomology
LEUabcpp	L-leucine transport via ABC system (periplasm)	h2o_c + atp_c + leu__L_p -> adp_c + pi_c + h_c + leu__L_c	( SL1344_3526 and SL1344_3527 and SL1344_3529 and SL1344_3530 ) or ( SL1344_3532 and SL1344_3528 ) or ( SL1344_3526 and SL1344_3527 and SL1344_3529 and SL1344_3530 ) or ( SL1344_3532 and SL1344_3528 )	0	1000	0	Transport Inner Membrane	Included by getModelFromHomology
LEUt2rpp	L-leucine reversible transport via proton symport (periplasm)	h_p + leu__L_p <=> h_c + leu__L_c	SL1344_0394	-1000	1000	0	Transport Inner Membrane	Included by getModelFromHomology
LEUtex	L-leucine transport via diffusion (extracellular to periplasm)	leu__L_e <=> leu__L_p	SL1344_0316 or SL1344_0936 or SL1344_1404 or SL1344_2237	-1000	1000	0	Transport Outer Membrane Porin	Included by getModelFromHomology
MCPST	3-mercaptopyruvate sulfurtransferase	cyan_c + mercppyr_c -> h_c + pyr_c + tcynt_c	SL1344_2495	0	1000	0	Cysteine Metabolism	Included by getModelFromHomology
MCTP1App	Murein crosslinking transpeptidase 1A:(A2pm->D-ala) (periplasm)	murein5p5p_p -> ala__D_p + murein5px4p_p	SL1344_0122 or SL1344_1765 or SL1344_0628 or SL1344_1845 or SL1344_0191 or SL1344_3460	0	1000	0	Murein Biosynthesis	Included by getModelFromHomology
MCTP1Bpp	Murein crosslinking transpeptidase 1B:(A2pm->A2pm) (periplasm)	murein5p5p_p -> alaala_p + murein5px3p_p	SL1344_0191 or SL1344_3460	0	1000	0	Murein Biosynthesis	Included by getModelFromHomology
MCTP2App	Murein crosslinking transpeptidase 1A:(A2pm->D-ala) (periplasm)	murein5p5p5p_p -> 2 ala__D_p + murein5px4px4p_p	SL1344_0122 or SL1344_1765 or SL1344_0628 or SL1344_1845 or SL1344_3460 or SL1344_0191	0	1000	0	Murein Biosynthesis	Included by getModelFromHomology
MDDCP1pp	Murein D,D-carboxypeptidase (murein5px4p) (periplasm)	h2o_p + murein5px4p_p -> ala__D_p + murein4px4p_p	SL1344_0625 or SL1344_3272 or SL1344_0839 or SL1344_2038	0	1000	0	Murein Biosynthesis	Included by getModelFromHomology
LIPACabcpp	Lipid (cold) A transport via ABC system (periplasm)	h2o_c + atp_c + lipa_cold_c -> adp_c + pi_c + h_c + lipa_cold_p	SL1344_0921	0	1000	0	Lipopolysaccharide Biosynthesis Recycling	Included by getModelFromHomology
MDDCP2pp	Murein D,D-carboxypeptidase (murein5px4px4p) (periplasm)	h2o_p + murein5px4px4p_p -> ala__D_p + murein4px4px4p_p	SL1344_0625 or SL1344_3272 or SL1344_0839 or SL1344_2038	0	1000	0	Murein Biosynthesis	Included by getModelFromHomology
LPLIPAL2ATE141	Lysophospholipase L2 (acyltransferase, 2-acyl-glycerophosphoethanolamine, n-C14:1)	2agpe141_c + pg141_c -> g3pe_c + apg141_c	SL1344_3915	0	1000	0	Glycerophospholipid Metabolism	Included by getModelFromHomology
MDDCP3pp	Murein D,D-carboxypeptidase (murein5p5p) (periplasm)	h2o_p + murein5p5p_p -> ala__D_p + murein5p4p_p	SL1344_0625 or SL1344_3272 or SL1344_0839 or SL1344_2038	0	1000	0	Murein Biosynthesis	Included by getModelFromHomology
MDDCP4pp	Murein D,D-carboxypeptidase (murein5p4p) (periplasm)	h2o_p + murein5p4p_p -> ala__D_p + murein4p4p_p	SL1344_0625 or SL1344_3272 or SL1344_0839 or SL1344_2038	0	1000	0	Murein Biosynthesis	Included by getModelFromHomology
LIPAabcpp	Lipid A transport via ABC system (periplasm)	h2o_c + atp_c + lipa_c -> adp_c + pi_c + h_c + lipa_p	SL1344_0921	0	1000	0	Lipopolysaccharide Biosynthesis Recycling	Included by getModelFromHomology
LPADSS	Lipid A disaccaride synthase	lipidX_c + u23ga_c -> h_c + udp_c + lipidAds_c	SL1344_0230	0	1000	0	Lipopolysaccharide Biosynthesis Recycling	Included by getModelFromHomology
MDDCP5pp	Murein D,D-carboxypeptidase (murein5p3p) (periplasm)	h2o_p + murein5p3p_p -> ala__D_p + murein4p3p_p	SL1344_0625 or SL1344_3272 or SL1344_0839 or SL1344_2038	0	1000	0	Murein Biosynthesis	Included by getModelFromHomology
LPLIPAL2ATE160	Lysophospholipase L2 (acyltransferase, 2-acyl-glycerophosphoethanolamine, n-C16:0)	2agpe160_c + pg160_c -> g3pe_c + apg160_c	SL1344_3915	0	1000	0	Glycerophospholipid Metabolism	Included by getModelFromHomology
MDDEP1pp	Murein D,D-endopeptidase (murein4px4p) (periplasm)	h2o_p + murein4px4p_p -> murein4p4p_p	SL1344_3272 or SL1344_2352 or SL1344_2146	0	1000	0	Murein Recycling	Included by getModelFromHomology
MDDEP2pp	Murein D,D-endopeptidase (murein3px4p) (periplasm)	h2o_p + murein3px4p_p -> murein4p3p_p	SL1344_3272 or SL1344_2352 or SL1344_2146	0	1000	0	Murein Recycling	Included by getModelFromHomology
LPLIPAL1A120pp	Lysophospholipase L1 (2-acylglycerophosphotidate, n-C12:0) (periplasm)	h2o_p + 1ddecg3p_p -> h_p + ddca_p + glyc3p_p	SL1344_0499	0	1000	0	Glycerophospholipid Metabolism	Included by getModelFromHomology
LPLIPAL1A140pp	Lysophospholipase L1 (2-acylglycerophosphotidate, n-C14:0) (periplasm)	h2o_p + 1tdecg3p_p -> h_p + ttdca_p + glyc3p_p	SL1344_0499	0	1000	0	Glycerophospholipid Metabolism	Included by getModelFromHomology
LPLIPAL1A141pp	Lysophospholipase L1 (2-acylglycerophosphotidate, n-C14:1) (periplasm)	h2o_p + 1tdec7eg3p_p -> h_p + ttdcea_p + glyc3p_p	SL1344_0499	0	1000	0	Glycerophospholipid Metabolism	Included by getModelFromHomology
LPLIPAL1A160pp	Lysophospholipase L1 (2-acylglycerophosphotidate, n-C16:0) (periplasm)	h2o_p + 1hdecg3p_p -> h_p + hdca_p + glyc3p_p	SL1344_0499	0	1000	0	Glycerophospholipid Metabolism	Included by getModelFromHomology
MDDEP3pp	Murein D,D-endopeptidase (murein5px4p) (periplasm)	h2o_p + murein5px4p_p -> murein5p4p_p	SL1344_3272 or SL1344_2352 or SL1344_2146	0	1000	0	Murein Recycling	Included by getModelFromHomology
LPLIPAL2ATE161	Lysophospholipase L2 (acyltransferase, 2-acyl-glycerophosphoethanolamine, n-C16:1)	2agpe161_c + pg161_c -> g3pe_c + apg161_c	SL1344_3915	0	1000	0	Glycerophospholipid Metabolism	Included by getModelFromHomology
MDDEP4pp	Murein D,D-endopeptidase (murein4px4px4p) (periplasm)	h2o_p + murein4px4px4p_p -> murein4px4p4p_p	SL1344_3272 or SL1344_2352 or SL1344_2146	0	1000	0	Murein Recycling	Included by getModelFromHomology
MDH	Malate dehydrogenase	nad_c + mal__L_c <=> h_c + nadh_c + oaa_c	SL1344_3331	-1000	1000	0	Citric Acid Cycle	Included by getModelFromHomology
ME1	Malic enzyme (NAD)	nad_c + mal__L_c -> co2_c + nadh_c + pyr_c	SL1344_1496	0	1000	0	Anaplerotic Reactions	Included by getModelFromHomology
LPLIPAL1A161pp	Lysophospholipase L1 (2-acylglycerophosphotidate, n-C16:1) (periplasm)	h2o_p + 1hdec9eg3p_p -> h_p + hdcea_p + glyc3p_p	SL1344_0499	0	1000	0	Glycerophospholipid Metabolism	Included by getModelFromHomology
LPLIPAL1A180pp	Lysophospholipase L1 (2-acylglycerophosphotidate, n-C18:0) (periplasm)	h2o_p + 1odecg3p_p -> h_p + ocdca_p + glyc3p_p	SL1344_0499	0	1000	0	Glycerophospholipid Metabolism	Included by getModelFromHomology
LPLIPAL1A181pp	Lysophospholipase L1 (2-acylglycerophosphotidate, n-C18:1) (periplasm)	h2o_p + 1odec11eg3p_p -> h_p + ocdcea_p + glyc3p_p	SL1344_0499	0	1000	0	Glycerophospholipid Metabolism	Included by getModelFromHomology
LPLIPAL1E120pp	Lysophospholipase L1 (2-acylglycerophosphoethanolamine, n-C12:0) (periplasm)	h2o_p + 1agpe120_p -> h_p + ddca_p + g3pe_p	SL1344_0499	0	1000	0	Glycerophospholipid Metabolism	Included by getModelFromHomology
ME2	Malic enzyme (NADP)	nadp_c + mal__L_c -> co2_c + nadph_c + pyr_c	SL1344_2435	0	1000	0	Anaplerotic Reactions	Included by getModelFromHomology
LPLIPAL1E140pp	Lysophospholipase L1 (2-acylglycerophosphoethanolamine, n-C14:0) (periplasm)	h2o_p + 1agpe140_p -> h_p + ttdca_p + g3pe_p	SL1344_0499	0	1000	0	Glycerophospholipid Metabolism	Included by getModelFromHomology
LPLIPAL2ATE180	Lysophospholipase L2 (acyltransferase, 2-acyl-glycerophosphoethanolamine, n-C18:0)	2agpe180_c + pg180_c -> g3pe_c + apg180_c	SL1344_3915	0	1000	0	Glycerophospholipid Metabolism	Included by getModelFromHomology
LPLIPAL1E141pp	Lysophospholipase L1 (2-acylglycerophosphoethanolamine, n-C14:1) (periplasm)	h2o_p + 1agpe141_p -> h_p + ttdcea_p + g3pe_p	SL1344_0499	0	1000	0	Glycerophospholipid Metabolism	Included by getModelFromHomology
LPLIPAL1E160pp	Lysophospholipase L1 (2-acylglycerophosphoethanolamine, n-C16:0) (periplasm)	h2o_p + 1agpe160_p -> h_p + hdca_p + g3pe_p	SL1344_0499	0	1000	0	Glycerophospholipid Metabolism	Included by getModelFromHomology
MECDPDH2	2C-methyl-D-erythritol 2,4 cyclodiphosphate dehydratase	nadh_c + 2mecdp_c -> h2o_c + nad_c + h2mb4p_c	SL1344_2485	0	1000	0	Cofactor and Prosthetic Group Biosynthesis	Included by getModelFromHomology
MELIBt2pp	Melibiose transport in via symport (periplasm)	h_p + melib_p -> h_c + melib_c	SL1344_4236	0	1000	0	Transport Inner Membrane	Included by getModelFromHomology
LPLIPAL1E161pp	Lysophospholipase L1 (2-acylglycerophosphoethanolamine, n-C16:1) (periplasm)	h2o_p + 1agpe161_p -> h_p + hdcea_p + g3pe_p	SL1344_0499	0	1000	0	Glycerophospholipid Metabolism	Included by getModelFromHomology
MELIBt3ipp	Melibiose transport in via antiport (periplasm)	h_p + melib_c -> h_c + melib_p	SL1344_1452	0	1000	0	Transport Inner Membrane	Included by getModelFromHomology
LPLIPAL2ATE181	Lysophospholipase L2 (acyltransferase, 2-acyl-glycerophosphoethanolamine, n-C18:1)	2agpe181_c + pg181_c -> g3pe_c + apg181_c	SL1344_3915	0	1000	0	Glycerophospholipid Metabolism	Included by getModelFromHomology
MELIBtex	Melibiose transport via diffusion (extracellular to periplasm)	melib_e <=> melib_p	SL1344_0316 or SL1344_0936 or SL1344_1404 or SL1344_2237	-1000	1000	0	Transport Outer Membrane Porin	Included by getModelFromHomology
MEPCT	2-C-methyl-D-erythritol 4-phosphate cytidylyltransferase	h_c + ctp_c + 2me4p_c -> ppi_c + 4c2me_c	SL1344_2909	0	1000	0	Cofactor and Prosthetic Group Biosynthesis	Included by getModelFromHomology
LPLIPAL1E180pp	Lysophospholipase L1 (2-acylglycerophosphoethanolamine, n-C18:0) (periplasm)	h2o_p + 1agpe180_p -> h_p + ocdca_p + g3pe_p	SL1344_0499	0	1000	0	Glycerophospholipid Metabolism	Included by getModelFromHomology
LPLIPAL1E181pp	Lysophospholipase L1 (2-acylglycerophosphoethanolamine, n-C18:1) (periplasm)	h2o_p + 1agpe181_p -> h_p + ocdcea_p + g3pe_p	SL1344_0499	0	1000	0	Glycerophospholipid Metabolism	Included by getModelFromHomology
LPLIPAL1G120pp	Lysophospholipase L1 (2-acylglycerophosphoglycerol, n-C12:0) (periplasm)	h2o_p + 1agpg120_p -> h_p + ddca_p + g3pg_p	SL1344_0499	0	1000	0	Glycerophospholipid Metabolism	Included by getModelFromHomology
METAT	Methionine adenosyltransferase	h2o_c + atp_c + met__L_c -> ppi_c + pi_c + amet_c	SL1344_3065	0	1000	0	Methionine Metabolism	Included by getModelFromHomology
LPLIPAL2ATG120	Lysophospholipase L2 (acyltransferase, 2-acyl-glycerophosphoglycerol, n-C12:0)	2agpg120_c + pg120_c -> g3pg_c + apg120_c	SL1344_3915	0	1000	0	Glycerophospholipid Metabolism	Included by getModelFromHomology
METDabcpp	D-methionine transport via ABC system (periplasm)	h2o_c + atp_c + met__D_p -> adp_c + pi_c + h_c + met__D_c	SL1344_0247 and SL1344_0248 and SL1344_0246	0	1000	0	Transport Inner Membrane	Included by getModelFromHomology
METDtex	D-methionine transport via diffusion (extracellular to periplasm)	met__D_e <=> met__D_p	SL1344_1404 or SL1344_2237 or SL1344_0316 or SL1344_0936	-1000	1000	0	Transport Outer Membrane Porin	Included by getModelFromHomology
LPLIPAL1G140pp	Lysophospholipase L1 (2-acylglycerophosphoglycerol, n-C14:0) (periplasm)	h2o_p + 1agpg140_p -> h_p + ttdca_p + g3pg_p	SL1344_0499	0	1000	0	Glycerophospholipid Metabolism	Included by getModelFromHomology
LPLIPAL1G141pp	Lysophospholipase L1 (2-acylglycerophosphoglycerol, n-C14:1) (periplasm)	h2o_p + 1agpg141_p -> h_p + ttdcea_p + g3pg_p	SL1344_0499	0	1000	0	Glycerophospholipid Metabolism	Included by getModelFromHomology
LPLIPAL1G160pp	Lysophospholipase L1 (2-acylglycerophosphoglycerol, n-C16:0) (periplasm)	h2o_p + 1agpg160_p -> h_p + hdca_p + g3pg_p	SL1344_0499	0	1000	0	Glycerophospholipid Metabolism	Included by getModelFromHomology
LPLIPAL1G161pp	Lysophospholipase L1 (2-acylglycerophosphoglycerol, n-C16:1) (periplasm)	h2o_p + 1agpg161_p -> h_p + hdcea_p + g3pg_p	SL1344_0499	0	1000	0	Glycerophospholipid Metabolism	Included by getModelFromHomology
LPLIPAL1G180pp	Lysophospholipase L1 (2-acylglycerophosphoglycerol, n-C18:0) (periplasm)	h2o_p + 1agpg180_p -> h_p + ocdca_p + g3pg_p	SL1344_0499	0	1000	0	Glycerophospholipid Metabolism	Included by getModelFromHomology
LPLIPAL1G181pp	Lysophospholipase L1 (2-acylglycerophosphoglycerol, n-C18:1) (periplasm)	h2o_p + 1agpg181_p -> h_p + ocdcea_p + g3pg_p	SL1344_0499	0	1000	0	Glycerophospholipid Metabolism	Included by getModelFromHomology
LPLIPAL2A120	Lysophospholipase L2 (2-acylglycerophosphotidate, n-C12:0)	h2o_c + 2ddecg3p_c -> ddca_c + 2 h_c + glyc3p_c	SL1344_3915	0	1000	0	Glycerophospholipid Metabolism	Included by getModelFromHomology
METS	Methionine synthase	hcys__L_c + 5mthf_c -> h_c + thf_c + met__L_c	SL1344_3919	0	1000	0	Methionine Metabolism	Included by getModelFromHomology
METSOX1tex	L-methionine S-oxide diffusion (extracellular)	metsox_S__L_e <=> metsox_S__L_p	SL1344_0316 or SL1344_0936 or SL1344_1404 or SL1344_2237	-1000	1000	0	Transport Outer Membrane Porin	Included by getModelFromHomology
LPLIPAL2A140	Lysophospholipase L2 (2-acylglycerophosphotidate, n-C14:0)	2tdecg3p_c + h2o_c -> ttdca_c + 2 h_c + glyc3p_c	SL1344_3915	0	1000	0	Glycerophospholipid Metabolism	Included by getModelFromHomology
LPLIPAL2A141	Lysophospholipase L2 (2-acylglycerophosphotidate, n-C14:1)	2tdec7eg3p_c + h2o_c -> ttdcea_c + 2 h_c + glyc3p_c	SL1344_3915	0	1000	0	Glycerophospholipid Metabolism	Included by getModelFromHomology
LPLIPAL2ATG140	Lysophospholipase L2 (acyltransferase, 2-acyl-glycerophosphoglycerol, n-C14:0)	2agpg140_c + pg140_c -> g3pg_c + apg140_c	SL1344_3915	0	1000	0	Glycerophospholipid Metabolism	Included by getModelFromHomology
LPLIPAL2A160	Lysophospholipase L2 (2-acylglycerophosphotidate, n-C16:0)	2hdecg3p_c + h2o_c -> 2 h_c + hdca_c + glyc3p_c	SL1344_3915	0	1000	0	Glycerophospholipid Metabolism	Included by getModelFromHomology
METSOX2tex	L-methionine R-oxide diffusion (extracellular)	metsox_R__L_e <=> metsox_R__L_p	SL1344_0316 or SL1344_0936 or SL1344_1404 or SL1344_2237	-1000	1000	0	Transport Outer Membrane Porin	Included by getModelFromHomology
LPLIPAL2ATG141	Lysophospholipase L2 (acyltransferase, 2-acyl-glycerophosphoglycerol, n-C14:1)	2agpg141_c + pg141_c -> g3pg_c + apg141_c	SL1344_3915	0	1000	0	Glycerophospholipid Metabolism	Included by getModelFromHomology
METTRS	Methionyl-tRNA synthetase	atp_c + met__L_c + trnamet_c -> ppi_c + amp_c + mettrna_c	SL1344_2132	0	1000	0	tRNA Charging	Included by getModelFromHomology
METabcpp	L-methionine transport via ABC system (periplasm)	h2o_c + atp_c + met__L_p -> adp_c + pi_c + h_c + met__L_c	SL1344_0247 and SL1344_0248 and SL1344_0246	0	1000	0	Transport Inner Membrane	Included by getModelFromHomology
LPLIPAL2ATG160	Lysophospholipase L2 (acyltransferase, 2-acyl-glycerophosphoglycerol, n-C16:0)	2agpg160_c + pg160_c -> g3pg_c + apg160_c	SL1344_3915	0	1000	0	Glycerophospholipid Metabolism	Included by getModelFromHomology
METtex	L-methionine transport via diffusion (extracellular to periplasm)	met__L_e <=> met__L_p	SL1344_0316 or SL1344_0936 or SL1344_1404 or SL1344_2237	-1000	1000	0	Transport Outer Membrane Porin	Included by getModelFromHomology
MG2tex	Magnesium (Mg+2) transport via diffusion (extracellular to periplasm)	mg2_e <=> mg2_p	SL1344_0316 or SL1344_0936 or SL1344_1404 or SL1344_2237	-1000	1000	0	Transport Outer Membrane Porin	Included by getModelFromHomology
MG2tpp	Magnesium (+2) transport in via diffusion	mg2_p -> mg2_c	SL1344_3906	0	1000	0	Inorganic Ion Transport and Metabolism	Included by getModelFromHomology
LPLIPAL2ATG161	Lysophospholipase L2 (acyltransferase, 2-acyl-glycerophosphoglycerol, n-C16:1)	2agpg161_c + pg161_c -> g3pg_c + apg161_c	SL1344_3915	0	1000	0	Glycerophospholipid Metabolism	Included by getModelFromHomology
MI1PP	Myo-inositol 1-phosphatase	h2o_c + mi1p__D_c -> pi_c + inost_c	SL1344_2508	0	1000	0	Cell Envelope Biosynthesis	Included by getModelFromHomology
MICITDr	2-methylisocitrate dehydratase	h2o_c + 2mcacn_c -> micit_c	SL1344_0159	0	1000	0	Alternate Carbon Metabolism	Included by getModelFromHomology
MLTG1	Maltodextrin glucosidase (maltotriose)	h2o_c + malttr_c -> glc__D_c + malt_c	SL1344_0396	0	1000	0	Alternate Carbon Metabolism	Included by getModelFromHomology
MLTG2	Maltodextrin glucosidase (maltotetraose)	h2o_c + maltttr_c -> glc__D_c + malttr_c	SL1344_0396	0	1000	0	Alternate Carbon Metabolism	Included by getModelFromHomology
MLTG3	Maltodextrin glucosidase (maltopentaose)	h2o_c + maltpt_c -> glc__D_c + maltttr_c	SL1344_0396	0	1000	0	Alternate Carbon Metabolism	Included by getModelFromHomology
MLTG4	Maltodextrin glucosidase (maltohexaose)	h2o_c + malthx_c -> glc__D_c + maltpt_c	SL1344_0396	0	1000	0	Alternate Carbon Metabolism	Included by getModelFromHomology
MLTG5	Maltodextrin glucosidase (maltoheptaose)	h2o_c + malthp_c -> malthx_c + glc__D_c	SL1344_0396	0	1000	0	Alternate Carbon Metabolism	Included by getModelFromHomology
LPLIPAL2ATG180	Lysophospholipase L2 (acyltransferase, 2-acyl-glycerophosphoglycerol, n-C18:0)	2agpg180_c + pg180_c -> g3pg_c + apg180_c	SL1344_3915	0	1000	0	Glycerophospholipid Metabolism	Included by getModelFromHomology
MLTGY1pp	Murein lytic transglycosylase (murein4p4p) (periplasm)	murein4p4p_p -> 2 anhgm4p_p	SL1344_4509 or SL1344_2968 or SL1344_2811 or SL1344_1727 or SL1344_3087	0	1000	0	Murein Recycling	Included by getModelFromHomology
LPLIPAL2ATG181	Lysophospholipase L2 (acyltransferase, 2-acyl-glycerophosphoglycerol, n-C18:1)	2agpg181_c + pg181_c -> g3pg_c + apg181_c	SL1344_3915	0	1000	0	Glycerophospholipid Metabolism	Included by getModelFromHomology
MLTGY2pp	Murein lytic transglycosylase (murein4p3p) (periplasm)	murein4p3p_p -> anhgm3p_p + anhgm4p_p	SL1344_4509 or SL1344_2968 or SL1344_2811 or SL1344_1727 or SL1344_3087	0	1000	0	Murein Recycling	Included by getModelFromHomology
LPLIPAL2E120	Lysophospholipase L2 (2-acylglycerophosphoethanolamine, n-C12:0)	2agpe120_c + h2o_c -> ddca_c + h_c + g3pe_c	SL1344_3915	0	1000	0	Glycerophospholipid Metabolism	Included by getModelFromHomology
MLTGY3pp	Murein lytic transglycosylase (murein3p3p) (periplasm)	murein3p3p_p -> 2 anhgm3p_p	SL1344_4509 or SL1344_2968 or SL1344_2811 or SL1344_1727 or SL1344_3087	0	1000	0	Murein Recycling	Included by getModelFromHomology
MLTGY4pp	Murein lytic transglycosylase (murein4px4p4p) (periplasm)	murein4px4p4p_p -> anhgm4p_p + murein4px4p_p	SL1344_4509 or SL1344_2968 or SL1344_2811 or SL1344_1727 or SL1344_3087	0	1000	0	Murein Recycling	Included by getModelFromHomology
NADH5	NADH dehydrogenase (ubiquinone-8 )	h_c + nadh_c + q8_c -> nad_c + q8h2_c	SL1344_1148	0	1000	0	Oxidative Phosphorylation	Included by getModelFromHomology
NADH9	NADH dehydrogenase (demethylmenaquinone-8 & 0 protons)	h_c + nadh_c + 2dmmq8_c -> nad_c + 2dmmql8_c	SL1344_1148	0	1000	0	Oxidative Phosphorylation	Included by getModelFromHomology
LPLIPAL2E140	Lysophospholipase L2 (2-acylglycerophosphoethanolamine, n-C14:0)	2agpe140_c + h2o_c -> ttdca_c + h_c + g3pe_c	SL1344_3915	0	1000	0	Glycerophospholipid Metabolism	Included by getModelFromHomology
NADK	NAD kinase	atp_c + nad_c -> adp_c + h_c + nadp_c	SL1344_2655	0	1000	0	Cofactor and Prosthetic Group Biosynthesis	Included by getModelFromHomology
MLTP1	Maltodextrin phosphorylase (maltopentaose)	pi_c + maltpt_c <=> maltttr_c + g1p_c	SL1344_3481 or SL1344_3501	-1000	1000	0	Alternate Carbon Metabolism	Included by getModelFromHomology
MLTP2	Maltodextrin phosphorylase (maltohexaose)	pi_c + malthx_c <=> maltpt_c + g1p_c	SL1344_3481 or SL1344_3501	-1000	1000	0	Alternate Carbon Metabolism	Included by getModelFromHomology
MLTP3	Maltodextrin phosphorylase (maltoheptaose)	pi_c + malthp_c <=> malthx_c + g1p_c	SL1344_3481 or SL1344_3501	-1000	1000	0	Alternate Carbon Metabolism	Included by getModelFromHomology
LPLIPAL2E141	Lysophospholipase L2 (2-acylglycerophosphoethanolamine, n-C14:1)	2agpe141_c + h2o_c -> ttdcea_c + h_c + g3pe_c	SL1344_3915	0	1000	0	Glycerophospholipid Metabolism	Included by getModelFromHomology
MMETtex	S-methyl-L-methionine transport via diffusion (extracellular to periplasm)	mmet_e <=> mmet_p	SL1344_0316 or SL1344_0936 or SL1344_1404 or SL1344_2237	-1000	1000	0	Transport Outer Membrane Porin	Included by getModelFromHomology
LPLIPAL2E160	Lysophospholipase L2 (2-acylglycerophosphoethanolamine, n-C16:0)	2agpe160_c + h2o_c -> h_c + hdca_c + g3pe_c	SL1344_3915	0	1000	0	Glycerophospholipid Metabolism	Included by getModelFromHomology
NADS1	NAD synthase (nh3)	atp_c + nh4_c + dnad_c -> ppi_c + amp_c + h_c + nad_c	SL1344_1245	0	1000	0	Cofactor and Prosthetic Group Biosynthesis	Included by getModelFromHomology
MN2t3pp	Manganese (Mn+2) transport out via proton antiport (periplasm)	h_p + mn2_c -> h_c + mn2_p	SL1344_4010 or SL1344_0735	0	1000	0	Inorganic Ion Transport and Metabolism	Included by getModelFromHomology
MN2tpp	Manganese transport in via permease (no H+)	mn2_p -> mn2_c	SL1344_3164	0	1000	0	Inorganic Ion Transport and Metabolism	Included by getModelFromHomology
MN6PP	Mannose 6-phosphate phosphatase	h2o_c + man6p_c -> pi_c + man_c	SL1344_0818	0	1000	0	Alternate Carbon Metabolism	Included by getModelFromHomology
MNLtex	Mannitol transport via diffusion (extracellular to periplasm)	mnl_e <=> mnl_p	SL1344_0316 or SL1344_0936 or SL1344_1404 or SL1344_2237	-1000	1000	0	Transport Outer Membrane Porin	Included by getModelFromHomology
NADTRHD	NAD transhydrogenase	nad_c + nadph_c -> nadh_c + nadp_c	SL1344_4075 or ( SL1344_1410 and SL1344_1409 )	0	1000	0	Oxidative Phosphorylation	Included by getModelFromHomology
NAMNPP	Nicotinic acid mononucleotide pyrophosphorylase	h2o_c + atp_c + prpp_c + nac_c -> ppi_c + adp_c + pi_c + nicrnt_c	SL1344_0941	0	1000	0	Cofactor and Prosthetic Group Biosynthesis	Included by getModelFromHomology
MNt2pp	Manganese (Mn+2) transport in via proton symport (periplasm)	h_p + mn2_p -> h_c + mn2_c	SL1344_2376	0	1000	0	Transport Inner Membrane	Included by getModelFromHomology
NAt3_1p5pp	Sodium proton antiporter (H:NA is 1.5) (periplasm)	3 h_p + 2 na1_c -> 3 h_c + 2 na1_p	SL1344_1734	0	1000	0	Inorganic Ion Transport and Metabolism	Included by getModelFromHomology
MNtex	Manganese (Mn+2) transport via diffusion (extracellular to periplasm)	mn2_e <=> mn2_p	SL1344_0316 or SL1344_0936 or SL1344_1404 or SL1344_2237	-1000	1000	0	Transport Outer Membrane Porin	Included by getModelFromHomology
LPLIPAL2E161	Lysophospholipase L2 (2-acylglycerophosphoethanolamine, n-C16:1)	2agpe161_c + h2o_c -> h_c + hdcea_c + g3pe_c	SL1344_3915	0	1000	0	Glycerophospholipid Metabolism	Included by getModelFromHomology
MOAT	3-deoxy-D-manno-octulosonic acid transferase	ckdo_c + lipidA_c -> h_c + cmp_c + kdolipid4_c	SL1344_3690	0	1000	0	Lipopolysaccharide Biosynthesis Recycling	Included by getModelFromHomology
MOAT2	3-deoxy-D-manno-octulosonic acid transferase	ckdo_c + kdolipid4_c -> h_c + cmp_c + kdo2lipid4_c	SL1344_3690	0	1000	0	Lipopolysaccharide Biosynthesis Recycling	Included by getModelFromHomology
MOAT3C	3-deoxy-D-manno-octulosonic acid transferase III (LPS core biosynthesis)	ckdo_c + phphhlipa_c -> h_c + cmp_c + kphphhlipa_c	SL1344_3681	0	1000	0	Lipopolysaccharide Biosynthesis Recycling	Included by getModelFromHomology
NAt3_2pp	Sodium proton antiporter (H:NA is 2) (periplasm)	2 h_p + na1_c -> 2 h_c + na1_p	SL1344_0040	0	1000	0	Inorganic Ion Transport and Metabolism	Included by getModelFromHomology
NAtex	Sodium transport via diffusion (extracellular to periplasm)	na1_e <=> na1_p	SL1344_0316 or SL1344_0936 or SL1344_1404 or SL1344_2237	-1000	1000	0	Transport Outer Membrane Porin	Included by getModelFromHomology
NDPK1	Nucleoside-diphosphate kinase (ATP:GDP)	atp_c + gdp_c <=> adp_c + gtp_c	SL1344_0481	-1000	1000	0	Nucleotide Salvage Pathway	Included by getModelFromHomology
NDPK2	Nucleoside-diphosphate kinase (ATP:UDP)	atp_c + udp_c <=> adp_c + utp_c	SL1344_0481	-1000	1000	0	Nucleotide Salvage Pathway	Included by getModelFromHomology
NDPK3	Nucleoside-diphosphate kinase (ATP:CDP)	atp_c + cdp_c <=> adp_c + ctp_c	SL1344_0481	-1000	1000	0	Nucleotide Salvage Pathway	Included by getModelFromHomology
MOBDabcpp	Molybdate transport via ABC system (periplasm)	h2o_c + atp_c + mobd_p -> adp_c + pi_c + h_c + mobd_c	( SL1344_2404 and SL1344_2407 and SL1344_2406 and SL1344_2405 ) or ( SL1344_0758 and SL1344_0759 and SL1344_0760 ) or ( SL1344_2404 and SL1344_2406 and SL1344_2405 and SL1344_4012 )	0	1000	0	Inorganic Ion Transport and Metabolism	Included by getModelFromHomology
MOBDtex	Molybdate transport via diffusion (extracellular to periplasm)	mobd_e <=> mobd_p	SL1344_0316 or SL1344_0936 or SL1344_1404 or SL1344_2237	-1000	1000	0	Transport Outer Membrane Porin	Included by getModelFromHomology
NDPK4	Nucleoside-diphosphate kinase (ATP:dTDP)	atp_c + dtdp_c <=> adp_c + dttp_c	SL1344_0481	-1000	1000	0	Nucleotide Salvage Pathway	Included by getModelFromHomology
MOHMT	3-methyl-2-oxobutanoate hydroxymethyltransferase	h2o_c + 3mob_c + mlthf_c -> thf_c + 2dhp_c	SL1344_0183	0	1000	0	Cofactor and Prosthetic Group Biosynthesis	Included by getModelFromHomology
LPLIPAL2E180	Lysophospholipase L2 (2-acylglycerophosphoethanolamine, n-C18:0)	2agpe180_c + h2o_c -> h_c + ocdca_c + g3pe_c	SL1344_3915	0	1000	0	Glycerophospholipid Metabolism	Included by getModelFromHomology
MPTG	Murein polymerizing transglycosylase	2 uaagmda_c -> 2 h_c + 2 udcpdp_c + murein5p5p_p	SL1344_2493 or SL1344_0191 or SL1344_3460	0	1000	0	Murein Biosynthesis	Included by getModelFromHomology
NDPK5	Nucleoside-diphosphate kinase (ATP:dGDP)	atp_c + dgdp_c <=> adp_c + dgtp_c	SL1344_0481	-1000	1000	0	Nucleotide Salvage Pathway	Included by getModelFromHomology
NDPK6	Nucleoside-diphosphate kinase (ATP:dUDP)	atp_c + dudp_c <=> adp_c + dutp_c	SL1344_0481	-1000	1000	0	Nucleotide Salvage Pathway	Included by getModelFromHomology
LPLIPAL2E181	Lysophospholipase L2 (2-acylglycerophosphoethanolamine, n-C18:1)	2agpe181_c + h2o_c -> h_c + ocdcea_c + g3pe_c	SL1344_3915	0	1000	0	Glycerophospholipid Metabolism	Included by getModelFromHomology
NDPK7	Nucleoside-diphosphate kinase (ATP:dCDP)	atp_c + dcdp_c <=> adp_c + dctp_c	SL1344_0481	-1000	1000	0	Nucleotide Salvage Pathway	Included by getModelFromHomology
NDPK8	Nucleoside-diphosphate kinase (ATP:dADP)	atp_c + dadp_c <=> adp_c + datp_c	SL1344_0481	-1000	1000	0	Nucleotide Salvage Pathway	Included by getModelFromHomology
NH4tex	Ammonia transport via diffusion (extracellular to periplasm)	nh4_e <=> nh4_p	SL1344_0316 or SL1344_0936 or SL1344_1404 or SL1344_2237	-1000	1000	0	Transport Outer Membrane Porin	Included by getModelFromHomology
NH4tpp	Ammonia reversible transport (periplasm)	nh4_p <=> nh4_c	SL1344_0457	-1000	1000	0	Inorganic Ion Transport and Metabolism	Included by getModelFromHomology
NHFRBO	NADH:flavorubredoxin oxidoreductase	h_c + nadh_c + 2 no_c -> h2o_c + nad_c + n2o_c	SL1344_2820 and SL1344_2821	0	1000	0	Nitrogen Metabolism	Included by getModelFromHomology
MPTG2	Murein polymerizing transglycosylase 2 (three linked units)	uaagmda_c + murein5p5p_p -> h_c + udcpdp_c + murein5p5p5p_p	SL1344_0191 or SL1344_2493 or SL1344_3460	0	1000	0	Murein Biosynthesis	Included by getModelFromHomology
MSO3tex	Methanesulfonate transport via diffusion (extracellular to periplasm)	mso3_e <=> mso3_p	SL1344_0316 or SL1344_0936 or SL1344_1404 or SL1344_2237	-1000	1000	0	Transport Outer Membrane Porin	Included by getModelFromHomology
MTAN	Methylthioadenosine nucleosidase	h2o_c + 5mta_c -> ade_c + 5mtr_c	SL1344_0208	0	1000	0	Arginine and Proline Metabolism	Included by getModelFromHomology
MTHFC	Methenyltetrahydrofolate cyclohydrolase	h2o_c + methf_c <=> h_c + 10fthf_c	SL1344_0535	-1000	1000	0	Folate Metabolism	Included by getModelFromHomology
MTHFD	Methylenetetrahydrofolate dehydrogenase (NADP)	nadp_c + mlthf_c <=> nadph_c + methf_c	SL1344_0535	-1000	1000	0	Folate Metabolism	Included by getModelFromHomology
NI2abcpp	Nickle (Ni+2) ABC transporter (periplasm)	h2o_c + atp_c + ni2_c -> adp_c + pi_c + h_c + ni2_p	SL1344_3541	0	1000	0	Inorganic Ion Transport and Metabolism	Included by getModelFromHomology
NI2t3pp	Nickle (Ni+2) transport out via proton antiport (periplasm)	h_p + ni2_c -> h_c + ni2_p	SL1344_4010 or SL1344_0735	0	1000	0	Inorganic Ion Transport and Metabolism	Included by getModelFromHomology
NI2tex	Nickel transport via diffusion (extracellular to periplasm)	ni2_e <=> ni2_p	SL1344_0316 or SL1344_0936 or SL1344_1404 or SL1344_2237	-1000	1000	0	Transport Outer Membrane Porin	Included by getModelFromHomology
MTHFR2	5,10-methylenetetrahydrofolate reductase (NADH)	2 h_c + nadh_c + mlthf_c -> nad_c + 5mthf_c	SL1344_4055	0	1000	0	Folate Metabolism	Included by getModelFromHomology
NMNAT	Nicotinamide-nucleotide adenylyltransferase	h_c + atp_c + nmn_c -> ppi_c + nad_c	SL1344_0633	0	1000	0	Cofactor and Prosthetic Group Biosynthesis	Included by getModelFromHomology
LPLIPAL2G120	Lysophospholipase L2 (2-acylglycerophosphoglycerol, n-C12:0)	h2o_c + 2agpg120_c -> ddca_c + h_c + g3pg_c	SL1344_3915	0	1000	0	Glycerophospholipid Metabolism	Included by getModelFromHomology
MTRPOX	N-methyltryptophan oxidase	h2o_c + o2_c + Nmtrp_c -> h2o2_c + trp__L_c + fald_c	SL1344_1097	0	1000	0	Glycine and Serine Metabolism	Included by getModelFromHomology
NMNPtpp	NMN permease (periplasm)	nmn_p -> nmn_c	SL1344_0734	0	1000	0	Transport Inner Membrane	Included by getModelFromHomology
N2Otex	Nitrious oxide transport via diffusion (extracellular to periplasm)	n2o_e <=> n2o_p	SL1344_0316 or SL1344_0936 or SL1344_1404 or SL1344_2237	-1000	1000	0	Transport Outer Membrane Porin	Included by getModelFromHomology
LPLIPAL2G140	Lysophospholipase L2 (2-acylglycerophosphoglycerol, n-C14:0)	h2o_c + 2agpg140_c -> ttdca_c + h_c + g3pg_c	SL1344_3915	0	1000	0	Glycerophospholipid Metabolism	Included by getModelFromHomology
NMNtex	NMN transport via diffusion (extracellular to periplasm)	nmn_e <=> nmn_p	SL1344_0316 or SL1344_0936 or SL1344_1404 or SL1344_2237	-1000	1000	0	Transport Outer Membrane Porin	Included by getModelFromHomology
NNAM	Nicotinamidase	h2o_c + ncam_c -> nh4_c + nac_c	SL1344_1228	0	1000	0	Cofactor and Prosthetic Group Biosynthesis	Included by getModelFromHomology
NNATr	Nicotinate-nucleotide adenylyltransferase	h_c + atp_c + nicrnt_c <=> ppi_c + dnad_c	SL1344_0633	-1000	1000	0	Nucleotide Salvage Pathway	Included by getModelFromHomology
NACODA	N-acetylornithine deacetylase	h2o_c + acg5sa_c -> ac_c + glu5sa_c	SL1344_4070	0	1000	0	Arginine and Proline Metabolism	Included by getModelFromHomology
NACtex	Nicotinic acid transport via diffusion (extracellular to periplasm)	nac_e <=> nac_p	SL1344_0316 or SL1344_0936 or SL1344_1404 or SL1344_2237	-1000	1000	0	Transport Outer Membrane Porin	Included by getModelFromHomology
NADDP	NAD diphosphatase	h2o_c + nad_c -> amp_c + 2 h_c + nmn_c	SL1344_2390 or SL1344_4105	0	1000	0	Cofactor and Prosthetic Group Biosynthesis	Included by getModelFromHomology
NADH10	NADH dehydrogenase (menaquinone-8 & 0 protons)	h_c + nadh_c + mqn8_c -> nad_c + mql8_c	SL1344_1148	0	1000	0	Oxidative Phosphorylation	Included by getModelFromHomology
NNDPR	Nicotinate-nucleotide diphosphorylase (carboxylating)	2 h_c + prpp_c + quln_c -> co2_c + ppi_c + nicrnt_c	SL1344_0145	0	1000	0	Cofactor and Prosthetic Group Biosynthesis	Included by getModelFromHomology
NO2t2rpp	Nitrite transport in via proton symport, reversible (periplasm)	h_p + no2_p <=> h_c + no2_c	SL1344_1507 or SL1344_1693 or SL1344_3443	-1000	1000	0	Inorganic Ion Transport and Metabolism	Included by getModelFromHomology
NO2tex	Nitrite transport via diffusion (extracellular to periplasm)	no2_e <=> no2_p	SL1344_0316 or SL1344_0936 or SL1344_1404 or SL1344_2237	-1000	1000	0	Transport Outer Membrane Porin	Included by getModelFromHomology
NO3R1pp	Nitrate reductase (Ubiquinol-8) (periplasm)	2 h_c + q8h2_c + no3_c -> h2o_c + 2 h_p + q8_c + no2_c	( SL1344_1511 and SL1344_1510 and SL1344_1509 ) or ( SL1344_1691 and SL1344_1508 ) or SL1344_1692 or SL1344_1508 or ( SL1344_1692 and SL1344_1509 ) or ( SL1344_1691 and SL1344_1690 and SL1344_1689 )	0	1000	0	Oxidative Phosphorylation	Included by getModelFromHomology
NO3R2pp	Nitrate reductase (Menaquinol-8) (periplasm)	2 h_c + mql8_c + no3_c -> h2o_c + 2 h_p + mqn8_c + no2_c	( SL1344_1511 and SL1344_1510 and SL1344_1509 ) or ( SL1344_1691 and SL1344_1508 ) or SL1344_1692 or SL1344_1508 or ( SL1344_1692 and SL1344_1509 ) or ( SL1344_1691 and SL1344_1690 and SL1344_1689 )	0	1000	0	Oxidative Phosphorylation	Included by getModelFromHomology
LPLIPAL2G141	Lysophospholipase L2 (2-acylglycerophosphoglycerol, n-C14:1)	h2o_c + 2agpg141_c -> ttdcea_c + h_c + g3pg_c	SL1344_3915	0	1000	0	Glycerophospholipid Metabolism	Included by getModelFromHomology
NO3t7pp	Nitrate transport in via nitrite antiport (periplasm)	no2_c + no3_p -> no2_p + no3_c	SL1344_1507 or SL1344_1693 or SL1344_1507 or SL1344_1693	0	1000	0	Inorganic Ion Transport and Metabolism	Included by getModelFromHomology
NO3tex	Nitrate transport via diffusion (extracellular to periplasm)	no3_e <=> no3_p	SL1344_0316 or SL1344_0936 or SL1344_2237 or SL1344_1404	-1000	1000	0	Transport Outer Membrane Porin	Included by getModelFromHomology
NODOx	Nitric oxide dioxygenase	2 o2_c + nadh_c + 2 no_c -> h_c + nad_c + 2 no3_c	SL1344_2518	0	1000	0	Nitrogen Metabolism	Included by getModelFromHomology
NTD12pp	5'-nucleotidase (dIMP) (periplasm)	h2o_p + dimp_p -> pi_p + din_p	SL1344_0487 or SL1344_4185	0	1000	0	Nucleotide Salvage Pathway	Included by getModelFromHomology
NODOy	Nitric oxide dioxygenase	2 o2_c + nadph_c + 2 no_c -> h_c + nadp_c + 2 no3_c	SL1344_2518	0	1000	0	Nitrogen Metabolism	Included by getModelFromHomology
LPLIPAL2G160	Lysophospholipase L2 (2-acylglycerophosphoglycerol, n-C16:0)	h2o_c + 2agpg160_c -> h_c + hdca_c + g3pg_c	SL1344_3915	0	1000	0	Glycerophospholipid Metabolism	Included by getModelFromHomology
NOtex	Nitric oxide transport via diffusion (extracellular to periplasm)	no_e <=> no_p	SL1344_0316 or SL1344_0936 or SL1344_1404 or SL1344_2237	-1000	1000	0	Transport Outer Membrane Porin	Included by getModelFromHomology
NTD1pp	5'-nucleotidase (dUMP)	h2o_p + dump_p -> pi_p + duri_p	SL1344_0487 or SL1344_4185	0	1000	0	Nucleotide Salvage Pathway	Included by getModelFromHomology
NTD2	5'-nucleotidase (UMP)	h2o_c + ump_c -> pi_c + uri_c	SL1344_2906	0	1000	0	Nucleotide Salvage Pathway	Included by getModelFromHomology
NTD2pp	5'-nucleotidase (UMP)	h2o_p + ump_p -> uri_p + pi_p	SL1344_4185 or SL1344_0487	0	1000	0	Nucleotide Salvage Pathway	Included by getModelFromHomology
LPLIPAL2G161	Lysophospholipase L2 (2-acylglycerophosphoglycerol, n-C16:1)	h2o_c + 2agpg161_c -> h_c + hdcea_c + g3pg_c	SL1344_3915	0	1000	0	Glycerophospholipid Metabolism	Included by getModelFromHomology
NPHS	Naphthoate synthase	sbzcoa_c -> coa_c + dhna_c	SL1344_2276	0	1000	0	Cofactor and Prosthetic Group Biosynthesis	Included by getModelFromHomology
NTD1	5'-nucleotidase (dUMP)	h2o_c + dump_c -> pi_c + duri_c	SL1344_2906	0	1000	0	Nucleotide Salvage Pathway	Included by getModelFromHomology
NTD3	5'-nucleotidase (dCMP)	h2o_c + dcmp_c -> pi_c + dcyt_c	SL1344_2906	0	1000	0	Nucleotide Salvage Pathway	Included by getModelFromHomology
NTD3pp	5'-nucleotidase (dCMP)	h2o_p + dcmp_p -> pi_p + dcyt_p	SL1344_0487 or SL1344_4185	0	1000	0	Nucleotide Salvage Pathway	Included by getModelFromHomology
NTD4	5'-nucleotidase (CMP)	h2o_c + cmp_c -> pi_c + cytd_c	SL1344_2906	0	1000	0	Nucleotide Salvage Pathway	Included by getModelFromHomology
NTD4pp	5'-nucleotidase (CMP)	h2o_p + cmp_p -> pi_p + cytd_p	SL1344_4185 or SL1344_0487	0	1000	0	Nucleotide Salvage Pathway	Included by getModelFromHomology
NTD10	5'-nucleotidase (XMP)	h2o_c + xmp_c -> pi_c + xtsn_c	SL1344_2906	0	1000	0	Nucleotide Salvage Pathway	Included by getModelFromHomology
NTD10pp	5'-nucleotidase (XMP)	h2o_p + xmp_p -> pi_p + xtsn_p	SL1344_0487 or SL1344_4185	0	1000	0	Nucleotide Salvage Pathway	Included by getModelFromHomology
NTD11	5'-nucleotidase (IMP)	h2o_c + imp_c -> pi_c + ins_c	SL1344_2906	0	1000	0	Nucleotide Salvage Pathway	Included by getModelFromHomology
NTD11pp	5'-nucleotidase (IMP)	h2o_p + imp_p -> pi_p + ins_p	SL1344_4185 or SL1344_0487	0	1000	0	Nucleotide Salvage Pathway	Included by getModelFromHomology
NTD5	5'-nucleotidase (dTMP)	h2o_c + dtmp_c -> pi_c + thymd_c	SL1344_2906	0	1000	0	Nucleotide Salvage Pathway	Included by getModelFromHomology
NTD12	5'-nucleotidase (dIMP)	h2o_c + dimp_c -> pi_c + din_c	SL1344_2906	0	1000	0	Nucleotide Salvage Pathway	Included by getModelFromHomology
NTD5pp	5'-nucleotidase (dTMP)	h2o_p + dtmp_p -> pi_p + thymd_p	SL1344_0487 or SL1344_4185	0	1000	0	Nucleotide Salvage Pathway	Included by getModelFromHomology
LPLIPAL2G180	Lysophospholipase L2 (2-acylglycerophosphoglycerol, n-C18:0)	h2o_c + 2agpg180_c -> h_c + ocdca_c + g3pg_c	SL1344_3915	0	1000	0	Glycerophospholipid Metabolism	Included by getModelFromHomology
NTD6	5'-nucleotidase (dAMP)	h2o_c + damp_c -> pi_c + dad_2_c	SL1344_2906	0	1000	0	Nucleotide Salvage Pathway	Included by getModelFromHomology
NTD6pp	5'-nucleotidase (dAMP)	h2o_p + damp_p -> pi_p + dad_2_p	SL1344_4185 or SL1344_0487	0	1000	0	Nucleotide Salvage Pathway	Included by getModelFromHomology
LPLIPAL2G181	Lysophospholipase L2 (2-acylglycerophosphoglycerol, n-C18:1)	h2o_c + 2agpg181_c -> h_c + ocdcea_c + g3pg_c	SL1344_3915	0	1000	0	Glycerophospholipid Metabolism	Included by getModelFromHomology
NTD7	5'-nucleotidase (AMP)	amp_c + h2o_c -> pi_c + adn_c	SL1344_2906	0	1000	0	Nucleotide Salvage Pathway	Included by getModelFromHomology
NTD7pp	5'-nucleotidase (AMP)	h2o_p + amp_p -> pi_p + adn_p	SL1344_0487 or SL1344_4185	0	1000	0	Nucleotide Salvage Pathway	Included by getModelFromHomology
NTD8	5'-nucleotidase (dGMP)	h2o_c + dgmp_c -> pi_c + dgsn_c	SL1344_2906	0	1000	0	Nucleotide Salvage Pathway	Included by getModelFromHomology
OPHBDC	Octaprenyl-hydroxybenzoate decarboxylase	h_c + 3ophb_c -> co2_c + 2oph_c	SL1344_3932	0	1000	0	Cofactor and Prosthetic Group Biosynthesis	Included by getModelFromHomology
OPHHX	2-Octaprenylphenol hydroxylase	0.5 o2_c + 2oph_c -> 2ohph_c	SL1344_3926	0	1000	0	Cofactor and Prosthetic Group Biosynthesis	Included by getModelFromHomology
NTD8pp	5'-nucleotidase (dGMP)	h2o_p + dgmp_p -> pi_p + dgsn_p	SL1344_0487 or SL1344_4185	0	1000	0	Nucleotide Salvage Pathway	Included by getModelFromHomology
LSERDHr	L-serine dehydrogenase	nadp_c + ser__L_c <=> h_c + nadph_c + 2amsa_c	SL1344_1441	-1000	1000	0	Glycine and Serine Metabolism	Included by getModelFromHomology
NTD9	5'-nucleotidase (GMP)	h2o_c + gmp_c -> pi_c + gsn_c	SL1344_2906	0	1000	0	Nucleotide Salvage Pathway	Included by getModelFromHomology
NTD9pp	5'-nucleotidase (GMP)	h2o_p + gmp_p -> pi_p + gsn_p	SL1344_4185 or SL1344_0487	0	1000	0	Nucleotide Salvage Pathway	Included by getModelFromHomology
ORNDC	Ornithine Decarboxylase	h_c + orn_c -> co2_c + ptrc_c	SL1344_0683 or SL1344_3089 or SL1344_0683 or SL1344_3089	0	1000	0	Arginine and Proline Metabolism	Included by getModelFromHomology
ORNabcpp	Ornithine transport via ABC system (periplasm)	h2o_c + atp_c + orn_p -> adp_c + pi_c + h_c + orn_c	SL1344_2324 and SL1344_2321 and SL1344_2320 and SL1344_2322	0	1000	0	Transport Inner Membrane	Included by getModelFromHomology
NTP1	Nucleoside-triphosphatase (ATP)	h2o_c + atp_c -> adp_c + pi_c + h_c	SL1344_0648 or SL1344_4286	0	1000	0	Biomass and maintenance functions	Included by getModelFromHomology
NTP10	Nucleoside-triphosphatase (ITP)	h2o_c + itp_c -> pi_c + h_c + idp_c	SL1344_4286	0	1000	0	Nucleotide Salvage Pathway	Included by getModelFromHomology
ORNtex	Ornithine transport via diffusion (extracellular to periplasm)	orn_e <=> orn_p	SL1344_0316 or SL1344_0936 or SL1344_1404 or SL1344_2237	-1000	1000	0	Transport Outer Membrane Porin	Included by getModelFromHomology
LYSDC	Lysine decarboxylase	h_c + lys__L_c -> co2_c + 15dap_c	SL1344_0235 or SL1344_2521 or SL1344_0235 or SL1344_2521	0	1000	0	Threonine and Lysine Metabolism	Included by getModelFromHomology
OROTt2_2pp	Orotate transport via proton symport (2 H) (periplasm)	2 h_p + orot_p -> 2 h_c + orot_c	SL1344_3579	0	1000	0	Transport Inner Membrane	Included by getModelFromHomology
LYSTRS	Lysyl-tRNA synthetase	atp_c + lys__L_c + trnalys_c -> ppi_c + amp_c + lystrna_c	SL1344_3016	0	1000	0	tRNA Charging	Included by getModelFromHomology
NTP3	Nucleoside-triphosphatase (GTP)	h2o_c + gtp_c -> pi_c + h_c + gdp_c	SL1344_4286	0	1000	0	Nucleotide Salvage Pathway	Included by getModelFromHomology
NTP5	Nucleoside-triphosphatase (CTP)	h2o_c + ctp_c -> pi_c + h_c + cdp_c	SL1344_4286	0	1000	0	Nucleotide Salvage Pathway	Included by getModelFromHomology
NTPP1	Nucleoside triphosphate pyrophosphorylase (dgtp)	h2o_c + dgtp_c -> ppi_c + h_c + dgmp_c	SL1344_2933	0	1000	0	Nucleotide Salvage Pathway	Included by getModelFromHomology
NTPP2	Nucleoside triphosphate pyrophosphorylase (gtp)	h2o_c + gtp_c -> ppi_c + h_c + gmp_c	SL1344_2933	0	1000	0	Nucleotide Salvage Pathway	Included by getModelFromHomology
OAAt2_2pp	Oxaloacetate transport via proton symport 2 H periplasm	2 h_p + oaa_p -> 2 h_c + oaa_c	SL1344_3579	0	1000	0	Transport Inner Membrane	Included by getModelFromHomology
OROTtex	Orotate transport via diffusion (extracellular to periplasm)	orot_e <=> orot_p	SL1344_1404 or SL1344_0936 or SL1344_0316 or SL1344_2237	-1000	1000	0	Transport Outer Membrane Porin	Included by getModelFromHomology
OAAtex	Oxaloacetate transport via diffusion extracellular to periplasm	oaa_e <=> oaa_p	SL1344_1404 or SL1344_0936 or SL1344_0316 or SL1344_2237	-1000	1000	0	Transport Outer Membrane Porin	Included by getModelFromHomology
ORPT	Orotate phosphoribosyltransferase	ppi_c + orot5p_c <=> prpp_c + orot_c	SL1344_3699	-1000	1000	0	Purine and Pyrimidine Biosynthesis	Included by getModelFromHomology
OXGDC2	2-oxoglutarate decarboxylase	h_c + akg_c + thmpp_c -> co2_c + ssaltpp_c	SL1344_2278	0	1000	0	Cofactor and Prosthetic Group Biosynthesis	Included by getModelFromHomology
P5CD	1-pyrroline-5-carboxylate dehydrogenase	2 h2o_c + nad_c + 1pyr5c_c -> h_c + nadh_c + glu__L_c	SL1344_1062	0	1000	0	Arginine and Proline Metabolism	Included by getModelFromHomology
P5CR	Pyrroline-5-carboxylate reductase	2 h_c + nadph_c + 1pyr5c_c -> nadp_c + pro__L_c	SL1344_0381	0	1000	0	Arginine and Proline Metabolism	Included by getModelFromHomology
NTPP3	Nucleoside triphosphate pyrophosphorylase (dctp)	h2o_c + dctp_c -> ppi_c + h_c + dcmp_c	SL1344_2933	0	1000	0	Nucleotide Salvage Pathway	Included by getModelFromHomology
NTPP4	Nucleoside triphosphate pyrophosphorylase (ctp)	h2o_c + ctp_c -> ppi_c + h_c + cmp_c	SL1344_2933	0	1000	0	Nucleotide Salvage Pathway	Included by getModelFromHomology
NTPP5	Nucleoside triphosphate pyrophosphorylase (datp)	h2o_c + datp_c -> ppi_c + h_c + damp_c	SL1344_2933	0	1000	0	Nucleotide Salvage Pathway	Included by getModelFromHomology
NTPP6	Nucleoside triphosphate pyrophosphorylase (atp)	h2o_c + atp_c -> ppi_c + amp_c + h_c	SL1344_2933	0	1000	0	Nucleotide Salvage Pathway	Included by getModelFromHomology
PA120abcpp	Phosphatidate transport via ABC system (n-C12:0, periplasm)	h2o_c + atp_c + pa120_c -> adp_c + pi_c + h_c + pa120_p	SL1344_0921	0	1000	0	Transport Inner Membrane	Included by getModelFromHomology
LYSabcpp	L-lysine transport via ABC system (periplasm)	h2o_c + atp_c + lys__L_p -> adp_c + pi_c + h_c + lys__L_c	SL1344_2324 and SL1344_2321 and SL1344_2320 and SL1344_2322	0	1000	0	Transport Inner Membrane	Included by getModelFromHomology
PA140abcpp	Phosphatidate transport via ABC system (n-C14:0, periplasm)	h2o_c + atp_c + pa140_c -> adp_c + pi_c + h_c + pa140_p	SL1344_0921	0	1000	0	Transport Inner Membrane	Included by getModelFromHomology
PA141abcpp	Phosphatidate transport via ABC system (n-C14:1, periplasm)	h2o_c + atp_c + pa141_c -> adp_c + pi_c + h_c + pa141_p	SL1344_0921	0	1000	0	Transport Inner Membrane	Included by getModelFromHomology
NTPP7	Nucleoside triphosphate pyrophosphorylase (dttp)	h2o_c + dttp_c -> ppi_c + h_c + dtmp_c	SL1344_2933	0	1000	0	Nucleotide Salvage Pathway	Included by getModelFromHomology
NTPP8	Nucleoside triphosphate pyrophosphorylase (utp)	h2o_c + utp_c -> ppi_c + h_c + ump_c	SL1344_2933	0	1000	0	Nucleotide Salvage Pathway	Included by getModelFromHomology
PA160abcpp	Phosphatidate transport via ABC system (n-C16:0, periplasm)	h2o_c + atp_c + pa160_c -> adp_c + pi_c + h_c + pa160_p	SL1344_0921	0	1000	0	Transport Inner Membrane	Included by getModelFromHomology
NTPTP1	Nucleoside triphosphate tripolyhydrolase	h2o_c + dgtp_c -> pppi_c + dgsn_c	SL1344_0209	0	1000	0	Nucleotide Salvage Pathway	Included by getModelFromHomology
PA161abcpp	Phosphatidate transport via ABC system (n-C16:1, periplasm)	h2o_c + atp_c + pa161_c -> adp_c + pi_c + h_c + pa161_p	SL1344_0921	0	1000	0	Transport Inner Membrane	Included by getModelFromHomology
LYSt2pp	L-lysine transport in via proton symport (periplasm)	h_p + lys__L_p -> h_c + lys__L_c	SL1344_2177	0	1000	0	Transport Inner Membrane	Included by getModelFromHomology
PA180abcpp	Phosphatidate transport via ABC system (n-C18:0, periplasm)	h2o_c + atp_c + pa180_c -> adp_c + pi_c + h_c + pa180_p	SL1344_0921	0	1000	0	Transport Inner Membrane	Included by getModelFromHomology
PA181abcpp	Phosphatidate transport via ABC system (n-C18:1, periplasm)	h2o_c + atp_c + pa181_c -> adp_c + pi_c + h_c + pa181_p	SL1344_0921	0	1000	0	Transport Inner Membrane	Included by getModelFromHomology
NTPTP2	Nucleoside triphosphate tripolyhydrolase	h2o_c + gtp_c -> pppi_c + gsn_c	SL1344_0209	0	1000	0	Nucleotide Salvage Pathway	Included by getModelFromHomology
O2Stex	Superoxide anion transport via diffusion (extracellular to periplasm)	o2s_e <=> o2s_p	SL1344_0316 or SL1344_0936 or SL1344_1404 or SL1344_2237	-1000	1000	0	Transport Outer Membrane Porin	Included by getModelFromHomology
PACALDtex	Phenethylacetaldehyde transport via diffusion (extracellular to periplasm)	pacald_e <=> pacald_p	SL1344_0316 or SL1344_0936 or SL1344_1404 or SL1344_2237	-1000	1000	0	Transport Outer Membrane Porin	Included by getModelFromHomology
PANTS	Pantothenate synthase	atp_c + ala_B_c + pant__R_c -> ppi_c + amp_c + h_c + pnto__R_c	SL1344_0182	0	1000	0	Cofactor and Prosthetic Group Biosynthesis	Included by getModelFromHomology
PAPA120	Phosphatidate phosphatase (n-C12:0)	h2o_c + pa120_c -> 12dgr120_c + pi_c	SL1344_1642	0	1000	0	Glycerophospholipid Metabolism	Included by getModelFromHomology
PAPA120pp	Phosphatidate phosphatase (periplasmic, n-C12:0)	h2o_p + pa120_p -> pi_p + 12dgr120_p	SL1344_1642	0	1000	0	Glycerophospholipid Metabolism	Included by getModelFromHomology
O2tex	Oxygen transport via diffusion (extracellular to periplasm)	o2_e <=> o2_p	SL1344_0316 or SL1344_0936 or SL1344_1404 or SL1344_2237	-1000	1000	0	Transport Outer Membrane Porin	Included by getModelFromHomology
PAPA140	Phosphatidate phosphatase (n-C14:0)	h2o_c + pa140_c -> 12dgr140_c + pi_c	SL1344_1642	0	1000	0	Glycerophospholipid Metabolism	Included by getModelFromHomology
LYSt3pp	L-lysine transport out via proton antiport (cytoplasm to periplasm)	h_p + lys__L_c -> h_c + lys__L_p	SL1344_3042	0	1000	0	Transport Inner Membrane	Included by getModelFromHomology
PAPA140pp	Phosphatidate phosphatase (periplasmic, n-C14:0)	h2o_p + pa140_p -> pi_p + 12dgr140_p	SL1344_1642	0	1000	0	Glycerophospholipid Metabolism	Included by getModelFromHomology
PAPA141	Phosphatidate phosphatase (n-C14:1)	h2o_c + pa141_c -> 12dgr141_c + pi_c	SL1344_1642	0	1000	0	Glycerophospholipid Metabolism	Included by getModelFromHomology
OAADC	Oxaloacetate decarboxylase	h_c + oaa_c -> co2_c + pyr_c	SL1344_1818	0	1000	0	Pyruvate Metabolism	Included by getModelFromHomology
OBTFL	2-Oxobutanoate formate lyase	coa_c + 2obut_c -> ppcoa_c + for_c	( SL1344_0907 and SL1344_0910 ) or SL1344_3213 or ( SL1344_0907 and SL1344_0910 ) or SL1344_3213	0	1000	0	Alternate Carbon Metabolism	Included by getModelFromHomology
PAPA141pp	Phosphatidate phosphatase (periplasmic, n-C14:1)	h2o_p + pa141_p -> pi_p + 12dgr141_p	SL1344_1642	0	1000	0	Glycerophospholipid Metabolism	Included by getModelFromHomology
LYStex	L-lysine transport via diffusion (extracellular to periplasm)	lys__L_e <=> lys__L_p	SL1344_0316 or SL1344_0936 or SL1344_1404 or SL1344_2237	-1000	1000	0	Transport Outer Membrane Porin	Included by getModelFromHomology
PAPA160	Phosphatidate phosphatase (n-C16:0)	h2o_c + pa160_c -> 12dgr160_c + pi_c	SL1344_1642	0	1000	0	Glycerophospholipid Metabolism	Included by getModelFromHomology
PAPA160pp	Phosphatidate phosphatase (periplasmic, n-C16:0)	h2o_p + pa160_p -> pi_p + 12dgr160_p	SL1344_1642	0	1000	0	Glycerophospholipid Metabolism	Included by getModelFromHomology
OCDCAtexi	Octadecanoate transport via facilitated irreversible diffusion (extracellular to periplasm)	ocdca_e -> ocdca_p	SL1344_2360	0	1000	0	Transport Outer Membrane	Included by getModelFromHomology
OCDCEAtexi	Octadecenoate (n-C18:1) transport via facilitated irreversible diffusion (extracellular to periplasm)	ocdcea_e -> ocdcea_p	SL1344_2360	0	1000	0	Transport Outer Membrane	Included by getModelFromHomology
PAPA161	Phosphatidate phosphatase (n-C16:1)	h2o_c + pa161_c -> 12dgr161_c + pi_c	SL1344_1642	0	1000	0	Glycerophospholipid Metabolism	Included by getModelFromHomology
LYXI	Lyxose isomerase	lyx__L_c -> xylu__L_c	SL1344_3995	0	1000	0	Alternate Carbon Metabolism	Included by getModelFromHomology
PAPA161pp	Phosphatidate phosphatase (periplasmic, n-C16:1)	h2o_p + pa161_p -> pi_p + 12dgr161_p	SL1344_1642	0	1000	0	Glycerophospholipid Metabolism	Included by getModelFromHomology
OCTAtex	Octanoate transport via diffusion (extracellular to periplasm)	octa_e <=> octa_p	SL1344_0316 or SL1344_0936 or SL1344_1404 or SL1344_2237	-1000	1000	0	Transport Outer Membrane Porin	Included by getModelFromHomology
OCTDPS	Octaprenyl pyrophosphate synthase	5 ipdp_c + frdp_c -> 5 ppi_c + octdp_c	SL1344_3277	0	1000	0	Cofactor and Prosthetic Group Biosynthesis	Included by getModelFromHomology
LYXt2pp	L-Lyxose transport via proton symport (periplasm)	h_p + lyx__L_p -> h_c + lyx__L_c	SL1344_3999	0	1000	0	Transport Inner Membrane	Included by getModelFromHomology
CTECOAI8	3-cis-2-trans-enoyl-CoA isomerase	odecoa_c -> od2coa_c	SL1344_3936	0	1000	0	Membrane Lipid Metabolism	Included by getModelFromHomology
PAPA180	Phosphatidate phosphatase (n-C18:0)	h2o_c + pa180_c -> 12dgr180_c + pi_c	SL1344_1642	0	1000	0	Glycerophospholipid Metabolism	Included by getModelFromHomology
LYXtex	L-Lyxose transport via diffusion (extracellular to periplasm)	lyx__L_e <=> lyx__L_p	SL1344_0316 or SL1344_0936 or SL1344_1404 or SL1344_2237	-1000	1000	0	Transport Outer Membrane Porin	Included by getModelFromHomology
PAPA180pp	Phosphatidate phosphatase (periplasmic, n-C18:0)	h2o_p + pa180_p -> pi_p + 12dgr180_p	SL1344_1642	0	1000	0	Glycerophospholipid Metabolism	Included by getModelFromHomology
PAPA181	Phosphatidate phosphatase (n-C18:1)	h2o_c + pa181_c -> 12dgr181_c + pi_c	SL1344_1642	0	1000	0	Glycerophospholipid Metabolism	Included by getModelFromHomology
PAPA181pp	Phosphatidate phosphatase (periplasmic, n-C18:1)	h2o_p + pa181_p -> pi_p + 12dgr181_p	SL1344_1642	0	1000	0	Glycerophospholipid Metabolism	Included by getModelFromHomology
PAPPT3	Phospho-N-acetylmuramoyl-pentapeptide-transferase (meso-2,6-diaminopimelate)	udcpp_c + ugmda_c -> ump_c + uagmda_c	SL1344_0125	0	1000	0	Cell Envelope Biosynthesis	Included by getModelFromHomology
PAPSR2	Phosphoadenylyl-sulfate reductase (glutaredoxin)	paps_c + grxrd_c -> 2 h_c + pap_c + so3_c + grxox_c	SL1344_2925 and SL1344_1102	0	1000	0	Cysteine Metabolism	Included by getModelFromHomology
OHPBAT	O-Phospho-4-hydroxy-L-threonine:2-oxoglutarate aminotransferase	glu__L_c + ohpb_c <=> phthr_c + akg_c	SL1344_0914	-1000	1000	0	Cofactor and Prosthetic Group Biosynthesis	Included by getModelFromHomology
OHPHM	2-octaprenyl-6-hydroxyphenol methylase	amet_c + 2ohph_c -> h_c + ahcys_c + 2omph_c	SL1344_2245	0	1000	0	Cofactor and Prosthetic Group Biosynthesis	Included by getModelFromHomology
OMBZLM	2-Octaprenyl-6-methoxy-benzoquinol methylase	amet_c + 2ombzl_c -> h_c + ahcys_c + 2ommbl_c	SL1344_3924	0	1000	0	Cofactor and Prosthetic Group Biosynthesis	Included by getModelFromHomology
OMCDC	2-Oxo-4-methyl-3-carboxypentanoate decarboxylation	h_c + 3c4mop_c -> co2_c + 4mop_c	SL1344_0112	0	1000	0	Valine Leucine and Isoleucine Metabolism	Included by getModelFromHomology
OMMBLHX	2-Octaprenyl-3-methyl-6-methoxy-1,4-benzoquinol hydroxylase	0.5 o2_c + 2ommbl_c -> 2omhmbl_c	SL1344_0660	0	1000	0	Cofactor and Prosthetic Group Biosynthesis	Included by getModelFromHomology
PDH	Pyruvate dehydrogenase	nad_c + coa_c + pyr_c -> co2_c + nadh_c + accoa_c	SL1344_0152 and SL1344_0153 and SL1344_0154	0	1000	0	GlycolysisGluconeogenesis	Included by getModelFromHomology
OMPDC	Orotidine-5'-phosphate decarboxylase	h_c + orot5p_c -> co2_c + ump_c	SL1344_1639	0	1000	0	Purine and Pyrimidine Biosynthesis	Included by getModelFromHomology
L_LACD2	L-Lactate dehydrogenase (ubiquinone)	q8_c + lac__L_c -> pyr_c + q8h2_c	SL1344_3659	0	1000	0	Oxidative Phosphorylation	Included by getModelFromHomology
OMPHHX	2-octaprenyl-6-methoxyphenol hydroxylase	0.5 o2_c + 2omph_c -> 2ombzl_c	SL1344_3033	0	1000	0	Cofactor and Prosthetic Group Biosynthesis	Included by getModelFromHomology
PDX5POi	Pyridoxine 5'-phosphate oxidase	o2_c + pdx5p_c -> h2o2_c + pydx5p_c	SL1344_1380	0	1000	0	Cofactor and Prosthetic Group Biosynthesis	Included by getModelFromHomology
PDX5PS	Pyridoxine 5'-phosphate synthase	phthr_c + nad_c + dxyl5p_c -> co2_c + pi_c + 2 h2o_c + h_c + nadh_c + pdx5p_c	( SL1344_0092 and SL1344_2540 ) or ( SL1344_2540 and SL1344_0164 )	0	1000	0	Cofactor and Prosthetic Group Biosynthesis	Included by getModelFromHomology
PE120abcpp	Phosphatidylethanolamine transport via ABC system (n-C12:0, periplasm)	pe120_c + h2o_c + atp_c -> adp_c + pi_c + h_c + pe120_p	SL1344_0921	0	1000	0	Transport Inner Membrane	Included by getModelFromHomology
L_LACD3	L-Lactate dehydrogenase (menaquinone)	mqn8_c + lac__L_c -> pyr_c + mql8_c	SL1344_3659	0	1000	0	Oxidative Phosphorylation	Included by getModelFromHomology
PE140abcpp	Phosphatidylethanolamine transport via ABC system (n-C14:0, periplasm)	pe140_c + h2o_c + atp_c -> adp_c + pi_c + h_c + pe140_p	SL1344_0921	0	1000	0	Transport Inner Membrane	Included by getModelFromHomology
PFL	Pyruvate formate lyase	coa_c + pyr_c -> accoa_c + for_c	( SL1344_0907 and SL1344_0910 ) or SL1344_3213 or ( SL1344_0907 and SL1344_0910 ) or SL1344_3213 or ( SL1344_4063 and SL1344_4064 ) or ( SL1344_0819 and SL1344_0820 )	0	1000	0	Pyruvate Metabolism	Included by getModelFromHomology
L_LACt2rpp	L-lactate reversible transport via proton symport (periplasm)	h_p + lac__L_p <=> h_c + lac__L_c	SL1344_3657	-1000	1000	0	Transport Inner Membrane	Included by getModelFromHomology
PG120abcpp	Phosphatidylglycerol transport via ABC system (n-C12:0, periplasm)	h2o_c + atp_c + pg120_c -> adp_c + pi_c + h_c + pg120_p	SL1344_0921	0	1000	0	Transport Inner Membrane	Included by getModelFromHomology
PG140abcpp	Phosphatidylglycerol transport via ABC system (n-C14:0, periplasm)	h2o_c + atp_c + pg140_c -> adp_c + pi_c + h_c + pg140_p	SL1344_0921	0	1000	0	Transport Inner Membrane	Included by getModelFromHomology
PE141abcpp	Phosphatidylethanolamine transport via ABC system (n-C14:1, periplasm)	pe141_c + h2o_c + atp_c -> adp_c + pi_c + h_c + pe141_p	SL1344_0921	0	1000	0	Transport Inner Membrane	Included by getModelFromHomology
PE160abcpp	Phosphatidylethanolamine transport via ABC system (n-C16:0, periplasm)	h2o_c + pe160_c + atp_c -> adp_c + pi_c + h_c + pe160_p	SL1344_0921	0	1000	0	Transport Inner Membrane	Included by getModelFromHomology
PE161abcpp	Phosphatidylethanolamine transport via ABC system (n-C16:1, periplasm)	h2o_c + atp_c + pe161_c -> adp_c + pi_c + h_c + pe161_p	SL1344_0921	0	1000	0	Transport Inner Membrane	Included by getModelFromHomology
PE180abcpp	Phosphatidylethanolamine transport via ABC system (n-C18:0, periplasm)	h2o_c + atp_c + pe180_c -> adp_c + pi_c + h_c + pe180_p	SL1344_0921	0	1000	0	Transport Inner Membrane	Included by getModelFromHomology
PE181abcpp	Phosphatidylethanolamine transport via ABC system (n-C18:1, periplasm)	h2o_c + atp_c + pe181_c -> adp_c + pi_c + h_c + pe181_p	SL1344_0921	0	1000	0	Transport Inner Membrane	Included by getModelFromHomology
PG141abcpp	Phosphatidylglycerol transport via ABC system (n-C14:1, periplasm)	h2o_c + atp_c + pg141_c -> adp_c + pi_c + h_c + pg141_p	SL1344_0921	0	1000	0	Transport Inner Membrane	Included by getModelFromHomology
PG160abcpp	Phosphatidylglycerol transport via ABC system (n-C16:0, periplasm)	h2o_c + atp_c + pg160_c -> adp_c + pi_c + h_c + pg160_p	SL1344_0921	0	1000	0	Transport Inner Membrane	Included by getModelFromHomology
PG161abcpp	Phosphatidylglycerol transport via ABC system (n-C16:1, periplasm)	h2o_c + atp_c + pg161_c -> adp_c + pi_c + h_c + pg161_p	SL1344_0921	0	1000	0	Transport Inner Membrane	Included by getModelFromHomology
PG180abcpp	Phosphatidylglycerol transport via ABC system (n-C18:0, periplasm)	h2o_c + atp_c + pg180_c -> adp_c + pi_c + h_c + pg180_p	SL1344_0921	0	1000	0	Transport Inner Membrane	Included by getModelFromHomology
PG181abcpp	Phosphatidylglycerol transport via ABC system (n-C18:1, periplasm)	h2o_c + atp_c + pg181_c -> adp_c + pi_c + h_c + pg181_p	SL1344_0921	0	1000	0	Transport Inner Membrane	Included by getModelFromHomology
PEAMNtex	Phenethylamine transport via diffusion (extracellular to periplasm)	peamn_e <=> peamn_p	SL1344_0316 or SL1344_0936 or SL1344_1404 or SL1344_2237	-1000	1000	0	Transport Outer Membrane Porin	Included by getModelFromHomology
PERD	Erythronate 4-phosphate (4per) dehydrogenase	nad_c + 4per_c <=> h_c + nadh_c + ohpb_c	SL1344_2339	-1000	1000	0	Cofactor and Prosthetic Group Biosynthesis	Included by getModelFromHomology
PGAMT	Phosphoglucosamine mutase	gam1p_c <=> gam6p_c	SL1344_3265	-1000	1000	0	Cell Envelope Biosynthesis	Included by getModelFromHomology
PETNT161pp	Phosphoethanolamine transferase (c-C16:1)	pe161_p + lipa_p -> 12dgr161_p + enlipa_p	SL1344_3600	0	1000	0	Lipopolysaccharide Biosynthesis Recycling	Included by getModelFromHomology
PGCD	Phosphoglycerate dehydrogenase	nad_c + 3pg_c -> h_c + nadh_c + 3php_c	SL1344_3038	0	1000	0	Glycine and Serine Metabolism	Included by getModelFromHomology
L_LACtex	L-lactate transport via diffusion (extracellular to periplasm)	lac__L_e <=> lac__L_p	SL1344_0316 or SL1344_0936 or SL1344_1404 or SL1344_2237	-1000	1000	0	Transport Outer Membrane Porin	Included by getModelFromHomology
PGI	Glucose-6-phosphate isomerase	g6p_c <=> f6p_c	SL1344_4157	-1000	1000	0	GlycolysisGluconeogenesis	Included by getModelFromHomology
PETNT181pp	Phosphoethanolamine transferase (c-C16:1)	lipa_p + pe181_p -> 12dgr181_p + enlipa_p	SL1344_3600	0	1000	0	Lipopolysaccharide Biosynthesis Recycling	Included by getModelFromHomology
PFK	Phosphofructokinase	atp_c + f6p_c -> adp_c + h_c + fdp_c	SL1344_4011 or SL1344_1261	0	1000	0	GlycolysisGluconeogenesis	Included by getModelFromHomology
PGK	Phosphoglycerate kinase	atp_c + 3pg_c <=> adp_c + 13dpg_c	SL1344_3045	-1000	1000	0	GlycolysisGluconeogenesis	Included by getModelFromHomology
PFK_2	Phosphofructokinase	atp_c + tag6p__D_c -> adp_c + h_c + tagdp__D_c	SL1344_4011 or SL1344_3230 or SL1344_1261	0	1000	0	Alternate Carbon Metabolism	Included by getModelFromHomology
M1PD	Mannitol-1-phosphate 5-dehydrogenase	nad_c + mnl1p_c <=> h_c + nadh_c + f6p_c	SL1344_3651	-1000	1000	0	Alternate Carbon Metabolism	Included by getModelFromHomology
PGL	6-phosphogluconolactonase	h2o_c + 6pgl_c -> h_c + 6pgc_c	SL1344_0762	0	1000	0	Pentose Phosphate Pathway	Included by getModelFromHomology
PGLYCP	Phosphoglycolate phosphatase	h2o_c + 2pglyc_c -> pi_c + glyclt_c	SL1344_3449	0	1000	0	Alternate Carbon Metabolism	Included by getModelFromHomology
MACPD	Malonyl-ACP decarboxylase	malACP_c + h_c -> co2_c + acACP_c	SL1344_2347	0	1000	0	Membrane Lipid Metabolism	Included by getModelFromHomology
PGM	Phosphoglycerate mutase	2pg_c <=> 3pg_c	SL1344_3670 or SL1344_4512 or SL1344_0749	-1000	1000	0	GlycolysisGluconeogenesis	Included by getModelFromHomology
PGMT	Phosphoglucomutase	g1p_c <=> g6p_c	SL1344_0680	-1000	1000	0	Alternate Carbon Metabolism	Included by getModelFromHomology
PLIPA1E141pp	Phospholipase A1 (phosphatidylethanolamine, n-C14:1) (periplasm)	h2o_p + pe141_p -> 2agpe141_p + h_p + ttdcea_p	SL1344_3911	0	1000	0	Glycerophospholipid Metabolism	Included by getModelFromHomology
PLIPA1E160pp	Phospholipase A1 (phosphatidylethanolamine, n-C16:0) (periplasm)	h2o_p + pe160_p -> 2agpe160_p + h_p + hdca_p	SL1344_3911	0	1000	0	Glycerophospholipid Metabolism	Included by getModelFromHomology
PGP120abcpp	Phosphatidylglycerophosphate transport via ABC system (n-C12:0, periplasm)	h2o_c + atp_c + pgp120_c -> adp_c + pi_c + h_c + pgp120_p	SL1344_0921	0	1000	0	Transport Inner Membrane	Included by getModelFromHomology
MALDt2_2pp	D-Malate transport via proton symport (2 H) (periplasm)	2 h_p + mal__D_p -> 2 h_c + mal__D_c	SL1344_3579	0	1000	0	Transport Inner Membrane	Included by getModelFromHomology
PGP140abcpp	Phosphatidylglycerophosphate transport via ABC system (n-C14:0, periplasm)	h2o_c + atp_c + pgp140_c -> adp_c + pi_c + h_c + pgp140_p	SL1344_0921	0	1000	0	Transport Inner Membrane	Included by getModelFromHomology
PLIPA1E161pp	Phospholipase A1 (phosphatidylethanolamine, n-C16:1) (periplasm)	h2o_p + pe161_p -> 2agpe161_p + h_p + hdcea_p	SL1344_3911	0	1000	0	Glycerophospholipid Metabolism	Included by getModelFromHomology
PLIPA1E180pp	Phospholipase A1 (phosphatidylethanolamine, n-C18:0) (periplasm)	h2o_p + pe180_p -> 2agpe180_p + h_p + ocdca_p	SL1344_3911	0	1000	0	Glycerophospholipid Metabolism	Included by getModelFromHomology
PGP141abcpp	Phosphatidylglycerophosphate transport via ABC system (n-C14:1, periplasm)	h2o_c + atp_c + pgp141_c -> adp_c + pi_c + h_c + pgp141_p	SL1344_0921	0	1000	0	Transport Inner Membrane	Included by getModelFromHomology
PGP160abcpp	Phosphatidylglycerophosphate transport via ABC system (n-C16:0, periplasm)	h2o_c + atp_c + pgp160_c -> adp_c + pi_c + h_c + pgp160_p	SL1344_0921	0	1000	0	Transport Inner Membrane	Included by getModelFromHomology
PGP161abcpp	Phosphatidylglycerophosphate transport via ABC system (n-C16:1, periplasm)	h2o_c + atp_c + pgp161_c -> adp_c + pi_c + h_c + pgp161_p	SL1344_0921	0	1000	0	Transport Inner Membrane	Included by getModelFromHomology
PGP180abcpp	Phosphatidylglycerophosphate transport via ABC system (n-C18:0, periplasm)	h2o_c + atp_c + pgp180_c -> adp_c + pi_c + h_c + pgp180_p	SL1344_0921	0	1000	0	Transport Inner Membrane	Included by getModelFromHomology
PGP181abcpp	Phosphatidylglycerophosphate transport via ABC system (n-C18:1, periplasm)	h2o_c + atp_c + pgp181_c -> adp_c + pi_c + h_c + pgp181_p	SL1344_0921	0	1000	0	Transport Inner Membrane	Included by getModelFromHomology
PLIPA1E181pp	Phospholipase A1 (phosphatidylethanolamine, n-C18:1) (periplasm)	h2o_p + pe181_p -> 2agpe181_p + h_p + ocdcea_p	SL1344_3911	0	1000	0	Glycerophospholipid Metabolism	Included by getModelFromHomology
PLIPA1G120pp	Phospholipase A1 (phosphatidylglycerol, n-C12:0) (periplasm)	h2o_p + pg120_p -> 2agpg120_p + h_p + ddca_p	SL1344_3911	0	1000	0	Glycerophospholipid Metabolism	Included by getModelFromHomology
PLIPA1G140pp	Phospholipase A1 (phosphatidylglycerol, n-C14:0) (periplasm)	h2o_p + pg140_p -> 2agpg140_p + h_p + ttdca_p	SL1344_3911	0	1000	0	Glycerophospholipid Metabolism	Included by getModelFromHomology
PLIPA1G141pp	Phospholipase A1 (phosphatidylglycerol, n-C14:1) (periplasm)	h2o_p + pg141_p -> 2agpg141_p + h_p + ttdcea_p	SL1344_3911	0	1000	0	Glycerophospholipid Metabolism	Included by getModelFromHomology
PGPP120	Phosphatidylglycerol phosphate phosphatase (n-C14:0)	h2o_c + pgp120_c -> pi_c + pg120_c	SL1344_1642	0	1000	0	Glycerophospholipid Metabolism	Included by getModelFromHomology
PGPP120pp	Phosphatidylglycerol phosphate phosphatase (periplasm, n-C14:0)	h2o_p + pgp120_p -> pi_p + pg120_p	SL1344_1642	0	1000	0	Glycerophospholipid Metabolism	Included by getModelFromHomology
PLIPA1G160pp	Phospholipase A1 (phosphatidylglycerol, n-C16:0) (periplasm)	h2o_p + pg160_p -> 2agpg160_p + h_p + hdca_p	SL1344_3911	0	1000	0	Glycerophospholipid Metabolism	Included by getModelFromHomology
MALDtex	D-Malate transport via diffusion (extracellular to periplasm)	mal__D_e <=> mal__D_p	SL1344_1404 or SL1344_0936 or SL1344_2237 or SL1344_0316	-1000	1000	0	Transport Outer Membrane Porin	Included by getModelFromHomology
PLIPA1G161pp	Phospholipase A1 (phosphatidylglycerol, n-C16:1) (periplasm)	h2o_p + pg161_p -> h_p + 2agpg161_p + hdcea_p	SL1344_3911	0	1000	0	Glycerophospholipid Metabolism	Included by getModelFromHomology
PLIPA1G180pp	Phospholipase A1 (phosphatidylglycerol, n-C18:0) (periplasm)	h2o_p + pg180_p -> h_p + 2agpg180_p + ocdca_p	SL1344_3911	0	1000	0	Glycerophospholipid Metabolism	Included by getModelFromHomology
PGPP140	Phosphatidylglycerol phosphate phosphatase (n-C14:0)	h2o_c + pgp140_c -> pi_c + pg140_c	SL1344_1642	0	1000	0	Glycerophospholipid Metabolism	Included by getModelFromHomology
PGPP140pp	Phosphatidylglycerol phosphate phosphatase (periplasm, n-C14:0)	h2o_p + pgp140_p -> pi_p + pg140_p	SL1344_1642	0	1000	0	Glycerophospholipid Metabolism	Included by getModelFromHomology
PGPP141	Phosphatidylglycerol phosphate phosphatase (n-C14:1)	h2o_c + pgp141_c -> pi_c + pg141_c	SL1344_1642	0	1000	0	Glycerophospholipid Metabolism	Included by getModelFromHomology
PGPP141pp	Phosphatidylglycerol phosphate phosphatase (periplasm, n-C14:1)	h2o_p + pgp141_p -> pi_p + pg141_p	SL1344_1642	0	1000	0	Glycerophospholipid Metabolism	Included by getModelFromHomology
PLIPA1G181pp	Phospholipase A1 (phosphatidylglycerol, n-C18:1) (periplasm)	h2o_p + pg181_p -> h_p + 2agpg181_p + ocdcea_p	SL1344_3911	0	1000	0	Glycerophospholipid Metabolism	Included by getModelFromHomology
MALS	Malate synthase	h2o_c + accoa_c + glx_c -> h_c + coa_c + mal__L_c	SL1344_4118	0	1000	0	Anaplerotic Reactions	Included by getModelFromHomology
PLIPA2A120pp	Phospholipase A2 (phosphatidate, n-C12:0) (periplasm)	h2o_p + pa120_p -> h_p + ddca_p + 1ddecg3p_p	SL1344_3911	0	1000	0	Glycerophospholipid Metabolism	Included by getModelFromHomology
PLIPA2A140pp	Phospholipase A2 (phosphatidate, n-C14:0) (periplasm)	h2o_p + pa140_p -> h_p + ttdca_p + 1tdecg3p_p	SL1344_3911	0	1000	0	Glycerophospholipid Metabolism	Included by getModelFromHomology
PLIPA2A141pp	Phospholipase A2 (phosphatidate, n-C14:1) (periplasm)	h2o_p + pa141_p -> h_p + ttdcea_p + 1tdec7eg3p_p	SL1344_3911	0	1000	0	Glycerophospholipid Metabolism	Included by getModelFromHomology
PGPP160	Phosphatidylglycerol phosphate phosphatase (n-C16:0)	h2o_c + pgp160_c -> pi_c + pg160_c	SL1344_1642	0	1000	0	Glycerophospholipid Metabolism	Included by getModelFromHomology
PGPP160pp	Phosphatidylglycerol phosphate phosphatase (periplasm, n-C16:0)	h2o_p + pgp160_p -> pi_p + pg160_p	SL1344_1642	0	1000	0	Glycerophospholipid Metabolism	Included by getModelFromHomology
PGPP161	Phosphatidylglycerol phosphate phosphatase (n-C16:1)	h2o_c + pgp161_c -> pi_c + pg161_c	SL1344_1642	0	1000	0	Glycerophospholipid Metabolism	Included by getModelFromHomology
PLIPA2A160pp	Phospholipase A2 (phosphatidate, n-C16:0) (periplasm)	h2o_p + pa160_p -> h_p + hdca_p + 1hdecg3p_p	SL1344_3911	0	1000	0	Glycerophospholipid Metabolism	Included by getModelFromHomology
PGPP161pp	Phosphatidylglycerol phosphate phosphatase (periplasm, n-C16:1)	h2o_p + pgp161_p -> pi_p + pg161_p	SL1344_1642	0	1000	0	Glycerophospholipid Metabolism	Included by getModelFromHomology
PGPP180	Phosphatidylglycerol phosphate phosphatase (n-C18:0)	h2o_c + pgp180_c -> pi_c + pg180_c	SL1344_1642	0	1000	0	Glycerophospholipid Metabolism	Included by getModelFromHomology
PLIPA2A161pp	Phospholipase A2 (phosphatidate, n-C16:1) (periplasm)	h2o_p + pa161_p -> h_p + hdcea_p + 1hdec9eg3p_p	SL1344_3911	0	1000	0	Glycerophospholipid Metabolism	Included by getModelFromHomology
PLIPA2A180pp	Phospholipase A2 (phosphatidate, n-C18:0) (periplasm)	h2o_p + pa180_p -> h_p + ocdca_p + 1odecg3p_p	SL1344_3911	0	1000	0	Glycerophospholipid Metabolism	Included by getModelFromHomology
PLIPA2A181pp	Phospholipase A2 (phosphatidate, n-C18:1) (periplasm)	h2o_p + pa181_p -> h_p + ocdcea_p + 1odec11eg3p_p	SL1344_3911	0	1000	0	Glycerophospholipid Metabolism	Included by getModelFromHomology
PLIPA2E120pp	Phospholipase A2 (phosphatidylethanolamine, n-C12:0) (periplasm)	h2o_p + pe120_p -> h_p + ddca_p + 1agpe120_p	SL1344_3911	0	1000	0	Glycerophospholipid Metabolism	Included by getModelFromHomology
PGPP180pp	Phosphatidylglycerol phosphate phosphatase (periplasm, n-C18:0)	h2o_p + pgp180_p -> pi_p + pg180_p	SL1344_1642	0	1000	0	Glycerophospholipid Metabolism	Included by getModelFromHomology
PGPP181	Phosphatidylglycerol phosphate phosphatase (n-C18:1)	h2o_c + pgp181_c -> pi_c + pg181_c	SL1344_1642	0	1000	0	Glycerophospholipid Metabolism	Included by getModelFromHomology
PGPP181pp	Phosphatidylglycerol phosphate phosphatase (periplasm, n-C18:1)	h2o_p + pgp181_p -> pi_p + pg181_p	SL1344_1642	0	1000	0	Glycerophospholipid Metabolism	Included by getModelFromHomology
PLIPA2E140pp	Phospholipase A2 (phosphatidylethanolamine, n-C14:0) (periplasm)	h2o_p + pe140_p -> h_p + ttdca_p + 1agpe140_p	SL1344_3911	0	1000	0	Glycerophospholipid Metabolism	Included by getModelFromHomology
PLIPA2E141pp	Phospholipase A2 (phosphatidylethanolamine, n-C14:1) (periplasm)	h2o_p + pe141_p -> h_p + ttdcea_p + 1agpe141_p	SL1344_3911	0	1000	0	Glycerophospholipid Metabolism	Included by getModelFromHomology
MALTHXabcpp	Maltohexaose transport via ABC system (periplasm)	h2o_c + atp_c + malthx_p -> adp_c + pi_c + h_c + malthx_c	SL1344_4166 and SL1344_4164 and SL1344_4163 and SL1344_4167	0	1000	0	Transport Inner Membrane	Included by getModelFromHomology
PLIPA2E160pp	Phospholipase A2 (phosphatidylethanolamine, n-C16:0) (periplasm)	h2o_p + pe160_p -> h_p + hdca_p + 1agpe160_p	SL1344_3911	0	1000	0	Glycerophospholipid Metabolism	Included by getModelFromHomology
PLIPA2E161pp	Phospholipase A2 (phosphatidylethanolamine, n-C16:1) (periplasm)	h2o_p + pe161_p -> h_p + hdcea_p + 1agpe161_p	SL1344_3911	0	1000	0	Glycerophospholipid Metabolism	Included by getModelFromHomology
PLIPA2E180pp	Phospholipase A2 (phosphatidylethanolamine, n-C18:0) (periplasm)	h2o_p + pe180_p -> h_p + ocdca_p + 1agpe180_p	SL1344_3911	0	1000	0	Glycerophospholipid Metabolism	Included by getModelFromHomology
PLIPA2E181pp	Phospholipase A2 (phosphatidylethanolamine, n-C18:1) (periplasm)	h2o_p + pe181_p -> h_p + ocdcea_p + 1agpe181_p	SL1344_3911	0	1000	0	Glycerophospholipid Metabolism	Included by getModelFromHomology
PLIPA2G120pp	Phospholipase A2 (phosphatidylglycerol, n-C12:0) (periplasm)	h2o_p + pg120_p -> h_p + ddca_p + 1agpg120_p	SL1344_3911	0	1000	0	Glycerophospholipid Metabolism	Included by getModelFromHomology
MALTHXtexi	Maltohexaose transport via diffusion (extracellular to periplasm) irreversible	malthx_e -> malthx_p	SL1344_4168	0	1000	0	Transport Outer Membrane	Included by getModelFromHomology
PLIPA2G140pp	Phospholipase A2 (phosphatidylglycerol, n-C14:0) (periplasm)	h2o_p + pg140_p -> h_p + ttdca_p + 1agpg140_p	SL1344_3911	0	1000	0	Glycerophospholipid Metabolism	Included by getModelFromHomology
PLIPA2G141pp	Phospholipase A2 (phosphatidylglycerol, n-C14:1) (periplasm)	h2o_p + pg141_p -> h_p + ttdcea_p + 1agpg141_p	SL1344_3911	0	1000	0	Glycerophospholipid Metabolism	Included by getModelFromHomology
PHEMEabcpp	Protoheme transport via ABC system (periplasm)	h2o_c + atp_c + pheme_c -> adp_c + pi_c + h_c + pheme_p	( SL1344_3785 and SL1344_2223F ) or ( SL1344_3784 and SL1344_2223E )	0	1000	0	Transport Inner Membrane	Included by getModelFromHomology
PHETA1	Phenylalanine transaminase	akg_c + phe__L_c <=> glu__L_c + phpyr_c	SL1344_3863 or SL1344_0935 or SL1344_4184	-1000	1000	0	Tyrosine Tryptophan and Phenylalanine Metabolism	Included by getModelFromHomology
PLIPA2G160pp	Phospholipase A2 (phosphatidylglycerol, n-C16:0) (periplasm)	h2o_p + pg160_p -> h_p + hdca_p + 1agpg160_p	SL1344_3911	0	1000	0	Glycerophospholipid Metabolism	Included by getModelFromHomology
MALTPTabcpp	Maltopentaose transport via ABC system (periplasm)	h2o_c + atp_c + maltpt_p -> adp_c + pi_c + h_c + maltpt_c	SL1344_4166 and SL1344_4164 and SL1344_4163 and SL1344_4167	0	1000	0	Transport Inner Membrane	Included by getModelFromHomology
PLIPA2G161pp	Phospholipase A2 (phosphatidylglycerol, n-C16:1) (periplasm)	h2o_p + pg161_p -> h_p + hdcea_p + 1agpg161_p	SL1344_3911	0	1000	0	Glycerophospholipid Metabolism	Included by getModelFromHomology
PLIPA2G180pp	Phospholipase A2 (phosphatidylglycerol, n-C18:0) (periplasm)	h2o_p + pg180_p -> h_p + ocdca_p + 1agpg180_p	SL1344_3911	0	1000	0	Glycerophospholipid Metabolism	Included by getModelFromHomology
PLIPA2G181pp	Phospholipase A2 (phosphatidylglycerol, n-C18:1) (periplasm)	h2o_p + pg181_p -> h_p + ocdcea_p + 1agpg181_p	SL1344_3911	0	1000	0	Glycerophospholipid Metabolism	Included by getModelFromHomology
PMPK	Phosphomethylpyrimidine kinase	atp_c + 4ampm_c -> adp_c + 2mahmp_c	SL1344_2123	0	1000	0	Cofactor and Prosthetic Group Biosynthesis	Included by getModelFromHomology
PHETRS	Phenylalanyl-tRNA synthetase	atp_c + phe__L_c + trnaphe_c -> ppi_c + amp_c + phetrna_c	SL1344_1272 and SL1344_1271	0	1000	0	tRNA Charging	Included by getModelFromHomology
PHEt2rpp	L-phenylalanine reversible transport via proton symport (periplasm)	h_p + phe__L_p <=> h_c + phe__L_c	SL1344_0150 or SL1344_0556 or SL1344_0150 or SL1344_0556	-1000	1000	0	Transport Inner Membrane	Included by getModelFromHomology
PHEtex	L-phenylalanine transport via diffusion (extracellular to periplasm)	phe__L_e <=> phe__L_p	SL1344_0316 or SL1344_0936 or SL1344_1404 or SL1344_2237	-1000	1000	0	Transport Outer Membrane Porin	Included by getModelFromHomology
PIt2rpp	Phosphate reversible transport via symport (periplasm)	pi_p + h_p <=> pi_c + h_c	SL1344_3554	-1000	1000	0	Inorganic Ion Transport and Metabolism	Included by getModelFromHomology
PItex	Phosphate transport via diffusion (extracellular to periplasm)	pi_e <=> pi_p	SL1344_0316 or SL1344_0936 or SL1344_1404 or SL1344_2237	-1000	1000	0	Transport Outer Membrane Porin	Included by getModelFromHomology
PIuabcpp	Phosphate transport via ABC system (uptake, periplasm)	pi_p + h2o_c + atp_c -> adp_c + 2 pi_c + h_c	SL1344_3822 and SL1344_3821 and SL1344_3823 and SL1344_3824	0	1000	0	Inorganic Ion Transport and Metabolism	Included by getModelFromHomology
PNTK	Pantothenate kinase	atp_c + pnto__R_c -> adp_c + h_c + 4ppan_c	SL1344_4083	0	1000	0	Cofactor and Prosthetic Group Biosynthesis	Included by getModelFromHomology
PNTOt4pp	Pantothenate sodium symporter (periplasm)	na1_p + pnto__R_p -> na1_c + pnto__R_c	SL1344_3355	0	1000	0	Transport Inner Membrane	Included by getModelFromHomology
PLIPA1A120pp	Phospholipase A1 (phosphatidate, n-C12:0) (periplasm)	h2o_p + pa120_p -> 2ddecg3p_p + ddca_p	SL1344_3911	0	1000	0	Glycerophospholipid Metabolism	Included by getModelFromHomology
MALTPTtexi	MaltopentaoseMaltotriose transport via diffusion (extracellular to periplasm) irreversible	maltpt_e -> maltpt_p	SL1344_4168	0	1000	0	Transport Outer Membrane	Included by getModelFromHomology
PLIPA1A140pp	Phospholipase A1 (phosphatidate, n-C14:0) (periplasm)	h2o_p + pa140_p -> 2tdecg3p_p + ttdca_p	SL1344_3911	0	1000	0	Glycerophospholipid Metabolism	Included by getModelFromHomology
PNTOtex	Pantothenate transport via diffusion (extracellular to periplasm)	pnto__R_e <=> pnto__R_p	SL1344_0316 or SL1344_0936 or SL1344_1404 or SL1344_2237	-1000	1000	0	Transport Outer Membrane Porin	Included by getModelFromHomology
POX	Pyruvate oxidase	h2o_c + pyr_c + q8_c -> co2_c + ac_c + q8h2_c	SL1344_0874	0	1000	0	Oxidative Phosphorylation	Included by getModelFromHomology
PLIPA1A141pp	Phospholipase A1 (phosphatidate, n-C14:1) (periplasm)	h2o_p + pa141_p -> 2tdec7eg3p_p + ttdcea_p	SL1344_3911	0	1000	0	Glycerophospholipid Metabolism	Included by getModelFromHomology
PPA	Inorganic diphosphatase	ppi_c + h2o_c -> 2 pi_c + h_c	SL1344_2465 or SL1344_2906	0	1000	0	Anaplerotic Reactions	Included by getModelFromHomology
PLIPA1A160pp	Phospholipase A1 (phosphatidate, n-C16:0) (periplasm)	h2o_p + pa160_p -> 2hdecg3p_p + hdca_p	SL1344_3911	0	1000	0	Glycerophospholipid Metabolism	Included by getModelFromHomology
PPA2	Inorganic triphosphatase	h2o_c + pppi_c -> ppi_c + pi_c + h_c	SL1344_2906 or SL1344_2465	0	1000	0	Anaplerotic Reactions	Included by getModelFromHomology
MALTTRabcpp	Maltotriose transport via ABC system (periplasm)	h2o_c + atp_c + malttr_p -> adp_c + pi_c + h_c + malttr_c	SL1344_4166 and SL1344_4164 and SL1344_4163 and SL1344_4167	0	1000	0	Transport Inner Membrane	Included by getModelFromHomology
PLIPA1A161pp	Phospholipase A1 (phosphatidate, n-C16:1) (periplasm)	h2o_p + pa161_p -> 2hdec9eg3p_p + hdcea_p	SL1344_3911	0	1000	0	Glycerophospholipid Metabolism	Included by getModelFromHomology
PLIPA1A180pp	Phospholipase A1 (phosphatidate, n-C18:0) (periplasm)	h2o_p + pa180_p -> 2odecg3p_p + ocdca_p	SL1344_3911	0	1000	0	Glycerophospholipid Metabolism	Included by getModelFromHomology
PPAKr	Propionate kinase	adp_c + ppap_c <=> atp_c + ppa_c	SL1344_3214 or SL1344_2033 or SL1344_2306	-1000	1000	0	Alternate Carbon Metabolism	Included by getModelFromHomology
MALTTRtexi	Maltotriose transport via diffusion (extracellular to periplasm) irreversible	malttr_e -> malttr_p	SL1344_4168	0	1000	0	Transport Outer Membrane	Included by getModelFromHomology
PPALtex	Propanal transport via diffusion (extracellular to periplasm)	ppal_e <=> ppal_p	SL1344_0316 or SL1344_0936 or SL1344_1404 or SL1344_2237	-1000	1000	0	Transport Outer Membrane Porin	Included by getModelFromHomology
PPAt4pp	Na+/Propionate symporter (periplasm)	na1_p + ppa_p -> ppa_c + na1_c	SL1344_1063	0	1000	0	Transport Inner Membrane	Included by getModelFromHomology
PLIPA1A181pp	Phospholipase A1 (phosphatidate, n-C18:1) (periplasm)	h2o_p + pa181_p -> 2odec11eg3p_p + ocdcea_p	SL1344_3911	0	1000	0	Glycerophospholipid Metabolism	Included by getModelFromHomology
PLIPA1E120pp	Phospholipase A1 (phosphatidylethanolamine, n-C12:0) (periplasm)	h2o_p + pe120_p -> 2agpe120_p + h_p + ddca_p	SL1344_3911	0	1000	0	Glycerophospholipid Metabolism	Included by getModelFromHomology
PLIPA1E140pp	Phospholipase A1 (phosphatidylethanolamine, n-C14:0) (periplasm)	h2o_p + pe140_p -> 2agpe140_p + h_p + ttdca_p	SL1344_3911	0	1000	0	Glycerophospholipid Metabolism	Included by getModelFromHomology
PPAtex	Propionate transport via diffusion	ppa_e <=> ppa_p	SL1344_1404 or SL1344_0936 or SL1344_2237 or SL1344_0316	-1000	1000	0	Transport Outer Membrane Porin	Included by getModelFromHomology
PPBNGS	Porphobilinogen synthase	2 5aop_c -> 2 h2o_c + h_c + ppbng_c	SL1344_0367	0	1000	0	Cofactor and Prosthetic Group Biosynthesis	Included by getModelFromHomology
PPC	Phosphoenolpyruvate carboxylase	co2_c + h2o_c + pep_c -> pi_c + h_c + oaa_c	SL1344_4069	0	1000	0	Anaplerotic Reactions	Included by getModelFromHomology
PRAIi	Phosphoribosylanthranilate isomerase (irreversible)	pran_c -> 2cpr5p_c	SL1344_1656	0	1000	0	Tyrosine Tryptophan and Phenylalanine Metabolism	Included by getModelFromHomology
MALTTTRabcpp	Maltotetraose transport via ABC system (periplasm)	h2o_c + atp_c + maltttr_p -> adp_c + pi_c + h_c + maltttr_c	SL1344_4166 and SL1344_4164 and SL1344_4163 and SL1344_4167	0	1000	0	Transport Inner Membrane	Included by getModelFromHomology
PRAMPC	Phosphoribosyl-AMP cyclohydrolase	h2o_c + prbamp_c -> prfp_c	SL1344_2055	0	1000	0	Histidine Metabolism	Included by getModelFromHomology
PPCDC	Phosphopantothenoylcysteine decarboxylase	h_c + 4ppcys_c -> co2_c + pan4p_c	SL1344_3696	0	1000	0	Cofactor and Prosthetic Group Biosynthesis	Included by getModelFromHomology
PPCK	Phosphoenolpyruvate carboxykinase	atp_c + oaa_c -> co2_c + adp_c + pep_c	SL1344_3467	0	1000	0	Anaplerotic Reactions	Included by getModelFromHomology
PPGPPDP	Guanosine-3',5'-bis(diphosphate) 3'-diphosphatase	h2o_c + ppgpp_c -> ppi_c + gdp_c	SL1344_3708	0	1000	0	Cofactor and Prosthetic Group Biosynthesis	Included by getModelFromHomology
PPK2	Polyphosphate kinase	ppi_c + atp_c <=> adp_c + pppi_c	SL1344_2464	-1000	1000	0	Oxidative Phosphorylation	Included by getModelFromHomology
PRASCSi	Phosphoribosylaminoimidazolesuccinocarboxamide synthase	atp_c + asp__L_c + 5aizc_c -> adp_c + pi_c + h_c + 25aics_c	SL1344_2450	0	1000	0	Purine and Pyrimidine Biosynthesis	Included by getModelFromHomology
MALTTTRtexi	MaltotetraoseMaltotriose transport via diffusion (extracellular to periplasm) irreversible	maltttr_e -> maltttr_p	SL1344_4168	0	1000	0	Transport Outer Membrane	Included by getModelFromHomology
PRATPP	Phosphoribosyl-ATP pyrophosphatase	h2o_c + prbatp_c -> ppi_c + h_c + prbamp_c	SL1344_2055	0	1000	0	Histidine Metabolism	Included by getModelFromHomology
PRFGS	Phosphoribosylformylglycinamidine synthase	h2o_c + atp_c + gln__L_c + fgam_c -> adp_c + pi_c + h_c + glu__L_c + fpram_c	SL1344_2527	0	1000	0	Purine and Pyrimidine Biosynthesis	Included by getModelFromHomology
PPK	Polyphosphate kinase	pi_c + atp_c -> ppi_c + adp_c	SL1344_2464	0	1000	0	Oxidative Phosphorylation	Included by getModelFromHomology
PPM	Phosphopentomutase	r1p_c <=> r5p_c	SL1344_4496	-1000	1000	0	Alternate Carbon Metabolism	Included by getModelFromHomology
PPM2	Phosphopentomutase 2 (deoxyribose)	2dr1p_c <=> 2dr5p_c	SL1344_4496	-1000	1000	0	Alternate Carbon Metabolism	Included by getModelFromHomology
MALTabcpp	Maltose transport via ABC system (periplasm)	h2o_c + atp_c + malt_p -> adp_c + pi_c + h_c + malt_c	SL1344_4166 and SL1344_4164 and SL1344_4163 and SL1344_4167	0	1000	0	Transport Inner Membrane	Included by getModelFromHomology
PPNCL2	Phosphopantothenate-cysteine ligase	cys__L_c + ctp_c + 4ppan_c -> ppi_c + h_c + cmp_c + 4ppcys_c	SL1344_3696	0	1000	0	Cofactor and Prosthetic Group Biosynthesis	Included by getModelFromHomology
PRMICI	1-(5-phosphoribosyl)-5-[(5-phosphoribosylamino)methylideneamino)imidazole-4-carboxamide isomerase	prfp_c <=> prlp_c	SL1344_2053	-1000	1000	0	Histidine Metabolism	Included by getModelFromHomology
PROD2	Proline dehydrogenase	pro__L_c + fad_c -> h_c + fadh2_c + 1pyr5c_c	SL1344_1062	0	1000	0	Arginine and Proline Metabolism	Included by getModelFromHomology
PPND	Prephenate dehydrogenase	nad_c + pphn_c -> co2_c + nadh_c + 34hpp_c	SL1344_2627	0	1000	0	Tyrosine Tryptophan and Phenylalanine Metabolism	Included by getModelFromHomology
PROGLYabcpp	L-Prolinylglycine (Pro-Gly) transport via ABC system (periplasm)	h2o_c + atp_c + progly_p -> adp_c + pi_c + h_c + progly_c	SL1344_3596 and SL1344_3595 and SL1344_3594 and SL1344_3593 and SL1344_3592	0	1000	0	Transport Inner Membrane	Included by getModelFromHomology
PROGLYtex	L-Prolinylglycine transport via diffusion (extracellular to periplasm)	progly_e <=> progly_p	SL1344_0316 or SL1344_0936 or SL1344_1404 or SL1344_2237	-1000	1000	0	Transport Outer Membrane Porin	Included by getModelFromHomology
PROTRS	Prolyl-tRNA synthetase	atp_c + pro__L_c + trnapro_c -> ppi_c + amp_c + protrna_c	SL1344_0243	0	1000	0	tRNA Charging	Included by getModelFromHomology
PROabcpp	L-proline transport via ABC system (periplasm)	h2o_c + atp_c + pro__L_p -> adp_c + pi_c + h_c + pro__L_c	SL1344_2794 and SL1344_2795 and SL1344_2796	0	1000	0	Transport Inner Membrane	Included by getModelFromHomology
PROt4pp	Na+/Proline-L symporter (periplasm)	na1_p + pro__L_p -> pro__L_c + na1_c	SL1344_1063	0	1000	0	Transport Inner Membrane	Included by getModelFromHomology
PPNDH	Prephenate dehydratase	h_c + pphn_c -> co2_c + h2o_c + phpyr_c	SL1344_2625	0	1000	0	Tyrosine Tryptophan and Phenylalanine Metabolism	Included by getModelFromHomology
PPPNt2rpp	3-phenylpropionate transport via proton symport, reversible (periplasm)	h_p + pppn_p <=> h_c + pppn_c	SL1344_2516	-1000	1000	0	Transport Inner Membrane	Included by getModelFromHomology
PPPNtex	3-phenylpropionate transport via diffusion (extracellular to periplasm)	pppn_e <=> pppn_p	SL1344_0316 or SL1344_0936 or SL1344_1404 or SL1344_2237	-1000	1000	0	Transport Outer Membrane Porin	Included by getModelFromHomology
PPS	Phosphoenolpyruvate synthase	h2o_c + atp_c + pyr_c -> amp_c + pi_c + 2 h_c + pep_c	SL1344_1283	0	1000	0	GlycolysisGluconeogenesis	Included by getModelFromHomology
PPTtex	Phosphonate transport via diffusion (extracellular to periplasm)	ppt_e <=> ppt_p	SL1344_0316 or SL1344_0936 or SL1344_1404 or SL1344_2237	-1000	1000	0	Transport Outer Membrane Porin	Included by getModelFromHomology
PROtex	L-proline transport via diffusion (extracellular to periplasm)	pro__L_e <=> pro__L_p	SL1344_0316 or SL1344_0936 or SL1344_1404 or SL1344_2237	-1000	1000	0	Transport Outer Membrane Porin	Included by getModelFromHomology
PRPPS	Phosphoribosylpyrophosphate synthetase	atp_c + r5p_c -> amp_c + h_c + prpp_c	SL1344_1708	0	1000	0	Histidine Metabolism	Included by getModelFromHomology
PSCLYStex	Psicoselysine transporter via diffusion (extracellular)	psclys_e <=> psclys_p	SL1344_2237 or SL1344_1404 or SL1344_0316 or SL1344_0936	-1000	1000	0	Transport Outer Membrane Porin	Included by getModelFromHomology
PSCVT	3-phosphoshikimate 1-carboxyvinyltransferase	pep_c + skm5p_c <=> pi_c + 3psme_c	SL1344_0915	-1000	1000	0	Tyrosine Tryptophan and Phenylalanine Metabolism	Included by getModelFromHomology
PSD120	Phosphatidylserine decarboxylase (n-C12:0)	h_c + ps120_c -> co2_c + pe120_c	SL1344_4285	0	1000	0	Glycerophospholipid Metabolism	Included by getModelFromHomology
PRAGSr	Phosphoribosylglycinamide synthase	atp_c + gly_c + pram_c <=> adp_c + pi_c + h_c + gar_c	SL1344_4114	-1000	1000	0	Purine and Pyrimidine Biosynthesis	Included by getModelFromHomology
MALTtexi	MaltoseMaltotriose transport via diffusion (extracellular to periplasm) irreversible	malt_e -> malt_p	SL1344_4168	0	1000	0	Transport Outer Membrane	Included by getModelFromHomology
PSD140	Phosphatidylserine decarboxylase (n-C14:0)	h_c + ps140_c -> co2_c + pe140_c	SL1344_4285	0	1000	0	Glycerophospholipid Metabolism	Included by getModelFromHomology
PSD141	Phosphatidylserine decarboxylase (n-C14:1)	h_c + ps141_c -> co2_c + pe141_c	SL1344_4285	0	1000	0	Glycerophospholipid Metabolism	Included by getModelFromHomology
PSD160	Phosphatidylserine decarboxylase (n-C16:0)	h_c + ps160_c -> co2_c + pe160_c	SL1344_4285	0	1000	0	Glycerophospholipid Metabolism	Included by getModelFromHomology
MALt2_2pp	Malate transport via proton symport (2 H) (periplasm)	2 h_p + mal__L_p -> 2 h_c + mal__L_c	SL1344_3579	0	1000	0	Transport Inner Membrane	Included by getModelFromHomology
PSD161	Phosphatidylserine decarboxylase (n-C16:1)	h_c + ps161_c -> co2_c + pe161_c	SL1344_4285	0	1000	0	Glycerophospholipid Metabolism	Included by getModelFromHomology
PSD180	Phosphatidylserine decarboxylase (n-C18:0)	h_c + ps180_c -> co2_c + pe180_c	SL1344_4285	0	1000	0	Glycerophospholipid Metabolism	Included by getModelFromHomology
SERASr	(L-seryl)adenylate synthase	h_c + atp_c + ser__L_c <=> ppi_c + seramp_c	SL1344_0576	-1000	1000	0	Cofactor and Prosthetic Group Biosynthesis	Included by getModelFromHomology
PSD181	Phosphatidylserine decarboxylase (n-C18:1)	h_c + ps181_c -> co2_c + pe181_c	SL1344_4285	0	1000	0	Glycerophospholipid Metabolism	Included by getModelFromHomology
PSERT	Phosphoserine transaminase	glu__L_c + 3php_c -> akg_c + pser__L_c	SL1344_0914	0	1000	0	Glycine and Serine Metabolism	Included by getModelFromHomology
PSERtex	Phospho-L-serine transport via diffusion (extracellular to periplasm)	pser__L_e <=> pser__L_p	SL1344_0316 or SL1344_0936 or SL1344_1404 or SL1344_2237	-1000	1000	0	Transport Outer Membrane Porin	Included by getModelFromHomology
PSP_L	Phosphoserine phosphatase (L-serine)	h2o_c + pser__L_c -> pi_c + ser__L_c	SL1344_4505	0	1000	0	Glycine and Serine Metabolism	Included by getModelFromHomology
PSP_Lpp	Phospho-L-serine phosphatase (periplasmic)	h2o_p + pser__L_p -> pi_p + ser__L_p	SL1344_4185	0	1000	0	Glycine and Serine Metabolism	Included by getModelFromHomology
PSSA120	Phosphatidylserine syntase (n-C12:0)	cdpdddecg_c + ser__L_c -> h_c + cmp_c + ps120_c	SL1344_2616	0	1000	0	Glycerophospholipid Metabolism	Included by getModelFromHomology
PSSA140	Phosphatidylserine syntase (n-C14:0)	cdpdtdecg_c + ser__L_c -> h_c + cmp_c + ps140_c	SL1344_2616	0	1000	0	Glycerophospholipid Metabolism	Included by getModelFromHomology
PSSA141	Phosphatidylserine syntase (n-C14:1)	cdpdtdec7eg_c + ser__L_c -> h_c + cmp_c + ps141_c	SL1344_2616	0	1000	0	Glycerophospholipid Metabolism	Included by getModelFromHomology
PSSA160	Phosphatidylserine syntase (n-C16:0)	cdpdhdecg_c + ser__L_c -> h_c + cmp_c + ps160_c	SL1344_2616	0	1000	0	Glycerophospholipid Metabolism	Included by getModelFromHomology
PSSA161	Phosphatidylserine syntase (n-C16:1)	cdpdhdec9eg_c + ser__L_c -> h_c + cmp_c + ps161_c	SL1344_2616	0	1000	0	Glycerophospholipid Metabolism	Included by getModelFromHomology
PSSA180	Phosphatidylserine syntase (n-C18:0)	cdpdodecg_c + ser__L_c -> h_c + cmp_c + ps180_c	SL1344_2616	0	1000	0	Glycerophospholipid Metabolism	Included by getModelFromHomology
PSSA181	Phosphatidylserine syntase (n-C18:1)	cdpdodec11eg_c + ser__L_c -> h_c + cmp_c + ps181_c	SL1344_2616	0	1000	0	Glycerophospholipid Metabolism	Included by getModelFromHomology
R5PP	Ribose 5-phosphate phosphatase	h2o_c + r5p_c -> pi_c + rib__D_c	SL1344_0818	0	1000	0	Alternate Carbon Metabolism	Included by getModelFromHomology
R5PPpp	Ribose 5-phosphate phosphatase	h2o_p + r5p_p -> pi_p + rib__D_p	SL1344_4185	0	1000	0	Alternate Carbon Metabolism	Included by getModelFromHomology
R5Ptex	Ribose 5-phosphate transport via diffusion (extracellular to periplasm)	r5p_e <=> r5p_p	SL1344_0316 or SL1344_0936 or SL1344_1404 or SL1344_2237	-1000	1000	0	Transport Outer Membrane Porin	Included by getModelFromHomology
RBFK	Riboflavin kinase	atp_c + ribflv_c -> adp_c + h_c + fmn_c	SL1344_0046	0	1000	0	Cofactor and Prosthetic Group Biosynthesis	Included by getModelFromHomology
RBFSa	Riboflavin synthase	db4p_c + 4r5au_c -> pi_c + 2 h2o_c + dmlz_c	SL1344_1358	0	1000	0	Cofactor and Prosthetic Group Biosynthesis	Included by getModelFromHomology
RBK	Ribokinase	atp_c + rib__D_c -> adp_c + h_c + r5p_c	SL1344_3852 or SL1344_3759	0	1000	0	Alternate Carbon Metabolism	Included by getModelFromHomology
PTA2	Phosphate acetyltransferase	pi_c + ppcoa_c -> coa_c + ppap_c	SL1344_2307 or SL1344_2023	0	1000	0	Alternate Carbon Metabolism	Included by getModelFromHomology
PTAr	Phosphotransacetylase	pi_c + accoa_c <=> coa_c + actp_c	SL1344_2307 or SL1344_2429	-1000	1000	0	Pyruvate Metabolism	Included by getModelFromHomology
PTHRpp	Phospho-L-threonine phosphatase (periplasmic)	h2o_p + thrp_p -> pi_p + thr__L_p	SL1344_4185	0	1000	0	Threonine and Lysine Metabolism	Included by getModelFromHomology
RBK_L1	L-ribulokinase (L-ribulose)	atp_c + rbl__L_c -> adp_c + h_c + ru5p__L_c	SL1344_0103	0	1000	0	Alternate Carbon Metabolism	Included by getModelFromHomology
RBP4E	L-ribulose-phosphate 4-epimerase	ru5p__L_c <=> xu5p__D_c	SL1344_0101 or SL1344_4321 or SL1344_3642	-1000	1000	0	Alternate Carbon Metabolism	Included by getModelFromHomology
PTRCORNt7pp	Putrescine/ornithine antiporter (periplasm)	orn_c + ptrc_p <=> ptrc_c + orn_p	SL1344_0682	-1000	1000	0	Transport Inner Membrane	Included by getModelFromHomology
SERAT	Serine O-acetyltransferase	accoa_c + ser__L_c <=> coa_c + acser_c	SL1344_3665	-1000	1000	0	Cysteine Metabolism	Included by getModelFromHomology
PTRCTA	Putrescine Transaminase	akg_c + ptrc_c -> glu__L_c + 4abutn_c	SL1344_3191	0	1000	0	Arginine and Proline Metabolism	Included by getModelFromHomology
PTRCabcpp	Putrescine transport via ABC system (periplasm)	h2o_c + atp_c + ptrc_p -> adp_c + pi_c + h_c + ptrc_c	( SL1344_0854 and SL1344_0855 and SL1344_0856 and SL1344_0857 ) or ( SL1344_1163 and SL1344_1162 and SL1344_1160 and SL1344_1159 )	0	1000	0	Transport Inner Membrane	Included by getModelFromHomology
PTRCt2pp	Putrescine transport in via proton symport	h_p + ptrc_p -> h_c + ptrc_c	SL1344_0682	0	1000	0	Transport Inner Membrane	Included by getModelFromHomology
PTRCtex	Putrescine transport via diffusion (extracellular to periplasm)	ptrc_e <=> ptrc_p	SL1344_0316 or SL1344_0936 or SL1344_1404 or SL1344_2237	-1000	1000	0	Transport Outer Membrane Porin	Included by getModelFromHomology
RIBtex	Ribose transport via diffusion (extracellular to periplasm)	rib__D_e <=> rib__D_p	SL1344_0316 or SL1344_0936 or SL1344_1404 or SL1344_2237	-1000	1000	0	Transport Outer Membrane Porin	Included by getModelFromHomology
SERD_D	D-serine deaminase	ser__D_c -> nh4_c + pyr_c	SL1344_3770	0	1000	0	Glycine and Serine Metabolism	Included by getModelFromHomology
RMI	L-rhamnose isomerase	rmn_c <=> rml_c	SL1344_3995	-1000	1000	0	Alternate Carbon Metabolism	Included by getModelFromHomology
PUNP1	Purine-nucleoside phosphorylase (Adenosine)	pi_c + adn_c <=> ade_c + r1p_c	SL1344_4497	-1000	1000	0	Nucleotide Salvage Pathway	Included by getModelFromHomology
PUNP2	Purine-nucleoside phosphorylase (Deoxyadenosine)	pi_c + dad_2_c <=> ade_c + 2dr1p_c	SL1344_4497	-1000	1000	0	Nucleotide Salvage Pathway	Included by getModelFromHomology
PUNP3	Purine-nucleoside phosphorylase (Guanosine)	pi_c + gsn_c <=> gua_c + r1p_c	SL1344_4497	-1000	1000	0	Nucleotide Salvage Pathway	Included by getModelFromHomology
RMK	Rhamnulokinase	atp_c + rml_c -> adp_c + h_c + rml1p_c	SL1344_3996	0	1000	0	Alternate Carbon Metabolism	Included by getModelFromHomology
SERTRS	Seryl-tRNA synthetase	atp_c + ser__L_c + trnaser_c -> ppi_c + amp_c + sertrna_c	SL1344_0901	0	1000	0	tRNA Charging	Included by getModelFromHomology
RMNtex	L-rhamnose transport via diffusion (extracellular to periplasm)	rmn_e <=> rmn_p	SL1344_0316 or SL1344_0936 or SL1344_1404 or SL1344_2237	-1000	1000	0	Transport Outer Membrane Porin	Included by getModelFromHomology
RMNtpp	L-rhamnose transport via proton symport (periplasm)	h_p + rmn_p -> h_c + rmn_c	SL1344_3999	0	1000	0	Transport Inner Membrane	Included by getModelFromHomology
PUNP4	Purine-nucleoside phosphorylase (Deoxyguanosine)	pi_c + dgsn_c <=> 2dr1p_c + gua_c	SL1344_2385 or SL1344_4497	-1000	1000	0	Nucleotide Salvage Pathway	Included by getModelFromHomology
PUNP5	Purine-nucleoside phosphorylase (Inosine)	pi_c + ins_c <=> hxan_c + r1p_c	SL1344_4497	-1000	1000	0	Nucleotide Salvage Pathway	Included by getModelFromHomology
PUNP6	Purine-nucleoside phosphorylase (Deoxyinosine)	pi_c + din_c <=> 2dr1p_c + hxan_c	SL1344_4497	-1000	1000	0	Nucleotide Salvage Pathway	Included by getModelFromHomology
PUNP7	Purine-nucleoside phosphorylase (Xanthosine)	pi_c + xtsn_c <=> r1p_c + xan_c	SL1344_2385	-1000	1000	0	Nucleotide Salvage Pathway	Included by getModelFromHomology
PYAM5PO	Pyridoxamine 5'-phosphate oxidase	h2o_c + o2_c + pyam5p_c -> nh4_c + h2o2_c + pydx5p_c	SL1344_1380	0	1000	0	Cofactor and Prosthetic Group Biosynthesis	Included by getModelFromHomology
PYDAMK	Pyridoxamine kinase	atp_c + pydam_c -> adp_c + h_c + pyam5p_c	SL1344_2398	0	1000	0	Cofactor and Prosthetic Group Biosynthesis	Included by getModelFromHomology
PYDXK	Pyridoxal kinase	atp_c + pydx_c -> adp_c + h_c + pydx5p_c	SL1344_2398 or SL1344_1382	0	1000	0	Cofactor and Prosthetic Group Biosynthesis	Included by getModelFromHomology
RMPA	Rhamnulose-1-phosphate aldolase	rml1p_c <=> dhap_c + lald__L_c	SL1344_3994	-1000	1000	0	Alternate Carbon Metabolism	Included by getModelFromHomology
RNDR1	Ribonucleoside-diphosphate reductase (ADP)	adp_c + trdrd_c -> h2o_c + dadp_c + trdox_c	( SL1344_2246 and SL1344_2247 ) or ( SL1344_2792 and SL1344_2793 )	0	1000	0	Nucleotide Salvage Pathway	Included by getModelFromHomology
RNDR1b	Ribonucleoside-diphosphate reductase (ADP) (glutaredoxin)	adp_c + grxrd_c -> h2o_c + dadp_c + grxox_c	SL1344_1102 and SL1344_2792 and SL1344_2793	0	1000	0	Nucleotide Salvage Pathway	Included by getModelFromHomology
RNDR2	Ribonucleoside-diphosphate reductase (GDP)	gdp_c + trdrd_c -> h2o_c + trdox_c + dgdp_c	( SL1344_2246 and SL1344_2247 ) or ( SL1344_2792 and SL1344_2793 )	0	1000	0	Nucleotide Salvage Pathway	Included by getModelFromHomology
PYDXNK	Pyridoxine kinase	atp_c + pydxn_c -> adp_c + h_c + pdx5p_c	SL1344_2398	0	1000	0	Cofactor and Prosthetic Group Biosynthesis	Included by getModelFromHomology
RNDR2b	Ribonucleoside-diphosphate reductase (GDP) (glutaredoxin)	gdp_c + grxrd_c -> h2o_c + dgdp_c + grxox_c	SL1344_1102 and SL1344_2792 and SL1344_2793	0	1000	0	Nucleotide Salvage Pathway	Included by getModelFromHomology
SERTRS2	Seryl-tRNA synthetase (selenocystein)	atp_c + ser__L_c + trnasecys_c -> ppi_c + amp_c + sertrna_sec_c	SL1344_0901	0	1000	0	tRNA Charging	Included by getModelFromHomology
RNDR3	Ribonucleoside-diphosphate reductase (CDP)	cdp_c + trdrd_c -> h2o_c + dcdp_c + trdox_c	( SL1344_2246 and SL1344_2247 ) or ( SL1344_2792 and SL1344_2793 )	0	1000	0	Nucleotide Salvage Pathway	Included by getModelFromHomology
PYK	Pyruvate kinase	adp_c + h_c + pep_c -> atp_c + pyr_c	SL1344_1822 or SL1344_1312	0	1000	0	GlycolysisGluconeogenesis	Included by getModelFromHomology
PYNP2r	Pyrimidine-nucleoside phosphorylase (uracil)	pi_c + uri_c <=> ura_c + r1p_c	SL1344_3922	-1000	1000	0	Nucleotide Salvage Pathway	Included by getModelFromHomology
RNDR3b	Ribonucleoside-diphosphate reductase (CDP) (glutaredoxin)	cdp_c + grxrd_c -> h2o_c + dcdp_c + grxox_c	SL1344_1102 and SL1344_2792 and SL1344_2793	0	1000	0	Nucleotide Salvage Pathway	Included by getModelFromHomology
SERt2rpp	L-serine reversible transport via proton symport (periplasm)	h_p + ser__L_p <=> h_c + ser__L_c	SL1344_2950 or SL1344_3215	-1000	1000	0	Transport Inner Membrane	Included by getModelFromHomology
PYRtex	Pyruvate transport via diffusion (extracellular to periplasm)	pyr_e <=> pyr_p	SL1344_0316 or SL1344_0936 or SL1344_1404 or SL1344_2237	-1000	1000	0	Transport Outer Membrane Porin	Included by getModelFromHomology
RNDR4	Ribonucleoside-diphosphate reductase (UDP)	udp_c + trdrd_c -> h2o_c + trdox_c + dudp_c	( SL1344_2246 and SL1344_2247 ) or ( SL1344_2792 and SL1344_2793 )	0	1000	0	Nucleotide Salvage Pathway	Included by getModelFromHomology
RNDR4b	Ribonucleoside-diphosphate reductase (UDP) (glutaredoxin)	udp_c + grxrd_c -> h2o_c + grxox_c + dudp_c	SL1344_1102 and SL1344_2792 and SL1344_2793	0	1000	0	Nucleotide Salvage Pathway	Included by getModelFromHomology
SERt4pp	L-serine via sodium symport (periplasm)	na1_p + ser__L_p -> na1_c + ser__L_c	SL1344_3198	0	1000	0	Transport Inner Membrane	Included by getModelFromHomology
QULNS	Quinolinate synthase	iasp_c + dhap_c -> pi_c + 2 h2o_c + quln_c	SL1344_0733	0	1000	0	Cofactor and Prosthetic Group Biosynthesis	Included by getModelFromHomology
RPE	Ribulose 5-phosphate 3-epimerase	ru5p__D_c <=> xu5p__D_c	SL1344_3450 or SL1344_4029 or SL1344_1547	-1000	1000	0	Pentose Phosphate Pathway	Included by getModelFromHomology
RPI	Ribose-5-phosphate isomerase	r5p_c <=> ru5p__D_c	SL1344_3039 or SL1344_1866	-1000	1000	0	Pentose Phosphate Pathway	Included by getModelFromHomology
TDSR2	Thiol:disulfide reductase (DsbG)	dsbdrd_c + dsbgox_p -> dsbdox_c + dsbgrd_p	SL1344_4260 and SL1344_0595	0	1000	0	Transport Inner Membrane	Included by getModelFromHomology
THD2pp	NAD(P) transhydrogenase (periplasm)	2 h_p + nadh_c + nadp_c -> 2 h_c + nad_c + nadph_c	SL1344_1410 and SL1344_1409	0	1000	0	Oxidative Phosphorylation	Included by getModelFromHomology
SADH	Succinylarginine dihydrolase	2 h2o_c + 2 h_c + sucarg_c -> co2_c + 2 nh4_c + sucorn_c	SL1344_1241	0	1000	0	Arginine and Proline Metabolism	Included by getModelFromHomology
SERtex	L-serine transport via diffusion (extracellular to periplasm)	ser__L_e <=> ser__L_p	SL1344_0316 or SL1344_0936 or SL1344_1404 or SL1344_2237	-1000	1000	0	Transport Outer Membrane Porin	Included by getModelFromHomology
SADT2	Sulfate adenyltransferase	h2o_c + atp_c + gtp_c + so4_c -> ppi_c + pi_c + aps_c + gdp_c	SL1344_2913 and SL1344_2914	0	1000	0	Cysteine Metabolism	Included by getModelFromHomology
SBTPD	Sorbitol-6-phosphate dehydrogenase	nad_c + sbt6p_c <=> h_c + nadh_c + f6p_c	SL1344_2815	-1000	1000	0	Alternate Carbon Metabolism	Included by getModelFromHomology
THDPS	Tetrahydrodipicolinate succinylase	h2o_c + succoa_c + thdp_c -> coa_c + sl2a6o_c	SL1344_0214	0	1000	0	Threonine and Lysine Metabolism	Included by getModelFromHomology
THMDt2pp_copy1	Thymidine transport in via proton symport (periplasm)	h_p + thymd_p -> h_c + thymd_c	SL1344_3088 or SL1344_2377	0	1000	0	Transport Inner Membrane	Included by getModelFromHomology
SFGTHi	S-Formylglutathione hydralase	h2o_c + Sfglutth_c -> h_c + for_c + gthrd_c	SL1344_2171	0	1000	0	Cofactor and Prosthetic Group Biosynthesis	Included by getModelFromHomology
THMDt2pp_copy2	Thymidine transport in via proton symport (periplasm)	h_p + thymd_p <=> h_c + thymd_c	SL1344_2384	-1000	1000	0	Transport Inner Membrane	Included by getModelFromHomology
THMDtex	Thymidine transport via diffusion (extracellular to periplasm)	thymd_e <=> thymd_p	SL1344_0316 or SL1344_0936 or SL1344_1404 or SL1344_2237	-1000	1000	0	Transport Outer Membrane Porin	Included by getModelFromHomology
THMabcpp	Thiamine transport via ABC system (periplasm)	h2o_c + atp_c + thm_p -> adp_c + pi_c + h_c + thm_c	SL1344_0108 and SL1344_0107 and SL1344_0106	0	1000	0	Transport Inner Membrane	Included by getModelFromHomology
SBTtex	D-sorbitol transport via diffusion (extracellular to periplasm)	sbt__D_e <=> sbt__D_p	SL1344_0316 or SL1344_0936 or SL1344_1404 or SL1344_2237	-1000	1000	0	Transport Outer Membrane Porin	Included by getModelFromHomology
SDPDS	Succinyl-diaminopimelate desuccinylase	h2o_c + sl26da_c -> succ_c + 26dap_LL_c	SL1344_2446	0	1000	0	Threonine and Lysine Metabolism	Included by getModelFromHomology
SDPTA	Succinyldiaminopimelate transaminase	akg_c + sl26da_c <=> glu__L_c + sl2a6o_c	SL1344_1238 or SL1344_3435	-1000	1000	0	Threonine and Lysine Metabolism	Included by getModelFromHomology
SELCYSS	Selenocysteine synthase	selnp_c + sertrna_sec_c -> pi_c + h_c + sectrna_c	SL1344_3648	0	1000	0	tRNA Charging	Included by getModelFromHomology
SGDS	Succinylglutamate desuccinylase	h2o_c + sucglu_c -> glu__L_c + succ_c	SL1344_1242	0	1000	0	Arginine and Proline Metabolism	Included by getModelFromHomology
SELNPS	Selenophosphate synthase	h2o_c + atp_c + seln_c -> amp_c + pi_c + selnp_c	SL1344_1232	0	1000	0	Unassigned	Included by getModelFromHomology
THMtex	Thiamine transport via diffusion (extracellular to periplasm)	thm_e <=> thm_p	SL1344_0316 or SL1344_0936 or SL1344_1404 or SL1344_2237	-1000	1000	0	Transport Outer Membrane Porin	Included by getModelFromHomology
THRA2	L-allo-Threonine Aldolase	athr__L_c -> acald_c + gly_c	SL1344_2517 or SL1344_0873	0	1000	0	Threonine and Lysine Metabolism	Included by getModelFromHomology
THRA	Threonine aldolase	thr__L_c -> acald_c + gly_c	SL1344_2517 or SL1344_0873	0	1000	0	Threonine and Lysine Metabolism	Included by getModelFromHomology
THRD	L-threonine dehydrogenase	nad_c + thr__L_c -> h_c + nadh_c + 2aobut_c	SL1344_3674	0	1000	0	Glycine and Serine Metabolism	Included by getModelFromHomology
THRD_L	L-threonine deaminase	thr__L_c -> nh4_c + 2obut_c	SL1344_3216 or SL1344_1755 or SL1344_2951 or SL1344_3212 or SL1344_1755 or SL1344_2951 or SL1344_3212 or SL1344_3865	0	1000	0	Valine Leucine and Isoleucine Metabolism	Included by getModelFromHomology
TTDCAtexi	Tetradecanoate transport via facilitated irreversible diffusion (extracellular to periplasm)	ttdca_e -> ttdca_p	SL1344_2360	0	1000	0	Transport Outer Membrane	Included by getModelFromHomology
THRPtex	Phospho-L-threonine transport via diffusion (extracellular to periplasm)	thrp_e <=> thrp_p	SL1344_0316 or SL1344_0936 or SL1344_1404 or SL1344_2237	-1000	1000	0	Transport Outer Membrane Porin	Included by getModelFromHomology
SGSAD	Succinylglutamic semialdehyde dehydrogenase	h2o_c + nad_c + sucgsa_c -> 2 h_c + nadh_c + sucglu_c	SL1344_1240	0	1000	0	Arginine and Proline Metabolism	Included by getModelFromHomology
THRS	Threonine synthase	h2o_c + phom_c -> pi_c + thr__L_c	SL1344_0004	0	1000	0	Threonine and Lysine Metabolism	Included by getModelFromHomology
THRTRS	Threonyl-tRNA synthetase	atp_c + thr__L_c + trnathr_c -> ppi_c + amp_c + thrtrna_c	SL1344_1267	0	1000	0	tRNA Charging	Included by getModelFromHomology
TTDCEAtexi	Tetradecenoate transport via facilitated irreversible diffusion (extracellular to periplasm)	ttdcea_e -> ttdcea_p	SL1344_2360	0	1000	0	Transport Outer Membrane	Included by getModelFromHomology
TUNGSabcpp	Tungstate transport via ABC system (periplasm)	h2o_c + atp_c + tungs_p -> adp_c + pi_c + h_c + tungs_c	SL1344_0758 and SL1344_0759 and SL1344_0760	0	1000	0	Inorganic Ion Transport and Metabolism	Included by getModelFromHomology
TUNGStex	Tungstate transport via diffusion (extracellular to periplasm)	tungs_e <=> tungs_p	SL1344_2237 or SL1344_1404 or SL1344_0316 or SL1344_0936	-1000	1000	0	Transport Outer Membrane Porin	Included by getModelFromHomology
THRabcpp	L-threonine transport via ABC system (periplasm)	h2o_c + atp_c + thr__L_p -> adp_c + pi_c + h_c + thr__L_c	( SL1344_3526 and SL1344_3527 and SL1344_3529 and SL1344_3530 ) or ( SL1344_3532 and SL1344_3528 )	0	1000	0	Transport Inner Membrane	Included by getModelFromHomology
SHCHCS2	2-succinyl-6-hydroxy-2,4-cyclohexadiene 1-carboxylate synthase	ichor_c + ssaltpp_c -> pyr_c + thmpp_c + 2shchc_c	SL1344_2278	0	1000	0	Cofactor and Prosthetic Group Biosynthesis	Included by getModelFromHomology
THRt2pp	L-threonine efflux transport via proton antiport (periplasm)	h_p + thr__L_c -> h_c + thr__L_p	SL1344_0807 or SL1344_3913	0	1000	0	Transport Inner Membrane	Included by getModelFromHomology
TYMtex	Tyramine transport via diffusion (extracellular to periplasm)	tym_e <=> tym_p	SL1344_0316 or SL1344_0936 or SL1344_1404 or SL1344_2237	-1000	1000	0	Transport Outer Membrane Porin	Included by getModelFromHomology
TYRPpp	Phospho-L-tyrosine phosphatase (periplasmic)	h2o_p + tyrp_p -> pi_p + tyr__L_p	SL1344_4185	0	1000	0	Tyrosine Tryptophan and Phenylalanine Metabolism	Included by getModelFromHomology
SHCHD2	Sirohydrochlorin dehydrogenase (NAD)	nad_c + dscl_c -> h_c + nadh_c + scl_c	SL1344_3444	0	1000	0	Cofactor and Prosthetic Group Biosynthesis	Included by getModelFromHomology
TYRPtex	Phopho-L-tyrosine transport via diffusion (extracellular to periplasm)	tyrp_e <=> tyrp_p	SL1344_0316 or SL1344_0936 or SL1344_1404 or SL1344_2237	-1000	1000	0	Transport Outer Membrane Porin	Included by getModelFromHomology
TYRTA	Tyrosine transaminase	akg_c + tyr__L_c <=> glu__L_c + 34hpp_c	SL1344_4184 or SL1344_0935	-1000	1000	0	Tyrosine Tryptophan and Phenylalanine Metabolism	Included by getModelFromHomology
THRt2rpp	L-threonine reversible transport via proton symport (periplasm)	h_p + thr__L_p <=> h_c + thr__L_c	SL1344_3215	-1000	1000	0	Transport Inner Membrane	Included by getModelFromHomology
THRt4pp	L-threonine via sodium symport (periplasm)	na1_p + thr__L_p -> na1_c + thr__L_c	SL1344_3198	0	1000	0	Transport Inner Membrane	Included by getModelFromHomology
THRtex	L-threonine transport via diffusion (extracellular to periplasm)	thr__L_e <=> thr__L_p	SL1344_0316 or SL1344_0936 or SL1344_1404 or SL1344_2237	-1000	1000	0	Transport Outer Membrane Porin	Included by getModelFromHomology
TYRTRS	Tyrosyl-tRNA synthetase	atp_c + tyr__L_c + trnatyr_c -> ppi_c + amp_c + tyrtrna_c	SL1344_1381	0	1000	0	tRNA charging	Included by getModelFromHomology
SHCHF	Sirohydrochlorin ferrochelatase	fe2_c + scl_c -> 3 h_c + sheme_c	SL1344_3444	0	1000	0	Cofactor and Prosthetic Group Biosynthesis	Included by getModelFromHomology
TYRt2rpp	L-tyrosine reversible transport via proton symport (periplasm)	h_p + tyr__L_p <=> h_c + tyr__L_c	SL1344_1870 or SL1344_0150 or SL1344_0556 or SL1344_0150 or SL1344_0556	-1000	1000	0	Transport Inner Membrane	Included by getModelFromHomology
TYRtex	L-tyrosine transport via diffusion (extracellular to periplasm)	tyr__L_e <=> tyr__L_p	SL1344_0316 or SL1344_0936 or SL1344_1404 or SL1344_2237	-1000	1000	0	Transport Outer Membrane Porin	Included by getModelFromHomology
THYMtex	Thymine transport via diffusion (extracellular to periplasm)	thym_e <=> thym_p	SL1344_1404 or SL1344_2237 or SL1344_0316 or SL1344_0936	-1000	1000	0	Transport Outer Membrane Porin	Included by getModelFromHomology
TKT1	Transketolase	r5p_c + xu5p__D_c <=> g3p_c + s7p_c	SL1344_2437 or SL1344_3052 or SL1344_2437 or SL1344_3052 or SL1344_2310 or SL1344_2309	-1000	1000	0	Pentose Phosphate Pathway	Included by getModelFromHomology
U23GAAT	UDP-3-O-(3-hydroxymyristoyl)glucosamine acyltransferase	3hmrsACP_c + u3hga_c -> ACP_c + h_c + u23ga_c	SL1344_0227	0	1000	0	Lipopolysaccharide Biosynthesis Recycling	Included by getModelFromHomology
UAAGDS	UDP-N-acetylmuramoyl-L-alanyl-D-glutamyl-meso-2,6-diaminopimelate synthetase	atp_c + 26dap__M_c + uamag_c -> adp_c + pi_c + h_c + ugmd_c	SL1344_0123	0	1000	0	Cell Envelope Biosynthesis	Included by getModelFromHomology
UACGALPpp	UDP-N-acetyl-D-galactosamine pyrophosphohydrolase (periplasm)	h2o_p + udpacgal_p -> 2 h_p + acgal1p_p + ump_p	SL1344_0487	0	1000	0	Alternate Carbon Metabolism	Included by getModelFromHomology
UACGAMPpp	UDP-N-acetyl-D-glucosamine pyrophosphohydrolase (periplasm)	h2o_p + uacgam_p -> 2 h_p + acgam1p_p + ump_p	SL1344_0487	0	1000	0	Alternate Carbon Metabolism	Included by getModelFromHomology
TKT2	Transketolase	e4p_c + xu5p__D_c <=> g3p_c + f6p_c	SL1344_2437 or SL1344_3052 or SL1344_2437 or SL1344_3052 or SL1344_2310 or SL1344_2309	-1000	1000	0	Pentose Phosphate Pathway	Included by getModelFromHomology
TMAOR1pp	Trimethylamine N-oxide reductase (menaquinol 8) (periplasm)	h_p + mql8_c + tmao_p -> h2o_p + mqn8_c + tma_p	( SL1344_3789 and SL1344_3610 ) or SL1344_3788	0	1000	0	Oxidative Phosphorylation	Included by getModelFromHomology
TMAOR2pp	Trimethylamine N-oxide reductase (demethylmenaquinol 8) (periplasm)	h_p + 2dmmql8_c + tmao_p -> h2o_p + 2dmmq8_c + tma_p	( SL1344_3789 and SL1344_3610 ) or SL1344_3788	0	1000	0	Oxidative Phosphorylation	Included by getModelFromHomology
UACGAMtex	UDP-N-acetyl-D-glucosamine transport via diffusion (extracellular to periplasm)	uacgam_e <=> uacgam_p	SL1344_0316 or SL1344_0936 or SL1344_1404 or SL1344_2237	-1000	1000	0	Transport Outer Membrane Porin	Included by getModelFromHomology
TMAOtex	Trimethylamine N-oxide transport via diffusion (extracellular to periplasm)	tmao_e <=> tmao_p	SL1344_0316 or SL1344_0936 or SL1344_1404 or SL1344_2237	-1000	1000	0	Transport Outer Membrane Porin	Included by getModelFromHomology
SHK3Dr	Shikimate dehydrogenase	h_c + nadph_c + 3dhsk_c <=> nadp_c + skm_c	SL1344_1293 or SL1344_3368 or SL1344_3826	-1000	1000	0	Tyrosine Tryptophan and Phenylalanine Metabolism	Included by getModelFromHomology
TMAtex	Trimethylamine transport via diffusion (extracellular to periplasm)	tma_e <=> tma_p	SL1344_0316 or SL1344_0936 or SL1344_1404 or SL1344_2237	-1000	1000	0	Transport Outer Membrane Porin	Included by getModelFromHomology
TMDK1	Thymidine kinase (ATP:thymidine)	atp_c + thymd_c -> adp_c + h_c + dtmp_c	SL1344_1681	0	1000	0	Nucleotide Salvage Pathway	Included by getModelFromHomology
UACMAMO	UDP-N-acetyl-D-mannosamine oxidoreductase	h2o_c + 2 nad_c + uacmam_c -> 3 h_c + 2 nadh_c + uacmamu_c	SL1344_3880	0	1000	0	Cell Envelope Biosynthesis	Included by getModelFromHomology
UAG2E	UDP-N-acetylglucosamine 2-epimerase	uacgam_c <=> uacmam_c	SL1344_3879	-1000	1000	0	Cell Envelope Biosynthesis	Included by getModelFromHomology
TMDPP	Thymidine phosphorylase	pi_c + thymd_c <=> 2dr1p_c + thym_c	SL1344_4495	-1000	1000	0	Nucleotide Salvage Pathway	Included by getModelFromHomology
TMDS	Thymidylate synthase	dump_c + mlthf_c -> dhf_c + dtmp_c	SL1344_2979	0	1000	0	Nucleotide Salvage Pathway	Included by getModelFromHomology
TMK	Thiamine kinase	atp_c + thm_c -> adp_c + h_c + thmmp_c	SL1344_1145	0	1000	0	Cofactor and Prosthetic Group Biosynthesis	Included by getModelFromHomology
UAGCVT	UDP-N-acetylglucosamine 1-carboxyvinyltransferase	uacgam_c + pep_c -> pi_c + uaccg_c	SL1344_3279	0	1000	0	Cell Envelope Biosynthesis	Included by getModelFromHomology
UAGDP	UDP-N-acetylglucosamine diphosphorylase	h_c + utp_c + acgam1p_c -> ppi_c + uacgam_c	SL1344_3829	0	1000	0	Cell Envelope Biosynthesis	Included by getModelFromHomology
UAGPT3	UDP-N-acetylglucosamine-N-acetylmuramyl-(pentapeptide)pyrophosphoryl-undecaprenol N-acetylglucosamine transferase	uacgam_c + uagmda_c -> h_c + udp_c + uaagmda_c	SL1344_0128	0	1000	0	Cell Envelope Biosynthesis	Included by getModelFromHomology
TMPK	Thiamine-phosphate kinase	atp_c + thmmp_c -> adp_c + thmpp_c	SL1344_0413	0	1000	0	Cofactor and Prosthetic Group Biosynthesis	Included by getModelFromHomology
SKMtex	Shikimate transport via diffusion (extracellular to periplasm)	skm_e <=> skm_p	SL1344_0316 or SL1344_0936 or SL1344_1404 or SL1344_2237	-1000	1000	0	Transport Outer Membrane Porin	Included by getModelFromHomology
TMPPP	Thiamine-phosphate diphosphorylase	h_c + 2mahmp_c + 4mpetz_c -> ppi_c + thmmp_c	SL1344_4102	0	1000	0	Cofactor and Prosthetic Group Biosynthesis	Included by getModelFromHomology
UAMAGS	UDP-N-acetylmuramoyl-L-alanyl-D-glutamate synthetase	atp_c + glu__D_c + uama_c -> adp_c + pi_c + h_c + uamag_c	SL1344_0126	0	1000	0	Cell Envelope Biosynthesis	Included by getModelFromHomology
UAMAS	UDP-N-acetylmuramoyl-L-alanine synthetase	atp_c + ala__L_c + uamr_c -> adp_c + pi_c + h_c + uama_c	SL1344_0129	0	1000	0	Cell Envelope Biosynthesis	Included by getModelFromHomology
TPI	Triose-phosphate isomerase	dhap_c <=> g3p_c	SL1344_4030	-1000	1000	0	GlycolysisGluconeogenesis	Included by getModelFromHomology
SO2tex	SO2 transport via diffusion (extracellular to periplasm)	so2_e <=> so2_p	SL1344_0316 or SL1344_0936 or SL1344_1404 or SL1344_2237	-1000	1000	0	Transport Outer Membrane Porin	Included by getModelFromHomology
TPRDCOAS	Triphosphoribosyl-dephospho-CoA synthase	atp_c + dpcoa_c -> ade_c + 2tpr3dpcoa_c	SL1344_0607	0	1000	0	Cofactor and Prosthetic Group Biosynthesis	Included by getModelFromHomology
UAPGR	UDP-N-acetylenolpyruvoylglucosamine reductase	h_c + nadph_c + uaccg_c -> nadp_c + uamr_c	SL1344_4081	0	1000	0	Cell Envelope Biosynthesis	Included by getModelFromHomology
UDCPDP	Undecaprenyl-diphosphatase	h2o_c + udcpdp_c -> pi_c + h_c + udcpp_c	SL1344_1642 or SL1344_0841 or SL1344_3178	0	1000	0	Cell Envelope Biosynthesis	Included by getModelFromHomology
UDCPDPS	Undecaprenyl diphosphate synthase	8 ipdp_c + frdp_c -> 8 ppi_c + udcpdp_c	SL1344_0222	0	1000	0	Cofactor and Prosthetic Group Biosynthesis	Included by getModelFromHomology
UDCPDPpp	Undecaprenyl-diphosphatase (periplasm)	h2o_p + udcpdp_p -> pi_p + h_p + udcpp_p	SL1344_0841 or SL1344_1642 or SL1344_3178	0	1000	0	Cell Envelope Biosynthesis	Included by getModelFromHomology
TRE6PH	Trehalose-6-phosphate hydrolase	h2o_c + tre6p_c -> g6p_c + glc__D_c	SL1344_4384	0	1000	0	Alternate Carbon Metabolism	Included by getModelFromHomology
TRE6PP	Trehalose-phosphatase	h2o_c + tre6p_c -> pi_c + tre_c	SL1344_1863	0	1000	0	Alternate Carbon Metabolism	Included by getModelFromHomology
TRE6PS	Alpha,alpha-trehalose-phosphate synthase (UDP-forming)	g6p_c + udpg_c -> h_c + udp_c + tre6p_c	SL1344_1862	0	1000	0	Alternate Carbon Metabolism	Included by getModelFromHomology
TREH	Alpha,alpha-trehalase	h2o_c + tre_c -> 2 glc__D_c	SL1344_3568	0	1000	0	Alternate Carbon Metabolism	Included by getModelFromHomology
UDPACGALtex	UDP-N-acetyl-D-galactosamine transport via diffusion (extracellular to periplasm)	udpacgal_e <=> udpacgal_p	SL1344_0316 or SL1344_0936 or SL1344_1404 or SL1344_2237	-1000	1000	0	Transport Outer Membrane Porin	Included by getModelFromHomology
UDPG4E	UDPglucose 4-epimerase	udpg_c <=> udpgal_c	SL1344_0753	-1000	1000	0	Alternate Carbon Metabolism	Included by getModelFromHomology
UDPGALPpp	UDPgalactose pyrophosphohydrolase	h2o_p + udpgal_p -> 2 h_p + gal1p_p + ump_p	SL1344_0487	0	1000	0	Alternate Carbon Metabolism	Included by getModelFromHomology
UDPGALtex	UDPgalactose transport via diffusion (extracellular to periplasm)	udpgal_e <=> udpgal_p	SL1344_0316 or SL1344_0936 or SL1344_1404 or SL1344_2237	-1000	1000	0	Transport Outer Membrane Porin	Included by getModelFromHomology
TREHpp	Alpha,alpha-trehalase (periplasm)	h2o_p + tre_p -> 2 glc__D_p	SL1344_1724	0	1000	0	Alternate Carbon Metabolism	Included by getModelFromHomology
TREtex	Trehalose transport via diffusion (extracellular to periplasm)	tre_e <=> tre_p	SL1344_0316 or SL1344_0936 or SL1344_1404 or SL1344_2237	-1000	1000	0	Transport Outer Membrane Porin	Included by getModelFromHomology
TRPS1	Tryptophan synthase (indoleglycerol phosphate)	ser__L_c + 3ig3p_c -> h2o_c + g3p_c + trp__L_c	SL1344_1658 and SL1344_1657	0	1000	0	Tyrosine Tryptophan and Phenylalanine Metabolism	Included by getModelFromHomology
UDPGD	UDPglucose 6-dehydrogenase	h2o_c + 2 nad_c + udpg_c -> 3 h_c + 2 nadh_c + udpglcur_c	SL1344_2057	0	1000	0	Cell Envelope Biosynthesis	Included by getModelFromHomology
UDPGDC	UDP-glucuronate C-4'' decarboxylase	nad_c + udpglcur_c -> co2_c + nadh_c + udpLa4o_c	SL1344_2268	0	1000	0	Lipopolysaccharide Biosynthesis Recycling	Included by getModelFromHomology
TRPS2	Tryptophan synthase (indole)	ser__L_c + indole_c -> h2o_c + trp__L_c	SL1344_1658 and SL1344_1657	0	1000	0	Tyrosine Tryptophan and Phenylalanine Metabolism	Included by getModelFromHomology
SO3tex	Sulfite transport via diffusion (extracellular to periplasm)	so3_e <=> so3_p	SL1344_1404 or SL1344_2237 or SL1344_0316 or SL1344_0936	-1000	1000	0	Transport Outer Membrane Porin	Included by getModelFromHomology
TRPS3	Tryptophan synthase (indoleglycerol phosphate)	3ig3p_c -> g3p_c + indole_c	SL1344_1658 and SL1344_1657	0	1000	0	Tyrosine Tryptophan and Phenylalanine Metabolism	Included by getModelFromHomology
TRPTRS	Tryptophanyl-tRNA synthetase	atp_c + trp__L_c + trnatrp_c -> ppi_c + amp_c + trptrna_c	SL1344_3448	0	1000	0	tRNA Charging	Included by getModelFromHomology
UDPGLCURtex	UDP-D-glucuronate transport via diffusion (extracellular to periplasm)	udpglcur_e <=> udpglcur_p	SL1344_0316 or SL1344_0936 or SL1344_1404 or SL1344_2237	-1000	1000	0	Transport Outer Membrane Porin	Included by getModelFromHomology
UDPGPpp	UDPglucose pyrophosphohydrolase	h2o_p + udpg_p -> 2 h_p + g1p_p + ump_p	SL1344_0487	0	1000	0	Alternate Carbon Metabolism	Included by getModelFromHomology
UDPGtex	UDPglucose transport via diffusion (extracellular to periplasm)	udpg_e <=> udpg_p	SL1344_0316 or SL1344_0936 or SL1344_1404 or SL1344_2237	-1000	1000	0	Transport Outer Membrane Porin	Included by getModelFromHomology
SO4tex	Sulfate transport via diffusion (extracellular to periplasm)	so4_e <=> so4_p	SL1344_0316 or SL1344_0936 or SL1344_1404 or SL1344_2237	-1000	1000	0	Transport Outer Membrane Porin	Included by getModelFromHomology
UDPKAAT	UDP-4''-ketopentose:UDP-4-amino-4-deoxy-L-arabinose aminotransferase	glu__L_c + udpLa4o_c <=> akg_c + udpLa4n_c	SL1344_2266	-1000	1000	0	Lipopolysaccharide Biosynthesis Recycling	Included by getModelFromHomology
UGLCURPpp	UDP-D-glucuronate pyrophosphohydrolase (periplasm)	h2o_p + udpglcur_p -> 2 h_p + glcur1p_p + ump_p	SL1344_0487	0	1000	0	Alternate Carbon Metabolism	Included by getModelFromHomology
UGLT	UDPglucose--hexose-1-phosphate uridylyltransferase	gal1p_c + udpg_c <=> g1p_c + udpgal_c	SL1344_0752	-1000	1000	0	Alternate Carbon Metabolism	Included by getModelFromHomology
TRPt2rpp	L-tryptophan reversible transport via proton symport (periplasm)	h_p + trp__L_p <=> h_c + trp__L_c	SL1344_0150 or SL1344_0556 or SL1344_3252	-1000	1000	0	Transport Inner Membrane	Included by getModelFromHomology
TRPtex	L-tryptophan transport via diffusion (extracellular to periplasm)	trp__L_e <=> trp__L_p	SL1344_0316 or SL1344_0936 or SL1344_1404 or SL1344_2237	-1000	1000	0	Transport Outer Membrane Porin	Included by getModelFromHomology
TRSARr	Tartronate semialdehyde reductase	h_c + nadh_c + 2h3oppan_c <=> nad_c + glyc__R_c	SL1344_0512 or SL1344_3221	-1000	1000	0	Alternate Carbon Metabolism	Included by getModelFromHomology
TSULabcpp	Thiosulfate transport via ABC system (periplasm)	h2o_c + atp_c + tsul_p -> adp_c + pi_c + h_c + tsul_c	( SL1344_2404 and SL1344_2407 and SL1344_2406 and SL1344_2405 ) or ( SL1344_2404 and SL1344_2406 and SL1344_2405 and SL1344_4012 )	0	1000	0	Inorganic Ion Transport and Metabolism	Included by getModelFromHomology
TSULtex	Thiosulfate transport via diffusion (extracellular to periplasm)	tsul_e <=> tsul_p	SL1344_0316 or SL1344_0936 or SL1344_1404 or SL1344_2237	-1000	1000	0	Transport Outer Membrane Porin	Included by getModelFromHomology
UGMDDS	UDP-N-acetylmuramoyl-L-alanyl-D-glutamyl-meso-2,6-diaminopimeloyl-D-alanyl-D-alanine synthetase	atp_c + alaala_c + ugmd_c -> adp_c + pi_c + h_c + ugmda_c	SL1344_0124	0	1000	0	Cell Envelope Biosynthesis	Included by getModelFromHomology
UHGADA	UDP-3-O-acetylglucosamine deacetylase	h2o_c + u3aga_c -> ac_c + u3hga_c	SL1344_0134	0	1000	0	Lipopolysaccharide Biosynthesis Recycling	Included by getModelFromHomology
SOTA	Succinylornithine transaminase	akg_c + sucorn_c -> glu__L_c + sucgsa_c	SL1344_1238 or SL1344_3435	0	1000	0	Arginine and Proline Metabolism	Included by getModelFromHomology
ULA4NFT	UDP-L-Ara4N formyltransferase	10fthf_c + udpLa4n_c -> h_c + thf_c + udpLa4fn_c	SL1344_2268	0	1000	0	Lipopolysaccharide Biosynthesis Recycling	Included by getModelFromHomology
URDGLYCD	Ureidoglycolate dehydrogenase	nad_c + urdglyc_c -> h_c + nadh_c + oxur_c	SL1344_0521	0	1000	0	Alternate Carbon Metabolism	Included by getModelFromHomology
UREAtex	Urea transport via diffusion (extracellular to periplasm)	urea_e <=> urea_p	SL1344_0316 or SL1344_0936 or SL1344_1404 or SL1344_2237	-1000	1000	0	Transport Outer Membrane Porin	Included by getModelFromHomology
UREAtpp	Urea transport via facilitate diffusion (periplasm)	urea_p <=> urea_c	SL1344_4036	-1000	1000	0	Transport Inner Membrane	Included by getModelFromHomology
URIDK2r	Uridylate kinase (dUMP)	atp_c + dump_c <=> adp_c + dudp_c	SL1344_0219	-1000	1000	0	Nucleotide Salvage Pathway	Included by getModelFromHomology
URIH	Uridine hydrolase	h2o_c + uri_c -> rib__D_c + ura_c	SL1344_0650 or SL1344_0052	0	1000	0	Alternate Carbon Metabolism	Included by getModelFromHomology
UM3PL	UDP-N-acetylmuramate:L-alanyl-gamma-D-glutamyl-meso-diaminopimelate ligase	LalaDgluMdap_c + atp_c + uamr_c -> adp_c + pi_c + h_c + ugmd_c	SL1344_4349	0	1000	0	Murein Recycling	Included by getModelFromHomology
UM4PCP	UDP-N-acetylmuramoyl-L-alanyl-D-gamma-glutamyl-meso-2,6-diaminopimelate-D-alanine L,D-carboxypeptidase	h2o_c + um4p_c -> ala__D_c + ugmd_c	SL1344_1728	0	1000	0	Murein Recycling	Included by getModelFromHomology
UM4PL	UDP-N-acetylmuramate:L-alanyl-gamma-D-glutamyl-meso-diaminopimelate-D-alanine ligase	atp_c + LalaDgluMdapDala_c + uamr_c -> adp_c + pi_c + h_c + um4p_c	SL1344_4349	0	1000	0	Murein Recycling	Included by getModelFromHomology
URIK2	Uridine kinase (GTP:Uridine)	gtp_c + uri_c -> h_c + ump_c + gdp_c	SL1344_2099	0	1000	0	Nucleotide Salvage Pathway	Included by getModelFromHomology
SPMDabcpp	Spermidine transport via ABC system (periplasm)	h2o_c + atp_c + spmd_p -> adp_c + pi_c + h_c + spmd_c	SL1344_1163 and SL1344_1162 and SL1344_1160 and SL1344_1159	0	1000	0	Transport Inner Membrane	Included by getModelFromHomology
URIt2pp_copy1	Uridine transport in via proton symport (periplasm)	uri_p + h_p -> h_c + uri_c	SL1344_3088 or SL1344_2377	0	1000	0	Transport Inner Membrane	Included by getModelFromHomology
UMPK	UMP kinase	atp_c + ump_c <=> adp_c + udp_c	SL1344_0917 or SL1344_0219	-1000	1000	0	Nucleotide Salvage Pathway	Included by getModelFromHomology
UMPtex	UMP transport via diffusion (extracellular to periplasm)	ump_e <=> ump_p	SL1344_0936 or SL1344_1404 or SL1344_2237 or SL1344_0316	-1000	1000	0	Transport Outer Membrane Porin	Included by getModelFromHomology
URIt2pp_copy2	Uridine transport in via proton symport (periplasm)	uri_p + h_p <=> h_c + uri_c	SL1344_2384	-1000	1000	0	Transport Inner Membrane	Included by getModelFromHomology
SPMDtex	Spermidine transport via diffusion (extracellular to periplasm)	spmd_e <=> spmd_p	SL1344_0316 or SL1344_0936 or SL1344_1404 or SL1344_2237	-1000	1000	0	Transport Outer Membrane Porin	Included by getModelFromHomology
URItex	Uridine transport via diffusion (extracellular to periplasm)	uri_e <=> uri_p	SL1344_0407	-1000	1000	0	Transport Outer Membrane	Included by getModelFromHomology
USHD	UDP-sugar hydrolase	h2o_c + u23ga_c -> 2 h_c + ump_c + lipidX_c	SL1344_0528	0	1000	0	Lipopolysaccharide Biosynthesis Recycling	Included by getModelFromHomology
UNK3	2-keto-4-methylthiobutyrate transamination	glu__L_c + 2kmb_c -> akg_c + met__L_c	SL1344_4184	0	1000	0	Arginine and Proline Metabolism	Included by getModelFromHomology
UPLA4FNT	Undecaprenyl phosphate-L-Ara4FN transferase	udcpp_c + udpLa4fn_c -> udp_c + uLa4fn_c	SL1344_2267	0	1000	0	Lipopolysaccharide Biosynthesis Recycling	Included by getModelFromHomology
UPP3MT	Uroporphyrinogen methyltransferase	2 amet_c + uppg3_c -> h_c + 2 ahcys_c + dscl_c	SL1344_3891 or SL1344_3444	0	1000	0	Cofactor and Prosthetic Group Biosynthesis	Included by getModelFromHomology
UPP3S	Uroporphyrinogen-III synthase	hmbil_c -> h2o_c + uppg3_c	SL1344_3892	0	1000	0	Cofactor and Prosthetic Group Biosynthesis	Included by getModelFromHomology
VALTA	Valine transaminase	akg_c + val__L_c <=> glu__L_c + 3mob_c	SL1344_3863	-1000	1000	0	Valine Leucine and Isoleucine Metabolism	Included by getModelFromHomology
VALTRS	Valyl-tRNA synthetase	atp_c + val__L_c + trnaval_c -> ppi_c + amp_c + valtrna_c	SL1344_4405	0	1000	0	tRNA charging	Included by getModelFromHomology
VALabcpp	L-valine transport via ABC system (periplasm)	h2o_c + atp_c + val__L_p -> adp_c + pi_c + h_c + val__L_c	( SL1344_3526 and SL1344_3527 and SL1344_3529 and SL1344_3530 ) or ( SL1344_3532 and SL1344_3528 )	0	1000	0	Transport Inner Membrane	Included by getModelFromHomology
VALt2rpp	L-valine reversible transport via proton symport (periplasm)	h_p + val__L_p <=> h_c + val__L_c	SL1344_0394	-1000	1000	0	Transport Inner Membrane	Included by getModelFromHomology
VALtex	L-valine transport via diffusion (extracellular to periplasm)	val__L_e <=> val__L_p	SL1344_0316 or SL1344_0936 or SL1344_1404 or SL1344_2237	-1000	1000	0	Transport Outer Membrane Porin	Included by getModelFromHomology
UPPRT	Uracil phosphoribosyltransferase	prpp_c + ura_c -> ppi_c + ump_c	SL1344_2461	0	1000	0	Nucleotide Salvage Pathway	Included by getModelFromHomology
URAt2pp	Uracil transport in via proton symport (periplasm)	h_p + ura_p -> h_c + ura_c	SL1344_2460	0	1000	0	Transport Inner Membrane	Included by getModelFromHomology
SPMS	Spermidine synthase	ptrc_c + ametam_c -> h_c + spmd_c + 5mta_c	SL1344_0167	0	1000	0	Arginine and Proline Metabolism	Included by getModelFromHomology
URAtex	Uracil transport via diffusion (extracellular to periplasm)	ura_e <=> ura_p	SL1344_0316 or SL1344_0936 or SL1344_1404 or SL1344_2237	-1000	1000	0	Transport Outer Membrane Porin	Included by getModelFromHomology
VPAMTr	Valine-pyruvate aminotransferase	ala__L_c + 3mob_c -> pyr_c + val__L_c	SL1344_3630	0	1000	0	Alanine and Aspartate Metabolism	Included by getModelFromHomology
X5PL3E	L-xylulose 5-phosphate 3-epimerase	xu5p__L_c -> ru5p__L_c	SL1344_4320	0	1000	0	Alternate Carbon Metabolism	Included by getModelFromHomology
SPODM	Superoxide dismutase	2 h_c + 2 o2s_c -> o2_c + h2o2_c	SL1344_4004	0	0	0	Unassigned	Included by getModelFromHomology
XANt2pp	Xanthine transport in via proton symport (periplasm)	h_p + xan_p -> h_c + xan_c	SL1344_3713	0	1000	0	Transport Inner Membrane	Included by getModelFromHomology
XANtex	Xanthine transport via diffusion (extracellular to periplasm)	xan_e <=> xan_p	SL1344_0316 or SL1344_0936 or SL1344_1404 or SL1344_2237	-1000	1000	0	Transport Outer Membrane Porin	Included by getModelFromHomology
XMPtex	XMP transport via diffusion (extracellular to periplasm)	xmp_e <=> xmp_p	SL1344_0316 or SL1344_0936 or SL1344_1404 or SL1344_2237	-1000	1000	0	Transport Outer Membrane Porin	Included by getModelFromHomology
XTSNH	Xanthosine hydrolase	h2o_c + xtsn_c -> rib__D_c + xan_c	SL1344_0052	0	1000	0	Nucleotide Salvage Pathway	Included by getModelFromHomology
XTSNt2rpp	Xanthosine transport via proton symport (periplasm)	h_p + xtsn_p <=> h_c + xtsn_c	SL1344_2384	-1000	1000	0	Transport Inner Membrane	Included by getModelFromHomology
XTSNtex	Xanthosine transport via diffusion (extracellular to periplasm)	xtsn_e <=> xtsn_p	SL1344_0316 or SL1344_0936 or SL1344_1404 or SL1344_2237	-1000	1000	0	Transport Outer Membrane Porin	Included by getModelFromHomology
ALCD3ir	Alcohol dehydrogenase Propanal	h_c + nadh_c + ppal_c <=> nad_c + ppoh_c	SL1344_2028	-1000	1000	0	1 2 Propanediol Catabolism	Included by getModelFromHomology
SSALy	Succinate-semialdehyde dehydrogenase (NADP)	h2o_c + nadp_c + sucsal_c -> 2 h_c + nadph_c + succ_c	SL1344_2775	0	1000	0	Arginine and Proline Metabolism	Included by getModelFromHomology
XYLI1	Xylose isomerase	xyl__D_c <=> xylu__D_c	SL1344_3626	-1000	1000	0	Alternate Carbon Metabolism	Included by getModelFromHomology
XYLI2	Xylose isomerase	glc__D_c <=> fru_c	SL1344_3626	-1000	1000	0	Alternate Carbon Metabolism	Included by getModelFromHomology
XYLK	Xylulokinase	atp_c + xylu__D_c -> adp_c + h_c + xu5p__D_c	SL1344_3625 or SL1344_0103	0	1000	0	Alternate Carbon Metabolism	Included by getModelFromHomology
XYLK2	L-xylulokinase	atp_c + xylu__L_c -> adp_c + h_c + xu5p__L_c	SL1344_0103 or SL1344_3639	0	1000	0	Alternate Carbon Metabolism	Included by getModelFromHomology
XYLUtex	L-xylulose transport via diffusion (extracellular to periplasm)	xylu__L_e <=> xylu__L_p	SL1344_0316 or SL1344_0936 or SL1344_1404 or SL1344_2237	-1000	1000	0	Transport Outer Membrane Porin	Included by getModelFromHomology
XYLtex	D-xylose transport via diffusion (extracellular to periplasm)	xyl__D_e <=> xyl__D_p	SL1344_0316 or SL1344_0936 or SL1344_1404 or SL1344_2237	-1000	1000	0	Transport Outer Membrane Porin	Included by getModelFromHomology
MMSAD2	Methylmalonate-semialdehyde dehydrogenase (propanol)	nad_c + coa_c + ppal_c <=> h_c + nadh_c + ppcoa_c	SL1344_2027	-1000	1000	0	1 2 Propanediol Catabolism	Included by getModelFromHomology
DSCLCOCH	Sirohydrochlorin cobaltochelatase	cobalt2_c + dscl_c -> 2 h_c + copre2_c	SL1344_2001 or SL1344_3444	0	1000	0	Cofactor and Prosthetic Group Biosynthesis	Included by getModelFromHomology
XYLt2pp	D-xylose transport in via proton symport (periplasm)	h_p + xyl__D_p -> h_c + xyl__D_c	SL1344_0043	0	1000	0	Transport Inner Membrane	Included by getModelFromHomology
ZN2abcpp	Zinc (Zn+2) ABC transporter, efflux (periplasm)	h2o_c + atp_c + zn2_c -> adp_c + pi_c + h_c + zn2_p	SL1344_3541	0	1000	0	Inorganic Ion Transport and Metabolism	Included by getModelFromHomology
CPC2MT	Precorrin-2 C20-methyltransferase	amet_c + copre2_c -> h_c + ahcys_c + copre3_c	SL1344_2000	0	1000	0	Cofactor and Prosthetic Group Biosynthesis	Included by getModelFromHomology
SUCBZL	O-succinylbenzoate-CoA ligase	atp_c + coa_c + sucbz_c -> ppi_c + amp_c + sbzcoa_c	SL1344_2274	0	1000	0	Cofactor and Prosthetic Group Biosynthesis	Included by getModelFromHomology
CPC3MT	Precorrin-3B C17-methyltransferase	amet_c + copre3_c -> ahcys_c + copre4_c	SL1344_2003	0	1000	0	Cofactor and Prosthetic Group Biosynthesis	Included by getModelFromHomology
CODSCL4MT	Cobalt precorrin 4 methyltransferase	amet_c + copre4_c -> h_c + ahcys_c + codscl5a_c	SL1344_2005	0	1000	0	Cofactor and Prosthetic Group Biosynthesis	Included by getModelFromHomology
CODSCL5DA	Cobalt precorrin 5a deacetylation	h2o_c + codscl5a_c -> h_c + acald_c + codscl5b_c	SL1344_2004	0	1000	0	Cofactor and Prosthetic Group Biosynthesis	Included by getModelFromHomology
CODSCL5BMT	Cobalt precorrin 5b methyltransferase	amet_c + codscl5b_c -> h_c + ahcys_c + copre6_c	SL1344_2008	0	1000	0	Cofactor and Prosthetic Group Biosynthesis	Included by getModelFromHomology
ZN2t3pp	Zinc (Zn+2) transport out via proton antiport (periplasm)	h_p + zn2_c -> h_c + zn2_p	SL1344_0735 or SL1344_4010	0	1000	0	Inorganic Ion Transport and Metabolism	Included by getModelFromHomology
ZN2tpp	Zinc transport in via permease (no H+)	zn2_p -> zn2_c	SL1344_3164	0	1000	0	Inorganic Ion Transport and Metabolism	Included by getModelFromHomology
Zn2tex	Zinc (Zn+2) transport via diffusion (extracellular to periplasm)	zn2_e <=> zn2_p	SL1344_0316 or SL1344_0936 or SL1344_1404 or SL1344_2237	-1000	1000	0	Transport Outer Membrane Porin	Included by getModelFromHomology
CPC6R	Precorrin-6A reductase	h_c + nadph_c + copre6_c -> nadp_c + codhpre6_c	SL1344_2002	0	1000	0	Cofactor and Prosthetic Group Biosynthesis	Included by getModelFromHomology
CODSCL6BMT	Cobalt precorrin 6b methyltransferase	amet_c + codhpre6_c -> h_c + ahcys_c + codscl7_c	SL1344_2007	0	1000	0	Cofactor and Prosthetic Group Biosynthesis	Included by getModelFromHomology
SUCBZS	O-succinylbenzoate-CoA synthase	2shchc_c -> h2o_c + sucbz_c	SL1344_2275	0	1000	0	Cofactor and Prosthetic Group Biosynthesis	Included by getModelFromHomology
CODSCL8XI	Cobalt precorrin 8x isomerase	codscl8x_c <=> cobya_c	SL1344_2009	-1000	1000	0	Cofactor and Prosthetic Group Biosynthesis	Included by getModelFromHomology
COBNAD	Cobyrinate amidation	2 h2o_c + 2 atp_c + 2 gln__L_c + cobya_c -> 2 adp_c + 2 pi_c + 2 h_c + 2 glu__L_c + cob2nda_c	SL1344_2011	0	1000	0	Cofactor and Prosthetic Group Biosynthesis	Included by getModelFromHomology
SUCCt2_2pp	Succinate transport via proton symport (2 H) (periplasm)	2 h_p + succ_p -> 2 h_c + succ_c	SL1344_3579	0	1000	0	Transport Inner Membrane	Included by getModelFromHomology
COB1NDAAT1	Cob I yrinate a c diamide adenosyltransferase 1	h_c + atp_c + cob1nda_c <=> pppi_c + adcob1nda_c	SL1344_2026	-1000	1000	0	Cofactor and Prosthetic Group Biosynthesis	Included by getModelFromHomology
COB1NDAAT2	Cob I yrinate a c diamide adenosyltransferase 2	h2o_c + atp_c + cob1nda_c -> ppi_c + pi_c + adcob1nda_c	SL1344_2430	0	1000	0	Cofactor and Prosthetic Group Biosynthesis	Included by getModelFromHomology
ADCOBNSYN	Adenosylcobyric acid synthase	4 h2o_c + 4 atp_c + 4 gln__L_c + adcob1nda_c -> 4 adp_c + 4 pi_c + 4 h_c + 4 glu__L_c + adcobn_c	SL1344_1995	0	1000	0	Cofactor and Prosthetic Group Biosynthesis	Included by getModelFromHomology
AEPtex	AEP transport via diffusion extracellular to periplasm	2ameph_e <=> 2ameph_p	SL1344_0316 or SL1344_0936 or SL1344_1404 or SL1344_2237	-1000	1000	0	Transport Outer Membrane Porin	Included by getModelFromHomology
AEPabcpp	AEP transport via ABC system periplasm	h2o_c + atp_c + 2ameph_p -> adp_c + pi_c + h_c + 2ameph_c	SL1344_0420 and SL1344_0421 and SL1344_0423 and SL1344_0422	0	1000	0	Transport Inner Membrane	Included by getModelFromHomology
AEPPYRTA	2 aminoethylphosphonate pyruvate transaminase	pyr_c + 2ameph_c -> ala__L_c + Pald_c	SL1344_0425	0	1000	0	aminophosphonate metabolism	Included by getModelFromHomology
PALDH	Phosphonoacetaldehyde hydrolase	h2o_c + Pald_c -> pi_c + acald_c	SL1344_0426	0	1000	0	aminophosphonate metabolism	Included by getModelFromHomology
LTHRK	L threonine kinase	atp_c + thr__L_c -> adp_c + h_c + thrp_c	SL1344_2034	0	1000	0	Cofactor and Prosthetic Group Biosynthesis	Included by getModelFromHomology
THRPDC	L threonine phosphate decarboxylase	h_c + thrp_c -> co2_c + applp_c	SL1344_0632	0	1000	0	Cofactor and Prosthetic Group Biosynthesis	Included by getModelFromHomology
ADOCBIPS	Adenosyl cobinamide phosphate synthase	atp_c + adcobn_c + applp_c -> adp_c + pi_c + h_c + adocbip_c	SL1344_2010	0	1000	0	Cofactor and Prosthetic Group Biosynthesis	Included by getModelFromHomology
4hoxpactex	4 hydroxyphenylacetate transport via diffusion extracellular to periplasm	4hoxpac_e <=> 4hoxpac_p	SL1344_0316 or SL1344_0936 or SL1344_1404 or SL1344_2237	-1000	1000	0	Transport Outer Membrane Porin	Included by getModelFromHomology
4HOXPACt2pp_1	4 hydroxyphenylacetate transport in via proton symport periplasm	h_p + 4hoxpac_p -> h_c + 4hoxpac_c	SL1344_1046	0	1000	0	Transport Inner Membrane	Included by getModelFromHomology
ADOCBLPS	Adenosylcobalamin phosphate synthase	agdpcbi_c + 5prdmbz_c -> h_c + gmp_c + adocblp_c	SL1344_1993	0	1000	0	Cofactor and Prosthetic Group Biosynthesis	Included by getModelFromHomology
ADOCBLPP	Adenosylcobalamin phosphate phosphatase	h2o_p + adocblp_c -> pi_p + adocbl_c	SL1344_0631	0	1000	0	Cofactor and Prosthetic Group Biosynthesis	Included by getModelFromHomology
ADOCBIK	Adenosyl cobinamide kinase	atp_c + adocbi_c -> adp_c + h_c + adocbip_c	SL1344_1145	0	1000	0	Cofactor and Prosthetic Group Biosynthesis	Included by getModelFromHomology
SUCCtex	Succinate transport via diffusion (extracellular to periplasm)	succ_e <=> succ_p	SL1344_0316 or SL1344_0936 or SL1344_1404 or SL1344_2237	-1000	1000	0	Transport Outer Membrane Porin	Included by getModelFromHomology
4HOXPACMON	4 hydroxyphenylacetate 3 monooxygenase nadh	h_c + o2_c + nadh_c + 4hoxpac_c -> h2o_c + nad_c + 34dhpacet_c	SL1344_1038	0	1000	0	4 hydroxyphenylacetate catabolism	Included by getModelFromHomology
4HOXPACMOF_1	4 hydroxyphenylacetate 3 monooxygenase FADH2	o2_c + fadh2_c + 4hoxpac_c -> h2o_c + fad_c + 34dhpacet_c	SL1344_1038	0	1000	0	4 hydroxyphenylacetate catabolism	Included by getModelFromHomology
CBLAT	Cob(I)alamin adenosyltransferase	h_c + atp_c + cbl1_c <=> adocbl_c + pppi_c	SL1344_2026 or SL1344_2430	-1000	1000	0	Cofactor and Prosthetic Group Biosynthesis	Included by getModelFromHomology
34DHPACDO	3 4 dihydroxyphenylacetate 2 3 dioxygenase	o2_c + 34dhpacet_c -> h_c + 5cmhmsa_c	SL1344_1042	0	1000	0	4 hydroxyphenylacetate catabolism	Included by getModelFromHomology
CMCMSAD	4 carboxy 2 hydroxymuconate 6 semialdehyde dehydrogenase	h2o_c + nad_c + 5cmhmsa_c -> 2 h_c + nadh_c + 5cmhm_c	SL1344_1041	0	1000	0	4 hydroxyphenylacetate catabolism	Included by getModelFromHomology
REMNANT1tex	Residual atoms of reaction DMBZIDSYN transport via diffusion extracellular to periplasm	remnant1_e <=> remnant1_p	SL1344_0316 or SL1344_0936 or SL1344_1404 or SL1344_2237	-1000	1000	0	Transport Outer Membrane Porin	Included by getModelFromHomology
SUCOAS	Succinyl-CoA synthetase (ADP-forming)	atp_c + coa_c + succ_c <=> adp_c + pi_c + succoa_c	SL1344_0720 and SL1344_0721	-1000	1000	0	Citric Acid Cycle	Included by getModelFromHomology
OPTCCL	5 carboxy 2 oxohept 3 enedioate decarboxylation	h_c + 5cohe_c -> co2_c + 2hh24dd_c	SL1344_1040	0	1000	0	4 hydroxyphenylacetate catabolism	Included by getModelFromHomology
2HH24DDH	2hh24dd hydratase	h2o_c + 2hh24dd_c -> 4h2kpi_c	SL1344_1044	0	1000	0	4 hydroxyphenylacetate catabolism	Included by getModelFromHomology
4H2KPILY	4h2kpi Lyase	4h2kpi_c -> sucsal_c + pyr_c	SL1344_1045	0	1000	0	4 hydroxyphenylacetate catabolism	Included by getModelFromHomology
udcdp20OagLpp	O antigen x20 ligase periplasm	colipa_p + udcdp20Oag_p -> h_p + udcpdp_p + colipa20Oag_p	SL1344_3679	0	1000	0	Lipopolysaccharide Biosynthesis Recycling	Included by getModelFromHomology
udcdpgalrmnmanabetpp	Undecaprenyl diphosphate galactose rhamnose mannose abequose flippase cytoplasm to periplasm	udcdpgalrmnmanabe_c -> udcdpgalrmnmanabe_p	SL1344_2065	0	1000	0	Lipopolysaccharide Biosynthesis Recycling	Included by getModelFromHomology
OGLT	Galactosyltransferase LPS O antigen biosynthesis	udcpp_c + udpgal_c -> ump_c + udcdpgal_c	SL1344_2059	0	1000	0	Lipopolysaccharide Biosynthesis Recycling	Included by getModelFromHomology
ORLT	Rhamnosyl transferase LPS O antigen biosynthesis	udcdpgal_c + dtdprmn_c -> h_c + dtdp_c + udcdpgalrmn_c	SL1344_2062	0	1000	0	Lipopolysaccharide Biosynthesis Recycling	Included by getModelFromHomology
SUCRtex	Sucrose transport transport via diffusion (extracellular to periplasm)	sucr_e <=> sucr_p	SL1344_0316 or SL1344_0936 or SL1344_1404 or SL1344_2237	-1000	1000	0	Transport Outer Membrane Porin	Included by getModelFromHomology
OMLT	Mannosyl transferase LPS O antigen biosynthesis	gdpmann_c + udcdpgalrmn_c -> h_c + gdp_c + udcdpgalrmnman_c	SL1344_2063	0	1000	0	Lipopolysaccharide Biosynthesis Recycling	Included by getModelFromHomology
OAP19pp	O antigen polymerase 19 periplasm	udcdpgalrmnmanabe_p + udcdp19Oag_p -> h_p + udcpdp_p + udcdp20Oag_p	SL1344_1266	0	1000	0	Lipopolysaccharide Biosynthesis Recycling	Included by getModelFromHomology
OALT	Abequosyl transferase LPS O antigen biosynthesis	udcdpgalrmnman_c + cdpabeq_c -> h_c + cdp_c + udcdpgalrmnmanabe_c	SL1344_2064	0	1000	0	Lipopolysaccharide Biosynthesis Recycling	Included by getModelFromHomology
SULFACtex	Sulfoaceate transport via diffusion (extracellular to periplasm)	sulfac_e <=> sulfac_p	SL1344_0316 or SL1344_0936 or SL1344_1404 or SL1344_2237	-1000	1000	0	Transport Outer Membrane Porin	Included by getModelFromHomology
MAN1PT2	Mannose-1-phosphate guanylyltransferase (GDP)	h_c + gdp_c + man1p_c -> pi_c + gdpmann_c	SL1344_2061 or SL1344_2082	0	1000	0	Cell Envelope Biosynthesis	Included by getModelFromHomology
G1PCTYT	Alpha-D-glucose cytidylyltransferase	h_c + ctp_c + g1p_c -> ppi_c + cdpglc_c	SL1344_2069	0	1000	0	Cell Envelope Biosynthesis	Included by getModelFromHomology
SULR	Sulfite reductase (NADPH2)	5 h_c + 3 nadph_c + so3_c -> 3 h2o_c + 3 nadp_c + h2s_c	SL1344_2926 and SL1344_2927	0	1000	0	Cysteine Metabolism	Included by getModelFromHomology
CDPGLC46DH	CDP glucose 4 6 dehydratase	cdpglc_c -> h2o_c + cdp4dh6doglc_c	SL1344_2068	0	1000	0	Cell Envelope Biosynthesis	Included by getModelFromHomology
PMANM	Phosphomannomutase	man1p_c <=> man6p_c	SL1344_2081 or SL1344_2060	-1000	1000	0	Alternate Carbon Metabolism	Included by getModelFromHomology
OAP1pp	O antigen polymerase 1 periplasm	2 udcdpgalrmnmanabe_p -> h_p + udcpdp_p + udcdp2Oag_p	SL1344_1266	0	1000	0	Lipopolysaccharide Biosynthesis Recycling	Included by getModelFromHomology
OAP2pp	O antigen polymerase 2 periplasm	udcdpgalrmnmanabe_p + udcdp2Oag_p -> h_p + udcpdp_p + udcdp3Oag_p	SL1344_1266	0	1000	0	Lipopolysaccharide Biosynthesis Recycling	Included by getModelFromHomology
CDP4D6DGLCRx	CDP 4 dehydro 6 deoxyglucose reductase	h_c + nadh_c + cdp4dh6doglc_c -> h2o_c + nad_c + cdp4dh36ddglc_c	SL1344_2067 and SL1344_2070	0	1000	0	Cell Envelope Biosynthesis	Included by getModelFromHomology
SULabcpp	Sulfate transport via ABC system (periplasm)	h2o_c + atp_c + so4_p -> adp_c + pi_c + h_c + so4_c	( SL1344_2404 and SL1344_2406 and SL1344_2405 and SL1344_4012 ) or ( SL1344_0758 and SL1344_0759 and SL1344_0760 ) or ( SL1344_2404 and SL1344_2407 and SL1344_2406 and SL1344_2405 )	0	1000	0	Inorganic Ion Transport and Metabolism	Included by getModelFromHomology
CDPABEQS	CDP abequose synthase	h_c + nadh_c + cdp4dh36ddglc_c -> nad_c + cdpabeq_c	SL1344_2066	0	1000	0	Cell Envelope Biosynthesis	Included by getModelFromHomology
OAP3pp	O antigen polymerase 3 periplasm	udcdpgalrmnmanabe_p + udcdp3Oag_p -> h_p + udcpdp_p + udcdp4Oag_p	SL1344_1266	0	1000	0	Lipopolysaccharide Biosynthesis Recycling	Included by getModelFromHomology
OAP4pp	O antigen polymerase 4 periplasm	udcdpgalrmnmanabe_p + udcdp4Oag_p -> h_p + udcpdp_p + udcdp5Oag_p	SL1344_1266	0	1000	0	Lipopolysaccharide Biosynthesis Recycling	Included by getModelFromHomology
OAP5pp	O antigen polymerase 5 periplasm	udcdpgalrmnmanabe_p + udcdp5Oag_p -> h_p + udcpdp_p + udcdp6Oag_p	SL1344_1266	0	1000	0	Lipopolysaccharide Biosynthesis Recycling	Included by getModelFromHomology
SALCHS4FEabcpp	Salmochelin S4 Fe III transport via ABC system periplasm	h2o_c + atp_c + salchs4fe_p -> adp_c + pi_c + h_c + salchs4fe_c	SL1344_0582 and SL1344_0578 and SL1344_0580 and SL1344_0579	0	1000	0	Inorganic Ion Transport and Metabolism	Included by getModelFromHomology
OAP6pp	O antigen polymerase 6 periplasm	udcdpgalrmnmanabe_p + udcdp6Oag_p -> h_p + udcpdp_p + udcdp7Oag_p	SL1344_1266	0	1000	0	Lipopolysaccharide Biosynthesis Recycling	Included by getModelFromHomology
OAP7pp	O antigen polymerase 7 periplasm	udcdpgalrmnmanabe_p + udcdp7Oag_p -> h_p + udcpdp_p + udcdp8Oag_p	SL1344_1266	0	1000	0	Lipopolysaccharide Biosynthesis Recycling	Included by getModelFromHomology
OAP8pp	O antigen polymerase 8 periplasm	udcdpgalrmnmanabe_p + udcdp8Oag_p -> h_p + udcpdp_p + udcdp9Oag_p	SL1344_1266	0	1000	0	Lipopolysaccharide Biosynthesis Recycling	Included by getModelFromHomology
OAP9pp	O antigen polymerase 9 periplasm	udcdpgalrmnmanabe_p + udcdp9Oag_p -> h_p + udcpdp_p + udcdp10Oag_p	SL1344_1266	0	1000	0	Lipopolysaccharide Biosynthesis Recycling	Included by getModelFromHomology
OAP10pp	O antigen polymerase 10 periplasm	udcdpgalrmnmanabe_p + udcdp10Oag_p -> h_p + udcpdp_p + udcdp11Oag_p	SL1344_1266	0	1000	0	Lipopolysaccharide Biosynthesis Recycling	Included by getModelFromHomology
OAP11pp	O antigen polymerase 11 periplasm	udcdpgalrmnmanabe_p + udcdp11Oag_p -> h_p + udcpdp_p + udcdp12Oag_p	SL1344_1266	0	1000	0	Lipopolysaccharide Biosynthesis Recycling	Included by getModelFromHomology
OAP12pp	O antigen polymerase 12 periplasm	udcdpgalrmnmanabe_p + udcdp12Oag_p -> h_p + udcpdp_p + udcdp13Oag_p	SL1344_1266	0	1000	0	Lipopolysaccharide Biosynthesis Recycling	Included by getModelFromHomology
TALA	Transaldolase	g3p_c + s7p_c <=> e4p_c + f6p_c	SL1344_2436 or SL1344_0007	-1000	1000	0	Pentose Phosphate Pathway	Included by getModelFromHomology
OAP13pp	O antigen polymerase 13 periplasm	udcdpgalrmnmanabe_p + udcdp13Oag_p -> h_p + udcpdp_p + udcdp14Oag_p	SL1344_1266	0	1000	0	Lipopolysaccharide Biosynthesis Recycling	Included by getModelFromHomology
OAP14pp	O antigen polymerase 14 periplasm	udcdpgalrmnmanabe_p + udcdp14Oag_p -> h_p + udcpdp_p + udcdp15Oag_p	SL1344_1266	0	1000	0	Lipopolysaccharide Biosynthesis Recycling	Included by getModelFromHomology
OAP15pp	O antigen polymerase 15 periplasm	udcdpgalrmnmanabe_p + udcdp15Oag_p -> h_p + udcpdp_p + udcdp16Oag_p	SL1344_1266	0	1000	0	Lipopolysaccharide Biosynthesis Recycling	Included by getModelFromHomology
TARTRtex	Tartrate transport via diffusion (extracellular to periplasm)	tartr__L_e <=> tartr__L_p	SL1344_0316 or SL1344_0936 or SL1344_1404 or SL1344_2237	-1000	1000	0	Transport Outer Membrane Porin	Included by getModelFromHomology
OAP16pp	O antigen polymerase 16 periplasm	udcdpgalrmnmanabe_p + udcdp16Oag_p -> h_p + udcpdp_p + udcdp17Oag_p	SL1344_1266	0	1000	0	Lipopolysaccharide Biosynthesis Recycling	Included by getModelFromHomology
OAP17pp	O antigen polymerase 17 periplasm	udcdpgalrmnmanabe_p + udcdp17Oag_p -> h_p + udcpdp_p + udcdp18Oag_p	SL1344_1266	0	1000	0	Lipopolysaccharide Biosynthesis Recycling	Included by getModelFromHomology
TAURtex	Taurine transport via diffusion (extracellular to periplasm)	taur_e <=> taur_p	SL1344_0316 or SL1344_0936 or SL1344_1404 or SL1344_2237	-1000	1000	0	Transport Outer Membrane Porin	Included by getModelFromHomology
OAP18pp	O antigen polymerase 18 periplasm	udcdpgalrmnmanabe_p + udcdp18Oag_p -> h_p + udcpdp_p + udcdp19Oag_p	SL1344_1266	0	1000	0	Lipopolysaccharide Biosynthesis Recycling	Included by getModelFromHomology
TCYNTtex	Thiocyanate transport via diffusion (extracellular to periplasm)	tcynt_e <=> tcynt_p	SL1344_0316 or SL1344_0936 or SL1344_1404 or SL1344_2237	-1000	1000	0	Transport Outer Membrane Porin	Included by getModelFromHomology
CTECOAI6	3-cis-2-trans-enoyl-CoA isomerase	tdecoa_c -> td2coa_c	SL1344_3936	0	1000	0	Membrane Lipid Metabolism	Included by getModelFromHomology
AIRStex	Aminoimidazole riboside transport via diffusion extracellular to periplasm	airs_e <=> airs_p	SL1344_0316 or SL1344_0936 or SL1344_1404 or SL1344_2237	-1000	1000	0	Transport Outer Membrane Porin	Included by getModelFromHomology
SALCHS4abcpp	Salmochelin S4 transport via ABC system periplasm	h2o_c + atp_c + salchs4_c -> adp_c + pi_c + h_c + salchs4_p	SL1344_2759	0	1000	0	Transport Inner Membrane	Included by getModelFromHomology
FEENTER2tpp	Enterochelin transport2 via ABC system periplasm	h2o_c + atp_c + enter_c -> adp_c + pi_c + h_c + enter_p	SL1344_2759	0	1000	0	Transport Inner Membrane	Included by getModelFromHomology
ARGDr	Arginine deiminase	h2o_c + arg__L_c -> nh4_c + citr__L_c	SL1344_4397	0	1000	0	Alternate Carbon Metabolism	Included by getModelFromHomology
OCBT	Ornithine carbamoyltransferase	orn_c + cbp_c <=> pi_c + h_c + citr__L_c	SL1344_4399 or SL1344_4395	-1000	1000	0	Arginine and Proline Metabolism	Included by getModelFromHomology
SALCHSXtex	Salmochelin SX via diffusion extracellular to periplasm	salchsx_e <=> salchsx_p	SL1344_0316 or SL1344_0936 or SL1344_1404 or SL1344_2237	-1000	1000	0	Transport Outer Membrane Porin	Included by getModelFromHomology
CSNt2pp	Cytosine transport in via proton symport (periplasm)	h_p + csn_p -> h_c + csn_c	SL1344_3305	0	1000	0	Transport Inner Membrane	Included by getModelFromHomology
CBMKr	Carbamate kinase	co2_c + atp_c + nh4_c <=> adp_c + 2 h_c + cbp_c	SL1344_0525 or SL1344_4396	-1000	1000	0	Unassigned	Included by getModelFromHomology
3PGt6pp	3 Phospho D glycerate phosphate antiporter periplasm	pi_c + 3pg_p -> pi_p + 3pg_c	SL1344_2367	0	1000	0	Transport Inner Membrane	Included by getModelFromHomology
2PGt6pp	D Glycerate 2 phosphate phosphate antiporter periplasm	pi_c + 2pg_p -> pi_p + 2pg_c	SL1344_2367	0	1000	0	Transport Inner Membrane	Included by getModelFromHomology
PEPt6pp	Phosphoenolpyruvate phosphate antiporter periplasm	pi_c + pep_p -> pi_p + pep_c	SL1344_2367	0	1000	0	Transport Inner Membrane	Included by getModelFromHomology
CSND	Cytosine deaminase	h2o_c + h_c + csn_c -> nh4_c + ura_c	SL1344_3306	0	1000	0	Nucleotide Salvage Pathway	Included by getModelFromHomology
ALCD19	Alcohol dehydrogenase (glycerol)	h_c + nadh_c + glyald_c <=> nad_c + glyc_c	SL1344_1557	-1000	1000	0	Alternate Carbon Metabolism	Included by getModelFromHomology
ALCD2x	Alcohol dehydrogenase (ethanol)	nad_c + etoh_c <=> h_c + nadh_c + acald_c	SL1344_1557 or SL1344_1497 or SL1344_1680 or SL1344_2424	-1000	1000	0	Pyruvate Metabolism	Included by getModelFromHomology
FALDH2	Formaldehyde dehydrogenase	nad_c + hmgth_c <=> h_c + nadh_c + Sfglutth_c	SL1344_1557	-1000	1000	0	Cofactor and Prosthetic Group Biosynthesis	Included by getModelFromHomology
TDPAGTA	DTDP-4-amino-4,6-dideoxy-D-glucose transaminase	glu__L_c + dtdp4d6dg_c -> akg_c + dtdp4addg_c	SL1344_3884	0	1000	0	Cell Envelope Biosynthesis	Included by getModelFromHomology
DPR	2-dehydropantoate 2-reductase	h_c + nadph_c + 2dhp_c -> nadp_c + pant__R_c	SL1344_3869 or SL1344_0428 or SL1344_2535	0	1000	0	Cofactor and Prosthetic Group Biosynthesis	Included by getModelFromHomology
PEPtex	Phosphoenolpyruvate transport via diffusion extracellular to periplasm	pep_e <=> pep_p	SL1344_0316 or SL1344_0936 or SL1344_1404 or SL1344_2237	-1000	1000	0	Transport Outer Membrane Porin	Included by getModelFromHomology
2PGtex	D Glycerate 2 phosphate transport via diffusion extracellular to periplasm	2pg_e <=> 2pg_p	SL1344_0316 or SL1344_0936 or SL1344_1404 or SL1344_2237	-1000	1000	0	Transport Outer Membrane Porin	Included by getModelFromHomology
3PGtex	3 Phospho D glycerate transport via diffusion extracellular to periplasm	3pg_e <=> 3pg_p	SL1344_0316 or SL1344_0936 or SL1344_1404 or SL1344_2237	-1000	1000	0	Transport Outer Membrane Porin	Included by getModelFromHomology
SERD_L	L-serine deaminase	ser__L_c -> nh4_c + pyr_c	SL1344_1755 or SL1344_2951 or SL1344_3212 or SL1344_1755 or SL1344_2951 or SL1344_3212 or SL1344_1755 or SL1344_2951 or SL1344_3212 or SL1344_2173	0	1000	0	Glycine and Serine Metabolism	Included by getModelFromHomology
CYTBD2pp	Cytochrome oxidase bd (menaquinol-8: 2 protons) (periplasm)	2 h_c + 0.5 o2_c + mql8_c -> h2o_c + 2 h_p + mqn8_c	SL1344_0722 or ( SL1344_1720 and SL1344_1721 )	0	1000	0	Oxidative Phosphorylation	Included by getModelFromHomology
CYTBDpp	Cytochrome oxidase bd (ubiquinol-8: 2 protons) (periplasm)	2 h_c + 0.5 o2_c + q8h2_c -> h2o_c + 2 h_p + q8_c	SL1344_0722 or ( SL1344_1720 and SL1344_1721 ) or SL1344_0722 or ( SL1344_1720 and SL1344_0723 )	0	1000	0	Oxidative Phosphorylation	Included by getModelFromHomology
TARTD	L(+)-tartrate dehydratase	tartr__L_c -> h2o_c + oaa_c	SL1344_3327 and SL1344_3326	0	1000	0	Alternate Carbon Metabolism	Included by getModelFromHomology
TDPDRR	DTDP-4-dehydrorhamnose reductase	h_c + nadph_c + dtdp4d6dm_c -> nadp_c + dtdprmn_c	SL1344_2073	0	1000	0	Cell Envelope Biosynthesis	Included by getModelFromHomology
NI2tpp	Nickel (+2) transport in via permease (no H+)	ni2_p -> ni2_c	SL1344_3906 or SL1344_2767	0	1000	0	Inorganic Ion Transport and Metabolism	Included by getModelFromHomology
ACANTHAT	Acetyl-CoA:anthranilate acetyltransferase	accoa_c + anth_c -> coa_c + acanth_c	SL1344_1513	0	1000	0	Tyrosine Tryptophan and Phenylalanine Metabolism	Included by getModelFromHomology
GLTPD	Galactitol-1-phosphate dehydrogenase	nad_c + galt1p_c <=> h_c + nadh_c + tag6p__D_c	SL1344_3234	-1000	1000	0	Alternate Carbon Metabolism	Included by getModelFromHomology
TGBPA	Tagatose-bisphosphate aldolase	tagdp__D_c <=> g3p_c + dhap_c	SL1344_3230 and SL1344_3226	-1000	1000	0	Alternate Carbon Metabolism	Included by getModelFromHomology
CAT	Catalase	2 h2o2_c -> 2 h2o_c + o2_c	SL1344_1253 or SL1344_4056 or SL1344_1662	0	0	0	Unassigned	Included by getModelFromHomology
CHORM	Chorismate mutase	chor_c -> pphn_c	SL1344_2625 or SL1344_2627	0	1000	0	Tyrosine Tryptophan and Phenylalanine Metabolism	Included by getModelFromHomology
GUI1	Glucuronate isomerase (D-glucuronate)	glcur_c <=> fruur_c	SL1344_3111	-1000	1000	0	Alternate Carbon Metabolism	Included by getModelFromHomology
TDPGDH	DTDPglucose 4,6-dehydratase	dtdpglu_c -> h2o_c + dtdp4d6dg_c	SL1344_2074 or SL1344_3881 or SL1344_2074 or SL1344_3881	0	1000	0	Cell Envelope Biosynthesis	Included by getModelFromHomology
GUI2	Glucuronate isomerase (D-galacturonate)	galur_c <=> tagur_c	SL1344_3111	-1000	1000	0	Alternate Carbon Metabolism	Included by getModelFromHomology
MNNH	D-mannonate hydrolyase	mana_c -> h2o_c + 2ddglcn_c	SL1344_3109	0	1000	0	Alternate Carbon Metabolism	Included by getModelFromHomology
MANAO	Mannonate oxidoreductase	nad_c + mana_c <=> h_c + nadh_c + fruur_c	SL1344_1438 or SL1344_3110	-1000	1000	0	Alternate Carbon Metabolism	Included by getModelFromHomology
DAPAL	2,3-diaminopropionate amonnia lyase	h2o_c + 23dappa_c -> 2 nh4_c + pyr_c	SL1344_0939	0	1000	0	Alternate Carbon Metabolism	Included by getModelFromHomology
UDPGALM	UDPgalactopyranose mutase	udpgal_c -> udpgalfur_c	SL1344_0700	0	1000	0	Cell Envelope Biosynthesis	Included by getModelFromHomology
HYD1pp	Hydrogenase (ubiquinone-8: 2 protons) (periplasm)	2 h_c + q8_c + h2_c -> 2 h_p + q8h2_c	SL1344_1468 or ( SL1344_1714 and SL1344_1467 ) or ( SL1344_1715 and SL1344_1716 ) or ( SL1344_3121 and SL1344_3124 ) or SL1344_1467 or ( SL1344_1715 and SL1344_1468 ) or SL1344_1714	0	1000	0	Oxidative Phosphorylation	Included by getModelFromHomology
HYD2pp	Hydrogenase (menaquinone8: 2 protons) (periplasm)	2 h_c + mqn8_c + h2_c -> 2 h_p + mql8_c	SL1344_1468 or ( SL1344_1714 and SL1344_1467 ) or ( SL1344_1715 and SL1344_1716 ) or ( SL1344_3121 and SL1344_3124 ) or SL1344_1467 or ( SL1344_1715 and SL1344_1468 ) or SL1344_1714	0	1000	0	Oxidative Phosphorylation	Included by getModelFromHomology
HYD3pp	Hydrogenase (Demethylmenaquinone-8: 2 protons) (periplasm)	2 h_c + h2_c + 2dmmq8_c -> 2 h_p + 2dmmql8_c	SL1344_1468 or ( SL1344_1714 and SL1344_1467 ) or ( SL1344_1715 and SL1344_1716 ) or ( SL1344_3121 and SL1344_3124 ) or SL1344_1467 or ( SL1344_1715 and SL1344_1468 ) or SL1344_1714	0	1000	0	Oxidative Phosphorylation	Included by getModelFromHomology
CITt4pp	Citrate transport via sodium symport periplasm	2 na1_p + cit_p -> cit_c + 2 na1_c	SL1344_0058	0	1000	0	Transport Inner Membrane	Included by getModelFromHomology
TDSK	Tetraacyldisaccharide 4'kinase	atp_c + lipidAds_c -> adp_c + h_c + lipidA_c	SL1344_0922	0	1000	0	Lipopolysaccharide Biosynthesis Recycling	Included by getModelFromHomology
TETtex	Tetrathionate transport via diffusion extracellular to periplasm	tet_e <=> tet_p	SL1344_0316 or SL1344_0936 or SL1344_1404 or SL1344_2237	-1000	1000	0	Transport Outer Membrane Porin	Included by getModelFromHomology
FOAMtex	Formamide transport via diffusion extracellular to periplasm	frmd_e <=> frmd_p	SL1344_0316 or SL1344_0936 or SL1344_1404 or SL1344_2237	-1000	1000	0	Transport Outer Membrane Porin	Included by getModelFromHomology
DDGLCNt2rpp	2-dehydro-3-deoxy-D-gluconate transport via proton symport, reversible (periplasm)	h_p + 2ddglcn_p <=> h_c + 2ddglcn_c	SL1344_0162	-1000	1000	0	Transport Inner Membrane	Included by getModelFromHomology
CITt_kt	Citrate proton symport periplasm	h_p + cit_p -> h_c + cit_c	SL1344_0671	0	1000	0	Transport Inner Membrane	Included by getModelFromHomology
TARTRDtex	D-tartrate transport via diffusion (extracellular to periplasm)	tartr__D_e <=> tartr__D_p	SL1344_0316 or SL1344_0936 or SL1344_1404 or SL1344_2237	-1000	1000	0	Transport Outer Membrane Porin	Included by getModelFromHomology
TDSR1	Thiol:disulfide reductase (DsbC)	dsbcox_p + dsbdrd_c -> dsbcrd_p + dsbdox_c	SL1344_3019 and SL1344_4260	0	1000	0	Transport Inner Membrane	Included by getModelFromHomology
NI2uabcpp	Nickel transport via ABC system (uptake, periplasm)	h2o_c + atp_c + ni2_p -> adp_c + pi_c + h_c + ni2_c	SL1344_3728 or SL1344_4387	0	1000	0	Inorganic Ion Transport and Metabolism	Included by getModelFromHomology
TARTRDtpp	D Tartrate facilitated transport periplasm	tartr__D_p <=> tartr__D_c	SL1344_3328	-1000	1000	0	Transport Inner Membrane	Included by getModelFromHomology
GALCTD	Galactarate dehydratase	galct__D_c -> h2o_c + 5dh4dglc_c	SL1344_3223 or SL1344_3662	0	1000	0	Alternate Carbon Metabolism	Included by getModelFromHomology
SHSL1	O-succinylhomoserine lyase (L-cysteine)	cys__L_c + suchms_c -> h_c + succ_c + cyst__L_c	SL1344_4049	0	1000	0	Methionine Metabolism	Included by getModelFromHomology
ASPt2_3pp	L-asparate transport via proton symport (3 H) (periplasm)	3 h_p + asp__L_p -> 3 h_c + asp__L_c	SL1344_4262 or SL1344_4238 or SL1344_3564	0	1000	0	Transport Inner Membrane	Included by getModelFromHomology
FEROXBFEabcpp	Ferrioxamine B fe transport via ABC system periplasm	h2o_c + atp_c + feroxBfe_p -> adp_c + pi_c + h_c + feroxBfe_c	SL1344_0195 and SL1344_0193 and SL1344_0194	0	1000	0	Transport Inner Membrane	Included by getModelFromHomology
SUCFUMtpp	Succinate:fumarate antiporter (periplasm)	succ_c + fum_p <=> fum_c + succ_p	SL1344_4238 or SL1344_0615 or SL1344_4262 or SL1344_3564	-1000	1000	0	Transport Inner Membrane	Included by getModelFromHomology
SUCCt2_3pp	Succintate transport via proton symport (3 H) (periplasm)	3 h_p + succ_p -> 3 h_c + succ_c	SL1344_4238 or SL1344_4262 or SL1344_3564	0	1000	0	Transport Inner Membrane	Included by getModelFromHomology
FUMt2_3pp	Fumarate transport via proton symport (3 H) (periplasm)	3 h_p + fum_p -> 3 h_c + fum_c	SL1344_4262 or SL1344_4238 or SL1344_0615 or SL1344_3564	0	1000	0	Transport Inner Membrane	Included by getModelFromHomology
MALt2_3pp	Malate transport via proton symport (3 H) (periplasm)	3 h_p + mal__L_p -> 3 h_c + mal__L_c	SL1344_4238 or SL1344_4262 or SL1344_3564	0	1000	0	Transport Inner Membrane	Included by getModelFromHomology
ALAALAD_1	D alanine D alanine dipeptidase	h2o_p + alaala_p -> 2 ala__D_p	SL1344_1530	0	1000	0	Murein Recycling	Included by getModelFromHomology
DMSOR1pp	Dimethyl sulfoxide reductase (Menaquinol 8) (periplasm)	mql8_c + dmso_p -> h2o_p + mqn8_c + dms_p	SL1344_0902 or SL1344_1428 or SL1344_1429 or ( SL1344_4242 and SL1344_0902 ) or SL1344_1428 or SL1344_1429 or SL1344_2492 or ( SL1344_4242 and SL1344_1427 and SL1344_1426 ) or SL1344_0902 or SL1344_1428 or SL1344_1429 or SL1344_2492 or ( SL1344_4242 and SL1344_0903 and SL1344_0904 ) or ( SL1344_2490 and SL1344_0902 ) or SL1344_1428 or ( SL1344_2492 and SL1344_2491 )	0	1000	0	Oxidative Phosphorylation	Included by getModelFromHomology
DMSOR2pp	Dimethyl sulfoxide reductase (Demethylmenaquinol 8) (periplasm)	2dmmql8_c + dmso_p -> h2o_p + dms_p + 2dmmq8_c	SL1344_0902 or SL1344_1428 or SL1344_1429 or SL1344_2492 or ( SL1344_4242 and SL1344_0903 and SL1344_0904 ) or ( SL1344_2490 and SL1344_0902 ) or SL1344_1428 or ( SL1344_2492 and SL1344_2491 )	0	1000	0	Oxidative Phosphorylation	Included by getModelFromHomology
NAt3pp	Sodium transport out via proton antiport (cytoplasm to periplasm)	h_p + na1_c -> h_c + na1_p	SL1344_0842 or SL1344_1699 or SL1344_1486	0	1000	0	Inorganic Ion Transport and Metabolism	Included by getModelFromHomology
TAGtex	D Tagatose transport via diffusion extracellular to periplasm	tag__D_e <=> tag__D_p	SL1344_0316 or SL1344_0936 or SL1344_1404 or SL1344_2237	-1000	1000	0	Transport Outer Membrane Porin	Included by getModelFromHomology
TAGptspp	D Tagatose transport via PEPPyr PTS periplasm	pep_c + tag__D_p -> pyr_c + tag1p__D_c	SL1344_3228 and SL1344_3229 and SL1344_2395	0	1000	0	Transport Inner Membrane	Included by getModelFromHomology
TAG1PK	D Tagatose 1 phosphate kinase	atp_c + tag1p__D_c -> adp_c + h_c + tagdp__D_c	SL1344_1261 or SL1344_3227	0	1000	0	Alternate Carbon Metabolism	Included by getModelFromHomology
FE2abcpp	Iron (II) transport via ABC system (periplasm)	h2o_c + atp_c + fe2_p -> adp_c + pi_c + h_c + fe2_c	SL1344_3473 or ( SL1344_2841 and SL1344_2842 and SL1344_2843 and SL1344_2844 )	0	1000	0	Inorganic Ion Transport and Metabolism	Included by getModelFromHomology
MNabc_1	Manganese Mn2 transport via ABC system periplasm	h2o_c + atp_c + mn2_p -> adp_c + pi_c + h_c + mn2_c	SL1344_2841 and SL1344_2842 and SL1344_2843 and SL1344_2844	0	1000	0	Inorganic Ion Transport and Metabolism	Included by getModelFromHomology
TETDHpp1	Tetrathionate Dehydrogenase menaquinone 8 periplasm	mql8_c + tet_p -> 2 h_p + mqn8_c + 2 tsul_p	SL1344_1317 and SL1344_1319 and SL1344_1318	0	1000	0	Oxidative Phosphorylation	Included by getModelFromHomology
TETDHpp2	Tetrathionate Dehydrogenase Demethylmenaquinol 8 periplasm	2dmmql8_c + tet_p -> 2 h_p + 2 tsul_p + 2dmmq8_c	SL1344_1317 and SL1344_1319 and SL1344_1318	0	1000	0	Oxidative Phosphorylation	Included by getModelFromHomology
4IZ5PPH	4 Imidazolone 5 propanoate propionase	h2o_c + 4izp_c -> nflgln_c	SL1344_0764	0	1000	0	Histidine Metabolism	Included by getModelFromHomology
NFLGLNH	N Formimino L glutamate formiminohydrolase	h2o_c + nflgln_c -> glu__L_c + frmd_c	SL1344_0765	0	1000	0	Histidine Metabolism	Included by getModelFromHomology
FEROXEFEabcpp	Ferrioxamine E fe transport via ABC system periplasm	h2o_c + atp_c + feroxEfe_p -> adp_c + pi_c + h_c + feroxEfe_c	SL1344_0195 and SL1344_0193 and SL1344_0194	0	1000	0	Transport Inner Membrane	Included by getModelFromHomology
TETDHpp3	Tetrathionate Dehydrogenase ubiquinone 8 periplasm	q8h2_c + tet_p -> 2 h_p + q8_c + 2 tsul_p	SL1344_1317 and SL1344_1319 and SL1344_1318	0	1000	0	Oxidative Phosphorylation	Included by getModelFromHomology
SO3R	Sulfite reductase	5 h_c + 3 nadh_c + so3_c -> 3 h2o_c + 3 nad_c + h2s_c	SL1344_2510 and SL1344_2511 and SL1344_2512	0	1000	0	Glycerophospholipid Metabolism	Included by getModelFromHomology
FEROXGFEabcpp	Ferrioxamine G fe transport via ABC system periplasm	h2o_c + atp_c + feroxGfe_p -> adp_c + pi_c + h_c + feroxGfe_c	SL1344_0195 and SL1344_0193 and SL1344_0194	0	1000	0	Transport Inner Membrane	Included by getModelFromHomology
MG2uabcpp	Magnesium (Mg+2) ABC transporter (ubtake, periplasm)	h2o_c + atp_c + mg2_p -> adp_c + pi_c + h_c + mg2_c	SL1344_3728 or SL1344_4387 or SL1344_3728 or SL1344_4387	0	1000	0	Inorganic Ion Transport and Metabolism	Included by getModelFromHomology
UPPDC1	Uroporphyrinogen decarboxylase (uroporphyrinogen III)	4 h_c + uppg3_c -> 4 co2_c + cpppg3_c	SL1344_4106	0	1000	0	Cofactor and Prosthetic Group Biosynthesis	Included by getModelFromHomology
AIRSK	Aminoimidazole riboside kinase	atp_c + airs_c -> adp_c + h_c + air_c	SL1344_4015	0	1000	0	Purine and Pyrimidine Biosynthesis	Included by getModelFromHomology
OA5VL_ST	O-antigen 5 polymerase with very long chain	100 udcpo5_p -> 99 h_p + 99 udcpdp_p + OA_ST_p	SL1344_1266 and SL1344_0577	0	1000	0	Cell Envelope Biosynthesis	Included by getModelFromHomology
OAO4t3pp	O-antigen translocase	udcpo4_c -> udcpo4_p	SL1344_3885	0	0	0	Transport	Included by getModelFromHomology
FEENTERR3	Fe-enterobactin reduction (Fe(III)-unloading)	rbflvrd_c + 2 feenter_c -> 2 h_c + 2 fe2_c + ribflv_c + 2 enter_c	SL1344_0574	0	1000	0	Inorganic Ion Transport and Metabolism	Included by getModelFromHomology
FEROXBFEtex	Ferrioxamine B fe transport via diffusion extracellular to periplasm	feroxBfe_e <=> feroxBfe_p	SL1344_0359	-1000	1000	0	Transport Outer Membrane	Included by getModelFromHomology
SALCHS4FER1	Salmochelin S4 Fe III reduction Fe III unloading	fadh2_c + 2 salchs4fe_c -> 2 h_c + fad_c + 2 fe2_c + 2 salchs4_c	SL1344_2760	0	1000	0	Inorganic Ion Transport and Metabolism	Included by getModelFromHomology
FEROXEFEtex	Ferrioxamine E fe transport via diffusion extracellular to periplasm	feroxEfe_e <=> feroxEfe_p	SL1344_0359	-1000	1000	0	Transport Outer Membrane	Included by getModelFromHomology
SALCHS4FER2	Salmochelin S4 Fe III reduction Fe III unloading	fmnh2_c + 2 salchs4fe_c -> 2 h_c + 2 fe2_c + fmn_c + 2 salchs4_c	SL1344_2760	0	1000	0	Inorganic Ion Transport and Metabolism	Included by getModelFromHomology
SALCHS4FER3	Salmochelin S4 Fe III reduction Fe III unloading	rbflvrd_c + 2 salchs4fe_c -> 2 h_c + 2 fe2_c + ribflv_c + 2 salchs4_c	SL1344_2760	0	1000	0	Inorganic Ion Transport and Metabolism	Included by getModelFromHomology
4HTHRtex	4-hydroxy-L-threonine transport	4hthr_e <=> 4hthr_p	SL1344_0316 or SL1344_0936 or SL1344_1404 or SL1344_2237	-1000	1000	0	Transport	Included by getModelFromHomology
FEROXGtex	Ferrioxamine G transport via diffusion extracellular to periplasm	feroxG_e <=> feroxG_p	SL1344_0316 or SL1344_0936 or SL1344_1404 or SL1344_2237	-1000	1000	0	Transport Outer Membrane Porin	Included by getModelFromHomology
4HTHRtrpp	4-hydroxy-L-threonine transport	h_p + 4hthr_p <=> h_c + 4hthr_c	SL1344_3215	-1000	1000	0	Transport, Inner Membrane	Included by getModelFromHomology
4HTHRK	4-Hydroxy-L-threonine kinase	4hthr_c + atp_c -> adp_c + h_c + phthr_c	SL1344_0003	0	1000	0	Cofactor and Prosthetic Group Biosynthesis	Included by getModelFromHomology
HISDr	Histidase r	his__L_c -> nh4_c + urcan_c	SL1344_0768	0	0	0	Histidine Metabolism	Included by getModelFromHomology
FEROXEtex	Ferrioxamine E transport via diffusion extracellular to periplasm	feroxE_e <=> feroxE_p	SL1344_0316 or SL1344_0936 or SL1344_1404 or SL1344_2237	-1000	1000	0	Transport Outer Membrane Porin	Included by getModelFromHomology
AB6PGH	Arbutin 6-phosphate glucohydrolase	h2o_c + arbt6p_c -> g6p_c + hqn_c	SL1344_3027	0	0	0	Alternate Carbon Metabolism	Included by getModelFromHomology
SARCOX	Sarcosine oxidase	h2o_c + o2_c + sarcs_c -> h2o2_c + gly_c + fald_c	SL1344_1097	0	0	0	Glycine and Serine Metabolism	Included by getModelFromHomology
AADDGT	DTDP-N-4-acetamido-4,6-dideoxy-D-galactose transferase	unagamu_c + dtdp4aaddg_c -> h_c + dtdp_c + unagamuf_c	SL1344_3886	0	1000	0	lipopolysaccharide biosynthesis	Included by getModelFromHomology
ENTERHpp	Enterobactin hydrolase	h2o_c + enter_p -> 23dhbzs3_p	SL1344_2761	0	0.0001	0	Inorganic Ion Transport and Metabolism	Included by getModelFromHomology
SALCHS4Hpp	Salmochelin s4 hydrolase	h2o_p + salchs4_p -> salchs2_p	SL1344_2761	0	0.0001	0	Inorganic Ion Transport and Metabolism	Included by getModelFromHomology
FE3HOXabcpp	Ferric-dicitrate transport via ABC system (periplasm)	h2o_c + atp_c + fe3hox_p -> adp_c + pi_c + h_c + fe3hox_c	SL1344_0195 and SL1344_0193 and SL1344_0194	0	1000	0	Inorganic Ion Transport and Metabolism	Included by getModelFromHomology
FEOXAMR1	Ferroxamine reductase	fadh2_c + 2 feoxam_c -> 2 h_c + fad_c + 2 fe2_c + 2 feoxam_un_c	SL1344_3933	0	1000	0	Inorganic Ion Transport and Metabolism	Included by getModelFromHomology
FEOXAMR2	Ferroxamine reductase	fmnh2_c + 2 feoxam_c -> 2 h_c + 2 fe2_c + fmn_c + 2 feoxam_un_c	SL1344_3933	0	1000	0	Inorganic Ion Transport and Metabolism	Included by getModelFromHomology
FEOXAMR3	Ferroxamine reductase	rbflvrd_c + 2 feoxam_c -> 2 h_c + 2 fe2_c + ribflv_c + 2 feoxam_un_c	SL1344_3933	0	1000	0	Inorganic Ion Transport and Metabolism	Included by getModelFromHomology
SALCHS4FEHpp	Salmochelin s4 fe3 hydrolase	h2o_p + salchs4fe_p -> salchs2fe_p	SL1344_2761	0	0.0001	0	Inorganic Ion Transport and Metabolism	Included by getModelFromHomology
FEROXBtex	Ferrioxamine B transport via diffusion extracellular to periplasm	feroxB_e <=> feroxB_p	SL1344_0316 or SL1344_0936 or SL1344_1404 or SL1344_2237	-1000	1000	0	Transport Outer Membrane Porin	Included by getModelFromHomology
HDCAt2pp	Hexadecanoate transport via proton symport	h_p + hdca_p -> h_c + hdca_c	SL1344_2360	0	1000	0	Transport	Included by getModelFromHomology
FEDHBZS3R1	Fe3dhbzs3 Fe III reduction and offloading	fadh2_c + 2 fe3dhbzs3_c -> 2 h_c + fad_c + 2 fe2_c + 2 23dhbzs3_c	SL1344_2760 or SL1344_0574	0	1000	0	Inorganic Ion Transport and Metabolism	Included by getModelFromHomology
FEDHBZS3R2	Fe3dhbzs3 Fe III reduction and offloading	fmnh2_c + 2 fe3dhbzs3_c -> 2 h_c + 2 fe2_c + fmn_c + 2 23dhbzs3_c	SL1344_2760 or SL1344_0574	0	1000	0	Inorganic Ion Transport and Metabolism	Included by getModelFromHomology
FEDHBZS3R3	Fe3dhbzs3 Fe III reduction and offloading	rbflvrd_c + 2 fe3dhbzs3_c -> 2 h_c + 2 fe2_c + ribflv_c + 2 23dhbzs3_c	SL1344_2760 or SL1344_0574	0	1000	0	Inorganic Ion Transport and Metabolism	Included by getModelFromHomology
OCDCAt2pp	Octadecanoate transport via proton symport	h_p + ocdca_p -> h_c + ocdca_c	SL1344_2361	0	1000	0	Transport	Included by getModelFromHomology
OCDCEAt2pp	Octadecenoate transport via proton symport	h_p + ocdcea_p -> h_c + ocdcea_c	SL1344_2361	0	1000	0	Transport	Included by getModelFromHomology
TTDCAt2pp	Tetradecanoate transport via proton symport	h_p + ttdca_p -> ttdca_c + h_c	SL1344_2362	0	1000	0	Transport	Included by getModelFromHomology
SALCHS2FEtonex	Salmochelin s2 Fe III import	h_p + salchs2fe_e -> h_c + salchs2fe_p	SL1344_0573 or SL1344_2762	0	1000	0	Inorganic Ion Transport and Metabolism	Included by getModelFromHomology
DDCAt2pp	Dodecanoate transport via proton symport	h_p + ddca_p -> ddca_c + h_c	SL1344_2362	0	1000	0	Transport	Included by getModelFromHomology
SALCHS2FEabcpp	Salmochelin s2 Fe III transport via ABC system periplasm	h2o_c + atp_c + salchs2fe_p -> adp_c + pi_c + h_c + salchs2fe_c	SL1344_0582 and SL1344_0578 and SL1344_0580 and SL1344_0579	0	1000	0	Inorganic Ion Transport and Metabolism	Included by getModelFromHomology
SALCHS2FER1	Salmochelin s2 Fe III reduction and offloading	fadh2_c + 2 salchs2fe_c -> 2 h_c + fad_c + 2 fe2_c + 2 salchs2_c	SL1344_2760	0	1000	0	Inorganic Ion Transport and Metabolism	Included by getModelFromHomology
SALCHS2FER2	Salmochelin s2 Fe III reduction and offloading	fmnh2_c + 2 salchs2fe_c -> 2 h_c + 2 fe2_c + fmn_c + 2 salchs2_c	SL1344_2760	0	1000	0	Inorganic Ion Transport and Metabolism	Included by getModelFromHomology
SALCHS2FER3	Salmochelin s2 Fe III reduction and offloading	rbflvrd_c + 2 salchs2fe_c -> 2 h_c + 2 fe2_c + ribflv_c + 2 salchs2_c	SL1344_2760	0	1000	0	Inorganic Ion Transport and Metabolism	Included by getModelFromHomology
SALCHS2H	Salmochelin s2 hydrolase	h2o_c + salchs2_c -> salchsx_c + salchs1_c	SL1344_2760	0	1000	0	Inorganic Ion Transport and Metabolism	Included by getModelFromHomology
SALCHS1H	Salmochelin s1 hydrolase	h2o_c + salchs1_c -> 23dhbzs_c + salchsx_c	SL1344_2760	0	1000	0	Inorganic Ion Transport and Metabolism	Included by getModelFromHomology
ENTERH	Enterobactin hydrolase	h2o_c + enter_c -> 23dhbzs3_c	SL1344_2760 or SL1344_0574	0	1000	0	Inorganic Ion Transport and Metabolism	Included by getModelFromHomology
DHBZS3H	23DHBS polymer hydrolase	h2o_c + 23dhbzs3_c -> 23dhbzs_c + 23dhbzs2_c	SL1344_2760 or SL1344_0574	0	1000	0	Inorganic Ion Transport and Metabolism	Included by getModelFromHomology
DHBZS2H	23DHBS polymer hydrolase	h2o_c + 23dhbzs2_c -> 2 23dhbzs_c	SL1344_2760 or SL1344_0574	0	1000	0	Inorganic Ion Transport and Metabolism	Included by getModelFromHomology
DRIBtpp	Deoxy D ribose transport via proton symport periplasm	h_p + drib_p <=> h_c + drib_c	SL1344_3758	-1000	1000	0	Transport Inner Membrane	Included by getModelFromHomology
FEENTERtex	Enterochelin transport (secretion periplasm)	h_p + enter_p -> h_c + enter_e	SL1344_3160	0	1000	0	Inorganic Ion Transport and Metabolism	Included by getModelFromHomology
ENTERGLCT1	Glycosyl transferase	enter_c + udpg_c -> h_c + udp_c + entermg_c	SL1344_2758	0	1000	0	Inorganic Ion Transport and Metabolism	Included by getModelFromHomology
ENTERGLCT2	Glycosyl transferase	udpg_c + entermg_c -> h_c + udp_c + salchs4_c	SL1344_2758	0	1000	0	Inorganic Ion Transport and Metabolism	Included by getModelFromHomology
DRBK	Deoxyribokinase	atp_c + drib_c -> adp_c + h_c + 2dr5p_c	SL1344_3759	0	1000	0	Alternate Carbon Metabolism	Included by getModelFromHomology
FEROXBFER1	Ferrioxamine Fe III reduction and offloading	fadh2_c + 2 feroxBfe_c -> 2 h_c + fad_c + 2 fe2_c + 2 feroxB_c	SL1344_3933	0	1000	0	Inorganic Ion Transport and Metabolism	Included by getModelFromHomology
FEROXBFER2	Ferrioxamine Fe III reduction and offloading	fmnh2_c + 2 feroxBfe_c -> 2 h_c + 2 fe2_c + fmn_c + 2 feroxB_c	SL1344_3933	0	1000	0	Inorganic Ion Transport and Metabolism	Included by getModelFromHomology
DRIBtex	Deoxyribose transport via diffusion extracellular to periplasm	drib_e <=> drib_p	SL1344_0316 or SL1344_0936 or SL1344_1404 or SL1344_2237	-1000	1000	0	Transport Outer Membrane Porin	Included by getModelFromHomology
FEROXBFER3	Ferrioxamine Fe III reduction and offloading	rbflvrd_c + 2 feroxBfe_c -> 2 h_c + 2 fe2_c + ribflv_c + 2 feroxB_c	SL1344_3933	0	1000	0	Inorganic Ion Transport and Metabolism	Included by getModelFromHomology
SLCYSS	O-acetyl-L-serine sulfhydrylase	acser_c + tsul_c -> ac_c + scys__L_c	SL1344_2403	0	1000	0		Included by getModelFromHomology
FEROXEFER1	Ferrioxamine Fe III reduction and offloading	fadh2_c + 2 feroxEfe_c -> 2 h_c + fad_c + 2 fe2_c + 2 feroxE_c	SL1344_3933	0	1000	0	Inorganic Ion Transport and Metabolism	Included by getModelFromHomology
FEROXEFER2	Ferrioxamine Fe III reduction and offloading	fmnh2_c + 2 feroxEfe_c -> 2 h_c + 2 fe2_c + fmn_c + 2 feroxE_c	SL1344_3933	0	1000	0	Inorganic Ion Transport and Metabolism	Included by getModelFromHomology
FEROXEFER3	Ferrioxamine Fe III reduction and offloading	rbflvrd_c + 2 feroxEfe_c -> 2 h_c + 2 fe2_c + ribflv_c + 2 feroxE_c	SL1344_3933	0	1000	0	Inorganic Ion Transport and Metabolism	Included by getModelFromHomology
FEROXGFER1	Ferrioxamine Fe III reduction and offloading	fadh2_c + 2 feroxGfe_c -> 2 h_c + fad_c + 2 fe2_c + 2 feroxG_c	SL1344_3933	0	1000	0	Inorganic Ion Transport and Metabolism	Included by getModelFromHomology
FEROXGFER2	Ferrioxamine Fe III reduction and offloading	fmnh2_c + 2 feroxGfe_c -> 2 h_c + 2 fe2_c + fmn_c + 2 feroxG_c	SL1344_3933	0	1000	0	Inorganic Ion Transport and Metabolism	Included by getModelFromHomology
FEROXGFER3	Ferrioxamine Fe III reduction and offloading	rbflvrd_c + 2 feroxGfe_c -> 2 h_c + 2 fe2_c + ribflv_c + 2 feroxG_c	SL1344_3933	0	1000	0	Inorganic Ion Transport and Metabolism	Included by getModelFromHomology
GULNLtex	L-gulonate transport	guln__L_e <=> guln__L_p	SL1344_0316 or SL1344_0936 or SL1344_1404 or SL1344_2237	-1000	1000	0	Transport	Included by getModelFromHomology
HHDDI	2-hydroxyhepta-2,4-diene-1,7-dioate isomerase	2hh24dd_c <=> 2ohed_c	SL1344_1040	-1000	1000	0		Included by getModelFromHomology
DXYLUDtex	1-deoxy-d-xyluose transport	dxyl_e <=> dxyl_p	SL1344_0316 or SL1344_0936 or SL1344_1404 or SL1344_2237	-1000	1000	0	Transport	Included by getModelFromHomology
MUREINLPPTP	L,D-transpeptidase	lpp_p + murein5p5p_p -> ala__D_p + murein_lpp_p	SL1344_0812 or SL1344_1152 or SL1344_1309	0	1000	0	Murein lpp biosynthesis	Included by getModelFromHomology
INOSR	Ketoinositol reductase	nadp_c + inost_c <=> h_c + nadph_c + 2ins_c	SL1344_4363 or SL1344_4357	-1000	1000	0	Alternate Carbon Metabolism	Included by getModelFromHomology
MMSAD3	Methylmalonate-semialdehyde dehydrogenase (malonic semialdehyde)	nad_c + coa_c + msa_c -> co2_c + nadh_c + accoa_c	SL1344_4354	0	1000	0		Included by getModelFromHomology
PROLPPGT160	Glyceryl Transferase - murein	pg160_c + prolpp_c -> 2agpg160_c + glyceryl_prolpp_c	SL1344_2980	0	1000	0	Murein lpp biosynthesis	Included by getModelFromHomology
DMBZIDS	DMB synthase	h_c + nac_c + 5prdmbz_c -> nicrnt_c + dmbzid_c	SL1344_1992	0	1000	0	Cofactor and Prosthetic Group Biosynthesis	Included by getModelFromHomology
2HH24DDH1	2hh24dd hydratase	h2o_c + 2hh24dd_c -> 24dhhed_c	SL1344_1044	0	1000	0	Alternate Carbon Metabolism	Included by getModelFromHomology
GALCTND	Galactonate dehydratase	galctn__D_c -> h2o_c + 2dh3dgal_c	SL1344_3794	0	1000	0	Alternate Carbon Metabolism	Included by getModelFromHomology
CHITPH	Chitobiose-6-phosphate hydrolase	h2o_c + chit6p_c -> acgam_c + acgam6p_c	SL1344_1251	0	0	0	Alternate Carbon Metabolism	Included by getModelFromHomology
FEENTERR1	Fe-enterobactin reduction (Fe(III)-unloading)	fadh2_c + 2 feenter_c -> 2 h_c + fad_c + 2 fe2_c + 2 enter_c	SL1344_0574	0	1000	0	Inorganic Ion Transport and Metabolism	Included by getModelFromHomology
FEENTERR2	Fe-enterobactin reduction (Fe(III)-unloading)	fmnh2_c + 2 feenter_c -> 2 h_c + 2 fe2_c + fmn_c + 2 enter_c	SL1344_0574	0	1000	0	Inorganic Ion Transport and Metabolism	Included by getModelFromHomology
D5KGK	2-Deoxy-5-Keto-D-gluconate kinase	atp_c + d5kg_c -> adp_c + h_c + d5kgp_c	SL1344_4353	0	1000	0	Alternate Carbon metabolism	Included by getModelFromHomology
DHEDAA	2,4-dihydroxyhept-2-ene-1,7-dioic acid aldolase	24dhhed_c -> sucsal_c + pyr_c	SL1344_1045 and SL1344_2258	0	1000	0	Alternate Carbon metabolism	Included by getModelFromHomology
OACT	O-antigen Acetyl-Transferase	accoa_c + udcpo4_c -> coa_c + udcpo5_c	SL1344_2208	0	1000	0	Cell Envelope Biosynthesis	Included by getModelFromHomology
UDCPAT	Abequosyl transferase	cdpabeq_c + udcpgrm_c -> h_c + cdp_c + udcpo4_c	SL1344_2064	0	1000	0	Cell Envelope Biosynthesis	Included by getModelFromHomology
UDCPMT	Mannosyl transferase	gdpmann_c + udcpgr_c -> h_c + gdp_c + udcpgrm_c	SL1344_2063	0	1000	0	Cell Envelope Biosynthesis	Included by getModelFromHomology
UDCPRT	Rhamnosyl transferase	dtdprmn_c + udcpg_c -> h_c + dtdp_c + udcpgr_c	SL1344_2062	0	1000	0	Cell Envelope Biosynthesis	Included by getModelFromHomology
UDCPGT	Undecaprenol-phosphate galactosephosphotransferase	2 h_c + udcpp_c + udpgal_c -> ump_c + udcpg_c	SL1344_2059	0	1000	0	Cell Envelope Biosynthesis	Included by getModelFromHomology
TCBO	Tricarballylate oxidase	q8_c + tcb_c -> acon_C_c + q8h2_c	SL1344_0672 and SL1344_0673	0	1000	0	Alternate Carbon Metabolism	Included by getModelFromHomology
GLYBt2pp	Glycine betaine transport via proton symport (periplasm)	h_p + glyb_p <=> h_c + glyb_c	SL1344_4227	-1000	1000	0	Transport	Included by getModelFromHomology
RNAMtpp	Nicotinamide riboside transport	rnam_p -> rnam_c	SL1344_0734	0	1000	0	Transport	Included by getModelFromHomology
OAO5t3pp	O-antigen unit (O5) translocase	h_p + udcpo5_c -> h_c + udcpo5_p	SL1344_3885	0	1000	0	Transport	Included by getModelFromHomology
TCBt2pp	Tricarballylate transport in via proton symport	h_p + tcb_p -> h_c + tcb_c	SL1344_0671	0	1000	0	Transport	Included by getModelFromHomology
TTONR1pp	Trithionate Reductase	mql8_c + tton_p -> 4 h_c + mqn8_c + tsul_p + so3_p	SL1344_1317 and SL1344_1318 and SL1344_1319	0	1000	0	Oxidative Phosphorylation	Included by getModelFromHomology
TTONR2pp	Trithionate Reductase	q8h2_c + tton_e -> 4 h_c + q8_c + tsul_e + so3_e	SL1344_1317 and SL1344_1318 and SL1344_1319	0	1000	0	Oxidative Phosphorylation	Included by getModelFromHomology
LEUt4rpp	L-leucine transport in via sodium symport	na1_p + leu__L_p <=> na1_c + leu__L_c	SL1344_0394	-1000	1000	0	Transport	Included by getModelFromHomology
UPLA4NT	Undecaprenyl phosphate 4-amino-4-deoxy L-arabinose synthase	udcpp_c + udpLa4n_c -> udp_c + uLa4n_c	SL1344_2267	0	1000	0	Cell Envelope Biosynthesis	Included by getModelFromHomology
PSUDS	Pseudouridylate synthase	2 h_c + r5p_c + ura_c -> h2o_c + psd5p_c	SL1344_2622	0	1000	0	Translation	Included by getModelFromHomology
NNDMBRT	Nicotinate-nucleotide dimethylbenzimidazole phosphoribosyltransferase	nicrnt_c + dmbzid_c -> h_c + nac_c + 5prdmbz_c	SL1344_1992 or SL1344_1158	0	1000	0	Cofactor and Prosthetic Group Biosynthesis	Included by getModelFromHomology
OAL_ST	O-antigen ligase	colipa_p + OA_ST_p -> h_p + udcpdp_p + colipaOA_e	SL1344_3679	0	1000	0	Cell Envelope Biosynthesis	Included by getModelFromHomology
OA4L_ST	O-antigen 4 polymerase with long chain	25 udcpo4_p -> 24 h_p + 24 udcpdp_p + OA_ST_p	SL1344_1266 and SL1344_2056	0	0	0	Cell Envelope Biosynthesis	Included by getModelFromHomology
OA5L_ST	O-antigen 5 polymerase with long chain	25 udcpo5_p -> 24 h_p + 24 udcpdp_p + OA_ST_p	SL1344_1266 and SL1344_2056	0	1000	0	Cell Envelope Biosynthesis	Included by getModelFromHomology
OA4VL_ST	O-antigen 4 polymerase with very long chain	100 udcpo4_p -> 99 h_p + 99 udcpdp_p + OA_ST_p	SL1344_1266 and SL1344_0577	0	0	0	Cell Envelope Biosynthesis	Included by getModelFromHomology

## Sheet: Metabolite List
Abbreviation	Description	Charged formula	Compartment
3hoctaACP_c	(R)-3-Hydroxyoctadecanoyl-[acyl-carrier protein]	C402H637O144N96P1S3	Cytoplasm
3hcvac11eACP_c	(R)-3-hydroxy-cis-vacc-11-enoyl-[acyl-carrier protein]	C402H635O144N96P1S3	Cytoplasm
t3c11vaceACP_c	Trans-3-cis-11-vacceoyl-[acyl-carrier protein]	C402H633O143N96P1S3	Cytoplasm
3haACP_c	(3R)-3-Hydroxyacyl-[acyl-carrier protein]	C388H609O144N96P1S3	Cytoplasm
but2eACP_c	But-2-enoyl-[acyl-carrier protein]	C388H607O143N96P1S3	Cytoplasm
3hhexACP_c	(R)-3-Hydroxyhexanoyl-[acyl-carrier protein]	C390H613O144N96P1S3	Cytoplasm
thex2eACP_c	Trans-Hex-2-enoyl-[acyl-carrier protein]	C390H611O143N96P1S3	Cytoplasm
toct2eACP_c	Trans-Oct-2-enoyl-[acyl-carrier protein]	C392H615O143N96P1S3	Cytoplasm
3hoctACP_c	(R)-3-Hydroxyoctanoyl-[acyl-carrier protein]	C392H617O144N96P1S3	Cytoplasm
3dhguln_c	3-Dehydro-L-gulonate	C6H9O7	Cytoplasm
3dhgulnp_c	3-keto-L-gulonate-6-phosphate	C6H8O10P	Cytoplasm
uri_p	Uridine	C9H12N2O6	Periplasm
pi_p	Phosphate	HO4P	Periplasm
cytd_p	Cytidine	C9H13N3O5	Periplasm
adn_p	Adenosine	C10H13N5O4	Periplasm
gsn_p	Guanosine	C10H13N5O5	Periplasm
3odecACP_c	3-Oxodecanoyl-[acyl-carrier protein]	C394H619O144N96P1S3	Cytoplasm
2tdecg3p_c	2-tetradecanoyl-sn-glycerol 3-phosphate	C17H34O7P1	Cytoplasm
3oddecACP_c	3-Oxododecanoyl-[acyl-carrier protein]	C396H623O144N96P1S3	Cytoplasm
2tdec7eg3p_c	2-tetradec-7-enoyl-sn-glycerol 3-phosphate	C17H32O7P1	Cytoplasm
3ocddec5eACP_c	3-oxo-cis-dodec-5-enoyl-[acyl-carrier protein]	C396H621O144N96P1S3	Cytoplasm
12dgr120_c	1,2-Diacyl-sn-glycerol (didodecanoyl, n-C12:0)	C27H52O5	Cytoplasm
3omrsACP_c	3-Oxotetradecanoyl-[acyl-carrier protein]	C398H627O144N96P1S3	Cytoplasm
2tdec7eg3p_p	2-tetradec-7-enoyl-sn-glycerol 3-phosphate	C17H32O7P1	Periplasm
3ocmrs7eACP_c	3-oxo-cis-myristol-7-eoyl-[acyl-carrier protein]	C398H625O144N96P1S3	Cytoplasm
2hdecg3p_p	2-hexadecanoyl-sn-glycerol 3-phosphate	C19H38O7P1	Periplasm
3opalmACP_c	3-Oxohexadecanoyl-[acyl-carrier protein]	C400H631O144N96P1S3	Cytoplasm
2hdecg3p_c	2-hexadecanoyl-sn-glycerol 3-phosphate	C19H38O7P1	Cytoplasm
3ocpalm9eACP_c	3-oxo-cis-palm-9-eoyl-[acyl-carrier protein]	C400H629O144N96P1S3	Cytoplasm
2hdec9eg3p_p	2-hexadec-9-enoyl-sn-glycerol 3-phosphate	C19H36O7P1	Periplasm
3ooctdACP_c	3-Oxooctadecanoyl-[acyl-carrier protein]	C402H635O144N96P1S3	Cytoplasm
2hdec9eg3p_c	2-hexadec-9-enoyl-sn-glycerol 3-phosphate	C19H36O7P1	Cytoplasm
3ocvac11eACP_c	3-oxo-cis-vacc-11-enoyl-[acyl-carrier protein]	C402H633O144N96P1S3	Cytoplasm
2odecg3p_c	2-octadecanoyl-sn-glycerol 3-phosphate	C21H42O7P1	Cytoplasm
actACP_c	Acetoacetyl-ACP	C388H607O144N96P1S3	Cytoplasm
2odecg3p_p	2-octadecanoyl-sn-glycerol 3-phosphate	C21H42O7P1	Periplasm
2odec11eg3p_c	2-octadec-11-enoyl-sn-glycerol 3-phosphate	C21H40O7P1	Cytoplasm
3ohexACP_c	3-Oxohexanoyl-[acyl-carrier protein]	C390H611O144N96P1S3	Cytoplasm
2odec11eg3p_p	2-octadec-11-enoyl-sn-glycerol 3-phosphate	C21H40O7P1	Periplasm
12dgr120_p	1,2-Diacyl-sn-glycerol (didodecanoyl, n-C12:0)	C27H52O5	Periplasm
3ooctACP_c	3-Oxooctanoyl-[acyl-carrier protein]	C392H615O144N96P1S3	Cytoplasm
12dgr140_p	1,2-Diacyl-sn-glycerol (ditetradecanoyl, n-C14:0)	C31H60O5	Periplasm
ACP_c	Acyl carrier protein	C384H603N96O142P1S3	Cytoplasm
12dgr140_c	1,2-Diacyl-sn-glycerol (ditetradecanoyl, n-C14:0)	C31H60O5	Cytoplasm
2agpe120_c	2-Acyl-sn-glycero-3-phosphoethanolamine (n-C12:0)	C17H36NO7P1	Cytoplasm
ocACP_c	Octanoyl-ACP (n-C8:0ACP)	C392H617O143N96P1S3	Cytoplasm
2agpe120_p	2-Acyl-sn-glycero-3-phosphoethanolamine (n-C12:0)	C17H36NO7P1	Periplasm
2agpe140_p	2-Acyl-sn-glycero-3-phosphoethanolamine (n-C14:0)	C19H40NO7P1	Periplasm
12dgr141_p	1,2-Diacyl-sn-glycerol (ditetradec-7-enoyl, n-C14:1)	C31H56O5	Periplasm
malACP_c	Malonyl-[acyl-carrier protein]	C387H604O145N96P1S3	Cytoplasm
12dgr141_c	1,2-Diacyl-sn-glycerol (ditetradec-7-enoyl, n-C14:1)	C31H56O5	Cytoplasm
12dgr160_c	1,2-Diacyl-sn-glycerol (dihexadecanoyl, n-C16:0)	C35H68O5	Cytoplasm
12dgr160_p	1,2-Diacyl-sn-glycerol (dihexadecanoyl, n-C16:0)	C35H68O5	Periplasm
2agpe140_c	2-Acyl-sn-glycero-3-phosphoethanolamine (n-C14:0)	C19H40NO7P1	Cytoplasm
2agpe141_p	2-Acyl-sn-glycero-3-phosphoethanolamine (n-C14:1)	C19H38NO7P1	Periplasm
co2_c	CO2 CO2	CO2	Cytoplasm
2agpe141_c	2-Acyl-sn-glycero-3-phosphoethanolamine (n-C14:1)	C19H38NO7P1	Cytoplasm
2agpe160_c	2-Acyl-sn-glycero-3-phosphoethanolamine (n-C16:0)	C21H44NO7P1	Cytoplasm
12dgr161_c	1,2-Diacyl-sn-glycerol (dihexadec-9-enoyl, n-C16:1)	C35H64O5	Cytoplasm
dcaACP_c	Decanoyl-ACP (n-C10:0ACP)	C394H621O143N96P1S3	Cytoplasm
12dgr161_p	1,2-Diacyl-sn-glycerol (dihexadec-9-enoyl, n-C16:1)	C35H64O5	Periplasm
12dgr180_p	1,2-Diacyl-sn-glycerol (dioctadecanoyl, n-C18:0)	C39H76O5	Periplasm
2agpe160_p	2-Acyl-sn-glycero-3-phosphoethanolamine (n-C16:0)	C21H44NO7P1	Periplasm
cdec3eACP_c	Cis-dec-3-enoyl-[acyl-carrier protein] (n-C10:1)	C394H619O143N96P1S3	Cytoplasm
2agpe161_c	2-Acyl-sn-glycero-3-phosphoethanolamine (n-C16:1)	C21H42NO7P1	Cytoplasm
2agpe161_p	2-Acyl-sn-glycero-3-phosphoethanolamine (n-C16:1)	C21H42NO7P1	Periplasm
12dgr180_c	1,2-Diacyl-sn-glycerol (dioctadecanoyl, n-C18:0)	C39H76O5	Cytoplasm
ddcaACP_c	Dodecanoyl-ACP (n-C12:0ACP)	C396H625O143N96P1S3	Cytoplasm
12dgr181_p	1,2-Diacyl-sn-glycerol (dioctadec-11-enoyl, n-C18:1)	C39H72O5	Periplasm
2agpe180_p	2-Acyl-sn-glycero-3-phosphoethanolamine (n-C18:0)	C23H48NO7P1	Periplasm
cddec5eACP_c	Cis-dodec-5-enoyl-[acyl-carrier protein] (n-C12:1)	C396H623O143N96P1S3	Cytoplasm
2agpe180_c	2-Acyl-sn-glycero-3-phosphoethanolamine (n-C18:0)	C23H48NO7P1	Cytoplasm
12dgr181_c	1,2-Diacyl-sn-glycerol (dioctadec-11-enoyl, n-C18:1)	C39H72O5	Cytoplasm
myrsACP_c	Myristoyl-ACP (n-C14:0ACP)	C398H629O143N96P1S3	Cytoplasm
2agpe181_p	2-Acyl-sn-glycero-3-phosphoethanolamine (n-C18:1)	C23H46NO7P1	Periplasm
tdeACP_c	Cis-tetradec-7-enoyl-[acyl-carrier protein] (n-C14:1)	C398H627O143N96P1S3	Cytoplasm
2agpe181_c	2-Acyl-sn-glycero-3-phosphoethanolamine (n-C18:1)	C23H46NO7P1	Cytoplasm
ppi_c	Diphosphate	HO7P2	Cytoplasm
12ppd__R_p	(R)-Propane-1,2-diol	C3H8O2	Periplasm
12ppd__R_e	(R)-Propane-1,2-diol	C3H8O2	Extracellular
12ppd__R_c	(R)-Propane-1,2-diol	C3H8O2	Cytoplasm
palmACP_c	Palmitoyl-ACP (n-C16:0ACP)	C400H633O143N96P1S3	Cytoplasm
12ppd__S_p	(S)-Propane-1,2-diol	C3H8O2	Periplasm
12ppd__S_e	(S)-Propane-1,2-diol	C3H8O2	Extracellular
amp_c	AMP C10H12N5O7P	C10H12N5O7P	Cytoplasm
hdeACP_c	Cis-hexadec-9-enoyl-[acyl-carrier protein] (n-C16:1)	C400H631O143N96P1S3	Cytoplasm
12ppd__S_c	(S)-Propane-1,2-diol	C3H8O2	Cytoplasm
butACP_c	Butyryl-ACP (n-C4:0ACP)	C388H609O143N96P1S3	Cytoplasm
hexACP_c	Hexanoyl-ACP (n-C6:0ACP)	C390H613O143N96P1S3	Cytoplasm
adp_c	ADP	C10H12N5O10P2	Cytoplasm
ddca_c	Dodecanoate (n-C12:0)	C12H23O2	Cytoplasm
LalaDgluMdap_c	L-alanine-D-glutamate-meso-2,6-diaminoheptanedioate	C15H25N4O8	Cytoplasm
pe120_c	Phosphatidylethanolamine (didodecanoyl, n-C12:0)	C29H58N1O8P1	Cytoplasm
14glucan_c	1,4-alpha-D-glucan	C36H62O31	Cytoplasm
LalaDgluMdap_p	L-alanine-D-glutamate-meso-2,6-diaminoheptanedioate	C15H25N4O8	Periplasm
pe140_c	Phosphatidylethanolamine (ditetradecanoyl, n-C14:0)	C33H66N1O8P1	Cytoplasm
LalaDgluMdap_e	L-alanine-D-glutamate-meso-2,6-diaminoheptanedioate	C15H25N4O8	Extracellular
pi_c	Phosphate	HO4P	Cytoplasm
3ump_e	3 UMP C9H11N2O9P	C9H11N2O9P	Extracellular
ttdca_c	Tetradecanoate (n-C14:0)	C14H27O2	Cytoplasm
4hoxpacd_e	4-Hydroxyphenylacetaldehyde	C8H8O2	Extracellular
pe141_c	Phosphatidylethanolamine (ditetradec-7-enoyl, n-C14:1)	C33H62N1O8P1	Cytoplasm
ttdcea_c	Tetradecenoate (n-C14:1)	C14H25O2	Cytoplasm
h2o_c	H2O H2O	H2O	Cytoplasm
4hoxpacd_p	4-Hydroxyphenylacetaldehyde	C8H8O2	Periplasm
h_c	H+	H	Cytoplasm
4hthr_c	4-Hydroxy-L-threonine	C4H9NO4	Cytoplasm
hdca_c	Hexadecanoate (n-C16:0)	C16H31O2	Cytoplasm
phthr_c	O-Phospho-4-hydroxy-L-threonine	C4H8NO7P	Cytoplasm
pe160_c	Phosphatidylethanolamine (dihexadecanoyl, n-C16:0)	C37H74N1O8P1	Cytoplasm
atp_c	ATP	C10H12N5O13P3	Cytoplasm
ala__D_c	D-Alanine	C3H7NO2	Cytoplasm
14glucan_p	1,4-alpha-D-glucan	C36H62O31	Periplasm
pe161_c	Phosphatidylethanolamine (dihexadec-9enoyl, n-C16:1)	C37H70N1O8P1	Cytoplasm
hdcea_c	Hexadecenoate (n-C16:1)	C16H29O2	Cytoplasm
LalaDgluMdapDala_c	L-alanine-D-glutamate-meso-2,6-diaminoheptanedioate-D-alanine	C18H30N5O9	Cytoplasm
ocdca_c	Octadecanoate (n-C18:0)	C18H35O2	Cytoplasm
14glucan_e	1,4-alpha-D-glucan	C36H62O31	Extracellular
LalaDgluMdapDala_p	L-alanine-D-glutamate-meso-2,6-diaminoheptanedioate-D-alanine	C18H30N5O9	Periplasm
23camp_e	2',3'-Cyclic AMP	C10H11N5O6P	Extracellular
pe180_c	Phosphatidylethanolamine (dioctadecanoyl, n-C18:0)	C41H82N1O8P1	Cytoplasm
ala__D_p	D-Alanine	C3H7NO2	Periplasm
ocdcea_c	Octadecenoate (n-C18:1)	C18H33O2	Cytoplasm
23camp_p	2',3'-Cyclic AMP	C10H11N5O6P	Periplasm
LalaDgluMdapDala_e	L-alanine-D-glutamate-meso-2,6-diaminoheptanedioate-D-alanine	C18H30N5O9	Extracellular
23ccmp_e	2',3'-Cyclic CMP	C9H11N3O7P	Extracellular
pe181_c	Phosphatidylethanolamine (dioctadec-11-enoyl, n-C18:1)	C41H78N1O8P1	Cytoplasm
5dglcn_c	5-Dehydro-D-gluconate	C6H9O7	Cytoplasm
2agpg120_p	2-Acyl-sn-glycero-3-phosphoglycerol (n-C12:0)	C18H36O9P1	Periplasm
23ccmp_p	2',3'-Cyclic CMP	C9H11N3O7P	Periplasm
23cgmp_p	2',3'-Cyclic GMP	C10H11N5O7P	Periplasm
2agpg120_c	2-Acyl-sn-glycero-3-phosphoglycerol (n-C12:0)	C18H36O9P1	Cytoplasm
5dglcn_p	5-Dehydro-D-gluconate	C6H9O7	Periplasm
2agpg140_c	2-Acyl-sn-glycero-3-phosphoglycerol (n-C14:0)	C20H40O9P1	Cytoplasm
23cgmp_e	2',3'-Cyclic GMP	C10H11N5O7P	Extracellular
5dglcn_e	5-Dehydro-D-gluconate	C6H9O7	Extracellular
23cump_p	2',3'-Cyclic UMP	C9H10N2O8P	Periplasm
2agpg140_p	2-Acyl-sn-glycero-3-phosphoglycerol (n-C14:0)	C20H40O9P1	Periplasm
5drib_c	5'-deoxyribose	C5H10O4	Cytoplasm
2agpg141_c	2-Acyl-sn-glycero-3-phosphoglycerol (n-C14:1)	C20H38O9P1	Cytoplasm
23cump_e	2',3'-Cyclic UMP	C9H10N2O8P	Extracellular
dad_5_c	5'-Deoxyadenosine	C10H13N5O3	Cytoplasm
2agpg141_p	2-Acyl-sn-glycero-3-phosphoglycerol (n-C14:1)	C20H38O9P1	Periplasm
ade_c	Adenine	C5H5N5	Cytoplasm
2agpg160_p	2-Acyl-sn-glycero-3-phosphoglycerol (n-C16:0)	C22H44O9P1	Periplasm
2agpg160_c	2-Acyl-sn-glycero-3-phosphoglycerol (n-C16:0)	C22H44O9P1	Cytoplasm
h_p	H+	H	Periplasm
ara5p_c	D-Arabinose 5-phosphate	C5H9O8P	Cytoplasm
23dappa_c	2,3-diaminopropionate	C3H9N2O2	Cytoplasm
2agpg161_p	2-Acyl-sn-glycero-3-phosphoglycerol (n-C16:1)	C22H42O9P1	Periplasm
ru5p__D_c	D-Ribulose 5-phosphate	C5H9O8P	Cytoplasm
2agpg161_c	2-Acyl-sn-glycero-3-phosphoglycerol (n-C16:1)	C22H42O9P1	Cytoplasm
2agpg180_c	2-Acyl-sn-glycero-3-phosphoglycerol (n-C18:0)	C24H48O9P1	Cytoplasm
23dappa_p	2,3-diaminopropionate	C3H9N2O2	Periplasm
23dappa_e	2,3-diaminopropionate	C3H9N2O2	Extracellular
octeACP_c	Cis-octadec-11-enoyl-[acyl-carrier protein] (n-C18:1)	C402H635O143N96P1S3	Cytoplasm
3ump_p	3 UMP C9H11N2O9P	C9H11N2O9P	Periplasm
h2o_p	H2O H2O	H2O	Periplasm
2agpg180_p	2-Acyl-sn-glycero-3-phosphoglycerol (n-C18:0)	C24H48O9P1	Periplasm
2agpg181_c	2-Acyl-sn-glycero-3-phosphoglycerol (n-C18:1)	C24H46O9P1	Cytoplasm
ocdcaACP_c	Octadecanoyl-ACP (n-C18:0ACP)	C402H637O143N96P1S3	Cytoplasm
2agpg181_p	2-Acyl-sn-glycero-3-phosphoglycerol (n-C18:1)	C24H46O9P1	Periplasm
3cmp_p	3 CMP C9H12N3O8P	C9H12N3O8P	Periplasm
dca_c	Decanoate (n-C10:0)	C10H19O2	Cytoplasm
3amp_p	3 AMP C10H12N5O7P	C10H12N5O7P	Periplasm
pg120_c	Phosphatidylglycerol (didodecanoyl, n-C12:0)	C30H58O10P1	Cytoplasm
octa_c	Octanoate (n-C8:0)	C8H15O2	Cytoplasm
pg140_c	Phosphatidylglycerol (ditetradecanoyl, n-C14:0)	C34H66O10P1	Cytoplasm
3gmp_p	Guanosine 3 phosphate C10H12N5O8P	C10H12N5O8P	Periplasm
o2_c	O2 O2	O2	Cytoplasm
26dap__M_p	Meso-2,6-Diaminoheptanedioate	C7H14N2O4	Periplasm
26dap__M_e	Meso-2,6-Diaminoheptanedioate	C7H14N2O4	Extracellular
2ddecg3p_p	2-dodecanoyl-sn-glycerol 3-phosphate	C15H30O7P1	Periplasm
pg141_c	Phosphatidylglycerol (ditetradec-7-enoyl, n-C14:1)	C34H62O10P1	Cytoplasm
pg160_c	Phosphatidylglycerol (dihexadecanoyl, n-C16:0)	C38H74O10P1	Cytoplasm
pg161_c	Phosphatidylglycerol (dihexadec-9-enoyl, n-C16:1)	C38H70O10P1	Cytoplasm
pg180_c	Phosphatidylglycerol (dioctadecanoyl, n-C18:0)	C42H82O10P1	Cytoplasm
pg181_c	Phosphatidylglycerol (dioctadec-11-enoyl, n-C18:1)	C42H78O10P1	Cytoplasm
2ddecg3p_c	2-dodecanoyl-sn-glycerol 3-phosphate	C15H30O7P1	Cytoplasm
nh4_c	Ammonium	H4N	Cytoplasm
2tdecg3p_p	2-tetradecanoyl-sn-glycerol 3-phosphate	C17H34O7P1	Periplasm
mthgxl_c	Methylglyoxal	C3H4O2	Cytoplasm
glcn_c	D-Gluconate	C6H11O7	Cytoplasm
h2o2_c	Hydrogen peroxide	H2O2	Cytoplasm
nad_c	Nicotinamide adenine dinucleotide	C21H26N7O14P2	Cytoplasm
malthx_c	Maltohexaose	C36H62O31	Cytoplasm
gtp_c	GTP	C10H12N5O14P3	Cytoplasm
malthx_p	Maltohexaose	C36H62O31	Periplasm
g6p_c	D-Glucose 6-phosphate	C6H11O9P	Cytoplasm
hco3_c	Bicarbonate	CHO3	Cytoplasm
2dhglcn_c	2-Dehydro-D-gluconate	C6H9O7	Cytoplasm
hqn_c	Hydroquinone	C6H6O2	Cytoplasm
nadh_c	Nicotinamide adenine dinucleotide - reduced	C21H27N7O14P2	Cytoplasm
ppa_c	Propionate (n-C3:0)	C3H5O2	Cytoplasm
arbt6p_c	Arbutin 6-phosphate	C12H15O10P	Cytoplasm
ppcoa_c	Propanoyl-CoA	C24H36N7O17P3S	Cytoplasm
nadph_c	Nicotinamide adenine dinucleotide phosphate - reduced	C21H26N7O17P3	Cytoplasm
4abut_c	4-Aminobutanoate	C4H9NO2	Cytoplasm
nadp_c	Nicotinamide adenine dinucleotide phosphate	C21H25N7O17P3	Cytoplasm
acgal1p_p	N-Acetyl-D-galactosamine 1-phosphate	C8H14NO9P	Periplasm
acgal_p	N-Acetyl-D-galactosamine	C8H15NO6	Periplasm
akg_c	2-Oxoglutarate	C5H4O5	Cytoplasm
acgal1p_e	N-Acetyl-D-galactosamine 1-phosphate	C8H14NO9P	Extracellular
glu__L_c	L-Glutamate	C5H8NO4	Cytoplasm
acgal_e	N-Acetyl-D-galactosamine	C8H15NO6	Extracellular
acgam1p_p	N-Acetyl-D-glucosamine 1-phosphate	C8H14NO9P	Periplasm
idon__L_c	L-Idonate	C6H11O7	Cytoplasm
2dhguln_c	2-Dehydro-L-gulonate	C6H9O7	Cytoplasm
sucsal_c	Succinic semialdehyde	C4H5O3	Cytoplasm
4ampm_c	4-Amino-2-methyl-5-phosphomethylpyrimidine	C6H8N3O4P	Cytoplasm
2mahmp_c	2-Methyl-4-amino-5-hydroxymethylpyrimidine diphosphate	C6H8N3O7P2	Cytoplasm
acgam_p	N-Acetyl-D-glucosamine	C8H15NO6	Periplasm
4abutn_c	4-Aminobutanal	C4H10NO	Cytoplasm
acgam1p_e	N-Acetyl-D-glucosamine 1-phosphate	C8H14NO9P	Extracellular
34dhpac_p	3,4-Dihydroxyphenylacetaldehyde	C8H8O3	Periplasm
4abut_p	4-Aminobutanoate	C4H9NO2	Periplasm
34dhpac_e	3,4-Dihydroxyphenylacetaldehyde	C8H8O3	Extracellular
acgam_c	N-Acetyl-D-glucosamine	C8H15NO6	Cytoplasm
acgam6p_c	N-Acetyl-D-glucosamine 6-phosphate	C8H14NO9P	Cytoplasm
4abut_e	4-Aminobutanoate	C4H9NO2	Extracellular
3amp_e	3 AMP C10H12N5O7P	C10H12N5O7P	Extracellular
acac_e	Acetoacetate	C4H5O3	Extracellular
3cmp_e	3 CMP C9H12N3O8P	C9H12N3O8P	Extracellular
udcpp_c	Undecaprenyl phosphate	C55H89O4P	Cytoplasm
acac_p	Acetoacetate	C4H5O3	Periplasm
uacgam_c	UDP-N-acetyl-D-glucosamine	C17H25N3O17P2	Cytoplasm
3gmp_e	Guanosine 3 phosphate C10H12N5O8P	C10H12N5O8P	Extracellular
accoa_c	Acetyl-CoA	C23H34N7O17P3S	Cytoplasm
3hdecACP_c	(R)-3-Hydroxydecanoyl-[acyl-carrier protein]	C394H621O144N96P1S3	Cytoplasm
ump_c	UMP C9H11N2O9P	C9H11N2O9P	Cytoplasm
unaga_c	Undecaprenyl diphospho N-acetyl-glucosamine	C63H103NO12P2	Cytoplasm
coa_c	Coenzyme A	C21H32N7O16P3S	Cytoplasm
tdec2eACP_c	Trans-Dec-2-enoyl-[acyl-carrier protein]	C394H619O143N96P1S3	Cytoplasm
acald_c	Acetaldehyde	C2H4O	Cytoplasm
3hddecACP_c	(R)-3-Hydroxydodecanoyl-[acyl-carrier protein]	C396H625O144N96P1S3	Cytoplasm
pyr_c	Pyruvate	C3H3O3	Cytoplasm
acald_e	Acetaldehyde	C2H4O	Extracellular
pep_c	Phosphoenolpyruvate	C3H2O6P	Cytoplasm
tddec2eACP_c	Trans-Dodec-2-enoyl-[acyl-carrier protein]	C396H623O143N96P1S3	Cytoplasm
acald_p	Acetaldehyde	C2H4O	Periplasm
t3c5ddeceACP_c	Trans-3-cis-5-dodecenoyl-[acyl-carrier protein]	C396H621O143N96P1S3	Cytoplasm
acgam_e	N-Acetyl-D-glucosamine	C8H15NO6	Extracellular
adocbip_c	Adenosyl cobinamide phosphate	C58H83CoN16O14P	Cytoplasm
acglu_c	N-Acetyl-L-glutamate	C7H9NO5	Cytoplasm
3hcddec5eACP_c	(R)-3-hydroxy-cis-dodec-5-enoyl-[acyl-carrier protein]	C396H623O144N96P1S3	Cytoplasm
agdpcbi_c	Adenosine-GDP-cobinamide	C68H95CoN21O21P2	Cytoplasm
tmrs2eACP_c	Trans-Tetradec-2-enoyl-[acyl-carrier protein]	C398H627O143N96P1S3	Cytoplasm
acg5p_c	N-Acetyl-L-glutamyl 5-phosphate	C7H9NO8P	Cytoplasm
2ahbut_c	(S)-2-Aceto-2-hydroxybutanoate	C6H9O4	Cytoplasm
camp_c	CAMP C10H11N5O6P	C10H11N5O6P	Cytoplasm
2obut_c	2-Oxobutanoate	C4H5O3	Cytoplasm
ac_c	Acetate	C2H3O2	Cytoplasm
3hmrsACP_c	(R)-3-Hydroxytetradecanoyl-[acyl-carrier protein]	C398H629O144N96P1S3	Cytoplasm
t3c7mrseACP_c	Trans-3-cis-7-myristoleoyl-[acyl-carrier protein]	C398H625O143N96P1S3	Cytoplasm
3hcmrs7eACP_c	(R)-3-hydroxy-cis-myristol-7-eoyl-[acyl-carrier protein]	C398H627O144N96P1S3	Cytoplasm
rib__D_c	D-Ribose	C5H10O5	Cytoplasm
3hpalmACP_c	R-3-hydroxypalmitoyl-[acyl-carrier protein]	C400H633O144N96P1S3	Cytoplasm
actp_c	Acetyl phosphate	C2H3O5P	Cytoplasm
adn_e	Adenosine	C10H13N5O4	Extracellular
alac__S_c	(S)-2-Acetolactate	C5H7O4	Cytoplasm
tpalm2eACP_c	Trans-Hexadec-2-enoyl-[acyl-carrier protein]	C400H631O143N96P1S3	Cytoplasm
adocbl_p	Adenosylcobalamin	C72H100CoN18O17P	Periplasm
t3c9palmeACP_c	Trans-3-cis-9-palmitoleoyl-[acyl-carrier protein]	C400H629O143N96P1S3	Cytoplasm
acmum6p_c	N-acetylmuramate 6-phosphate	C11H17NO11P	Cytoplasm
adocbl_c	Adenosylcobalamin	C72H100CoN18O17P	Cytoplasm
3hcpalm9eACP_c	(R)-3-hydroxy-cis-palm-9-eoyl-[acyl-carrier protein]	C400H631O144N96P1S3	Cytoplasm
toctd2eACP_c	Trans-octadec-2-enoyl-[acyl-carrier protein]	C402H635O143N96P1S3	Cytoplasm
lac__D_c	D-Lactate	C3H5O3	Cytoplasm
udp_c	UDP	C9H11N2O12P2	Cytoplasm
r5p_c	Alpha-D-Ribose 5-phosphate	C5H9O8P	Cytoplasm
unagamu_c	Undecaprenyl-diphospho-N-acetylglucosamine-N-acetylmannosaminuronate	C71H113N2O18P2	Cytoplasm
8aonn_c	8-Amino-7-oxononanoate	C9H17NO3	Cytoplasm
adprib_c	ADPribose C15H21N5O14P2	C15H21N5O14P2	Cytoplasm
mql8_c	Menaquinol 8	C51H74O2	Cytoplasm
uacmamu_c	UDP-N-acetyl-D-mannosaminouronate	C17H22N3O18P2	Cytoplasm
prpp_c	5-Phospho-alpha-D-ribose 1-diphosphate	C5H8O14P3	Cytoplasm
acmana_p	N-Acetyl-D-mannosamine	C8H15NO6	Periplasm
2dmmql8_c	2-Demethylmenaquinol 8	C50H72O2	Cytoplasm
acmanap_c	N-Acetyl-D-mannosamine 6-phosphate	C8H14NO9P	Cytoplasm
paps_c	3'-Phosphoadenylyl sulfate	C10H11N5O13P2S	Cytoplasm
acmana_e	N-Acetyl-D-mannosamine	C8H15NO6	Extracellular
for_c	Formate	CH1O2	Cytoplasm
aps_c	Adenosine 5'-phosphosulfate	C10H12N5O10PS	Cytoplasm
cgly_c	Cys Gly C5H10N2O3S	C5H10N2O3S	Cytoplasm
acmum_p	N-Acetylmuramate	C11H18NO8	Periplasm
dcamp_c	N6-(1,2-Dicarboxyethyl)-AMP	C14H14N5O11P	Cytoplasm
acmum_e	N-Acetylmuramate	C11H18NO8	Extracellular
fum_c	Fumarate	C4H2O4	Cytoplasm
acnam_p	N-Acetylneuraminate	C11H18NO9	Periplasm
acnam_c	N-Acetylneuraminate	C11H18NO9	Cytoplasm
25aics_c	(S)-2-[5-Amino-1-(5-phospho-D-ribosyl)imidazole-4-carboxamido]succinate	C13H15N4O12P	Cytoplasm
acnam_e	N-Acetylneuraminate	C11H18NO9	Extracellular
aicar_c	5-Amino-1-(5-Phospho-D-ribosyl)imidazole-4-carboxamide	C9H13N4O8P	Cytoplasm
acmana_c	N-Acetyl-D-mannosamine	C8H15NO6	Cytoplasm
asp__L_c	L-Aspartate	C4H6NO4	Cytoplasm
cys__L_c	L-Cysteine	C3H7NO2S	Cytoplasm
imp_c	IMP C10H11N4O8P	C10H11N4O8P	Cytoplasm
gly_c	Glycine	C2H5NO2	Cytoplasm
fadh2_c	Flavin adenine dinucleotide reduced	C27H33N9O15P2	Cytoplasm
gam6p_c	D-Glucosamine 6-phosphate	C6H13NO8P	Cytoplasm
b2coa_c	Crotonoyl-CoA	C25H36N7O17P3S	Cytoplasm
anhgm_c	N-Acetyl-D-glucosamine(anhydrous)N-Acetylmuramic acid	C19H29N2O12	Cytoplasm
btcoa_c	Butanoyl-CoA	C25H38N7O17P3S	Cytoplasm
pro__L_c	L-Proline	C5H9NO2	Cytoplasm
anhgm3p_c	N-Acetyl-D-glucosamine(anhydrous)N-Acetylmuramyl-tripeptide	C34H52N6O19	Cytoplasm
progly_c	L-Prolinylglycine	C7H12N2O3	Cytoplasm
fad_c	Flavin adenine dinucleotide oxidized	C27H31N9O15P2	Cytoplasm
hxcoa_c	Hexanoyl-CoA (n-C6:0CoA)	C27H42N7O17P3S	Cytoplasm
anhgm_p	N-Acetyl-D-glucosamine(anhydrous)N-Acetylmuramic acid	C19H29N2O12	Periplasm
hx2coa_c	Trans-Hex-2-enoyl-CoA	C27H40N7O17P3S	Cytoplasm
amp_e	AMP C10H12N5O7P	C10H12N5O7P	Extracellular
amp_p	AMP C10H12N5O7P	C10H12N5O7P	Periplasm
anhgm3p_p	N-Acetyl-D-glucosamine(anhydrous)N-Acetylmuramyl-tripeptide	C34H52N6O19	Periplasm
anhgm_e	N-Acetyl-D-glucosamine(anhydrous)N-Acetylmuramic acid	C19H29N2O12	Extracellular
occoa_c	Octanoyl-CoA (n-C8:0CoA)	C29H46N7O17P3S	Cytoplasm
anhm3p_c	1,6-anhydrous-N-Acetylmuramyl-tripeptide	C26H39N5O14	Cytoplasm
oc2coa_c	Trans-Oct-2-enoyl-CoA	C29H44N7O17P3S	Cytoplasm
anhgm4p_c	N-Acetyl-D-glucosamine(anhydrous)N-Acetylmuramyl-tetrapeptide	C37H57N7O20	Cytoplasm
dc2coa_c	Trans-Dec-2-enoyl-CoA	C31H48N7O17P3S	Cytoplasm
pran_c	N-(5-Phospho-D-ribosyl)anthranilate	C12H13NO9P	Cytoplasm
anth_c	Anthranilate	C7H6NO2	Cytoplasm
anhgm4p_p	N-Acetyl-D-glucosamine(anhydrous)N-Acetylmuramyl-tetrapeptide	C37H57N7O20	Periplasm
2aobut_c	L-2-Amino-3-oxobutanoate	C4H7NO3	Cytoplasm
dcacoa_c	Decanoyl-CoA (n-C10:0CoA)	C31H50N7O17P3S	Cytoplasm
anhm4p_c	1,6-anhydrous-N-Acetylmuramyl-tetrapeptide	C29H44N6O15	Cytoplasm
ddcacoa_c	Dodecanoyl-CoA (n-C12:0CoA)	C33H54N7O17P3S	Cytoplasm
anhm_c	1,6-anhydrous-N-Acetylmuramate	C11H16NO7	Cytoplasm
dd2coa_c	Trans-Dodec-2-enoyl-CoA	C33H52N7O17P3S	Cytoplasm
pmcoa_c	Pimeloyl-CoA	C28H41N7O19P3S	Cytoplasm
ap4a_c	P1,P4-Bis(5'-adenosyl) tetraphosphate	C20H24N10O19P4	Cytoplasm
adphep_DD_c	ADP-D-glycero-D-manno-heptose	C17H25N5O16P2	Cytoplasm
ap5a_c	P1,P5-Bis(5'-adenosyl) pentaphosphate	C20H24N10O22P5	Cytoplasm
tdcoa_c	Tetradecanoyl-CoA (n-C14:0CoA)	C35H58N7O17P3S	Cytoplasm
adphep_LD_c	ADP-L-glycero-D-manno-heptose	C17H25N5O16P2	Cytoplasm
td2coa_c	Trans-Tetradec-2-enoyl-CoA	C35H56N7O17P3S	Cytoplasm
5apru_c	5-Amino-6-(5'-phosphoribosylamino)uracil	C9H13N4O9P	Cytoplasm
agm_c	Agmatine	C5H16N4	Cytoplasm
5aprbu_c	5-Amino-6-(5'-phosphoribitylamino)uracil	C9H15N4O9P	Cytoplasm
pmtcoa_c	Palmitoyl-CoA (n-C16:0CoA)	C37H62N7O17P3S	Cytoplasm
urea_c	Urea CH4N2O	CH4N2O	Cytoplasm
hdd2coa_c	Trans-Hexadec-2-enoyl-CoA	C37H60N7O17P3S	Cytoplasm
od2coa_c	Trans-Octadec-2-enoyl-CoA	C39H64N7O17P3S	Cytoplasm
rbl__L_c	L-Ribulose	C5H10O5	Cytoplasm
ptrc_c	Putrescine	C4H14N2	Cytoplasm
agm_p	Agmatine	C5H16N4	Periplasm
arab__L_c	L-Arabinose	C5H10O5	Cytoplasm
stcoa_c	Stearoyl-CoA (n-C18:0CoA)	C39H66N7O17P3S	Cytoplasm
acACP_c	Acetyl-ACP	C386H605O143N96P1S3	Cytoplasm
agm_e	Agmatine	C5H16N4	Extracellular
acorn_c	N2-Acetyl-L-ornithine	C7H14N2O3	Cytoplasm
pa120_c	1,2-didodecanoyl-sn-glycerol 3-phosphate	C27H51O8P1	Cytoplasm
fe2_c	Fe2+ mitochondria	Fe	Cytoplasm
orn_c	Ornithine	C5H13N2O2	Cytoplasm
1ddecg3p_c	1-dodecanoyl-sn-glycerol 3-phosphate	C15H29O7P1	Cytoplasm
acolipa_p	4-Amino-4-deoxy-L-arabinose modified core oligosaccharide lipid A	C181H314N3O103P4	Periplasm
arbtn_fe3_c	Aerobactin	C22H33FeN4O13	Cytoplasm
pa140_c	1,2-ditetradecanoyl-sn-glycerol 3-phosphate	C31H59O8P1	Cytoplasm
fmnh2_c	Reduced FMN	C17H21N4O9P	Cytoplasm
fmn_c	FMN C17H19N4O9P	C17H19N4O9P	Cytoplasm
1tdecg3p_c	1-tetradecanoyl-sn-glycerol 3-phosphate	C17H33O7P1	Cytoplasm
rbflvrd_c	Reduced riboflavin	C17H22N4O6	Cytoplasm
ribflv_c	Riboflavin C17H20N4O6	C17H20N4O6	Cytoplasm
pa141_c	1,2-ditetradec-7-enoyl-sn-glycerol 3-phosphate	C31H55O8P1	Cytoplasm
acon_C_c	Cis-Aconitate	C6H3O6	Cytoplasm
arbtn_fe3_p	Aerobactin	C22H33FeN4O13	Periplasm
1tdec7eg3p_c	1-tetradec-7-enoyl-sn-glycerol 3-phosphate	C17H31O7P1	Cytoplasm
1hdecg3p_c	1-hexadecanoyl-sn-glycerol 3-phosphate	C19H37O7P1	Cytoplasm
pa160_c	1,2-dihexadecanoyl-sn-glycerol 3-phosphate	C35H67O8P1	Cytoplasm
1hdec9eg3p_c	1-hexadec-9-enoyl-sn-glycerol 3-phosphate	C19H35O7P1	Cytoplasm
pa161_c	1,2-dihexadec-9-enoyl-sn-glycerol 3-phosphate	C35H63O8P1	Cytoplasm
1odecg3p_c	1-octadecanoyl-sn-glycerol 3-phosphate	C21H41O7P1	Cytoplasm
cit_c	Citrate	C6H5O7	Cytoplasm
pa180_c	1,2-dioctadecanoyl-sn-glycerol 3-phosphate	C39H75O8P1	Cytoplasm
pa181_c	1,2-dioctadec-11-enoyl-sn-glycerol 3-phosphate	C39H71O8P1	Cytoplasm
icit_c	Isocitrate	C6H5O7	Cytoplasm
1odec11eg3p_c	1-octadec-11-enoyl-sn-glycerol 3-phosphate	C21H39O7P1	Cytoplasm
acg5sa_c	N-Acetyl-L-glutamate 5-semialdehyde	C7H10NO4	Cytoplasm
rhcys_c	S-Ribosyl-L-homocysteine	C9H17NO6S	Cytoplasm
ahcys_c	S-Adenosyl-L-homocysteine	C14H20N6O5S	Cytoplasm
pap_c	Adenosine 3',5'-bisphosphate	C10H11N5O10P2	Cytoplasm
fe3_e	Iron (Fe3+)	Fe	Extracellular
fprica_c	5-Formamido-1-(5-phospho-D-ribosyl)imidazole-4-carboxamide	C10H13N4O9P	Cytoplasm
acser_e	O-Acetyl-L-serine	C5H9NO4	Extracellular
10fthf_c	10-Formyltetrahydrofolate	C20H21N7O7	Cytoplasm
acser_p	O-Acetyl-L-serine	C5H9NO4	Periplasm
thf_c	5,6,7,8-Tetrahydrofolate	C19H21N7O6	Cytoplasm
acser_c	O-Acetyl-L-serine	C5H9NO4	Cytoplasm
ac_p	Acetate	C2H3O2	Periplasm
air_c	5-amino-1-(5-phospho-D-ribosyl)imidazole	C8H12N3O7P	Cytoplasm
na1_c	Sodium	Na	Cytoplasm
5caiz_c	5-phosphoribosyl-5-carboxyaminoimidazole	C9H11N3O9P	Cytoplasm
5aizc_c	5-amino-1-(5-phospho-D-ribosyl)imidazole-4-carboxylate	C9H11N3O9P	Cytoplasm
arab__L_p	L-Arabinose	C5H10O5	Periplasm
na1_p	Sodium	Na	Periplasm
succoa_c	Succinyl-CoA	C25H35N7O19P3S	Cytoplasm
ac_e	Acetate	C2H3O2	Extracellular
akg_p	2-Oxoglutarate	C5H4O5	Periplasm
ins_c	Inosine	C10H12N4O5	Cytoplasm
arab__L_e	L-Arabinose	C5H10O5	Extracellular
akg_e	2-Oxoglutarate	C5H4O5	Extracellular
arg__L_c	L-Arginine	C6H15N4O2	Cytoplasm
adn_c	Adenosine	C10H13N5O4	Cytoplasm
alaala_c	D-Alanyl-D-alanine	C6H12N2O3	Cytoplasm
4adcho_c	4-amino-4-deoxychorismate	C10H10NO5	Cytoplasm
arg__L_p	L-Arginine	C6H15N4O2	Periplasm
alaala_p	D-Alanyl-D-alanine	C6H12N2O3	Periplasm
co2_p	CO2 CO2	CO2	Periplasm
4abz_c	4-Aminobenzoate	C7H6NO2	Cytoplasm
alaala_e	D-Alanyl-D-alanine	C6H12N2O3	Extracellular
LalaDglu_c	L-alanine-D-glutamate	C8H13N2O5	Cytoplasm
gln__L_c	L-Glutamine	C5H10N2O3	Cytoplasm
orn_p	Ornithine	C5H13N2O2	Periplasm
LalaLglu_c	L-alanine-L-glutamate	C8H13N2O5	Cytoplasm
argsuc_c	N(omega)-(L-Arginino)succinate	C10H17N4O6	Cytoplasm
chor_c	Chorismate	C10H8O6	Cytoplasm
ala__L_c	L-Alanine	C3H7NO2	Cytoplasm
ade_p	Adenine	C5H5N5	Periplasm
ade_e	Adenine	C5H5N5	Extracellular
citr__L_c	L-Citrulline	C6H13N3O3	Cytoplasm
pyam5p_c	Pyridoxamine 5'-phosphate	C8H12N2O5P	Cytoplasm
argtrna_c	L-Arginyl-tRNA(Arg)	C6H14N4OR	Cytoplasm
gdp_c	GDP	C10H12N5O11P2	Cytoplasm
pydx5p_c	Pyridoxal 5'-phosphate	C8H8NO6P	Cytoplasm
idp_c	IDP C10H11N4O11P2	C10H11N4O11P2	Cytoplasm
trnaarg_c	TRNA(Arg)	R	Cytoplasm
trnaala_c	TRNA(Ala)	R	Cytoplasm
arg__L_e	L-Arginine	C6H15N4O2	Extracellular
itp_c	ITP C10H11N4O14P3	C10H11N4O14P3	Cytoplasm
alatrna_c	L-Alanyl-tRNA(Ala)	C3H6NOR	Cytoplasm
ametam_c	S-Adenosylmethioninamine	C14H24N6O3S	Cytoplasm
4pasp_c	4-Phospho-L-aspartate	C4H6NO7P	Cytoplasm
ala__L_p	L-Alanine	C3H7NO2	Periplasm
aspsa_c	L-Aspartate 4-semialdehyde	C4H7NO3	Cytoplasm
amet_c	S-Adenosyl-L-methionine	C15H23N6O5S	Cytoplasm
hom__L_c	L-Homoserine	C4H9NO3	Cytoplasm
ascb6p_c	L-ascorbate-6-phosphate	C6H7O9P	Cytoplasm
hom__L_p	L-Homoserine	C4H9NO3	Periplasm
ascb__L_p	L-Ascorbate	C6H8O6	Periplasm
ala__L_e	L-Alanine	C3H7NO2	Extracellular
ascb__L_e	L-Ascorbate	C6H8O6	Extracellular
cbi_c	Cobinamide	C48H72CoN11O8	Cytoplasm
ppal_c	Propanal	C3H6O	Cytoplasm
adocbi_c	Adenosyl cobinamide	C58H84CoN16O11	Cytoplasm
asn__L_c	L-Asparagine	C4H8N2O3	Cytoplasm
pppi_c	Inorganic triphosphate	HO10P3	Cytoplasm
urdglyc_c	(-)-Ureidoglycolate	C3H5N2O4	Cytoplasm
cbi_p	Cobinamide	C48H72CoN11O8	Periplasm
asp__L_p	L-Aspartate	C4H6NO4	Periplasm
alltt_c	Allantoate	C4H7N4O4	Cytoplasm
nh4_p	Ammonium	H4N	Periplasm
asn__L_p	L-Asparagine	C4H8N2O3	Periplasm
alltn_c	Allantoin	C4H6N4O3	Cytoplasm
cbl1_c	Cob(I)alamin	C62H88CoN13O14P	Cytoplasm
alltn_p	Allantoin	C4H6N4O3	Periplasm
cbl1_p	Cob(I)alamin	C62H88CoN13O14P	Periplasm
trnaasn_c	TRNA Asn C10H17O10PR2	C10H17O10PR2	Cytoplasm
alltn_e	Allantoin	C4H6N4O3	Extracellular
asntrna_c	L-Asparaginyl-tRNA(Asn)	C14H23N2O12PR2	Cytoplasm
all__D_e	D-Allose	C6H12O6	Extracellular
cd2_c	Cadmium	Cd	Cytoplasm
asn__L_e	L-Asparagine	C4H8N2O3	Extracellular
aso3_e	Arsenite	AsO3	Extracellular
cd2_p	Cadmium	Cd	Periplasm
all__D_p	D-Allose	C6H12O6	Periplasm
cd2_e	Cadmium	Cd	Extracellular
aso3_p	Arsenite	AsO3	Periplasm
pe160_p	Phosphatidylethanolamine (dihexadecanoyl, n-C16:0)	C37H74N1O8P1	Periplasm
ala_B_c	Beta-Alanine	C3H7NO2	Cytoplasm
cbp_c	Carbamoyl phosphate	CH2NO5P	Cytoplasm
cmp_c	CMP C9H12N3O8P	C9H12N3O8P	Cytoplasm
cdpdddecg_c	CDP-1,2-didodecanoylglycerol	C36H63N3O15P2	Cytoplasm
lpp_p	Lipoprotein	C308H528O99N87S2	Periplasm
cdpdtdecg_c	CDP-1,2-ditetradecanoylglycerol	C40H71N3O15P2	Cytoplasm
cdpdtdec7eg_c	CDP-1,2-ditetradec-7-enoylglycerol	C40H67N3O15P2	Cytoplasm
cbasp_c	N-Carbamoyl-L-aspartate	C5H6N2O5	Cytoplasm
pg160_p	Phosphatidylglycerol (dihexadecanoyl, n-C16:0)	C38H74O10P1	Periplasm
q8_c	Ubiquinone-8	C49H74O4	Cytoplasm
cdpdhdecg_c	CDP-1,2-dihexadecanoylglycerol	C44H79N3O15P2	Cytoplasm
acetol_c	Acetol cytosol	C3H6O2	Cytoplasm
cdpdhdec9eg_c	CDP-1,2-dihexadec-9-enoylglycerol	C44H75N3O15P2	Cytoplasm
iasp_c	Iminoaspartate	C4H3NO4	Cytoplasm
glc__D_c	D-Glucose	C6H12O6	Cytoplasm
q8h2_c	Ubiquinol-8	C49H76O4	Cytoplasm
cdpdodecg_c	CDP-1,2-dioctadecanoylglycerol	C48H87N3O15P2	Cytoplasm
cdpdodec11eg_c	CDP-1,2-dioctadec-11-enoylglycerol	C48H83N3O15P2	Cytoplasm
malt_c	Maltose C12H22O11	C12H22O11	Cytoplasm
4c2me_c	4-(cytidine 5'-diphospho)-2-C-methyl-D-erythritol	C14H23N3O14P2	Cytoplasm
mqn8_c	Menaquinone 8	C51H72O2	Cytoplasm
succ_c	Succinate	C4H4O4	Cytoplasm
malttr_c	Maltotriose C18H32O16	C18H32O16	Cytoplasm
oaa_c	Oxaloacetate	C4H2O5	Cytoplasm
2p4c2me_c	2-phospho-4-(cytidine 5'-diphospho)-2-C-methyl-D-erythritol	C14H22N3O17P3	Cytoplasm
maltttr_c	Maltotetraose	C24H42O21	Cytoplasm
cpe160_c	Cyclopropane phosphatidylethanolamine (dihexadec-9,10-cyclo-anoyl, n-C16:0 cyclo)	C39H74N1O8P1	Cytoplasm
asptrna_c	L-Aspartyl-tRNA(Asp)	C4H5NO3R	Cytoplasm
maltpt_c	Maltopentaose	C30H52O26	Cytoplasm
trnaasp_c	TRNA(Asp)	R	Cytoplasm
cpg160_c	Cyclopropane phosphatidylglycerol (dihexadec-9,10-cyclo-anoyl, n-C16:0 cyclo)	C40H74O10P1	Cytoplasm
malthp_c	Maltoheptaose	C42H72O36	Cytoplasm
cpe180_c	Cyclopropane phosphatidylethanolamine (dioctadec-11,12-cyclo-anoyl, n-C18:0 cyclo)	C43H82N1O8P1	Cytoplasm
asp__L_e	L-Aspartate	C4H6NO4	Extracellular
dann_c	7,8-Diaminononanoate	C9H21N2O2	Cytoplasm
sucarg_c	N2-Succinyl-L-arginine	C10H17N4O5	Cytoplasm
cpg180_c	Cyclopropane phosphatidylglycerol (dioctadec-11,12-cyclo-anoyl, n-C18:0 cyclo)	C44H82O10P1	Cytoplasm
amob_c	S-Adenosyl-4-methylthio-2-oxobutanoate	C15H19N5O6S	Cytoplasm
cgly_p	Cys Gly C5H10N2O3S	C5H10N2O3S	Periplasm
athr__L_c	L-Allo-threonine	C4H9NO3	Cytoplasm
prbatp_c	1-(5-Phosphoribosyl)-ATP	C15H19N5O20P4	Cytoplasm
gbbtn_p	Gamma-butyrobetaine	C7H15NO2	Periplasm
ala_B_p	Beta-Alanine	C3H7NO2	Periplasm
ala_B_e	Beta-Alanine	C3H7NO2	Extracellular
cgly_e	Cys Gly C5H10N2O3S	C5H10N2O3S	Extracellular
chol_p	Choline C5H14NO	C5H14NO	Periplasm
chol_c	Choline C5H14NO	C5H14NO	Cytoplasm
crn_e	L-Carnitine	C7H15NO3	Extracellular
chol_e	Choline C5H14NO	C5H14NO	Extracellular
btn_c	Biotin	C10H15N2O3S	Cytoplasm
csn_p	Cytosine	C4H5N3O	Periplasm
btnso_c	D-biotin d-sulfoxide	C10H15N2O4S	Cytoplasm
3psme_c	5-O-(1-Carboxyvinyl)-3-phosphoshikimate	C10H9O10P	Cytoplasm
csn_e	Cytosine	C4H5N3O	Extracellular
4hbz_c	4-Hydroxybenzoate	C7H5O3	Cytoplasm
dtbt_c	Dethiobiotin	C10H17N2O3	Cytoplasm
ctbt_p	Crotonobetaine	C7H13NO2	Periplasm
met__L_c	L-Methionine	C5H11NO2S	Cytoplasm
cit_p	Citrate	C6H5O7	Periplasm
utp_c	UTP	C9H11N2O15P3	Cytoplasm
succ_p	Succinate	C4H4O4	Periplasm
ctp_c	CTP	C9H12N3O14P3	Cytoplasm
cit_e	Citrate	C6H5O7	Extracellular
s_c	Sulfur	S	Cytoplasm
o2_p	O2 O2	O2	Periplasm
butso3_p	Butanesulfonate	C4H9O3S	Periplasm
butso3_e	Butanesulfonate	C4H9O3S	Extracellular
cu2_p	Copper	Cu	Periplasm
but_e	Butyrate (n-C4:0)	C4H7O2	Extracellular
cu_p	Cu+	Cu	Periplasm
but_p	Butyrate (n-C4:0)	C4H7O2	Periplasm
cu_c	Cu+	Cu	Cytoplasm
ca2_p	Calcium	Ca	Periplasm
au_p	Gold-Au	Au	Periplasm
ca2_c	Calcium	Ca	Cytoplasm
au_c	Gold-Au	Au	Cytoplasm
ca2_e	Calcium	Ca	Extracellular
cu2_c	Copper	Cu	Cytoplasm
lys__L_c	L-Lysine	C6H15N2O2	Cytoplasm
icit_e	Isocitrate	C6H5O7	Extracellular
cu2_e	Copper	Cu	Extracellular
icit_p	Isocitrate	C6H5O7	Periplasm
15dap_p	1,5-Diaminopentane	C5H16N2	Periplasm
cu_e	Cu+	Cu	Extracellular
acon_C_e	Cis-Aconitate	C6H3O6	Extracellular
so3_c	Sulfite	O3S	Cytoplasm
acon_C_p	Cis-Aconitate	C6H3O6	Periplasm
15dap_c	1,5-Diaminopentane	C5H16N2	Cytoplasm
tcynt_c	Thiocyanate	CNS	Cytoplasm
lys__L_p	L-Lysine	C6H15N2O2	Periplasm
lipa_cold_p	Cold adapted KDO(2)-lipid (A)	C114H202N2O39P2	Periplasm
tsul_c	Thiosulfate	O3S2	Cytoplasm
cyan_c	Hydrogen cyanide	CHN	Cytoplasm
pa120_p	1,2-didodecanoyl-sn-glycerol 3-phosphate	C27H51O8P1	Periplasm
cyan_p	Hydrogen cyanide	CHN	Periplasm
pg120_p	Phosphatidylglycerol (didodecanoyl, n-C12:0)	C30H58O10P1	Periplasm
3mop_c	(S)-3-Methyl-2-oxopentanoate	C6H9O3	Cytoplasm
tsul_p	Thiosulfate	O3S2	Periplasm
dha_e	Dihydroxyacetone	C3H6O3	Extracellular
clpn120_p	Cardiolipin (tetradodecanoyl, n-C12:0)	C57H108O17P2	Periplasm
tcynt_p	Thiocyanate	CNS	Periplasm
clpn140_p	Cardiolipin (tetratetradecanoyl, n-C14:0)	C65H124O17P2	Periplasm
dha_p	Dihydroxyacetone	C3H6O3	Periplasm
so3_p	Sulfite	O3S	Periplasm
dha_c	Dihydroxyacetone	C3H6O3	Cytoplasm
pg140_p	Phosphatidylglycerol (ditetradecanoyl, n-C14:0)	C34H66O10P1	Periplasm
cyan_e	Hydrogen cyanide	CHN	Extracellular
pa140_p	1,2-ditetradecanoyl-sn-glycerol 3-phosphate	C31H59O8P1	Periplasm
23dhb_c	2,3-Dihydroxybenzoate	C7H5O4	Cytoplasm
cynt_e	Cyanate	CNO	Extracellular
23ddhb_c	2,3-Dihydro-2,3-dihydroxybenzoate	C7H7O4	Cytoplasm
clpn141_p	Cardiolipin (tetratetradec-7-enoyl, n-C14:1)	C65H116O17P2	Periplasm
pg141_p	Phosphatidylglycerol (ditetradec-7-enoyl, n-C14:1)	C34H62O10P1	Periplasm
23dhba_c	(2,3-Dihydroxybenzoyl)adenylate	C17H17N5O10P	Cytoplasm
cynt_p	Cyanate	CNO	Periplasm
23dhbzs_c	2,3-dihydroxybenzoylserine	C10H11NO6	Cytoplasm
ser__L_c	L-Serine	C3H7NO3	Cytoplasm
pa141_p	1,2-ditetradec-7-enoyl-sn-glycerol 3-phosphate	C31H55O8P1	Periplasm
clpn160_p	Cardiolipin (tetrahexadecanoyl, n-C16:0)	C73H140O17P2	Periplasm
h2s_c	Hydrogen sulfide	H2S	Cytoplasm
pa160_p	1,2-dihexadecanoyl-sn-glycerol 3-phosphate	C35H67O8P1	Periplasm
23dhdp_c	2,3-Dihydrodipicolinate	C7H5NO4	Cytoplasm
clpn161_p	Cardiolipin (tetrahexadec-9-enoyl, n-C16:1)	C73H132O17P2	Periplasm
cys__D_p	D-Cysteine	C3H7NO2S	Periplasm
pa161_p	1,2-dihexadec-9-enoyl-sn-glycerol 3-phosphate	C35H63O8P1	Periplasm
thdp_c	2,3,4,5-Tetrahydrodipicolinate	C7H7NO4	Cytoplasm
cys__D_e	D-Cysteine	C3H7NO2S	Extracellular
dhf_c	7,8-Dihydrofolate	C19H19N7O6	Cytoplasm
pg161_p	Phosphatidylglycerol (dihexadec-9-enoyl, n-C16:1)	C38H70O10P1	Periplasm
3sala_c	3-Sulfino-L-alanine	C3H5NO4S	Cytoplasm
pg180_p	Phosphatidylglycerol (dioctadecanoyl, n-C18:0)	C42H82O10P1	Periplasm
dhpt_c	Dihydropteroate	C14H13N6O3	Cytoplasm
pa180_p	1,2-dioctadecanoyl-sn-glycerol 3-phosphate	C39H75O8P1	Periplasm
so2_c	Sulfur dioxide	O2S	Cytoplasm
clpn180_p	Cardiolipin (tetraoctadecanoyl, n-C18:0)	C81H156O17P2	Periplasm
octdp_c	All-trans-Octaprenyl diphosphate	C40H65O7P2	Cytoplasm
cyst__L_c	L-Cystathionine	C7H14N2O4S	Cytoplasm
dhna_c	1,4-Dihydroxy-2-naphthoate	C11H7O4	Cytoplasm
pg181_p	Phosphatidylglycerol (dioctadec-11-enoyl, n-C18:1)	C42H78O10P1	Periplasm
hcys__L_c	L-Homocysteine	C4H9NO2S	Cytoplasm
pa181_p	1,2-dioctadec-11-enoyl-sn-glycerol 3-phosphate	C39H71O8P1	Periplasm
trnacys_c	TRNA(Cys)	R	Cytoplasm
clpn181_p	Cardiolipin (tetraoctadec-11-enoyl, n-C18:1)	C81H148O17P2	Periplasm
cystrna_c	L-Cysteinyl-tRNA(Cys)	C3H6NOSR	Cytoplasm
glyc_p	Glycerol	C3H8O3	Periplasm
orot_c	Orotate C5H3N2O4	C5H3N2O4	Cytoplasm
cys__L_p	L-Cysteine	C3H7NO2S	Periplasm
dhor__S_c	(S)-Dihydroorotate	C5H5N2O4	Cytoplasm
cl_c	Chloride	Cl	Cytoplasm
cl_p	Chloride	Cl	Periplasm
cysi__L_p	L Cystine C6H12N2O4S2	C6H12N2O4S2	Periplasm
cl_e	Chloride	Cl	Extracellular
25drapp_c	2,5-Diamino-6-(ribosylamino)-4-(3H)-pyrimidinone 5'-phosphate	C9H14N5O8P	Cytoplasm
6hmhptpp_c	6-hydroxymethyl-dihydropterin pyrophosphate	C7H8N5O8P2	Cytoplasm
csn_c	Cytosine	C4H5N3O	Cytoplasm
cmp_e	CMP C9H12N3O8P	C9H12N3O8P	Extracellular
cys__L_e	L-Cysteine	C3H7NO2S	Extracellular
cmp_p	CMP C9H12N3O8P	C9H12N3O8P	Periplasm
cysi__L_e	L Cystine C6H12N2O4S2	C6H12N2O4S2	Extracellular
3dhq_c	3-Dehydroquinate	C7H9O6	Cytoplasm
co2_e	CO2 CO2	CO2	Extracellular
uri_c	Uridine	C9H12N2O6	Cytoplasm
cobalt2_c	Co2+	Co	Cytoplasm
3dhsk_c	3-Dehydroshikimate	C7H7O5	Cytoplasm
cytd_c	Cytidine	C9H13N3O5	Cytoplasm
dimp_e	DIMP C10H12N4O7P	C10H11N4O7P	Extracellular
cobalt2_p	Co2+	Co	Periplasm
cobalt2_e	Co2+	Co	Extracellular
cytd_e	Cytidine	C9H13N3O5	Extracellular
colipa_p	Core oligosaccharide lipid A	C176H303N2O100P4	Periplasm
dimp_p	DIMP C10H12N4O7P	C10H11N4O7P	Periplasm
cdp_c	CDP	C9H12N3O11P2	Cytoplasm
din_p	Deoxyinosine	C10H12N4O4	Periplasm
colipa_c	Core oligosaccharide lipid A	C176H303N2O100P4	Cytoplasm
dcdp_c	dCDP	C9H12N3O10P2	Cytoplasm
din_e	Deoxyinosine	C10H12N4O4	Extracellular
dcmp_c	DCMP C9H12N3O7P	C9H12N3O7P	Cytoplasm
25dkglcn_c	2,5-diketo-D-gluconate	C6H7O7	Cytoplasm
cpgn_c	Coprogen	C35H52N6O13Fe	Cytoplasm
din_c	Deoxyinosine	C10H12N4O4	Cytoplasm
2kmb_c	2-keto-4-methylthiobutyrate	C5H7O3S	Cytoplasm
dad_2_c	Deoxyadenosine	C10H13N5O3	Cytoplasm
damp_c	DAMP C10H12N5O6P	C10H12N5O6P	Cytoplasm
cpgn_p	Coprogen	C35H52N6O13Fe	Periplasm
grdp_c	Geranyl diphosphate	C10H17O7P2	Cytoplasm
dadp_c	dADP	C10H12N5O9P2	Cytoplasm
ipdp_c	Isopentenyl diphosphate	C5H9O7P2	Cytoplasm
dad_2_p	Deoxyadenosine	C10H13N5O3	Periplasm
pppg9_c	Protoporphyrinogen IX	C34H38N4O4	Cytoplasm
dmpp_c	Dimethylallyl diphosphate	C5H9O7P2	Cytoplasm
dad_2_e	Deoxyadenosine	C10H13N5O3	Extracellular
h2mb4p_c	1-hydroxy-2-methyl-2-(E)-butenyl 4-diphosphate	C5H9O8P2	Cytoplasm
cpppg3_c	Coproporphyrinogen III	C36H40N4O8	Cytoplasm
ala__D_e	D-Alanine	C3H7NO2	Extracellular
crn_c	L-Carnitine	C7H15NO3	Cytoplasm
2omhmbl_c	2-Octaprenyl-3-methyl-5-hydroxy-6-methoxy-1,4-benzoquinol	C48H74O4	Cytoplasm
damp_e	DAMP C10H12N5O6P	C10H12N5O6P	Extracellular
dmso_e	Dimethyl sulfoxide	C2H6OS	Extracellular
bbtcoa_c	Gamma-butyrobetainyl-CoA	C28H46N8O17P3S	Cytoplasm
damp_p	DAMP C10H12N5O6P	C10H12N5O6P	Periplasm
gbbtn_c	Gamma-butyrobetaine	C7H15NO2	Cytoplasm
dmso_p	Dimethyl sulfoxide	C2H6OS	Periplasm
26dap__M_c	Meso-2,6-Diaminoheptanedioate	C7H14N2O4	Cytoplasm
dms_p	Dimethyl sulfide	C2H6S	Periplasm
dms_e	Dimethyl sulfide	C2H6S	Extracellular
crncoa_c	L-Carnitinyl-CoA	C28H46N8O18P3S	Cytoplasm
26dap_LL_c	LL-2,6-Diaminoheptanedioate	C7H14N2O4	Cytoplasm
crnDcoa_c	D-carnitinyl-CoA	C28H46N8O18P3S	Cytoplasm
ctbt_c	Crotonobetaine	C7H13NO2	Cytoplasm
ctbtcoa_c	Crotonobetainyl-CoA	C28H44N8O17P3S	Cytoplasm
15dap_e	1,5-Diaminopentane	C5H16N2	Extracellular
ahdt_c	2-Amino-4-hydroxy-6-(erythro-1,2,3-trihydroxypropyl)dihydropteridine triphosphate	C9H12N5O13P3	Cytoplasm
crn__D_c	D-Carnitine	C7H15NO3	Cytoplasm
crn__D_p	D-Carnitine	C7H15NO3	Periplasm
datp_c	dATP	C10H12N5O12P3	Cytoplasm
crn_p	L-Carnitine	C7H15NO3	Periplasm
23doguln_c	2,3-Dioxo-L-gulonate	C6H7O7	Cytoplasm
dopa_p	Dopamine	C8H12NO2	Periplasm
db4p_c	3,4-dihydroxy-2-butanone 4-phosphate	C4H7O6P	Cytoplasm
dopa_e	Dopamine	C8H12NO2	Extracellular
dca_e	Decanoate (n-C10:0)	C10H19O2	Extracellular
dpcoa_c	Dephospho-CoA	C21H33N7O13P2S	Cytoplasm
3hbcoa_c	(S)-3-Hydroxybutanoyl-CoA	C25H38N7O18P3S	Cytoplasm
dca_p	Decanoate (n-C10:0)	C10H19O2	Periplasm
3hhcoa_c	(S)-3-Hydroxyhexanoyl-CoA	C27H42N7O18P3S	Cytoplasm
2dr5p_c	2-Deoxy-D-ribose 5-phosphate	C5H9O7P	Cytoplasm
dcmp_e	DCMP C9H12N3O7P	C9H12N3O7P	Extracellular
g3p_c	Glyceraldehyde 3-phosphate	C3H5O6P	Cytoplasm
3hocoa_c	(S)-3-Hydroxyoctanoyl-CoA	C29H46N7O18P3S	Cytoplasm
dcmp_p	DCMP C9H12N3O7P	C9H12N3O7P	Periplasm
3hdcoa_c	(S)-3-Hydroxydecanoyl-CoA	C31H50N7O18P3S	Cytoplasm
3hddcoa_c	(S)-3-Hydroxydodecanoyl-CoA	C33H54N7O18P3S	Cytoplasm
dctp_c	dCTP	C9H12N3O13P3	Cytoplasm
3htdcoa_c	(S)-3-Hydroxytetradecanoyl-CoA	C35H58N7O18P3S	Cytoplasm
dutp_c	dUTP	C9H11N2O14P3	Cytoplasm
3hhdcoa_c	(S)-3-Hydroxyhexadecanoyl-CoA	C37H62N7O18P3S	Cytoplasm
3hodcoa_c	(S)-3-Hydroxyoctadecanoyl-CoA	C39H66N7O18P3S	Cytoplasm
gthrd_p	Reduced glutathione	C10H16N3O6S	Periplasm
duri_c	Deoxyuridine	C9H12N2O5	Cytoplasm
gthox_p	Oxidized glutathione	C20H30N6O12S2	Periplasm
dsbcrd_p	Protein disulfide isomerase II (reduced)	XH2	Periplasm
6pgc_c	6-Phospho-D-gluconate	C6H10O10P	Cytoplasm
dcyt_c	Deoxycytidine	C9H13N3O4	Cytoplasm
kdo2lipid4_c	KDO(2)-lipid IV(A)	C84H148N2O37P2	Cytoplasm
dsbcox_p	Protein disulfide isomerase II (oxidized)	X	Periplasm
dcyt_p	Deoxycytidine	C9H13N3O4	Periplasm
dsbdox_c	Fused thiol:disulfide interchange protein (oxidized)	X	Cytoplasm
kdo2lipid4L_c	KDO(2)-lipid IV(A) with laurate	C96H170N2O38P2	Cytoplasm
dcyt_e	Deoxycytidine	C9H13N3O4	Extracellular
lipa_c	KDO(2)-lipid (A)	C110H196N2O39P2	Cytoplasm
trdrd_c	Reduced thioredoxin	XH2	Cytoplasm
ddca_e	Dodecanoate (n-C12:0)	C12H23O2	Extracellular
trdox_c	Oxidized thioredoxin	X	Cytoplasm
kdo2lipid4p_c	KDO(2)-lipid IV(A) with palmitoleoyl	C100H176N2O38P2	Cytoplasm
ddca_p	Dodecanoate (n-C12:0)	C12H23O2	Periplasm
lipa_cold_c	Cold adapted KDO(2)-lipid (A)	C114H202N2O39P2	Cytoplasm
dsbdrd_c	Fused thiol:disulfide interchange protein (reduced)	XH2	Cytoplasm
dsbgox_p	Periplasmic disulfide isomerase/thiol-disulphide oxidase (oxidized)	X	Periplasm
2dh3dgal_c	2-Dehydro-3-deoxy-D-galactonate	C6H9O6	Cytoplasm
dsbgrd_p	Periplasmic disulfide isomerase/thiol-disulphide oxidase (reduced)	XH2	Periplasm
enlipa_p	Phosphoethanolamine KDO(2)-lipid (A)	C112H202N3O42P3	Periplasm
2dh3dgal6p_c	2-Dehydro-3-deoxy-D-galactonate 6-phosphate	C6H8O9P	Cytoplasm
ser__D_c	D-Serine	C3H7NO3	Cytoplasm
2ddglcn_p	2-Dehydro-3-deoxy-D-gluconate	C6H9O6	Periplasm
2amsa_c	2-Aminomalonate semialdehyde	C3H5NO3	Cytoplasm
2pg_c	D-Glycerate 2-phosphate	C3H4O7P	Cytoplasm
2ddglcn_e	2-Dehydro-3-deoxy-D-gluconate	C6H9O6	Extracellular
seramp_c	L-seryl-AMP	C13H19N6O9P	Cytoplasm
ser__D_p	D-Serine	C3H7NO3	Periplasm
2ddglcn_c	2-Dehydro-3-deoxy-D-gluconate	C6H9O6	Cytoplasm
ser__D_e	D-Serine	C3H7NO3	Extracellular
enter_c	Enterochelin	C30H27N3O15	Cytoplasm
etha_c	Ethanolamine	C2H8NO	Cytoplasm
2ddg6p_c	2-Dehydro-3-deoxy-D-gluconate 6-phosphate	C6H8O9P	Cytoplasm
etha_p	Ethanolamine	C2H8NO	Periplasm
dtdp_c	dTDP	C10H13N2O11P2	Cytoplasm
e4p_c	D-Erythrose 4-phosphate	C4H7O7P	Cytoplasm
dtmp_c	DTMP C10H13N2O8P	C10H13N2O8P	Cytoplasm
etha_e	Ethanolamine	C2H8NO	Extracellular
2dda7p_c	2-Dehydro-3-deoxy-D-arabino-heptonate 7-phosphate	C7H10O10P	Cytoplasm
ethso3_e	Ethanesulfonate	C2H5O3S	Extracellular
dtmp_e	DTMP C10H13N2O8P	C10H13N2O8P	Extracellular
dgmp_c	DGMP C10H12N5O7P	C10H12N5O7P	Cytoplasm
dtmp_p	DTMP C10H13N2O8P	C10H13N2O8P	Periplasm
ethso3_p	Ethanesulfonate	C2H5O3S	Periplasm
dgdp_c	dGDP	C10H12N5O10P2	Cytoplasm
etoh_c	Ethanol	C2H6O	Cytoplasm
dump_p	DUMP C9H11N2O8P	C9H11N2O8P	Periplasm
dgmp_p	DGMP C10H12N5O7P	C10H12N5O7P	Periplasm
dump_e	DUMP C9H11N2O8P	C9H11N2O8P	Extracellular
etoh_p	Ethanol	C2H6O	Periplasm
etoh_e	Ethanol	C2H6O	Extracellular
dgmp_e	DGMP C10H12N5O7P	C10H12N5O7P	Extracellular
dump_c	DUMP C9H11N2O8P	C9H11N2O8P	Cytoplasm
dgsn_p	Deoxyguanosine	C10H13N5O4	Periplasm
ura_c	Uracil	C4H4N2O2	Cytoplasm
dgsn_c	Deoxyguanosine	C10H13N5O4	Cytoplasm
2dr1p_c	2-Deoxy-D-ribose 1-phosphate	C5H9O7P	Cytoplasm
dgsn_e	Deoxyguanosine	C10H13N5O4	Extracellular
duri_p	Deoxyuridine	C9H12N2O5	Periplasm
duri_e	Deoxyuridine	C9H12N2O5	Extracellular
3mob_c	3-Methyl-2-oxobutanoate	C5H7O3	Cytoplasm
dxyl5p_c	1-deoxy-D-xylulose 5-phosphate	C5H9O7P	Cytoplasm
2me4p_c	2-C-methyl-D-erythritol 4-phosphate	C5H11O7P	Cytoplasm
3hcinnm_e	3-hydroxycinnamic acid	C9H7O3	Extracellular
3hpppn_e	3-(3-hydroxy-phenyl)propionate	C9H9O3	Extracellular
23dhmb_c	(R)-2,3-Dihydroxy-3-methylbutanoate	C5H9O4	Cytoplasm
enter_e	Enterochelin	C30H27N3O15	Extracellular
dxyl_c	1-deoxy-D-xylulose	C5H10O4	Cytoplasm
lac__D_p	D-Lactate	C3H5O3	Periplasm
23dhmp_c	(R)-2,3-Dihydroxy-3-methylpentanoate	C6H11O4	Cytoplasm
f6p_e	D-Fructose 6-phosphate	C6H11O9P	Extracellular
h2_e	Hydrogen	H2	Extracellular
fald_e	Formaldehyde	CH2O	Extracellular
fe2_e	Fe2+ mitochondria	Fe	Extracellular
lac__D_e	D-Lactate	C3H5O3	Extracellular
4per_c	4-Phospho-D-erythronate	C4H6O8P	Cytoplasm
h2o2_e	Hydrogen peroxide	H2O2	Extracellular
eca4colipa_p	(enterobacterial common antigen)x4 core oligosaccharide lipid A	C272H447N14O160P4	Periplasm
h2o_e	H2O H2O	H2O	Extracellular
eca4und_p	(enterobacterial common antigen)x4 undecaprenyl-diphosphate	C151H234N12O67P2	Periplasm
h2s_e	Hydrogen sulfide	H2S	Extracellular
udcpdp_p	Undecaprenyl diphosphate	C55H89O7P2	Periplasm
h_e	H+	H	Extracellular
eca2und_p	(enterobacterial common antigen)x2 undecaprenyl-diphosphate	C103H162N6O37P2	Periplasm
unagamuf_p	Undecaprenyl-diphospho N-acetylglucosamine-N-acetylmannosaminuronate-N-acetamido-4,6-dideoxy-D-galactose	C79H126N3O22P2	Periplasm
eca3und_p	(enterobacterial common antigen)x3 undecaprenyl-diphosphate	C127H198N9O52P2	Periplasm
hdca_e	Hexadecanoate (n-C16:0)	C16H31O2	Extracellular
unagamuf_c	Undecaprenyl-diphospho N-acetylglucosamine-N-acetylmannosaminuronate-N-acetamido-4,6-dideoxy-D-galactose	C79H126N3O22P2	Cytoplasm
hdcea_e	Hexadecenoate (n-C16:1)	C16H29O2	Extracellular
for_e	Formate	CH1O2	Extracellular
hg2_e	Mercury charged 2 Hg	Hg	Extracellular
fru_e	D-Fructose	C6H12O6	Extracellular
his__L_e	L-Histidine	C6H9N3O2	Extracellular
frulys_e	Fructoselysine	C12H25N2O7	Extracellular
spmd_e	Spermidine	C7H22N3	Extracellular
hom__L_e	L-Homoserine	C4H9NO3	Extracellular
succ_e	Succinate	C4H4O4	Extracellular
fruur_e	D-Fructuronate	C6H9O7	Extracellular
hxa_e	Hexanoate (n-C6:0)	C6H11O2	Extracellular
fuc__L_e	L-Fucose	C6H12O5	Extracellular
sucr_e	Sucrose C12H22O11	C12H22O11	Extracellular
sulfac_e	Sulfoacetate	C2H2O5S	Extracellular
fum_e	Fumarate	C4H2O4	Extracellular
hxan_e	Hypoxanthine	C5H4N4O	Extracellular
g1p_e	D-Glucose 1-phosphate	C6H11O9P	Extracellular
tartr__L_e	L-tartrate	C4H4O6	Extracellular
idon__L_e	L-Idonate	C6H11O7	Extracellular
taur_e	Taurine C2H7NO3S	C2H7NO3S	Extracellular
g3pc_e	Sn-Glycero-3-phosphocholine	C8H20NO6P	Extracellular
ile__L_e	L-Isoleucine	C6H13NO2	Extracellular
g3pe_e	Sn-Glycero-3-phosphoethanolamine	C5H14NO6P	Extracellular
tcynt_e	Thiocyanate	CNS	Extracellular
imp_e	IMP C10H11N4O8P	C10H11N4O8P	Extracellular
thm_e	Thiamin	C12H17N4OS	Extracellular
g3pg_e	Glycerophosphoglycerol	C6H14O8P	Extracellular
g3pi_e	Sn-Glycero-3-phospho-1-inositol	C9H18O11P	Extracellular
indole_e	Indole	C8H7N	Extracellular
g3ps_e	Glycerophosphoserine	C6H13NO8P	Extracellular
thr__L_e	L-Threonine	C4H9NO3	Extracellular
inost_e	Myo-Inositol	C6H12O6	Extracellular
thrp_e	L-Threonine O-3-phosphate	C4H8NO6P	Extracellular
g6p_e	D-Glucose 6-phosphate	C6H11O9P	Extracellular
ins_e	Inosine	C10H12N4O5	Extracellular
gal1p_e	Alpha-D-Galactose 1-phosphate	C6H11O9P	Extracellular
thym_e	Thymine C5H6N2O2	C5H6N2O2	Extracellular
isetac_e	Isethionic acid	C2H5O4S	Extracellular
thymd_e	Thymidine C10H14N2O5	C10H14N2O5	Extracellular
tma_e	Trimethylamine	C3H10N	Extracellular
gal_bD_e	Beta D-Galactose	C6H12O6	Extracellular
k_e	Potassium	K	Extracellular
gal_e	D-Galactose	C6H12O6	Extracellular
tmao_e	Trimethylamine N-oxide	C3H9NO	Extracellular
tre_e	Trehalose	C12H22O11	Extracellular
galct__D_e	D-Galactarate	C6H8O8	Extracellular
galctn__D_e	D-Galactonate	C6H11O7	Extracellular
lac__L_e	L-Lactate	C3H5O3	Extracellular
galctn__L_e	L-Galactonate	C6H11O7	Extracellular
trp__L_e	L-Tryptophan	C11H12N2O2	Extracellular
lcts_e	Lactose C12H22O11	C12H22O11	Extracellular
tsul_e	Thiosulfate	O3S2	Extracellular
galt_e	Galactitol	C6H14O6	Extracellular
leu__L_e	L-Leucine	C6H13NO2	Extracellular
galur_e	D-Galacturonate	C6H9O7	Extracellular
ttdca_e	Tetradecanoate (n-C14:0)	C14H27O2	Extracellular
ttdcea_e	Tetradecenoate (n-C14:1)	C14H25O2	Extracellular
gam6p_e	D-Glucosamine 6-phosphate	C6H13NO8P	Extracellular
lys__L_e	L-Lysine	C6H15N2O2	Extracellular
gam_e	D-Glucosamine	C6H14NO5	Extracellular
tungs_e	Tungstate	O4W1	Extracellular
lyx__L_e	L-Lyxose	C5H10O5	Extracellular
tym_e	Tyramine	C8H12NO	Extracellular
gbbtn_e	Gamma-butyrobetaine	C7H15NO2	Extracellular
mal__D_e	D-Malate	C4H4O5	Extracellular
gdp_e	GDP	C10H12N5O11P2	Extracellular
glc__D_e	D-Glucose	C6H12O6	Extracellular
tyr__L_e	L-Tyrosine	C9H11NO3	Extracellular
mal__L_e	L-Malate	C4H4O5	Extracellular
tyrp_e	Phosphotyrosine	C9H10NO6P	Extracellular
uacgam_e	UDP-N-acetyl-D-glucosamine	C17H25N3O17P2	Extracellular
glcn_e	D-Gluconate	C6H11O7	Extracellular
glcr_e	D-Glucarate	C6H8O8	Extracellular
malt_e	Maltose C12H22O11	C12H22O11	Extracellular
glcur1p_e	D-Glucuronate 1-phosphate	C6H8O10P	Extracellular
glcur_e	D-Glucuronate	C6H9O7	Extracellular
udpacgal_e	UDP-N-acetyl-D-galactosamine	C17H25N3O17P2	Extracellular
udpg_e	UDPglucose	C15H22N2O17P2	Extracellular
malthx_e	Maltohexaose	C36H62O31	Extracellular
udpgal_e	UDPgalactose	C15H22N2O17P2	Extracellular
gln__L_e	L-Glutamine	C5H10N2O3	Extracellular
maltpt_e	Maltopentaose	C30H52O26	Extracellular
glu__L_e	L-Glutamate	C5H8NO4	Extracellular
udpglcur_e	UDP-D-glucuronate	C15H19N2O18P2	Extracellular
malttr_e	Maltotriose C18H32O16	C18H32O16	Extracellular
[truncated: 814 more rows]

## Sheet: Gene List
SL1344_0002
[truncated: 1,116 more rows]
