# Supplementary material for: Metabolic network reconstruction as a resource for analyzing Salmonella Typhimurium SL1344 growth in the mouse intestine
Source: PLoS Comput Biol. 2025 Mar 11;21(3):e1012869. doi: 10.1371/journal.pcbi.1012869 (PMC11925469; doi:10.1371/journal.pcbi.1012869)
Supplement: S2 Data — (XLSX) [file pcbi.1012869.s002.xlsx]

## Sheet: Reaction List
Abbreviation	Description	Reaction	GPR	Lower bound	Upper bound	Objective	Subsystem
3HAD180	3-hydroxyacyl-[acyl-carrier-protein] dehydratase (n-C18:0)	3hoctaACP_c -> h2o_c + toctd2eACP_c	STM1067 or STM0227	0	1000	0	Cell Envelope Biosynthesis
3HAD181	3-hydroxyacyl-[acyl-carrier-protein] dehydratase (n-C18:1)	3hcvac11eACP_c -> t3c11vaceACP_c + h2o_c	STM0227 or STM1067	0	1000	0	Cell Envelope Biosynthesis
3HAD40	3-hydroxyacyl-[acyl-carrier-protein] dehydratase (n-C4:0)	3haACP_c -> but2eACP_c + h2o_c	STM1067 or STM0227	0	1000	0	Cell Envelope Biosynthesis
3HAD60	3-hydroxyacyl-[acyl-carrier-protein] dehydratase (n-C6:0)	3hhexACP_c -> thex2eACP_c + h2o_c	STM1067 or STM0227	0	1000	0	Cell Envelope Biosynthesis
3HAD80	3-hydroxyacyl-[acyl-carrier-protein] dehydratase (n-C8:0)	3hoctACP_c -> toct2eACP_c + h2o_c	STM1067 or STM0227	0	1000	0	Cell Envelope Biosynthesis
12DGR120tipp	1,2 diacylglycerol transport via flipping (periplasm to cytoplasm, n-C12:0)	12dgr120_p -> 12dgr120_c		0	1000	0	Transport Inner Membrane
12DGR140tipp	1,2 diacylglycerol transport via flipping (periplasm to cytoplasm, n-C14:0)	12dgr140_p -> 12dgr140_c		0	1000	0	Transport Inner Membrane
12DGR141tipp	1,2 diacylglycerol transport via flipping (periplasm to cytoplasm, n-C14:1)	12dgr141_p -> 12dgr141_c		0	1000	0	Transport Inner Membrane
12DGR160tipp	1,2 diacylglycerol transport via flipping (periplasm to cytoplasm, n-C16:0)	12dgr160_p -> 12dgr160_c		0	1000	0	Transport Inner Membrane
23DAPPAt2pp	2,3-diaminopropionate transport in via proton symport	h_p + 23dappa_p -> h_c + 23dappa_c		0	1000	0	Transport Inner Membrane
12DGR161tipp	1,2 diacylglycerol transport via flipping (periplasm to cytoplasm, n-C16:1)	12dgr161_p -> 12dgr161_c		0	1000	0	Transport Inner Membrane
12DGR180tipp	1,2 diacylglycerol transport via flipping (periplasm to cytoplasm, n-C18:0)	12dgr180_p -> 12dgr180_c		0	1000	0	Transport Inner Membrane
12DGR181tipp	1,2 diacylglycerol transport via flipping (periplasm to cytoplasm, n-C18:1)	12dgr181_p -> 12dgr181_c		0	1000	0	Transport Inner Membrane
ACBIPGT	Adenosyl cobinamide phosphate guanyltransferase	h_c + gtp_c + adocbip_c -> ppi_c + agdpcbi_c	STM2018	0	1000	0	Cofactor and Prosthetic Group Biosynthesis
ACCOAC	Acetyl-CoA carboxylase	atp_c + hco3_c + accoa_c -> adp_c + pi_c + h_c + malcoa_c	STM0232 and STM2366 and STM3379 and STM3380	0	1000	0	Membrane Lipid Metabolism
ACGAL1PPpp	N-acetyl-D-galactosamine 1-phosphatase (periplasm)	h2o_p + acgal1p_p -> pi_p + acgal_p		0	1000	0	Alternate Carbon Metabolism
ACGAM1PPpp	N-acetyl-D-glucosamine 1-phosphatase (periplasm)	h2o_p + acgam1p_p -> pi_p + acgam_p		0	1000	0	Alternate Carbon Metabolism
ACGAptspp	N-Acetyl-D-glucosamine transport via PEP:Pyr PTS (periplasm)	acgam_p + pep_c -> acgam6p_c + pyr_c	(STM2433 and STM1203 and STM2431 and STM2432) or (STM0685 and STM2431 and STM2432)	0	1000	0	Transport Inner Membrane
ACHBS	2-aceto-2-hydroxybutanoate synthase	h_c + pyr_c + 2obut_c -> co2_c + 2ahbut_c	(STM3795 and STM3796) or (STM3901 and STM3902)	0	1000	0	Valine Leucine and Isoleucine Metabolism
ACLS	Acetolactate synthase	h_c + 2 pyr_c -> co2_c + alac__S_c	(STM3795 and STM3796) or (STM3901 and STM3902)	0	1000	0	Valine Leucine and Isoleucine Metabolism
ACM6PH	N-acetylmuramate 6-phosphate hydrolase	h2o_c + acmum6p_c -> acgam6p_c + lac__D_c		0	1000	0	Alternate Carbon Metabolism
ACMANAptspp	N-acetyl-D-mannosamine transport via PTS (periplasm)	pep_c + acmana_p -> pyr_c + acmanap_c	STM1830 and STM1831 and STM1832 and STM2431 and STM2432	0	1000	0	Transport Inner Membrane
3HAD100	3-hydroxyacyl-[acyl-carrier-protein] dehydratase (n-C10:0)	3hdecACP_c -> h2o_c + tdec2eACP_c	STM1067 or STM0227	0	1000	0	Cell Envelope Biosynthesis
3HAD120	3-hydroxyacyl-[acyl-carrier-protein] dehydratase (n-C12:0)	3hddecACP_c -> h2o_c + tddec2eACP_c	STM1067 or STM0227	0	1000	0	Cell Envelope Biosynthesis
ACOATA	Acetyl-CoA ACP transacylase	ACP_c + accoa_c <=> coa_c + acACP_c	STM1196 and STM1193	-1000	1000	0	Membrane Lipid Metabolism
3HAD121	3-hydroxyacyl-[acyl-carrier-protein] dehydratase (n-C12:1)	3hcddec5eACP_c -> h2o_c + t3c5ddeceACP_c	STM0227 or STM1067	0	1000	0	Cell Envelope Biosynthesis
3HAD140	3-hydroxyacyl-[acyl-carrier-protein] dehydratase (n-C14:0)	3hmrsACP_c -> h2o_c + tmrs2eACP_c	STM1067 or STM0227	0	1000	0	Cell Envelope Biosynthesis
3HAD141	3-hydroxyacyl-[acyl-carrier-protein] dehydratase (n-C14:1)	3hcmrs7eACP_c -> h2o_c + t3c7mrseACP_c	STM1067 or STM0227	0	1000	0	Cell Envelope Biosynthesis
3HAD160	3-hydroxyacyl-[acyl-carrier-protein] dehydratase (n-C16:0)	3hpalmACP_c -> h2o_c + tpalm2eACP_c	STM1067 or STM0227	0	1000	0	Cell Envelope Biosynthesis
3HAD161	3-hydroxyacyl-[acyl-carrier-protein] dehydratase (n-C16:1)	3hcpalm9eACP_c -> h2o_c + t3c9palmeACP_c	STM0227 or STM1067	0	1000	0	Cell Envelope Biosynthesis
ACOLIPAtex	Arabinose modified core oligosaccharide lipid A transport via vector (periplasm to extracellular)	acolipa_p -> acolipa_e		0	1000	0	Lipopolysaccharide Biosynthesis Recycling
ACPS1	Acyl-carrier protein synthase	coa_c + apoACP_c -> ACP_c + h_c + pap_c	STM2577 or STM3583	0	1000	0	Cofactor and Prosthetic Group Biosynthesis
ACt2rpp	Acetate reversible transport via proton symport (periplasm)	h_p + ac_p <=> h_c + ac_c		-1000	1000	0	Transport Inner Membrane
ADOCBLtonex	Adenosylcobalimin transport via ton system (extermal)	h_p + adocbl_e -> h_c + adocbl_p	STM4130 and STM1737 and STM3158 and STM3159	0	1000	0	Transport Outer Membrane
ADCS	4-amino-4-deoxychorismate synthase	gln__L_c + chor_c -> glu__L_c + 4adcho_c	STM3469 and STM1824	0	1000	0	Cofactor and Prosthetic Group Biosynthesis
ADPT	Adenine phosphoribosyltransferase	ade_c + prpp_c -> ppi_c + amp_c	STM0483	0	1000	0	Nucleotide Salvage Pathway
AGM3PA	N-Acetyl-D-glucosamine(anhydrous)N-Acetylmuramyl-tripeptide amidase	h2o_c + anhgm3p_c -> LalaDgluMdap_c + anhgm_c	STM0146	0	1000	0	Murein Recycling
4PCPpp	Tetrapeptide L,D-carboxypeptidase (periplasm)	LalaDgluMdapDala_p + h2o_p -> LalaDgluMdap_p + ala__D_p		0	1000	0	Murein Recycling
AGM4PA	N-Acetyl-D-glucosamine(anhydrous)N-Acetylmuramyl-tetrapeptide amidase	h2o_c + anhgm4p_c -> LalaDgluMdapDala_c + anhgm_c	STM0146	0	1000	0	Murein Recycling
4PEPTabcpp	Tetrapeptide (LalaDgluMdapDala) transport via ABC system (periplasm)	h2o_c + atp_c + LalaDgluMdapDala_p -> adp_c + pi_c + h_c + LalaDgluMdapDala_c	STM1746_S and STM1745 and STM1744 and STM1743 and STM1742	0	1000	0	Murein Recycling
AGM4PCPpp	N-Acetyl-D-glucosamine(anhydrous)N-Acetylmuramyl-tetrapeptide L,D-carboxypeptidase (periplasmic)	h2o_p + anhgm4p_p -> ala__D_p + anhgm3p_p		0	1000	0	Murein Recycling
AM3PA	Anhydrous-N-Acetylmuramyl-tripeptide amidase	h2o_c + anhm3p_c -> LalaDgluMdap_c + anhm_c	STM0146	0	1000	0	Murein Recycling
AM4PA	Anhydrous-N-Acetylmuramyl-tetrapeptide amidase	h2o_c + anhm4p_c -> LalaDgluMdapDala_c + anhm_c	STM0146	0	1000	0	Murein Recycling
AIRC3	Phosphoribosylaminoimidazole carboxylase (mutase rxn)	5aizc_c <=> 5caiz_c	STM0534	-1000	1000	0	Purine and Pyrimidine Biosynthesis
AACPS1	Acyl-[acyl-carrier-protein] synthetase (n-C14:0)	ACP_c + ttdca_c + atp_c -> myrsACP_c + ppi_c + amp_c	STM3010 and STM1196	0	1000	0	Cell Envelope Biosynthesis
ARBTNR1	Aerobactin reductase	fadh2_c + 2 arbtn_fe3_c -> 2 h_c + fad_c + 2 arbtn_c + 2 fe2_c		0	1000	0	Inorganic Ion Transport and Metabolism
ARBTNR2	Aerobactin reductase	2 arbtn_fe3_c + fmnh2_c -> 2 h_c + 2 arbtn_c + 2 fe2_c + fmn_c		0	1000	0	Inorganic Ion Transport and Metabolism
ARBTNR3	Aerobactin reductase	2 arbtn_fe3_c + rbflvrd_c -> 2 h_c + 2 arbtn_c + 2 fe2_c + ribflv_c		0	1000	0	Inorganic Ion Transport and Metabolism
AACPS2	Acyl-[acyl-carrier-protein] synthetase (n-C14:1)	ACP_c + ttdcea_c + atp_c -> tdeACP_c + ppi_c + amp_c	STM3010 and STM1196	0	1000	0	Cell Envelope Biosynthesis
ARBTNtex	Aerobactin secretion (to extracellular)	h_p + arbtn_p -> h_c + arbtn_e		0	1000	0	Transport Outer Membrane
AACPS3	Acyl-[acyl-carrier-protein] synthetase (n-C16:0)	ACP_c + hdca_c + atp_c -> ppi_c + palmACP_c + amp_c	STM3010 and STM1196	0	1000	0	Cell Envelope Biosynthesis
ALATA_L	L-alanine transaminase	akg_c + ala__L_c <=> glu__L_c + pyr_c		-1000	1000	0	Alanine and Aspartate Metabolism
ARBTNtonex	Aerobactin transport via ton system (extracellular)	h_p + arbtn_fe3_e -> h_c + arbtn_fe3_p		0	1000	0	Transport Outer Membrane
ARBTNtpp	Aerobactin secretion (to periplasm)	h_p + arbtn_c -> h_c + arbtn_p		0	1000	0	Inorganic Ion Transport and Metabolism
AACPS4	Acyl-[acyl-carrier-protein] synthetase (n-C16:1)	ACP_c + atp_c + hdcea_c -> ppi_c + amp_c + hdeACP_c	STM3010 and STM1196	0	1000	0	Cell Envelope Biosynthesis
AACPS5	Acyl-[acyl-carrier-protein] synthetase (n-C18:1)	ACP_c + atp_c + ocdcea_c -> ppi_c + amp_c + octeACP_c	STM3010 and STM1196	0	1000	0	Cell Envelope Biosynthesis
ARGSS	Argininosuccinate synthase	atp_c + asp__L_c + citr__L_c -> ppi_c + amp_c + h_c + argsuc_c	STM3290_S	0	1000	0	Arginine and Proline Metabolism
AACPS6	Acyl-[acyl-carrier-protein] synthetase (n-C18:0)	ACP_c + atp_c + ocdca_c -> ppi_c + amp_c + ocdcaACP_c	STM3010 and STM1196	0	1000	0	Cell Envelope Biosynthesis
AACPS7	Acyl-[acyl-carrier-protein] synthetase (n-C12:0)	ACP_c + ddca_c + atp_c -> ddcaACP_c + ppi_c + amp_c	STM3010 and STM1196	0	1000	0	Cell Envelope Biosynthesis
AACPS8	Acyl-[acyl-carrier-protein] synthetase (n-C10:0)	ACP_c + atp_c + dca_c -> dcaACP_c + ppi_c + amp_c	STM3010 and STM1196	0	1000	0	Cell Envelope Biosynthesis
ASCBptspp	L-ascorbate transport via PEP:Pyr PTS (periplasm)	pep_c + ascb__L_p -> pyr_c + ascb6p_c	STM2431 and STM2432 and STM4385 and STM4384 and STM4383_S	0	1000	0	Transport Inner Membrane
AACPS9	Acyl-[acyl-carrier-protein] synthetase (n-C8:0)	ACP_c + atp_c + octa_c -> ocACP_c + ppi_c + amp_c	STM3010 and STM1196	0	1000	0	Cell Envelope Biosynthesis
AACTOOR	Aminoacetone:oxygen oxidoreductase(deaminating)(flavin-containing)	h2o_c + o2_c + aact_c -> nh4_c + mthgxl_c + h2o2_c		0	1000	0	Methylglyoxal Metabolism
ASNabcpp	L-asparagine transport via ABC system (periplasm)	h2o_c + atp_c + asn__L_p -> adp_c + pi_c + h_c + asn__L_c		0	1000	0	Transport Inner Membrane
ASP1DC	Aspartate 1-decarboxylase	h_c + asp__L_c -> co2_c + ala_B_c	STM0180	0	1000	0	Cofactor and Prosthetic Group Biosynthesis
ASPCT	Aspartate carbamoyltransferase	asp__L_c + cbp_c -> pi_c + h_c + cbasp_c	STM4459 and STM4460	0	1000	0	Purine and Pyrimidine Biosynthesis
CHRPL	Chorismate pyruvate lyase	chor_c -> pyr_c + 4hbz_c	STM4233	0	1000	0	Cofactor and Prosthetic Group Biosynthesis
CITL	Citrate lyase	cit_c -> ac_c + oaa_c	(STM0621 and STM0622 and STM0623 and STM0620) or (STM0059 and STM0060 and STM0061 and STM0620)	0	1000	0	Citric Acid Cycle
ATPM	ATP maintenance requirement	h2o_c + atp_c ,- adp_c + pi_c + h_c		8.39	8.39	0	Biomass and maintenance functions
ATPS4rpp	ATP synthase (four protons for one ATP) (periplasm)	adp_c + pi_c + 4 h_p <=> h2o_c + 3 h_c + atp_c	(STM3869 and STM3870 and STM3871 and STM3864 and STM3865 and STM3866 and STM3867 and STM3868) or (STM3869 and STM3870 and STM3871 and STM3864 and STM3865 and STM3866 and STM3867 and STM3868 and STM3872)	-1000	1000	0	Oxidative Phosphorylation
BPNT	3,5-bisphosphate nucleotidase	h2o_c + pap_c -> amp_c + pi_c		0	1000	0	Cysteine Metabolism
CLIPAtex	Cold lipid A transport via vector (periplasm to extracellular)	lipa_cold_p -> lipa_cold_e		0	1000	0	Lipopolysaccharide Biosynthesis Recycling
CLPNH120pp	Cardiolipin hydrolase (periplasm, n-C12:0)	h2o_p + clpn120_p -> h_p + pa120_p + pg120_p		0	1000	0	Glycerophospholipid Metabolism
CLPNH140pp	Cardiolipin hydrolase (periplasm, n-C14:0)	h2o_p + clpn140_p -> h_p + pg140_p + pa140_p		0	1000	0	Glycerophospholipid Metabolism
CLPNH141pp	Cardiolipin hydrolase (periplasm, n-C14:1)	h2o_p + clpn141_p -> h_p + pg141_p + pa141_p		0	1000	0	Glycerophospholipid Metabolism
CLPNH160pp	Cardiolipin hydrolase (periplasm, n-C16:0)	h2o_p + clpn160_p -> h_p + pg160_p + pa160_p		0	1000	0	Glycerophospholipid Metabolism
CLPNH161pp	Cardiolipin hydrolase (periplasm, n-C16:1)	h2o_p + clpn161_p -> h_p + pa161_p + pg161_p		0	1000	0	Glycerophospholipid Metabolism
CLPNH180pp	Cardiolipin hydrolase (periplasm, n-C18:0)	h2o_p + clpn180_p -> h_p + pg180_p + pa180_p		0	1000	0	Glycerophospholipid Metabolism
CLPNH181pp	Cardiolipin hydrolase (periplasm, n-C18:1)	h2o_p + clpn181_p -> h_p + pg181_p + pa181_p		0	1000	0	Glycerophospholipid Metabolism
CBIAT	Cobinamide adenyltransferase	h_c + atp_c + cbi_c <=> adocbi_c + pppi_c	STM1718	-1000	1000	0	Cofactor and Prosthetic Group Biosynthesis
CBItonex	Cobinamide transport via ton system (extermal)	h_p + cbi_e -> h_c + cbi_p	STM4130 and STM1737 and STM3158 and STM3159	0	1000	0	Transport Outer Membrane
CMPN	CMP nucleosidase	h2o_c + cmp_c -> r5p_c + csn_c		0	1000	0	Nucleotide Salvage Pathway
CBL1tonex	Cob(1)alamin transport via ton system (extermal)	h_p + cbl1_e -> h_c + cbl1_p	STM4130 and STM1737 and STM3158 and STM3159	0	1000	0	Transport Outer Membrane
COLIPAtex	Core oligosaccharide lipid A transport via vector (periplasm to extracellular)	colipa_p -> colipa_e		0	1000	0	Lipopolysaccharide Biosynthesis Recycling
CPGNR1	Coprogen(Fe(III)) reductase	fadh2_c + 2 cpgn_c -> 2 h_c + fad_c + 2 fe2_c + 2 cpgn_un_c		0	1000	0	Inorganic Ion Transport and Metabolism
CPGNR2	Coprogen(Fe(III)) reductase	fmnh2_c + 2 cpgn_c -> 2 h_c + 2 fe2_c + fmn_c + 2 cpgn_un_c		0	1000	0	Inorganic Ion Transport and Metabolism
CPGNR3	Coprogen(Fe(III)) reductase	rbflvrd_c + 2 cpgn_c -> 2 h_c + 2 fe2_c + ribflv_c + 2 cpgn_un_c		0	1000	0	Inorganic Ion Transport and Metabolism
CPGNUtex	Coprogen unloaded secretion (extracellular)	h_p + cpgn_un_p -> h_c + cpgn_un_e		0	1000	0	Inorganic Ion Transport and Metabolism
CPGNUtpp	Coprogen unloaded secretion	h_p + cpgn_un_c -> h_c + cpgn_un_p		0	1000	0	Inorganic Ion Transport and Metabolism
CPGNtonex	Coprogen transport via ton system (extracellular)	h_p + cpgn_e -> h_c + cpgn_p	STM1204 and STM1737 and STM3158 and STM3159	0	1000	0	Transport Outer Membrane
DCTPD	DCTP deaminase	h2o_c + h_c + dctp_c -> nh4_c + dutp_c	STM2121	0	1000	0	Nucleotide Salvage Pathway
DNMPPA	Dihydroneopterin monophosphate dephosphorylase	h2o_c + dhpmp_c -> pi_c + dhnpt_c		0	1000	0	Cofactor and Prosthetic Group Biosynthesis
DNTPPA	Dihydroneopterin triphosphate pyrophosphatase	h2o_c + ahdt_c -> ppi_c + h_c + dhpmp_c	STM1900 or STM0137	0	1000	0	Cofactor and Prosthetic Group Biosynthesis
CYANST	Cyanide sulfurtransferase	tsul_c + cyan_c -> h_c + so3_c + tcynt_c	STM3525	0	1000	0	Unassigned
CYANSTpp	Cyanide sulfurtransferase (periplasmic)	cyan_p + tsul_p -> h_p + tcynt_p + so3_p	STM1686	0	1000	0	Inorganic Ion Transport and Metabolism
DSBAO1	DsbA protein reoxidation reaction (aerobic)	q8_c + dsbard_p -> q8h2_c + dsbaox_p	STM3997 and STM1807	0	1000	0	Unassigned
DSBAO2	DsbA protein reoxidation reaction (anaerobic)	mqn8_c + dsbard_p -> mql8_c + dsbaox_p	STM3997 and STM1807	0	1000	0	Unassigned
DSBDR	DsbD reductase	dsbdox_c + trdrd_c -> trdox_c + dsbdrd_c	(STM4323 and STM3915) or (STM4323 and STM2649)	0	1000	0	Unassigned
DHAtpp	Dihydroxyacetone transport via facilitated diffusion (periplasm)	dha_p <=> dha_c		-1000	1000	0	Transport Inner Membrane
DHFR	Dihydrofolate reductase	h_c + nadph_c + dhf_c <=> nadp_c + thf_c	STM0087	-1000	1000	0	Cofactor and Prosthetic Group Biosynthesis
DHNPA2r	Dihydroneopterin aldolase reversible	dhnpt_c -> gcald_c + 6hmhpt_c	STM3206	0	1000	0	Cofactor and Prosthetic Group Biosynthesis
DUTPDP	DUTP diphosphatase	h2o_c + dutp_c -> ppi_c + h_c + dump_c	STM3731	0	1000	0	Nucleotide Salvage Pathway
DKMPPD	2,3-diketo-5-methylthio-1-phosphopentane degradation reaction	h2o_c + o2_c + dkmpp_c -> pi_c + 2 h_c + for_c + 2kmb_c		0	1000	0	Arginine and Proline Metabolism
DKMPPD3	2,3-diketo-5-methylthio-1-phosphopentane degradation reaction	3 h2o_c + 2 nad_c + dkmpp_c -> pi_c + 4 h_c + 2 nadh_c + for_c + 2kmb_c		0	1000	0	Arginine and Proline Metabolism
CYSabcpp	L-cysteine uptake via ABC system (periplasm)	h2o_c + atp_c + cys__L_p -> adp_c + pi_c + h_c + cys__L_c		0	1000	0	Transport Inner Membrane
ECA4COLIPAtex	Enterobacterial common antigen (x4) core oligosaccharide lipid A transport (periplasm to extracellular)	eca4colipa_p -> eca4colipa_e		0	1000	0	Lipopolysaccharide Biosynthesis Recycling
CYSIabcpp	L cystine uptake via ABC system periplasm	h2o_c + atp_c + cysi__L_p -> adp_c + pi_c + h_c + cysi__L_c		0	1000	0	Transport Inner Membrane
ENLIPAtex	Phosphoethanolamine lipid A transport via vector (periplasm to extracellular)	enlipa_p -> enlipa_e		0	1000	0	Lipopolysaccharide Biosynthesis Recycling
CYTBO3_4pp	Cytochrome oxidase bo3 (ubiquinol-8: 4 protons) (periplasm)	4 h_c + 0.5 o2_c + q8h2_c -> h2o_c + 4 h_p + q8_c	STM0440 and STM0441 and STM0442 and STM0443	0	1000	0	Oxidative Phosphorylation
ETOHt2rpp	Ethanol reversible transport via proton symport (periplasm)	h_p + etoh_p <=> h_c + etoh_c		-1000	1000	0	Transport Inner Membrane
DAGK120	Diacylglycerol kinase (n-C12:0)	12dgr120_c + atp_c -> adp_c + h_c + pa120_c	STM4236	0	1000	0	Glycerophospholipid Metabolism
DAGK140	Diacylglycerol kinase (n-C14:0)	12dgr140_c + atp_c -> adp_c + h_c + pa140_c	STM4236	0	1000	0	Glycerophospholipid Metabolism
DAGK141	Diacylglycerol kinase (n-C14:1)	12dgr141_c + atp_c -> adp_c + h_c + pa141_c	STM4236	0	1000	0	Glycerophospholipid Metabolism
DAGK160	Diacylglycerol kinase (n-C16:0)	12dgr160_c + atp_c -> adp_c + h_c + pa160_c	STM4236	0	1000	0	Glycerophospholipid Metabolism
DAGK161	Diacylglycerol kinase (n-C16:1)	12dgr161_c + atp_c -> adp_c + h_c + pa161_c	STM4236	0	1000	0	Glycerophospholipid Metabolism
DAGK180	Diacylglycerol kinase (n-C18:0)	12dgr180_c + atp_c -> adp_c + h_c + pa180_c	STM4236	0	1000	0	Glycerophospholipid Metabolism
DAGK181	Diacylglycerol kinase (n-C18:1)	12dgr181_c + atp_c -> adp_c + h_c + pa181_c	STM4236	0	1000	0	Glycerophospholipid Metabolism
FA100ACPHi	Fatty-acyl-ACP hydrolase	dcaACP_c + h2o_c -> ACP_c + h_c + dca_c	STM0403	0	1000	0	Cell Envelope Biosynthesis
FA120ACPHi	Fatty-acyl-ACP hydrolase	ddcaACP_c + h2o_c -> ACP_c + ddca_c + h_c	STM0403	0	1000	0	Cell Envelope Biosynthesis
FA140ACPHi	Fatty-acyl-ACP hydrolase	myrsACP_c + h2o_c -> ACP_c + ttdca_c + h_c	STM0403	0	1000	0	Cell Envelope Biosynthesis
FA141ACPHi	Fatty-acyl-ACP hydrolase	tdeACP_c + h2o_c -> ACP_c + ttdcea_c + h_c	STM0403	0	1000	0	Cell Envelope Biosynthesis
FA160ACPHi	Fatty-acyl-ACP hydrolase	palmACP_c + h2o_c -> ACP_c + h_c + hdca_c	STM0403	0	1000	0	Cell Envelope Biosynthesis
FA161ACPHi	Fatty-acyl-ACP hydrolase	hdeACP_c + h2o_c -> ACP_c + h_c + hdcea_c	STM0403	0	1000	0	Cell Envelope Biosynthesis
FA80ACPHi	Fatty-acyl-ACP hydrolase	ocACP_c + h2o_c -> ACP_c + h_c + octa_c	STM0403	0	1000	0	Cell Envelope Biosynthesis
FE3DHBZStonex	Ferric 2,3-dihydroxybenzoylserine transport via ton system (extracellular)	h_p + fe3dhbzs_e -> h_c + fe3dhbzs_p	STM2199 and STM1737 and STM3158 and STM3159	0	1000	0	Transport Outer Membrane
FE3HOXR1	Fe(III)hydroxamate reductase	fadh2_c + 2 fe3hox_c -> 2 h_c + fad_c + 2 fe2_c + 2 fe3hox_un_c		0	1000	0	Inorganic Ion Transport and Metabolism
FE3HOXR2	Fe(III)hydroxamate reductase	fmnh2_c + 2 fe3hox_c -> 2 h_c + 2 fe2_c + fmn_c + 2 fe3hox_un_c		0	1000	0	Inorganic Ion Transport and Metabolism
FE3HOXR3	Fe(III)hydroxamate reductase	rbflvrd_c + 2 fe3hox_c -> 2 h_c + 2 fe2_c + ribflv_c + 2 fe3hox_un_c		0	1000	0	Inorganic Ion Transport and Metabolism
FE3HOXUtex	Fe(III)hydroxamate unloaded secretion	h_p + fe3hox_un_c -> h_c + fe3hox_un_p		0	1000	0	Inorganic Ion Transport and Metabolism
FE3HOXUtpp	Fe(III)hydroxamate unloaded secretion (extracellular)	h_p + fe3hox_un_p -> h_c + fe3hox_un_e		0	1000	0	Inorganic Ion Transport and Metabolism
FE3HOXtonex	Fe(III)hydroxamine transport via ton system (extracellular)	h_p + fe3hox_e -> h_c + fe3hox_p	STM0191 and STM1737 and STM3158 and STM3159	0	1000	0	Transport Outer Membrane
FE3DHBZR	Release of Fe(III) from ferric 2,3-dihydroxybenzoylserine	fe3dhbzs_c -> 23dhbzs_c + fe3_c		0	1000	0	Inorganic Ion Transport and Metabolism
FECRMR1	Ferrichrome reductase	fadh2_c + 2 fecrm_c -> 2 h_c + fad_c + 2 fe2_c + 2 fecrm_un_c		0	1000	0	Inorganic Ion Transport and Metabolism
FECRMR2	Ferrichrome reductase	fmnh2_c + 2 fecrm_c -> 2 h_c + 2 fe2_c + fmn_c + 2 fecrm_un_c		0	1000	0	Inorganic Ion Transport and Metabolism
FECRMR3	Ferrichrome reductase	rbflvrd_c + 2 fecrm_c -> 2 h_c + 2 fe2_c + ribflv_c + 2 fecrm_un_c		0	1000	0	Inorganic Ion Transport and Metabolism
FECRMUtex	Ferrichrome (minus Fe) secretion (to extracellular)	h_p + fecrm_un_p -> h_c + fecrm_un_e		0	1000	0	Inorganic Ion Transport and Metabolism
FECRMUtpp	Ferrichrome (minus Fe) secretion (to periplasm)	h_p + fecrm_un_c -> h_c + fecrm_un_p		0	1000	0	Inorganic Ion Transport and Metabolism
FECRMtonex	Ferrichrome transport via ton system (extracellular)	h_p + fecrm_e -> h_c + fecrm_p	STM0191 and STM1737 and STM3158 and STM3159	0	1000	0	Transport Outer Membrane
FEENTERtonex	Fe-enterobactin transport via ton system (extracellular)	h_p + feenter_e -> h_c + feenter_p	STM0585 and STM1737 and STM3158 and STM3159	0	1000	0	Transport Outer Membrane
FEOXAMUtex	Ferroxamine (minus Fe3) secretion (to extracellular)	h_p + feoxam_un_p -> h_c + feoxam_un_e		0	1000	0	Inorganic Ion Transport and Metabolism
FEOXAMUtpp	Ferroxamine (minus Fe3) secretion (to periplasm)	h_p + feoxam_un_c -> h_c + feoxam_un_p		0	1000	0	Inorganic Ion Transport and Metabolism
FEOXAMtonex	Ferroxamine transport via ton system (extracellular)	h_p + feoxam_e -> h_c + feoxam_p	STM0191 and STM1737 and STM3158 and STM3159	0	1000	0	Transport Outer Membrane
FHL	Formate-hydrogen lyase	h_c + for_c -> co2_c + h2_c	STM4285 and STM2847 and STM2848 and STM2849 and STM2850 and STM2851 and STM2852	0	0	0	Pyruvate Metabolism
FLDR	Flavodoxin reductase (NADPH)	h_c + nadph_c + fldox_c -> nadp_c + fldrd_c	(STM0694 and STM4084) or (STM3045 and STM4084)	0	1000	0	Unassigned
FRD2	Fumarate reductase	mql8_c + fum_c -> mqn8_c + succ_c	STM4340 and STM4341 and STM4342 and STM4343	0	1000	0	Citric Acid Cycle
FRD3	Fumarate reductase	2dmmql8_c + fum_c -> succ_c + 2dmmq8_c	STM4340 and STM4341 and STM4342 and STM4343	0	1000	0	Citric Acid Cycle
FRUpts2pp	Fructose transport via PEP:Pyr PTS (f6p generating) (periplasm)	pep_c + fru_p -> pyr_c + f6p_c	STM1830 and STM1831 and STM1832 and STM2431 and STM2432	0	1000	0	Transport Inner Membrane
FRUptspp	D-fructose transport via PEP:Pyr PTS (periplasm)	pep_c + fru_p -> pyr_c + f1p_c	STM2204 and STM2206 and STM2431 and STM2432	0	1000	0	Transport Inner Membrane
FUCtpp	L-fucose transport via proton symport (periplasm)	h_p + fuc__L_p <=> h_c + fuc__L_c	STM2975	-1000	1000	0	Transport Inner Membrane
GAMptspp	D-glucosamine transport via PEP:Pyr PTS (periplasm)	pep_c + gam_p -> pyr_c + gam6p_c	STM1830 and STM1831 and STM1832 and STM2431 and STM2432	0	1000	0	Transport Inner Membrane
GDPMNH	GDP-mannose mannosyl hydrolase	h2o_c + gdpmann_c -> h_c + gdp_c + man_c	STM2107	0	1000	0	Cell Envelope Biosynthesis
GDPMNP	GDP-mannose phyrophosphatase	h2o_c + gdpmann_c -> 2 h_c + gmp_c + man1p_c	STM2477	0	1000	0	Cell Envelope Biosynthesis
GLCATr	D-glucose O-acetyltransferase	accoa_c + glc__D_c <=> coa_c + acglc__D_c	STM0472	-1000	1000	0	Alternate Carbon Metabolism
GLYCL	Glycine Cleavage System	nad_c + gly_c + thf_c -> co2_c + nh4_c + nadh_c + mlthf_c	STM3054 and STM3053 and STM3055 and STM0154	0	1000	0	Folate Metabolism
GLCptspp	D-glucose transport via PEP:Pyr PTS (periplasm)	pep_c + glc__D_p -> g6p_c + pyr_c	(STM2433 and STM1203 and STM2431 and STM2432) or (STM1830 and STM1831 and STM1832 and STM2431 and STM2432) or (STM2433 and STM1465 and STM2431 and STM2432)	0	1000	0	Transport Inner Membrane
GLYOX3	Glyoxalase III	h2o_c + mthgxl_c -> h_c + lac__D_c		0	1000	0	Methylglyoxal Metabolism
GMHEPPA	D-glycero-D-manno-heptose 1,7-bisphosphate phosphatase	h2o_c + gmhep17bp_c -> pi_c + gmhep1p_c	STM0248	0	1000	0	Lipopolysaccharide Biosynthesis Recycling
GNK	Gluconokinase	atp_c + glcn_c -> adp_c + h_c + 6pgc_c	STM4485 or STM3542	0	1000	0	Alternate Carbon Metabolism
GTPCII2	GTP cyclohydrolase II (25drapp)	3 h2o_c + gtp_c -> ppi_c + 2 h_c + for_c + 25drapp_c	STM1711	0	1000	0	Cofactor and Prosthetic Group Biosynthesis
GUAPRT	Guanine phosphoribosyltransferase	prpp_c + gua_c -> ppi_c + gmp_c	STM0317 or STM0170	0	1000	0	Nucleotide Salvage Pathway
GUAtpp	Guanine transport via diffusion (periplasm)	gua_p <=> gua_c		-1000	1000	0	Transport Inner Membrane
GUR1PPpp	Glucuronate 1-phosphate phosphatase (periplasm)	h2o_p + glcur1p_p -> pi_p + glcur_p		0	1000	0	Alternate Carbon Metabolism
H2SO	Hydrogen sulfide oxidation	2 o2_c + h2s_c -> 2 h_c + so4_c		0	1000	0	Inorganic Ion Transport and Metabolism
HPPK2	6-hydroxymethyl-dihydropterin pyrophosphokinase	atp_c + 6hmhpt_c -> amp_c + h_c + 6hmhptpp_c	STM0183	0	1000	0	Cofactor and Prosthetic Group Biosynthesis
HXPRT	Hypoxanthine phosphoribosyltransferase (Hypoxanthine)	prpp_c + hxan_c -> ppi_c + imp_c	STM0317 or STM0170	0	1000	0	Nucleotide Salvage Pathway
HYPOE	Hypothetical enyme	h2o_c + pyam5p_c -> pi_c + pydam_c		0	1000	0	Cofactor and Prosthetic Group Biosynthesis
HYXNtpp	Hypoxanthine transport (periplasm)	hxan_p <=> hxan_c		-1000	1000	0	Transport Inner Membrane
HEPK2	LPS heptose kinase II (LPS core synthesis)	atp_c + hphhlipa_c -> adp_c + h_c + phphhlipa_c	STM3716	0	1000	0	Lipopolysaccharide Biosynthesis Recycling
HEX4	Hexokinase (D-mannose:ATP)	atp_c + man_c -> adp_c + h_c + man6p_c		0	1000	0	Alternate Carbon Metabolism
IG3PS	Imidazole-glycerol-3-phosphate synthase	gln__L_c + prlp_c -> h_c + glu__L_c + aicar_c + eig3p_c	STM2075 and STM2077	0	1000	0	Histidine Metabolism
MLDCP1Bpp	Murein L,D-carboxypeptidase (murein4p4p) (periplasm)	h2o_p + murein4p4p_p -> ala__D_p + murein4p3p_p		0	1000	0	Murein Biosynthesis
IPDDI	Isopentenyl-diphosphate D-isomerase	ipdp_c <=> dmpp_c	STM3039	-1000	1000	0	Cofactor and Prosthetic Group Biosynthesis
KDOPP	3-deoxy-manno-octulosonate-8-phosphatase	h2o_c + kdo8p_c -> pi_c + kdo_c	STM3316	0	1000	0	Lipopolysaccharide Biosynthesis Recycling
K2L4Atex	KDO(2)-lipid IV A transport via vector (periplasm to extracellular)	kdo2lipid4_p -> kdo2lipid4_e		0	1000	0	Transport Outer Membrane
Kabcpp	Potassium ABC transporter (periplasm)	h2o_c + atp_c + k_p -> adp_c + pi_c + h_c + k_c	STM0706 and STM0705 and STM0704	0	1000	0	Inorganic Ion Transport and Metabolism
MANptspp	D-mannose transport via PEP:Pyr PTS (periplasm)	pep_c + man_p -> pyr_c + man6p_c	STM1830 and STM1831 and STM1832 and STM2431 and STM2432	0	1000	0	Transport Inner Membrane
LCARR	Lacaldehyde reductase (R-propane-1,2-diol forming)	h_c + nadh_c + lald__D_c <=> 12ppd__R_c + nad_c		-1000	1000	0	Methylglyoxal Metabolism
MCOATA	Malonyl-CoA-ACP transacylase	ACP_c + malcoa_c <=> malACP_c + coa_c	STM1196 and STM1194	-1000	1000	0	Membrane Lipid Metabolism
LGTHL	Lactoylglutathione lyase	mthgxl_c + gthrd_c -> lgt__S_c	STM1435 or STM0235	0	1000	0	Methylglyoxal Metabolism
LIPAtex	Lipid A transport via vector (periplasm to extracellular)	lipa_p -> lipa_e		0	1000	0	Lipopolysaccharide Biosynthesis Recycling
MDRPD	5-Methylthio-5-deoxy-D-ribulose 1-phosphate dehydratase	5mdru1p_c -> h2o_c + dkmpp_c		0	1000	0	Arginine and Proline Metabolism
MECDPS	2-C-methyl-D-erythritol 2,4-cyclodiphosphate synthase	2p4c2me_c -> cmp_c + 2mecdp_c	STM2929	0	1000	0	Cofactor and Prosthetic Group Biosynthesis
METSOX1abcpp	L-methionine S-oxide transport via ABC system (periplasm)	h2o_c + atp_c + metsox_S__L_p -> adp_c + pi_c + h_c + metsox_S__L_c		0	1000	0	Transport Inner Membrane
METSOX2abcpp	L-methionine R-oxide transport via ABC system (periplasm)	h2o_c + atp_c + metsox_R__L_p -> adp_c + pi_c + h_c + metsox_R__L_c		0	1000	0	Transport Inner Membrane
METSOXR1	L-methionine-S-oxide reductase	trdrd_c + metsox_S__L_c -> h2o_c + met__L_c + trdox_c	(STM4408 and STM2649) or (STM4408 and STM3915)	0	1000	0	Methionine Metabolism
METSOXR2	L-methionine-R-sulfoxide reductase	trdrd_c + metsox_R__L_c -> h2o_c + met__L_c + trdox_c	(STM1291 and STM2649) or (STM1291 and STM3915)	0	1000	0	Methionine Metabolism
MLDCP2App	Murein L,D-carboxypeptidase (murein5p5p) (periplasm)	h2o_p + murein5p5p_p -> alaala_p + murein5p3p_p		0	1000	0	Murein Biosynthesis
MLDCP2Bpp	Murein L,D-carboxypeptidase (murein4p3p) (periplasm)	h2o_p + murein4p3p_p -> ala__D_p + murein3p3p_p		0	1000	0	Murein Biosynthesis
MG2t3_2pp	Magnesium (Mg+2) transport in/out via proton antiport (periplasm)	2 h_c + mg2_p <=> 2 h_p + mg2_c		-1000	1000	0	Inorganic Ion Transport and Metabolism
MLDCP3App	Murein L,D-carboxypeptidase (murein5px3p) (periplasm)	h2o_p + murein5px3p_p -> alaala_p + murein3px3p_p		0	1000	0	Murein Biosynthesis
MLDEP1pp	Murein L,D-endopeptidase (murein3px3p) (periplasm)	h2o_p + murein3px3p_p -> murein3p3p_p		0	1000	0	Murein Recycling
MLDEP2pp	Murein L,D-endopeptidase (murein5px3p) (periplasm)	h2o_p + murein5px3p_p -> murein5p3p_p		0	1000	0	Murein Recycling
MGSA	Methylglyoxal synthase	dhap_c -> pi_c + mthgxl_c	STM1076	0	1000	0	Methylglyoxal Metabolism
MINOHPtexi	Myo-inositol phosphate transport via diffusion (extracellular to periplasm)	minohp_e -> minohp_p		0	1000	0	Transport Outer Membrane
MLDCP1App	Murein L,D-carboxypeptidase (murein5px4p) (periplasm)	h2o_p + murein5px4p_p -> alaala_p + murein3px4p_p		0	1000	0	Murein Biosynthesis
NADN	NAD nucleosidase	h2o_c + nad_c -> h_c + adprib_c + ncam_c		0	1000	0	Cofactor and Prosthetic Group Biosynthesis
NADPHQR2	NADPH Quinone Reductase (Ubiquinone-8)	h_c + nadph_c + q8_c -> nadp_c + q8h2_c	STM3179	0	1000	0	Oxidative Phosphorylation
NADPHQR3	NADPH Quinone Reductase (Menaquinone-8)	h_c + nadph_c + mqn8_c -> nadp_c + mql8_c	STM3179	0	1000	0	Oxidative Phosphorylation
MME	Methylmalonyl-CoA epimerase	mmcoa__R_c <=> mmcoa__S_c		-1000	1000	0	Alternate Carbon Metabolism
NADPHQR4	NADPH Quinone Reductase (2-Demethylmenaquinone-8)	h_c + nadph_c + 2dmmq8_c -> nadp_c + 2dmmql8_c	STM3179	0	1000	0	Oxidative Phosphorylation
NADPPPS	NADP phosphatase	h2o_c + nadp_c -> pi_c + nad_c		0	1000	0	Cofactor and Prosthetic Group Biosynthesis
MNLptspp	Mannitol transport via PEP:Pyr PTS (periplasm)	pep_c + mnl_p -> pyr_c + mnl1p_c	STM3685 and STM2431 and STM2432	0	1000	0	Transport Inner Membrane
NMNDA	Nicotinamide-nucleotide amidase	h2o_c + nmn_c -> nh4_c + nicrnt_c		0	1000	0	Cofactor and Prosthetic Group Biosynthesis
NMNN	NMN nucleosidase	h2o_c + nmn_c -> h_c + r5p_c + ncam_c		0	1000	0	Cofactor and Prosthetic Group Biosynthesis
MTRI	5-methylthioribose-1-phosphate isomerase	5mdr1p_c <=> 5mdru1p_c		-1000	1000	0	Arginine and Proline Metabolism
MTRK	5-methylthioribose kinase	atp_c + 5mtr_c -> adp_c + h_c + 5mdr1p_c		0	1000	0	Arginine and Proline Metabolism
NMNt7pp	NMN transport via NMN glycohydrolase (periplasm)	h2o_c + nmn_p -> h_c + r5p_c + ncam_c		0	1000	0	Transport Inner Membrane
NACtpp	Nicotinic acid uptake (periplasm)	nac_p -> nac_c		0	1000	0	Transport Inner Membrane
NADH16pp	NADH dehydrogenase (ubiquinone-8 & 3 protons) (periplasm)	4 h_c + nadh_c + q8_c -> 3 h_p + nad_c + q8h2_c	STM2316_S and STM2317 and STM2318 and STM2319 and STM2320 and STM2321 and STM2322 and STM2323_S and STM2324 and STM2325 and STM2326 and STM2327 and STM2328	0	1000	0	Oxidative Phosphorylation
NO3R1bpp	Nitrate reductase (Ubiquinol-8)	q8h2_c + no3_p -> h2o_p + q8_c + no2_p	STM2256 and STM2259 and STM2255 and STM2258 and STM2257	0	1000	0	Nitrogen Metabolism
NO3R2bpp	Nitrate reductase (Menaquinol-8) (periplasm)	mql8_c + no3_p -> h2o_p + mqn8_c + no2_p	STM2255 and STM2256 and STM2259 and STM2260	0	1000	0	Nitrogen Metabolism
NADH17pp	NADH dehydrogenase (menaquinone-8 & 3 protons) (periplasm)	4 h_c + nadh_c + mqn8_c -> 3 h_p + nad_c + mql8_c	STM2316_S and STM2317 and STM2318 and STM2319 and STM2320 and STM2321 and STM2322 and STM2323_S and STM2324 and STM2325 and STM2326 and STM2327 and STM2328	0	1000	0	Oxidative Phosphorylation
NADH18pp	NADH dehydrogenase (demethylmenaquinone-8 & 3 protons) (periplasm)	4 h_c + nadh_c + 2dmmq8_c -> 3 h_p + nad_c + 2dmmql8_c	STM2316_S and STM2317 and STM2318 and STM2319 and STM2320 and STM2321 and STM2322 and STM2323_S and STM2324 and STM2325 and STM2326 and STM2327 and STM2328	0	1000	0	Oxidative Phosphorylation
OPHHX3	2-Octaprenylphenol hydroxylase (anaerobic)	3 h2o_c + 2 atp_c + nad_c + 2oph_c -> 2 adp_c + 2 pi_c + 3 h_c + nadh_c + 2ohph_c		0	1000	0	Cofactor and Prosthetic Group Biosynthesis
NTP11	Nucleoside-triphosphatase (dITP)	h2o_c + ditp_c -> pi_c + h_c + didp_c	STM4584	0	1000	0	Nucleotide Salvage Pathway
NTP12	Nucleoside-triphosphatase (XTP)	h2o_c + xtp_c -> pi_c + h_c + xdp_c	STM4584	0	1000	0	Nucleotide Salvage Pathway
NTPP10	Nucleoside triphosphate pyrophosphorylase (ditp)	h2o_c + ditp_c -> ppi_c + h_c + dimp_c	STM3103	0	1000	0	Nucleotide Salvage Pathway
NTPP11	Nucleoside triphosphate pyrophosphorylase (xtp)	h2o_c + xtp_c -> ppi_c + h_c + xmp_c	STM3103	0	1000	0	Nucleotide Salvage Pathway
OXAMTC	Oxamate transcarbamoylase	pi_c + oxur_c -> cbp_c + oxam_c		0	1000	0	Unassigned
NTPP9	Nucleoside triphosphate pyrophosphorylase (itp)	h2o_c + itp_c -> ppi_c + h_c + imp_c	STM3103	0	1000	0	Nucleotide Salvage Pathway
NTRIR2x	Nitrite Reductase (NADH)	5 h_c + 3 nadh_c + no2_c -> 2 h2o_c + nh4_c + 3 nad_c	STM3474 and STM3475	0	1000	0	Oxidative Phosphorylation
NTRIR3pp	Nitrite Reductase (Ubiquinole-8, periplasm)	2 h_p + 3 q8h2_c + no2_p -> 2 h2o_p + nh4_p + 3 q8_c	STM4277 and STM4278_S and STM4279 and STM4280	0	1000	0	Nitrogen Metabolism
NTRIR4pp	Nitrite Reductase (Menaquinole-8, periplasm)	2 h_p + 3 mql8_c + no2_p -> 2 h2o_p + nh4_p + 3 mqn8_c	STM4277 and STM4278_S and STM4279 and STM4280	0	1000	0	Nitrogen Metabolism
PACALDt2rpp	Phenylacetaldehyde reversible transport via proton symport (periplasm)	h_p + pacald_p <=> h_c + pacald_c		-1000	1000	0	Transport Inner Membrane
PAPSR	Phosphoadenylyl-sulfate reductase (thioredoxin)	paps_c + trdrd_c -> 2 h_c + pap_c + so3_c + trdox_c	(STM2946 and STM2649) or (STM2946 and STM3915)	0	1000	0	Cysteine Metabolism
OMMBLHX3	2-Octaprenyl-3-methyl-6-methoxy-1,4-benzoquinol hydroxylase (anaerobic)	3 h2o_c + 2 atp_c + nad_c + 2ommbl_c -> 2 adp_c + 2 pi_c + 3 h_c + nadh_c + 2omhmbl_c		0	1000	0	Cofactor and Prosthetic Group Biosynthesis
PDX5PO2	Pyridoxine 5-phosphate oxidase (anaerboic	nad_c + pdx5p_c -> h_c + nadh_c + pydx5p_c		0	1000	0	Cofactor and Prosthetic Group Biosynthesis
OMPHHX3	2-octaprenyl-6-methoxyphenol hydroxylase (anaerobic)	3 h2o_c + 2 atp_c + nad_c + 2omph_c -> 2 adp_c + 2 pi_c + 3 h_c + nadh_c + 2ombzl_c		0	1000	0	Cofactor and Prosthetic Group Biosynthesis
PDXPP	Pyridoxine 5-phosphate phosphatase	h2o_c + pdx5p_c -> pi_c + pydxn_c		0	1000	0	Cofactor and Prosthetic Group Biosynthesis
MALTATr	Maltose O-acetyltransferase	accoa_c + malt_c <=> coa_c + acmalt_c	STM0472	-1000	1000	0	Alternate Carbon Metabolism
PGSA120	Phosphatidylglycerol synthase (n-C12:0)	cdpdddecg_c + glyc3p_c -> h_c + cmp_c + pgp120_c	STM1945	0	1000	0	Glycerophospholipid Metabolism
PGSA140	Phosphatidylglycerol synthase (n-C14:0)	cdpdtdecg_c + glyc3p_c -> h_c + cmp_c + pgp140_c	STM1945	0	1000	0	Glycerophospholipid Metabolism
PGSA141	Phosphatidylglycerol synthase (n-C14:1)	cdpdtdec7eg_c + glyc3p_c -> h_c + cmp_c + pgp141_c	STM1945	0	1000	0	Glycerophospholipid Metabolism
PGSA160	Phosphatidylglycerol synthase (n-C16:0)	cdpdhdecg_c + glyc3p_c -> h_c + cmp_c + pgp160_c	STM1945	0	1000	0	Glycerophospholipid Metabolism
PGSA161	Phosphatidylglycerol synthase (n-C16:1)	cdpdhdec9eg_c + glyc3p_c -> h_c + cmp_c + pgp161_c	STM1945	0	1000	0	Glycerophospholipid Metabolism
PGSA180	Phosphatidylglycerol synthase (n-C18:0)	cdpdodecg_c + glyc3p_c -> h_c + cmp_c + pgp180_c	STM1945	0	1000	0	Glycerophospholipid Metabolism
PGSA181	Phosphatidylglycerol synthase (n-C18:1)	cdpdodec11eg_c + glyc3p_c -> h_c + cmp_c + pgp181_c	STM1945	0	1000	0	Glycerophospholipid Metabolism
PHEMEtiex	Protoheme transport irreversible out via diffusion (periplasm to extracellular)	pheme_p -> pheme_e		0	1000	0	Transport Outer Membrane
PMDPHT	Pyrimidine phosphatase	h2o_c + 5aprbu_c -> pi_c + 4r5au_c		0	1000	0	Cofactor and Prosthetic Group Biosynthesis
PPALtpp	Propanal transport via channel (periplasm)	ppal_c <=> ppal_p		-1000	1000	0	Transport Inner Membrane
MALTptspp	Maltose transport via PEP:Pyr PTS (periplasm)	pep_c + malt_p -> pyr_c + malt6p_c	STM2433 and STM1465 and STM2431 and STM2432	0	1000	0	Transport Inner Membrane
PPPGO	Protoporphyrinogen oxidase (aerobic)	1.5 o2_c + pppg9_c -> 3 h2o_c + ppp9_c	STM3987	0	1000	0	Cofactor and Prosthetic Group Biosynthesis
PPPGO3	Protoporphyrinogen oxidase (anaerobic)	3 fum_c + pppg9_c -> 3 succ_c + ppp9_c	STM3987	0	1000	0	Cofactor and Prosthetic Group Biosynthesis
PRAIS	Phosphoribosylaminoimidazole synthase	atp_c + fpram_c -> adp_c + pi_c + 2 h_c + air_c	STM2499_S	0	1000	0	Purine and Pyrimidine Biosynthesis
RBFSb	Riboflavin synthase	2 dmlz_c -> ribflv_c + 4r5au_c	STM0417	0	1000	0	Cofactor and Prosthetic Group Biosynthesis
PTPATi	Pantetheine-phosphate adenylyltransferase	h_c + atp_c + pan4p_c -> ppi_c + dpcoa_c	STM3725	0	1000	0	Cofactor and Prosthetic Group Biosynthesis
RHAT1	Rhamnosyltransferase I (LPS core biosynthesis)	kphphhlipa_c + dtdprmn_c -> h_c + dtdp_c + icolipa_c	STM3720	0	1000	0	Lipopolysaccharide Biosynthesis Recycling
RHCCE	S-ribosylhomocysteine cleavage enzyme	rhcys_c -> hcys__L_c + dhptd_c	STM2817	0	1000	0	Methionine Metabolism
RIBabcpp	D-ribose transport via ABC system (periplasm)	h2o_c + atp_c + rib__D_p -> adp_c + pi_c + h_c + rib__D_c	STM3882 and STM3884 and STM3883 and STM3881	0	1000	0	Transport Inner Membrane
PYDXPP	Pyridoxal 5-phosphate phosphatase	h2o_c + pydx5p_c -> pi_c + pydx_c		0	1000	0	Cofactor and Prosthetic Group Biosynthesis
PYRt2rpp	Pyruvate reversible transport via proton symport (periplasm)	h_p + pyr_p <=> h_c + pyr_c		-1000	1000	0	Transport Inner Membrane
QMO2	Quinol monooxygenase (Ubiquinol-8)	2 o2_c + q8h2_c -> 2 h_c + q8_c + 2 o2s_c	STM3180	0	1000	0	Oxidative Phosphorylation
RNTR1c	Ribonucleoside-triphosphate reductase (ATP) (flavodoxin)	atp_c + fldrd_c -> h2o_c + datp_c + fldox_c	(STM3045 and STM4084 and STM4452 and STM4451) or (STM3045 and STM4452) or (STM0694 and STM4452) or (STM0694 and STM4084 and STM4452 and STM4451)	0	1000	0	Nucleotide Salvage Pathway
QMO3	Quinol monooxygenase (menaquinol 8)	2 o2_c + mql8_c -> 2 h_c + mqn8_c + 2 o2s_c	STM3180	0	1000	0	Oxidative Phosphorylation
RNTR2c	Ribonucleoside-triphosphate reductase (GTP) (flavodoxin)	gtp_c + fldrd_c -> h2o_c + dgtp_c + fldox_c	(STM0694 and STM4452) or (STM3045 and STM4452) or (STM3045 and STM4084 and STM4452 and STM4451) or (STM0694 and STM4084 and STM4452 and STM4451)	0	1000	0	Nucleotide Salvage Pathway
RNTR3c	Ribonucleoside-triphosphate reductase (CTP) (flavodoxin)	ctp_c + fldrd_c -> h2o_c + dctp_c + fldox_c	(STM3045 and STM4452) or (STM0694 and STM4084 and STM4452 and STM4451) or (STM0694 and STM4452) or (STM3045 and STM4084 and STM4452 and STM4451)	0	1000	0	Nucleotide Salvage Pathway
RNTR4c	Ribonucleoside-triphosphate reductase (UTP) (flavodoxin)	utp_c + fldrd_c -> h2o_c + dutp_c + fldox_c	(STM0694 and STM4084 and STM4452 and STM4451) or (STM3045 and STM4452) or (STM0694 and STM4452) or (STM3045 and STM4084 and STM4452 and STM4451)	0	1000	0	Nucleotide Salvage Pathway
S7PI	Sedoheptulose 7-phosphate isomerase	s7p_c -> gmhep7p_c	STM0310	0	1000	0	Lipopolysaccharide Biosynthesis Recycling
THIORDXi	Hydrogen peroxide reductase (thioredoxin)	h2o2_c + trdrd_c -> 2 h2o_c + trdox_c	(STM0609 and STM0608 and STM2649) or (STM0609 and STM0608 and STM3915) or (STM0609 and STM0402 and STM2649) or ( STM0609 and STM0402 and STM3915)	0	1000	0	Unassigned
SBTptspp	D-sorbitol transport via PEP:Pyr PTS (periplasm)	pep_c + sbt__D_p -> pyr_c + sbt6p_c	STM2431 and STM2432 and STM2832 and STM2834 and STM2833	0	1000	0	Transport Inner Membrane
THYMt3pp	Thymine transport out via proton antiport (periplasm)	h_p + thym_c -> h_c + thym_p		0	1000	0	Transport Inner Membrane
UAGAAT	UDP-N-acetylglucosamine acyltransferase	uacgam_c + 3hmrsACP_c <=> ACP_c + u3aga_c	STM1196 and STM0228	-1000	1000	0	Lipopolysaccharide Biosynthesis Recycling
SHKK	Shikimate kinase	atp_c + skm_c -> adp_c + h_c + skm5p_c	STM3487 or STM0388	0	1000	0	Tyrosine Tryptophan and Phenylalanine Metabolism
TRDR	Thioredoxin reductase (NADPH)	h_c + nadph_c + trdox_c -> nadp_c + trdrd_c	(STM3915 and STM0958 and STM0958) or STM2649	0	1000	0	Oxidative Phosphorylation
UDCPPtppi	Undecaprenyl phosphate transport (cytoplasm to periplasm)	udcpp_p -> udcpp_c		0	1000	0	Lipopolysaccharide Biosynthesis Recycling
TREptspp	Trehalose transport via PEP:Pyr PTS (periplasm)	pep_c + tre_p -> pyr_c + tre6p_c	STM2433 and STM2431 and STM2432 and STM4454	0	1000	0	Transport Inner Membrane
UGLYCH	Ureidoglycolate hydrolase	h2o_c + 2 h_c + urdglyc_c -> co2_c + 2 nh4_c + glx_c	STM0515	0	1000	0	Nitrogen Metabolism
ULA4Ntppi	Transport (cytoplasm to periplasm)	uLa4n_c -> uLa4n_p		0	1000	0	Lipopolysaccharide Biosynthesis Recycling
SPMDAT1	Spermidine acetyltransferase	accoa_c + spmd_c -> h_c + coa_c + N1aspmd_c	STM1502	0	1000	0	Arginine and Proline Metabolism
SPMDAT2	Spermidine acetyltransferase (N8)	accoa_c + spmd_c -> h_c + coa_c + n8aspmd_c	STM1502	0	1000	0	Arginine and Proline Metabolism
URIC	Uricase	2 h2o_c + o2_c + urate_c -> co2_c + h2o2_c + alltn_c		0	1000	0	Unassigned
UPLA4FNF	Undecaprenyl phosphate-L-Ara4FN formylase	h2o_c + uLa4fn_c -> for_c + uLa4n_c		0	1000	0	Lipopolysaccharide Biosynthesis Recycling
SPODMpp	Superoxide dismutase	2 h_p + 2 o2s_p -> o2_p + h2o2_p	STM1440 or STM1044	0	0	0	Unassigned
XANtpp	Xanthine reversible transport (periplasm)	xan_p <=> xan_c		-1000	1000	0	Transport Inner Membrane
XPPT	Xanthine phosphoribosyltransferase	prpp_c + xan_c -> ppi_c + xmp_c	STM0317	0	1000	0	Nucleotide Salvage Pathway
12PPDRDH	R Propane 1 2 diol dehydratase	12ppd__R_c -> h2o_c + ppal_c	STM2040 and STM2041 and STM2042 and STM2043 and STM2044	0	1000	0	1 2 Propanediol Catabolism
SSALx	Succinate-semialdehyde dehydrogenase (NAD)	h2o_c + nad_c + sucsal_c -> 2 h_c + nadh_c + succ_c		0	1000	0	Arginine and Proline Metabolism
PPDD	Propanediol dehydratase	12ppd__S_c -> h2o_c + ppal_c	STM2040 and STM2041 and STM2042 and STM2043 and STM2044	0	1000	0	1 2 Propanediol Catabolism
XYLUt2pp	L-xylulose transport in via proton symport (periplasm)	h_p + xylu__L_p -> h_c + xylu__L_c	STM3671 and STM3672 and STM3673	0	1000	0	Transport Inner Membrane
Cobalt2abcppI	Cobalt II transport via ABC system periplasm I	h2o_c + atp_c + cobalt2_p -> adp_c + pi_c + h_c + cobalt2_c	STM2023 and STM2022 and STM2021 and STM2020	0	1000	0	Inorganic Ion Transport and Metabolism
COBALT2tpp_copy2	Cobalt transport in via permease (no H+)	cobalt2_p <=> cobalt2_c	STM2023 and STM2022	-1000	1000	0	Inorganic Ion Transport and Metabolism
ZNabcpp	Zinc (Zn+2) transport via ABC system (periplasm)	h2o_c + atp_c + zn2_p -> adp_c + pi_c + h_c + zn2_c	STM1891 and STM1893 and STM1892_S	0	1000	0	Inorganic Ion Transport and Metabolism
GCALDD	Glycolaldehyde dehydrogenase	h2o_c + nad_c + gcald_c -> 2 h_c + nadh_c + glyclt_c		0	1000	0	Folate Metabolism
THZPSN	Thiazole phosphate synthesis	atp_c + cys__L_c + dxyl5p_c + tyr__L_c -> co2_c + ppi_c + amp_c + h2o_c + h_c + ala__L_c + 4hba_c + 4mpetz_c	STM2543 and STM4162 and STM4159 and STM4160 and STM0425 and STM4161	0	1000	0	Cofactor and Prosthetic Group Biosynthesis
CODSCL7MTDC	Cobalt precorrin 7 methyltransferase decarboxylase	amet_c + codscl7_c -> co2_c + ahcys_c + codscl8x_c	STM2030	0	1000	0	Cofactor and Prosthetic Group Biosynthesis
SUCCt3pp	Succinate transport out via proton antiport (periplasm)	h_p + succ_c -> h_c + succ_p		0	1000	0	Transport Inner Membrane
FADRx_copy2	FAD reductase	h_c + nadh_c + fad_c -> nad_c + fadh2_c	STM1098	0	1000	0	4 hydroxyphenylacetate catabolism
APPK	1 amino 2 propanol kinase	atp_c + app_c -> adp_c + applp_c		0	1000	0	Cofactor and Prosthetic Group Biosynthesis
SUCDi	Succinate dehydrogenase (irreversible)	q8_c + succ_c -> fum_c + q8h2_c	STM0732 and STM0733 and STM0734 and STM0735	0	1000	0	Oxidative Phosphorylation
CMHMI	5 carboxymethyl 2 hydroxymuconate delta isomerase	5cmhm_c -> 5cohe_c	STM1104	0	1000	0	4 hydroxyphenylacetate catabolism
colipa20Oagtex	O antigen x20 core oligosaccharide lipid A transport periplasm to extracellular	colipa20Oag_p -> colipa20Oag_e		0	1000	0	Lipopolysaccharide Biosynthesis Recycling
T2DECAI	Trans-2-decenoyl-ACP isomerase	tdec2eACP_c <=> cdec3eACP_c	STM1067	-1000	1000	0	Cell Envelope Biosynthesis
SALCHS4tex	Salmochelin S4 transport secretion periplasm	h_p + salchs4_p -> h_c + salchs4_e		0	1000	0	Inorganic Ion Transport and Metabolism
AIRStpp	Aminoimidazole riboside facilitated transport periplasm	airs_p <=> airs_c		-1000	1000	0	Transport Inner Membrane
REMNANT1tpp	Residual atoms of reaction DMBZIDSYN facilitated transport periplasm	remnant1_p <=> remnant1_c		-1000	1000	0	Transport Inner Membrane
TDP	Thiamin pyrophosphatase	h2o_c + thmpp_c -> pi_c + h_c + thmmp_c	STM1235	0	1000	0	Cofactor and Prosthetic Group Biosynthesis
TDPADGAT	DTDP-4-amino-4,6-dideoxy-D-glucose acetyltransferase	accoa_c + dtdp4addg_c -> h_c + coa_c + dtdp4aaddg_c	STM3924	0	1000	0	Cell Envelope Biosynthesis
SALCHSXtpp	Salmochelin SX facilitated transport periplasm	salchsx_p <=> salchsx_c		-1000	1000	0	Transport Inner Membrane
LIPAHT2ex	Core oligosaccharide lipid A:hexadecanoate transferase (n-C16:0) (extracellular membrane)	colipa_e + h_e + hdca_e -> h2o_e + hacolipa_e	STM0628	0	1000	0	Lipopolysaccharide Biosynthesis Recycling
LIPAHTex	Lipid A:hexadecanoate transferase (n-C16:0) (extracellular membrane)	h_e + hdca_e + lipa_e -> h2o_e + halipa_e	STM0628	0	1000	0	Lipopolysaccharide Biosynthesis Recycling
TDPDRE	DTDP-4-dehydrorhamnose 3,5-epimerase	dtdp4d6dg_c -> dtdp4d6dm_c	STM2094	0	1000	0	Cell Envelope Biosynthesis
TARTRtpp	Tartrate facilitated transport periplasm	tartr__L_p <=> tartr__L_c		-1000	1000	0	Transport Inner Membrane
OAADCS	Oxaloacetate decarboxylase sodium pump	h_c + 2 na1_c + oaa_c -> co2_c + pyr_c + 2 na1_p	(STM0054 and STM0055 and STM0056) or (STM3351 and STM3352 and STM3353)	0	1000	0	Pyruvate Metabolism
CITtupp	Citrate transport periplasm	cit_p -> cit_c	STM2786 and STM2787 and STM2788	0	1000	0	Transport Inner Membrane
ICITtupp	Isocitrate transport periplasm	icit_p -> icit_c	STM2786 and STM2787 and STM2788	0	1000	0	Transport Inner Membrane
ACONCtupp	Cisaconitate transport periplasm	acon_C_p -> acon_C_c	STM2786 and STM2787 and STM2788	0	1000	0	Transport Inner Membrane
GALTptspp	Galactitol transport via PEP:Pyr PTS (periplasm)	pep_c + galt_p -> pyr_c + galt1p_c	STM3258 and STM3259 and STM3260 and STM2431 and STM2432	0	1000	0	Transport Inner Membrane
TSULDHpp1	Thiosulfate Dehydrogenase menaquinone 8 periplasm	2 h_p + mql8_c + tsul_p -> 2 h_c + mqn8_c + so3_p + h2s_p	STM2065 and STM2064 and STM2063	0	1000	0	Oxidative Phosphorylation
TSULDHpp2	Thiosulfate Dehydrogenase Demethylmenaquinol 8 periplasm	2 h_p + 2dmmql8_c + tsul_p -> 2 h_c + so3_p + 2dmmq8_c + h2s_p	STM2065 and STM2064 and STM2063	0	1000	0	Oxidative Phosphorylation
4ABZt	4 Aminobenzoate mitochondrial transport via diffusion	4abz_c <=> 4abz_e		-1000	1000	0	Exchange
TSULDHpp3	Thiosulfate Dehydrogenase ubiquinone 8 periplasm	2 h_p + q8h2_c + tsul_p -> 2 h_c + q8_c + so3_p + h2s_p	STM2065 and STM2064 and STM2063	0	1000	0	Oxidative Phosphorylation
FEROXGFEtonex	Ferrioxamine G fe transport via ton system extermal	h_p + feroxGfe_e -> h_c + feroxGfe_p	STM0364 and STM1737 and STM3158 and STM3159	0	1000	0	Transport Outer Membrane
OAO4t3ex	O-antigen translocase	udcpo4_p -> udcpo4_e		0	0	0	Transport
PYDXtex	Pyridoxal transport via diffusion (extracellular)	pydx_e -> pydx_p		0	1000	0	Transport
PYDXtpp	Pyridoxal import	pydx_p -> pydx_c		0	1000	0	Transport, Inner Membrane
PYDXNtex	Pyridoxine transport via diffusion (extracellular)	pydxn_e -> pydxn_p		0	1000	0	Transport
PYDXNtpp	Pyridoxine import	pydxn_p -> pydxn_c		0	1000	0	Transport, Inner Membrane
HEXt2rpp	Hexanoate transport via proton symport, reversible (periplasm)	h_p + hxa_p <=> h_c + hxa_c		-1000	1000	0	Transport, Inner Membrane
SALCHS4FEtonex	Salmochelin S4 Fe III transport via ton system extracellular	h_p + salchs4fe_e -> h_c + salchs4fe_p	(STM0585 and STM1737 and STM3158 and STM3159) or (STM2199 and STM1737 and STM3158 and STM3159) or (STM2777 and STM1737 and STM3158 and STM3159)	0	1000	0	Transport Outer Membrane
PDE1	3,5-cyclic-nucleotide phosphodiesterase	h2o_c + camp_c -> amp_c + h_c		0	1000	0	Nucleotide Salvage Pathway
URCN	Urocanase	h2o_c + urcan_c -> 4izp_c		0	0	0	Histidine metabolism
DHBSH_1	2 3 dihydroxybenzoylserine hydrolase	h2o_c + 23dhbzs_c -> h_c + 23dhb_c + ser__L_c		0	1000	0	Cofactor and Prosthetic Group Biosynthesis
DHBSZ3tex	23dhbsz secretion	23dhbzs3_p -> 23dhbzs3_e		0	1000	0	Inorganic Ion Transport and Metabolism
ALPATE160pp_1	Apolipoprotein N acyltransferase phosphatidylethanolamine periplasm	pe160_p + apolpp_p -> 2agpe160_p + lpp_p	STM0666 and STM1377	0	1000	0	Unassigned
DHBSZ3FEtonex	23dhbsz3 Fe III import	h_p + fe3dhbzs3_e -> h_c + fe3dhbzs3_p	(STM2199 and STM1737 and STM3159 and STM3158) or (STM0585 and STM1737 and STM3159 and STM3158) or (STM2777 and STM1737 and STM3159 and STM3158)	0	1000	0	Inorganic Ion Transport and Metabolism
ALPATG160pp_1	Apolipoprotein N acyltransferase phosphatidylglycerol periplasm	pg160_p + apolpp_p -> 2agpg160_p + lpp_p	STM0666 and STM1377	0	1000	0	Unassigned
CYSDS_copy2	Cysteine Desulfhydrase	h2o_c + cys__L_c -> nh4_c + pyr_c + h2s_c		0	1000	0	Cysteine Metabolism
INOSTtpp	Myo-inositol transport	h_p + inost_p -> h_c + inost_c		0	1000	0	Transport
DHBSZ3FEabcpp	23dhbsz3 Fe III transport via ABC system periplasm	h2o_c + atp_c + fe3dhbzs3_p -> adp_c + pi_c + h_c + fe3dhbzs3_c		0	1000	0	Inorganic Ion Transport and Metabolism
FEROXBtpp	Ferrioxamine B facilitated transport periplasm	feroxB_p <=> feroxB_c		-1000	1000	0	Transport Inner Membrane
SALCHS2tex	Salmochelin s2 secretion	salchs2_p -> salchs2_e		0	1000	0	Inorganic Ion Transport and Metabolism
FEROXEtpp	Ferrioxamine E facilitated transport periplasm	feroxE_p <=> feroxE_c		-1000	1000	0	Transport Inner Membrane
FEROXGtpp	Ferrioxamine G facilitated transport periplasm	feroxG_p <=> feroxG_c		-1000	1000	0	Transport Inner Membrane
SCYSSL	S-sulfo-L-cysteine sulfite lyase	2 gthrd_c + scys__L_c -> h_c + cys__L_c + so3_c + gthox_c		0	1000	0	Cysteine Metabolism
GTHPi	Glutathione peridoxase	h2o2_c + 2 gthrd_c -> 2 h2o_c + gthox_c	STM1341	0	1000	0
GULNLtpp	L-gulonate transport	h_p + guln__L_p <=> h_c + guln__L_c		-1000	1000	0	Transport, Inner Membrane
GULNLR	L-gulonate reductase	2 nad_c + guln__L_c -> 2 nadh_c + fruur_c		0	1000	0	Alternate carbon metabolism
DXYLUDtpp	1-deoxy-d-xyluose transport	h_p + dxyl_p -> h_c + dxyl_c		0	1000	0	Transport, Inner Membrane
APOLPPS	Lpp signal peptidase - murein	h2o_c + diglyceride_prolpp_c -> apolpp_p + lpp_sp_p	STM0047	0	1000	0	Murein lpp biosynthesis
PROLPPOATPE160	O-acyl Transferase - murein	pe160_c + glyceryl_prolpp_c -> 2agpe160_c + diglyceride_prolpp_c		0	1000	0	Murein lpp biosynthesis
PROLPPOATPG160	O-acyl Transferase - murein	pg160_c + glyceryl_prolpp_c -> 2agpg160_c + diglyceride_prolpp_c		0	1000	0	Murein lpp biosynthesis
DDPGALA	2-dehydro-3-deoxy-6-phosphogalactonate aldolase	2dh3dgal6p_c <=> pyr_c + g3p_c		-1000	1000	0	Alternate Carbon Metabolism
FOAMtrpp	Formamide transport	frmd_c <=> frmd_p		-1000	1000	0	Transport, Inner Membrane
D5KGPA	2-Deoxy-5-keto-D-gluconate 6-phosphate aldolase	d5kgp_c -> dhap_c + msa_c		0	1000	0	Alternate Carbon metabolism
DKDID	D-2,3-Diketo 4-deoxy-epi-inositol dehydratase	h2o_c + dkdi_c -> h_c + d5kg_c		0	1000	0
2INSD	2-Inosose dehydratase	2ins_c -> h2o_c + dkdi_c	STM4424_S	0	1000	0	Alternate Carbon Metabolism
DTARTD	D(-)-tartrate dehydratase	tartr__D_c -> h2o_c + oaa_c	STM2949	0	1000	0	Alternate Carbon Metabolism
NMNR	Nmn hydrolysis	h2o_e + nmn_e -> pi_e + rnam_e	STM2949	0	1000	0	Cofactor and Prosthetic Group Biosynthesis
RNMK	Ribosylnicotinamide kinase	atp_c + rnam_c -> adp_c + h_c + nmn_c	STM4580_S	0	1000	0	Cofactor and Prosthetic Group Biosynthesis
GLYBtex_copy2	Glycine betaine transport via diffusion (extracellular to periplasm)	glyb_e <=> glyb_p		-1000	1000	0	Transport
CHITOBex	Chitobiose transport into periplasm	chitob_e -> chitob_p		0	1000	0	Transport
CHITOBpts	Chitobiose transport via PTS	pep_c + chitob_p -> pyr_c + chit6p_c	STM1314 and STM1312 and STM1313 and STM2431 and STM2432	0	0	0	Transport
RNAMtex	Nicotinamide riboside transport into periplasm	rnam_e -> rnam_p		0	1000	0	Transport
OAO5t3ex	O-antigen unit (O5) translocase	udcpo5_p -> udcpo5_e		0	1000	0	Transport
TCBt2ex	Tricarballylate transport into periplasm	tcb_e -> tcb_p		0	1000	0	Transport
TTONtex	Trithionate transport	tton_e -> tton_p		0	1000	0	Transport
PFOR	Pyruvate flavodoxin oxidoreductase	h_c + coa_c + pyr_c + fldox_c -> co2_c + accoa_c + fldrd_c	(STM0694 and STM1651) or (STM3045 and STM1651)	0	1000	0	Pyruvate Metabolism
peptido_ST	Peptido ST formation reaction	murein5p5p_p <=> 2 peptido_ST_p		-1000	1000	0	Cell Envelope Biosynthesis
pe2_ST	Membrane phosphatidylethanolamine composition based on http://www.biomedcentral.com/1752-0509/3/38	76 pe160_p + 4 pe161_p + 14 pe140_p + 2 pe180_p + 3 pe181_p <=> 2 pe2_ST_p		-1000	1000	0	Phospholipid Metabolism
pg2_ST	Membrane phosphatidylglycerol composition based on http://www.biomedcentral.com/1752-0509/3/38	76 pg160_p + 14 pg140_p + 4 pg161_p + 2 pg180_p + 3 pg181_p <=> 2 pg2_ST_p		-1000	1000	0	Phospholipid Metabolism
clpn2_ST	Membrane cardiolipin composition based on http://www.biomedcentral.com/1752-0509/3/38	14 clpn140_p + 76 clpn160_p + 4 clpn161_p + 2 clpn180_p + 3 clpn181_p <=> 2 clpn2_ST_p		-1000	1000	0	Phospholipid Metabolism
pa2_ST	Membrane phosphatidate composition based on http://www.biomedcentral.com/1752-0509/3/38	14 pa140_p + 76 pa160_p + 4 pa161_p + 2 pa180_p + 3 pa181_p <=> 2 pa2_ST_p		-1000	1000	0	Phospholipid Metabolism
ps2_ST	Membrane phosphatidylserine composition based on http://www.biomedcentral.com/1752-0509/3/38	14 ps140_c + 76 ps160_c + 4 ps161_c + 2 ps180_c + 3 ps181_c <=> 2 ps2_ST_p		-1000	1000	0	Phospholipid Metabolism
12dgr2_ST	Membrane 1-2-diacylglycerol composition based on http://www.biomedcentral.com/1752-0509/3/38	14 12dgr140_p + 76 12dgr160_p + 4 12dgr161_p + 2 12dgr180_p + 3 12dgr181_p <=> 2 12dgr2_ST_p		-1000	1000	0	Phospholipid Metabolism

## Sheet: Metabolite List
Abbreviation	Description	Charged formula	Compartment	KEGG ID
3hoctaACP_c	(R)-3-Hydroxyoctadecanoyl-[acyl-carrier protein]	C402H637O144N96P1S3	Cytosol	C16220
3hcvac11eACP_c	(R)-3-hydroxy-cis-vacc-11-enoyl-[acyl-carrier protein]	C402H635O144N96P1S3	Cytosol	NA
t3c11vaceACP_c	Trans-3-cis-11-vacceoyl-[acyl-carrier protein]	C402H633O143N96P1S3	Cytosol	NA
3haACP_c	(3R)-3-Hydroxyacyl-[acyl-carrier protein]	C388H609O144N96P1S3	Cytosol	C01271
but2eACP_c	But-2-enoyl-[acyl-carrier protein]	C388H607O143N96P1S3	Cytosol	C04246
3hhexACP_c	(R)-3-Hydroxyhexanoyl-[acyl-carrier protein]	C390H613O144N96P1S3	Cytosol	C05747
thex2eACP_c	Trans-Hex-2-enoyl-[acyl-carrier protein]	C390H611O143N96P1S3	Cytosol	C05748
toct2eACP_c	Trans-Oct-2-enoyl-[acyl-carrier protein]	C392H615O143N96P1S3	Cytosol	C05751
3hoctACP_c	(R)-3-Hydroxyoctanoyl-[acyl-carrier protein]	C392H617O144N96P1S3	Cytosol	C04620
pi_p	Phosphate	HO4P	Periplasm	C00009
12dgr120_c	1,2-Diacyl-sn-glycerol (didodecanoyl, n-C12:0)	C27H52O5	Cytosol	NA
12dgr120_p	1,2-Diacyl-sn-glycerol (didodecanoyl, n-C12:0)	C27H52O5	Periplasm	NA
12dgr140_p	1,2-Diacyl-sn-glycerol (ditetradecanoyl, n-C14:0)	C31H60O5	Periplasm	NA
ACP_c	Acyl carrier protein	C384H603N96O142P1S3	Cytosol	C00229
12dgr140_c	1,2-Diacyl-sn-glycerol (ditetradecanoyl, n-C14:0)	C31H60O5	Cytosol	NA
ocACP_c	Octanoyl-ACP (n-C8:0ACP)	C392H617O143N96P1S3	Cytosol	C05752
12dgr141_p	1,2-Diacyl-sn-glycerol (ditetradec-7-enoyl, n-C14:1)	C31H56O5	Periplasm	NA
malACP_c	Malonyl-[acyl-carrier protein]	C387H604O145N96P1S3	Cytosol	C01209
12dgr141_c	1,2-Diacyl-sn-glycerol (ditetradec-7-enoyl, n-C14:1)	C31H56O5	Cytosol	NA
12dgr160_c	1,2-Diacyl-sn-glycerol (dihexadecanoyl, n-C16:0)	C35H68O5	Cytosol	NA
12dgr160_p	1,2-Diacyl-sn-glycerol (dihexadecanoyl, n-C16:0)	C35H68O5	Periplasm	NA
co2_c	CO2 CO2	CO2	Cytosol	C00011
2agpe160_c	2-Acyl-sn-glycero-3-phosphoethanolamine (n-C16:0)	C21H44NO7P1	Cytosol	NA
12dgr161_c	1,2-Diacyl-sn-glycerol (dihexadec-9-enoyl, n-C16:1)	C35H64O5	Cytosol	NA
dcaACP_c	Decanoyl-ACP (n-C10:0ACP)	C394H621O143N96P1S3	Cytosol	C05755
12dgr161_p	1,2-Diacyl-sn-glycerol (dihexadec-9-enoyl, n-C16:1)	C35H64O5	Periplasm	NA
12dgr180_p	1,2-Diacyl-sn-glycerol (dioctadecanoyl, n-C18:0)	C39H76O5	Periplasm	NA
2agpe160_p	2-Acyl-sn-glycero-3-phosphoethanolamine (n-C16:0)	C21H44NO7P1	Periplasm	NA
cdec3eACP_c	Cis-dec-3-enoyl-[acyl-carrier protein] (n-C10:1)	C394H619O143N96P1S3	Cytosol	NA
12dgr180_c	1,2-Diacyl-sn-glycerol (dioctadecanoyl, n-C18:0)	C39H76O5	Cytosol	NA
ddcaACP_c	Dodecanoyl-ACP (n-C12:0ACP)	C396H625O143N96P1S3	Cytosol	C05223
12dgr181_p	1,2-Diacyl-sn-glycerol (dioctadec-11-enoyl, n-C18:1)	C39H72O5	Periplasm	C00641
12dgr181_c	1,2-Diacyl-sn-glycerol (dioctadec-11-enoyl, n-C18:1)	C39H72O5	Cytosol	C00641
myrsACP_c	Myristoyl-ACP (n-C14:0ACP)	C398H629O143N96P1S3	Cytosol	C05761
tdeACP_c	Cis-tetradec-7-enoyl-[acyl-carrier protein] (n-C14:1)	C398H627O143N96P1S3	Cytosol	NA
ppi_c	Diphosphate	HO7P2	Cytosol	C00013
12ppd__R_c	(R)-Propane-1,2-diol	C3H8O2	Cytosol	C02912
palmACP_c	Palmitoyl-ACP (n-C16:0ACP)	C400H633O143N96P1S3	Cytosol	C05764
amp_c	AMP C10H12N5O7P	C10H12N5O7P	Cytosol	C00020
hdeACP_c	Cis-hexadec-9-enoyl-[acyl-carrier protein] (n-C16:1)	C400H631O143N96P1S3	Cytosol	C16520
12ppd__S_c	(S)-Propane-1,2-diol	C3H8O2	Cytosol	C02917
adp_c	ADP	C10H12N5O10P2	Cytosol	C00008
ddca_c	Dodecanoate (n-C12:0)	C12H23O2	Cytosol	C02679
LalaDgluMdap_c	L-alanine-D-glutamate-meso-2,6-diaminoheptanedioate	C15H25N4O8	Cytosol	C20925
LalaDgluMdap_p	L-alanine-D-glutamate-meso-2,6-diaminoheptanedioate	C15H25N4O8	Periplasm	C20925
pi_c	Phosphate	HO4P	Cytosol	C00009
ttdca_c	Tetradecanoate (n-C14:0)	C14H27O2	Cytosol	C06424
ttdcea_c	Tetradecenoate (n-C14:1)	C14H25O2	Cytosol	C08322
h2o_c	H2O H2O	H2O	Cytosol	C00001
h_c	H+	H	Cytosol	C00080
hdca_c	Hexadecanoate (n-C16:0)	C16H31O2	Cytosol	C00249
pe160_c	Phosphatidylethanolamine (dihexadecanoyl, n-C16:0)	C37H74N1O8P1	Cytosol	NA
atp_c	ATP	C10H12N5O13P3	Cytosol	C00002
hdcea_c	Hexadecenoate (n-C16:1)	C16H29O2	Cytosol	C08362
LalaDgluMdapDala_c	L-alanine-D-glutamate-meso-2,6-diaminoheptanedioate-D-alanine	C18H30N5O9	Cytosol	NA
ocdca_c	Octadecanoate (n-C18:0)	C18H35O2	Cytosol	C01530
LalaDgluMdapDala_p	L-alanine-D-glutamate-meso-2,6-diaminoheptanedioate-D-alanine	C18H30N5O9	Periplasm	NA
ala__D_p	D-Alanine	C3H7NO2	Periplasm	C00133
ocdcea_c	Octadecenoate (n-C18:1)	C18H33O2	Cytosol	C00712
ade_c	Adenine	C5H5N5	Cytosol	C00147
2agpg160_p	2-Acyl-sn-glycero-3-phosphoglycerol (n-C16:0)	C22H44O9P1	Periplasm	NA
2agpg160_c	2-Acyl-sn-glycero-3-phosphoglycerol (n-C16:0)	C22H44O9P1	Cytosol	NA
h_p	H+	H	Periplasm	C00080
23dappa_c	2,3-diaminopropionate	C3H9N2O2	Cytosol	C06393
23dappa_p	2,3-diaminopropionate	C3H9N2O2	Periplasm	C06393
octeACP_c	Cis-octadec-11-enoyl-[acyl-carrier protein] (n-C18:1)	C402H635O143N96P1S3	Cytosol	C01203
h2o_p	H2O H2O	H2O	Periplasm	C00001
ocdcaACP_c	Octadecanoyl-ACP (n-C18:0ACP)	C402H637O143N96P1S3	Cytosol	C04088
dca_c	Decanoate (n-C10:0)	C10H19O2	Cytosol	C01571
octa_c	Octanoate (n-C8:0)	C8H15O2	Cytosol	C06423
o2_c	O2 O2	O2	Cytosol	C00007
pg160_c	Phosphatidylglycerol (dihexadecanoyl, n-C16:0)	C38H74O10P1	Cytosol	NA
aact_c	Aminoacetone	C3H8NO	Cytosol	C01888
nh4_c	Ammonium	H4N	Cytosol	C01342
mthgxl_c	Methylglyoxal	C3H4O2	Cytosol	C00546
glcn_c	D-Gluconate	C6H11O7	Cytosol	C00257
h2o2_c	Hydrogen peroxide	H2O2	Cytosol	C00027
nad_c	Nicotinamide adenine dinucleotide	C21H26N7O14P2	Cytosol	C00003
gtp_c	GTP	C10H12N5O14P3	Cytosol	C00044
malcoa_c	Malonyl CoA C24H33N7O19P3S	C24H33N7O19P3S	Cytosol	C00083
g6p_c	D-Glucose 6-phosphate	C6H11O9P	Cytosol	C00092
hco3_c	Bicarbonate	CHO3	Cytosol	C00288
nadh_c	Nicotinamide adenine dinucleotide - reduced	C21H27N7O14P2	Cytosol	C00004
nadph_c	Nicotinamide adenine dinucleotide phosphate - reduced	C21H26N7O17P3	Cytosol	C00005
nadp_c	Nicotinamide adenine dinucleotide phosphate	C21H25N7O17P3	Cytosol	C00006
acgal1p_p	N-Acetyl-D-galactosamine 1-phosphate	C8H14NO9P	Periplasm	C18060
acgal_p	N-Acetyl-D-galactosamine	C8H15NO6	Periplasm	C01132
akg_c	2-Oxoglutarate	C5H4O5	Cytosol	C00026
glu__L_c	L-Glutamate	C5H8NO4	Cytosol	C00025
acgam1p_p	N-Acetyl-D-glucosamine 1-phosphate	C8H14NO9P	Periplasm	C04256
sucsal_c	Succinic semialdehyde	C4H5O3	Cytosol	C00232
acgam_p	N-Acetyl-D-glucosamine	C8H15NO6	Periplasm	C00140
acgam6p_c	N-Acetyl-D-glucosamine 6-phosphate	C8H14NO9P	Cytosol	C00357
udcpp_c	Undecaprenyl phosphate	C55H89O4P	Cytosol	C00348
uacgam_c	UDP-N-acetyl-D-glucosamine	C17H25N3O17P2	Cytosol	C00043
accoa_c	Acetyl-CoA	C23H34N7O17P3S	Cytosol	C00024
3hdecACP_c	(R)-3-Hydroxydecanoyl-[acyl-carrier protein]	C394H621O144N96P1S3	Cytosol	C04619
coa_c	Coenzyme A	C21H32N7O16P3S	Cytosol	C00010
tdec2eACP_c	Trans-Dec-2-enoyl-[acyl-carrier protein]	C394H619O143N96P1S3	Cytosol	C05754
3hddecACP_c	(R)-3-Hydroxydodecanoyl-[acyl-carrier protein]	C396H625O144N96P1S3	Cytosol	C05757
pyr_c	Pyruvate	C3H3O3	Cytosol	C00022
pep_c	Phosphoenolpyruvate	C3H2O6P	Cytosol	C00074
tddec2eACP_c	Trans-Dodec-2-enoyl-[acyl-carrier protein]	C396H623O143N96P1S3	Cytosol	C05758
t3c5ddeceACP_c	Trans-3-cis-5-dodecenoyl-[acyl-carrier protein]	C396H621O143N96P1S3	Cytosol	NA
adocbip_c	Adenosyl cobinamide phosphate	C58H83CoN16O14P	Cytosol	C06509
3hcddec5eACP_c	(R)-3-hydroxy-cis-dodec-5-enoyl-[acyl-carrier protein]	C396H623O144N96P1S3	Cytosol	NA
agdpcbi_c	Adenosine-GDP-cobinamide	C68H95CoN21O21P2	Cytosol	C06510
tmrs2eACP_c	Trans-Tetradec-2-enoyl-[acyl-carrier protein]	C398H627O143N96P1S3	Cytosol	C05760
2ahbut_c	(S)-2-Aceto-2-hydroxybutanoate	C6H9O4	Cytosol	C06006
camp_c	CAMP C10H11N5O6P	C10H11N5O6P	Cytosol	C00575
2obut_c	2-Oxobutanoate	C4H5O3	Cytosol	C00109
ac_c	Acetate	C2H3O2	Cytosol	C00033
3hmrsACP_c	(R)-3-Hydroxytetradecanoyl-[acyl-carrier protein]	C398H629O144N96P1S3	Cytosol	C04688
t3c7mrseACP_c	Trans-3-cis-7-myristoleoyl-[acyl-carrier protein]	C398H625O143N96P1S3	Cytosol	NA
3hcmrs7eACP_c	(R)-3-hydroxy-cis-myristol-7-eoyl-[acyl-carrier protein]	C398H627O144N96P1S3	Cytosol	NA
rib__D_c	D-Ribose	C5H10O5	Cytosol	C00121
3hpalmACP_c	R-3-hydroxypalmitoyl-[acyl-carrier protein]	C400H633O144N96P1S3	Cytosol	C04633
alac__S_c	(S)-2-Acetolactate	C5H7O4	Cytosol	C06010
tpalm2eACP_c	Trans-Hexadec-2-enoyl-[acyl-carrier protein]	C400H631O143N96P1S3	Cytosol	C05763
adocbl_p	Adenosylcobalamin	C72H100CoN18O17P	Periplasm	C00194
t3c9palmeACP_c	Trans-3-cis-9-palmitoleoyl-[acyl-carrier protein]	C400H629O143N96P1S3	Cytosol	NA
acmum6p_c	N-acetylmuramate 6-phosphate	C11H17NO11P	Cytosol	C16698
3hcpalm9eACP_c	(R)-3-hydroxy-cis-palm-9-eoyl-[acyl-carrier protein]	C400H631O144N96P1S3	Cytosol	NA
toctd2eACP_c	Trans-octadec-2-enoyl-[acyl-carrier protein]	C402H635O143N96P1S3	Cytosol	C16221
lac__D_c	D-Lactate	C3H5O3	Cytosol	C00256
adocbl_e	Adenosylcobalamin	C72H100CoN18O17P	Extracellular	C00194
r5p_c	Alpha-D-Ribose 5-phosphate	C5H9O8P	Cytosol	C03736
adprib_c	ADPribose C15H21N5O14P2	C15H21N5O14P2	Cytosol	C00301
mql8_c	Menaquinol 8	C51H74O2	Cytosol	C05819
prpp_c	5-Phospho-alpha-D-ribose 1-diphosphate	C5H8O14P3	Cytosol	C00119
acmana_p	N-Acetyl-D-mannosamine	C8H15NO6	Periplasm	C00645
2dmmql8_c	2-Demethylmenaquinol 8	C50H72O2	Cytosol	NA
acmanap_c	N-Acetyl-D-mannosamine 6-phosphate	C8H14NO9P	Cytosol	C04257
paps_c	3'-Phosphoadenylyl sulfate	C10H11N5O13P2S	Cytosol	C00053
for_c	Formate	CH1O2	Cytosol	C00058
fum_c	Fumarate	C4H2O4	Cytosol	C00122
aicar_c	5-Amino-1-(5-Phospho-D-ribosyl)imidazole-4-carboxamide	C9H13N4O8P	Cytosol	C04677
asp__L_c	L-Aspartate	C4H6NO4	Cytosol	C00049
cys__L_c	L-Cysteine	C3H7NO2S	Cytosol	C00097
imp_c	IMP C10H11N4O8P	C10H11N4O8P	Cytosol	C00130
gly_c	Glycine	C2H5NO2	Cytosol	C00037
fadh2_c	Flavin adenine dinucleotide reduced	C27H33N9O15P2	Cytosol	C01352
gam6p_c	D-Glucosamine 6-phosphate	C6H13NO8P	Cytosol	C00352
anhgm_c	N-Acetyl-D-glucosamine(anhydrous)N-Acetylmuramic acid	C19H29N2O12	Cytosol	NA
anhgm3p_c	N-Acetyl-D-glucosamine(anhydrous)N-Acetylmuramyl-tripeptide	C34H52N6O19	Cytosol	NA
fad_c	Flavin adenine dinucleotide oxidized	C27H31N9O15P2	Cytosol	C00016
anhgm3p_p	N-Acetyl-D-glucosamine(anhydrous)N-Acetylmuramyl-tripeptide	C34H52N6O19	Periplasm	NA
anhm3p_c	1,6-anhydrous-N-Acetylmuramyl-tripeptide	C26H39N5O14	Cytosol	NA
anhgm4p_c	N-Acetyl-D-glucosamine(anhydrous)N-Acetylmuramyl-tetrapeptide	C37H57N7O20	Cytosol	NA
anhgm4p_p	N-Acetyl-D-glucosamine(anhydrous)N-Acetylmuramyl-tetrapeptide	C37H57N7O20	Periplasm	NA
anhm4p_c	1,6-anhydrous-N-Acetylmuramyl-tetrapeptide	C29H44N6O15	Cytosol	NA
anhm_c	1,6-anhydrous-N-Acetylmuramate	C11H16NO7	Cytosol	C19769
5aprbu_c	5-Amino-6-(5'-phosphoribitylamino)uracil	C9H15N4O9P	Cytosol	C04454
acACP_c	Acetyl-ACP	C386H605O143N96P1S3	Cytosol	C03939
arbtn_c	Aerobactin minus Fe3	C22H33N4O13	Cytosol	NA
pa120_c	1,2-didodecanoyl-sn-glycerol 3-phosphate	C27H51O8P1	Cytosol	NA
fe2_c	Fe2+ mitochondria	Fe	Cytosol	C14818
acolipa_p	4-Amino-4-deoxy-L-arabinose modified core oligosaccharide lipid A	C181H314N3O103P4	Periplasm	NA
arbtn_fe3_c	Aerobactin	C22H33FeN4O13	Cytosol	C05554
pa140_c	1,2-ditetradecanoyl-sn-glycerol 3-phosphate	C31H59O8P1	Cytosol	NA
fmnh2_c	Reduced FMN	C17H21N4O9P	Cytosol	C01847
acolipa_e	4-Amino-4-deoxy-L-arabinose modified core oligosaccharide lipid A	C181H314N3O103P4	Extracellular	NA
fmn_c	FMN C17H19N4O9P	C17H19N4O9P	Cytosol	C00061
rbflvrd_c	Reduced riboflavin	C17H22N4O6	Cytosol	C01007
ribflv_c	Riboflavin C17H20N4O6	C17H20N4O6	Cytosol	C00255
pa141_c	1,2-ditetradec-7-enoyl-sn-glycerol 3-phosphate	C31H55O8P1	Cytosol	NA
acon_C_c	Cis-Aconitate	C6H3O6	Cytosol	C00417
arbtn_fe3_p	Aerobactin	C22H33FeN4O13	Periplasm	C05554
arbtn_fe3_e	Aerobactin	C22H33FeN4O13	Extracellular	C05554
pa160_c	1,2-dihexadecanoyl-sn-glycerol 3-phosphate	C35H67O8P1	Cytosol	NA
pa161_c	1,2-dihexadec-9-enoyl-sn-glycerol 3-phosphate	C35H63O8P1	Cytosol	NA
cit_c	Citrate	C6H5O7	Cytosol	C00158
pa180_c	1,2-dioctadecanoyl-sn-glycerol 3-phosphate	C39H75O8P1	Cytosol	NA
pa181_c	1,2-dioctadec-11-enoyl-sn-glycerol 3-phosphate	C39H71O8P1	Cytosol	C00416
icit_c	Isocitrate	C6H5O7	Cytosol	C00311
rhcys_c	S-Ribosyl-L-homocysteine	C9H17NO6S	Cytosol	C03539
apoACP_c	Apoprotein [acyl carrier protein]	C373H583N94O136S2	Cytosol	C03688
ahcys_c	S-Adenosyl-L-homocysteine	C14H20N6O5S	Cytosol	C00021
pap_c	Adenosine 3',5'-bisphosphate	C10H11N5O10P2	Cytosol	C00054
arbtn_e	Aerobactin minus Fe3	C22H33N4O13	Extracellular	NA
thf_c	5,6,7,8-Tetrahydrofolate	C19H21N7O6	Cytosol	C00101
ac_p	Acetate	C2H3O2	Periplasm	C00033
air_c	5-amino-1-(5-phospho-D-ribosyl)imidazole	C8H12N3O7P	Cytosol	C03373
na1_c	Sodium	Na	Cytosol	C01330
arbtn_p	Aerobactin minus Fe3	C22H33N4O13	Periplasm	NA
5caiz_c	5-phosphoribosyl-5-carboxyaminoimidazole	C9H11N3O9P	Cytosol	C15667
5aizc_c	5-amino-1-(5-phospho-D-ribosyl)imidazole-4-carboxylate	C9H11N3O9P	Cytosol	C04751
na1_p	Sodium	Na	Periplasm	C01330
4adcho_c	4-amino-4-deoxychorismate	C10H10NO5	Cytosol	C11355
alaala_p	D-Alanyl-D-alanine	C6H12N2O3	Periplasm	C00993
4abz_c	4-Aminobenzoate	C7H6NO2	Cytosol	C00568
gln__L_c	L-Glutamine	C5H10N2O3	Cytosol	C00064
argsuc_c	N(omega)-(L-Arginino)succinate	C10H17N4O6	Cytosol	C03406
chor_c	Chorismate	C10H8O6	Cytosol	C00251
ala__L_c	L-Alanine	C3H7NO2	Cytosol	C00041
citr__L_c	L-Citrulline	C6H13N3O3	Cytosol	C00327
pyam5p_c	Pyridoxamine 5'-phosphate	C8H12N2O5P	Cytosol	C00647
gdp_c	GDP	C10H12N5O11P2	Cytosol	C00035
pydx5p_c	Pyridoxal 5'-phosphate	C8H8NO6P	Cytosol	C00018
itp_c	ITP C10H11N4O14P3	C10H11N4O14P3	Cytosol	C00081
amet_c	S-Adenosyl-L-methionine	C15H23N6O5S	Cytosol	C00019
ascb6p_c	L-ascorbate-6-phosphate	C6H7O9P	Cytosol	C16186
ascb__L_p	L-Ascorbate	C6H8O6	Periplasm	C00072
cbi_c	Cobinamide	C48H72CoN11O8	Cytosol	C05774
ppal_c	Propanal	C3H6O	Cytosol	C00479
adocbi_c	Adenosyl cobinamide	C58H84CoN16O11	Cytosol	C06508
asn__L_c	L-Asparagine	C4H8N2O3	Cytosol	C00152
pppi_c	Inorganic triphosphate	HO10P3	Cytosol	C00536
urdglyc_c	(-)-Ureidoglycolate	C3H5N2O4	Cytosol	C00603
cbi_p	Cobinamide	C48H72CoN11O8	Periplasm	C05774
nh4_p	Ammonium	H4N	Periplasm	C01342
cbi_e	Cobinamide	C48H72CoN11O8	Extracellular	C05774
asn__L_p	L-Asparagine	C4H8N2O3	Periplasm	C00152
alltn_c	Allantoin	C4H6N4O3	Cytosol	C01551
cbl1_p	Cob(I)alamin	C62H88CoN13O14P	Periplasm	C00853
cbl1_e	Cob(I)alamin	C62H88CoN13O14P	Extracellular	C00853
pe160_p	Phosphatidylethanolamine (dihexadecanoyl, n-C16:0)	C37H74N1O8P1	Periplasm	NA
ala_B_c	Beta-Alanine	C3H7NO2	Cytosol	C00099
cbp_c	Carbamoyl phosphate	CH2NO5P	Cytosol	C00169
cmp_c	CMP C9H12N3O8P	C9H12N3O8P	Cytosol	C00055
cdpdddecg_c	CDP-1,2-didodecanoylglycerol	C36H63N3O15P2	Cytosol	NA
lpp_p	Lipoprotein	C308H528O99N87S2	Periplasm	C01834
cdpdtdecg_c	CDP-1,2-ditetradecanoylglycerol	C40H71N3O15P2	Cytosol	NA
cdpdtdec7eg_c	CDP-1,2-ditetradec-7-enoylglycerol	C40H67N3O15P2	Cytosol	NA
cbasp_c	N-Carbamoyl-L-aspartate	C5H6N2O5	Cytosol	C00438
pg160_p	Phosphatidylglycerol (dihexadecanoyl, n-C16:0)	C38H74O10P1	Periplasm	NA
q8_c	Ubiquinone-8	C49H74O4	Cytosol	C00399
cdpdhdecg_c	CDP-1,2-dihexadecanoylglycerol	C44H79N3O15P2	Cytosol	NA
cdpdhdec9eg_c	CDP-1,2-dihexadec-9-enoylglycerol	C44H75N3O15P2	Cytosol	C00269
glc__D_c	D-Glucose	C6H12O6	Cytosol	C00031
q8h2_c	Ubiquinol-8	C49H76O4	Cytosol	C00390
cdpdodecg_c	CDP-1,2-dioctadecanoylglycerol	C48H87N3O15P2	Cytosol	NA
cdpdodec11eg_c	CDP-1,2-dioctadec-11-enoylglycerol	C48H83N3O15P2	Cytosol	NA
malt_c	Maltose C12H22O11	C12H22O11	Cytosol	C00208
mqn8_c	Menaquinone 8	C51H72O2	Cytosol	C00828
succ_c	Succinate	C4H4O4	Cytosol	C00042
oaa_c	Oxaloacetate	C4H2O5	Cytosol	C00036
2p4c2me_c	2-phospho-4-(cytidine 5'-diphospho)-2-C-methyl-D-erythritol	C14H22N3O17P3	Cytosol	C11436
4hbz_c	4-Hydroxybenzoate	C7H5O3	Cytosol	C00156
met__L_c	L-Methionine	C5H11NO2S	Cytosol	C00073
cit_p	Citrate	C6H5O7	Periplasm	C00158
utp_c	UTP	C9H11N2O15P3	Cytosol	C00075
succ_p	Succinate	C4H4O4	Periplasm	C00042
ctp_c	CTP	C9H12N3O14P3	Cytosol	C00063
o2_p	O2 O2	O2	Periplasm	C00007
icit_p	Isocitrate	C6H5O7	Periplasm	C00311
so3_c	Sulfite	O3S	Cytosol	C00094
acon_C_p	Cis-Aconitate	C6H3O6	Periplasm	C00417
tcynt_c	Thiocyanate	CNS	Cytosol	C01755
lipa_cold_p	Cold adapted KDO(2)-lipid (A)	C114H202N2O39P2	Periplasm	NA
tsul_c	Thiosulfate	O3S2	Cytosol	C00320
lipa_cold_e	Cold adapted KDO(2)-lipid (A)	C114H202N2O39P2	Extracellular	NA
cyan_c	Hydrogen cyanide	CHN	Cytosol	C01326
pa120_p	1,2-didodecanoyl-sn-glycerol 3-phosphate	C27H51O8P1	Periplasm	NA
cyan_p	Hydrogen cyanide	CHN	Periplasm	C01326
pg120_p	Phosphatidylglycerol (didodecanoyl, n-C12:0)	C30H58O10P1	Periplasm	NA
tsul_p	Thiosulfate	O3S2	Periplasm	C00320
clpn120_p	Cardiolipin (tetradodecanoyl, n-C12:0)	C57H108O17P2	Periplasm	C05980
tcynt_p	Thiocyanate	CNS	Periplasm	C01755
clpn140_p	Cardiolipin (tetratetradecanoyl, n-C14:0)	C65H124O17P2	Periplasm	NA
dha_p	Dihydroxyacetone	C3H6O3	Periplasm	C00184
so3_p	Sulfite	O3S	Periplasm	C00094
dha_c	Dihydroxyacetone	C3H6O3	Cytosol	C00184
pg140_p	Phosphatidylglycerol (ditetradecanoyl, n-C14:0)	C34H66O10P1	Periplasm	NA
pa140_p	1,2-ditetradecanoyl-sn-glycerol 3-phosphate	C31H59O8P1	Periplasm	NA
23dhb_c	2,3-Dihydroxybenzoate	C7H5O4	Cytosol	C00196
clpn141_p	Cardiolipin (tetratetradec-7-enoyl, n-C14:1)	C65H116O17P2	Periplasm	NA
pg141_p	Phosphatidylglycerol (ditetradec-7-enoyl, n-C14:1)	C34H62O10P1	Periplasm	C00344
23dhbzs_c	2,3-dihydroxybenzoylserine	C10H11NO6	Cytosol	C04204
ser__L_c	L-Serine	C3H7NO3	Cytosol	C00065
pa141_p	1,2-ditetradec-7-enoyl-sn-glycerol 3-phosphate	C31H55O8P1	Periplasm	NA
clpn160_p	Cardiolipin (tetrahexadecanoyl, n-C16:0)	C73H140O17P2	Periplasm	NA
h2s_c	Hydrogen sulfide	H2S	Cytosol	C00283
pa160_p	1,2-dihexadecanoyl-sn-glycerol 3-phosphate	C35H67O8P1	Periplasm	NA
clpn161_p	Cardiolipin (tetrahexadec-9-enoyl, n-C16:1)	C73H132O17P2	Periplasm	NA
pa161_p	1,2-dihexadec-9-enoyl-sn-glycerol 3-phosphate	C35H63O8P1	Periplasm	NA
dhf_c	7,8-Dihydrofolate	C19H19N7O6	Cytosol	C00415
pg161_p	Phosphatidylglycerol (dihexadec-9-enoyl, n-C16:1)	C38H70O10P1	Periplasm	NA
pg180_p	Phosphatidylglycerol (dioctadecanoyl, n-C18:0)	C42H82O10P1	Periplasm	NA
pa180_p	1,2-dioctadecanoyl-sn-glycerol 3-phosphate	C39H75O8P1	Periplasm	NA
clpn180_p	Cardiolipin (tetraoctadecanoyl, n-C18:0)	C81H156O17P2	Periplasm	NA
pg181_p	Phosphatidylglycerol (dioctadec-11-enoyl, n-C18:1)	C42H78O10P1	Periplasm	NA
hcys__L_c	L-Homocysteine	C4H9NO2S	Cytosol	C00155
pa181_p	1,2-dioctadec-11-enoyl-sn-glycerol 3-phosphate	C39H71O8P1	Periplasm	C00416
gcald_c	Glycolaldehyde	C2H4O2	Cytosol	C00266
6hmhpt_c	6-hydroxymethyl dihydropterin	C7H9N5O2	Cytosol	C01300
dhnpt_c	Dihydroneopterin	C9H13N5O4	Cytosol	C04874
clpn181_p	Cardiolipin (tetraoctadec-11-enoyl, n-C18:1)	C81H148O17P2	Periplasm	NA
cys__L_p	L-Cysteine	C3H7NO2S	Periplasm	C00097
cysi__L_p	L Cystine C6H12N2O4S2	C6H12N2O4S2	Periplasm	C01420
25drapp_c	2,5-Diamino-6-(ribosylamino)-4-(3H)-pyrimidinone 5'-phosphate	C9H14N5O8P	Cytosol	C01304
cysi__L_c	L Cystine C6H12N2O4S2	C6H12N2O4S2	Cytosol	C01420
6hmhptpp_c	6-hydroxymethyl-dihydropterin pyrophosphate	C7H8N5O8P2	Cytosol	C04807
dhptd_c	4,5-dihydroxy-2,3-pentanedione	C5H8O4	Cytosol	C11838
csn_c	Cytosine	C4H5N3O	Cytosol	C00380
cobalt2_c	Co2+	Co	Cytosol	C00175
cobalt2_p	Co2+	Co	Periplasm	C00175
colipa_p	Core oligosaccharide lipid A	C176H303N2O100P4	Periplasm	NA
colipa_e	Core oligosaccharide lipid A	C176H303N2O100P4	Extracellular	NA
cpgn_c	Coprogen	C35H52N6O13Fe	Cytosol	NA
cpgn_un_c	Coprogen unloaded (no Fe(III))	C35H52N6O13	Cytosol	NA
2kmb_c	2-keto-4-methylthiobutyrate	C5H7O3S	Cytosol	NA
dkmpp_c	2,3-diketo-5-methylthio-1-phosphopentane	C6H9O6PS	Cytosol	NA
cpgn_un_p	Coprogen unloaded (no Fe(III))	C35H52N6O13	Periplasm	NA
cpgn_un_e	Coprogen unloaded (no Fe(III))	C35H52N6O13	Extracellular	NA
cpgn_p	Coprogen	C35H52N6O13Fe	Periplasm	NA
ipdp_c	Isopentenyl diphosphate	C5H9O7P2	Cytosol	C00129
cpgn_e	Coprogen	C35H52N6O13Fe	Extracellular	NA
pppg9_c	Protoporphyrinogen IX	C34H38N4O4	Cytosol	C01079
dmpp_c	Dimethylallyl diphosphate	C5H9O7P2	Cytosol	C00235
2omhmbl_c	2-Octaprenyl-3-methyl-5-hydroxy-6-methoxy-1,4-benzoquinol	C48H74O4	Cytosol	NA
4hba_c	4-Hydroxy-benzyl alcohol	C7H8O2	Cytosol	C17467
oxam_c	Oxamate	C2H2NO3	Cytosol	C01444
dhpmp_c	Dihydroneopterin monophosphate	C9H12N5O7P	Cytosol	C05925
ahdt_c	2-Amino-4-hydroxy-6-(erythro-1,2,3-trihydroxypropyl)dihydropteridine triphosphate	C9H12N5O13P3	Cytosol	C04895
datp_c	dATP	C10H12N5O12P3	Cytosol	C00131
ditp_c	DITP(4-)	C10H11N4O13P3	Cytosol	C01345
dpcoa_c	Dephospho-CoA	C21H33N7O13P2S	Cytosol	C00882
g3p_c	Glyceraldehyde 3-phosphate	C3H5O6P	Cytosol	C00661
dsbard_p	Periplasmic protein disulfide isomerase I (reduced)	XH2	Periplasm	NA
dctp_c	dCTP	C9H12N3O13P3	Cytosol	C00458
dsbaox_p	Periplasmic protein disulfide isomerase I (oxidized)	X	Periplasm	NA
dutp_c	dUTP	C9H11N2O14P3	Cytosol	C00460
6pgc_c	6-Phospho-D-gluconate	C6H10O10P	Cytosol	C00345
dsbdox_c	Fused thiol:disulfide interchange protein (oxidized)	X	Cytosol	NA
trdrd_c	Reduced thioredoxin	XH2	Cytosol	C00342
trdox_c	Oxidized thioredoxin	X	Cytosol	C00343
dsbdrd_c	Fused thiol:disulfide interchange protein (reduced)	XH2	Cytosol	NA
enlipa_p	Phosphoethanolamine KDO(2)-lipid (A)	C112H202N3O42P3	Periplasm	C21173
2dh3dgal6p_c	2-Dehydro-3-deoxy-D-galactonate 6-phosphate	C6H8O9P	Cytosol	C01286
enlipa_e	Phosphoethanolamine KDO(2)-lipid (A)	C112H202N3O42P3	Extracellular	C21173
dtdp_c	dTDP	C10H13N2O11P2	Cytosol	C00363
etoh_c	Ethanol	C2H6O	Cytosol	C00469
etoh_p	Ethanol	C2H6O	Periplasm	C00469
dump_c	DUMP C9H11N2O8P	C9H11N2O8P	Cytosol	C00365
chitob_e	Chitobiose C16H28N2O11	C16H28N2O11	Extracellular	C01674
pydxn_e	Pyridoxine	C8H11NO3	Extracellular	C00314
pydx_e	Pyridoxal	C8H9NO3	Extracellular	C00250
dxyl5p_c	1-deoxy-D-xylulose 5-phosphate	C5H9O7P	Cytosol	C11437
dxyl_c	1-deoxy-D-xylulose	C5H10O4	Cytosol	C06257
eca4colipa_e	(enterobacterial common antigen)x4 core oligosaccharide lipid A	C272H447N14O160P4	Extracellular	NA
fe3dhbzs_e	Ferric 2,3-dihydroxybenzoylserine	C10FeH11NO6	Extracellular	NA
eca4colipa_p	(enterobacterial common antigen)x4 core oligosaccharide lipid A	C272H447N14O160P4	Periplasm	NA
h2o_e	H2O H2O	H2O	Extracellular	C00001
fe3hox_e	Fe(III)hydroxamate	C9H18O6N3Fe	Extracellular	C06227
fe3hox_un_e	Fe(III)hydoxamate, unloaded	C9H18O6N3	Extracellular	NA
h_e	H+	H	Extracellular	C00080
fecrm_e	Ferrichrome	C27H42FeN9O12	Extracellular	C06228
fecrm_un_e	Ferrichrome minus Fe(III)	C27H42N9O12	Extracellular	NA
hacolipa_e	Hepta-acylated core oligosaccharide lipid A (E. coli)	C192H333N2O101P4	Extracellular	NA
feenter_e	Fe-enterobactin	C30H27FeN3O15	Extracellular	C06230
halipa_e	Hepta-acylated KDO(2)-lipid (A)	C126H226N2O40P2	Extracellular	NA
feoxam_e	Generic ferrioxamine-Fe-III	C25FeH46N6O8	Extracellular	C07597
hdca_e	Hexadecanoate (n-C16:0)	C16H31O2	Extracellular	C00249
feoxam_un_e	Ferroxamine minus Fe(3)	C25H46N6O8	Extracellular	C06940
kdo2lipid4_e	KDO(2)-lipid IV(A)	C84H148N2O37P2	Extracellular	C06025
lipa_e	KDO(2)-lipid (A)	C110H196N2O39P2	Extracellular	C06026
glyb_e	Glycine betaine	C5H11NO2	Extracellular	C00719
2ohph_c	2-Octaprenyl-6-hydroxyphenol	C46H70O2	Cytosol	C05811
minohp_e	Myo-Inositol hexakisphosphate	C6H6O24P6	Extracellular	C01204
mlthf_c	5,10-Methylenetetrahydrofolate	C20H21N7O6	Cytosol	C00143
fe3dhbzs_c	Ferric 2,3-dihydroxybenzoylserine	C10FeH11NO6	Cytosol	NA
fe3dhbzs_p	Ferric 2,3-dihydroxybenzoylserine	C10FeH11NO6	Periplasm	NA
fe3hox_c	Fe(III)hydroxamate	C9H18O6N3Fe	Cytosol	C06227
pe161_p	Phosphatidylethanolamine (dihexadec-9enoyl, n-C16:1)	C37H70N1O8P1	Periplasm	NA
fe3hox_un_c	Fe(III)hydoxamate, unloaded	C9H18O6N3	Cytosol	NA
fe3hox_un_p	Fe(III)hydoxamate, unloaded	C9H18O6N3	Periplasm	NA
tyr__L_c	L-Tyrosine	C9H11NO3	Cytosol	C00082
fe3hox_p	Fe(III)hydroxamate	C9H18O6N3Fe	Periplasm	C06227
murein5px4p_p	Two disacharide linked murein units, pentapeptide crosslinked tetrapeptide (A2pm->D-ala) (middle of chain)	C77H117N15O40	Periplasm	NA
fecrm_un_c	Ferrichrome minus Fe(III)	C27H42N9O12	Cytosol	NA
fecrm_c	Ferrichrome	C27H42FeN9O12	Cytosol	C06228
k_c	Potassium	K	Cytosol	C00238
mg2_c	Magnesium	Mg	Cytosol	C00305
fecrm_un_p	Ferrichrome minus Fe(III)	C27H42N9O12	Periplasm	NA
nmn_e	NMN C11H14N2O8P	C11H14N2O8P	Extracellular	C00455
fecrm_p	Ferrichrome	C27H42FeN9O12	Periplasm	C06228
feenter_p	Fe-enterobactin	C30H27FeN3O15	Periplasm	C06230
fe3_c	Iron (Fe3+)	Fe	Cytosol	C14819
dgtp_c	dGTP	C10H12N5O13P3	Cytosol	C00286
feoxam_un_c	Ferroxamine minus Fe(3)	C25H46N6O8	Cytosol	C06940
so4_c	Sulfate	O4S	Cytosol	C00059
feoxam_un_p	Ferroxamine minus Fe(3)	C25H46N6O8	Periplasm	C06940
feoxam_p	Generic ferrioxamine-Fe-III	C25FeH46N6O8	Periplasm	C07597
thmpp_c	Thiamine diphosphate	C12H16N4O7P2S	Cytosol	C00068
h2_c	Hydrogen	H2	Cytosol	C00282
fldrd_c	Flavodoxin (reduced) - obsolete	XH2	Cytosol	NA
fldox_c	Flavodoxin (oxidized) - obsolete	X	Cytosol	NA
zn2_c	Zinc	Zn	Cytosol	C00038
2dmmq8_c	2-Demethylmenaquinone 8	C50H70O2	Cytosol	C05818
f1p_c	D-Fructose 1-phosphate	C6H11O9P	Cytosol	C01094
f6p_c	D-Fructose 6-phosphate	C6H11O9P	Cytosol	C00085
fru_p	D-Fructose	C6H12O6	Periplasm	C00095
fuc__L_p	L-Fucose	C6H12O5	Periplasm	C01019
pheme_e	Protoheme C34H30FeN4O4	C34H30FeN4O4	Extracellular	C00032
hxa_c	Hexanoate (n-C6:0)	C6H11O2	Cytosol	C01585
pi_e	Phosphate	HO4P	Extracellular	C00009
glc__D_p	D-Glucose	C6H12O6	Periplasm	C00031
hxa_p	Hexanoate (n-C6:0)	C6H11O2	Periplasm	C01585
gthrd_c	Reduced glutathione	C10H16N3O6S	Cytosol	C00051
glyc3p_c	Glycerol 3-phosphate	C3H7O6P	Cytosol	C00093
dhap_c	Dihydroxyacetone phosphate	C3H5O6P	Cytosol	C00111
fuc__L_c	L-Fucose	C6H12O5	Cytosol	C01019
ppp9_c	Protoporphyrin	C34H32N4O4	Cytosol	C02191
pydam_c	Pyridoxamine	C8H13N2O2	Cytosol	C00534
hxan_p	Hypoxanthine	C5H4N4O	Periplasm	C00262
icolipa_c	Inner core oligosaccharide lipid A (E coli)	C145H251N2O74P4	Cytosol	NA
eig3p_c	D-erythro-1-(Imidazol-4-yl)glycerol 3-phosphate	C6H9N2O6P	Cytosol	C04666
prlp_c	5-[(5-phospho-1-deoxyribulos-1-ylamino)methylideneamino]-1-(5-phosphoribosyl)imidazole-4-carboxamide	C15H21N5O15P2	Cytosol	C04916
glcur1p_p	D-Glucuronate 1-phosphate	C6H8O10P	Periplasm	C05385
glcur_p	D-Glucuronate	C6H9O7	Periplasm	C00191
galt_p	Galactitol	C6H14O6	Periplasm	C01697
glx_c	Glyoxylate	C2H1O3	Cytosol	C00048
gam_p	D-Glucosamine	C6H14NO5	Periplasm	C00329
kdo2lipid4_p	KDO(2)-lipid IV(A)	C84H148N2O37P2	Periplasm	C06025
kdo_c	3-Deoxy-D-manno-2-octulosonate	C8H13O8	Cytosol	C01187
gdpmann_c	GDP-D-mannose	C16H23N5O16P2	Cytosol	C00096
glyb_p	Glycine betaine	C5H11NO2	Periplasm	C00719
man_c	D-Mannose	C6H12O6	Cytosol	C00159
gmp_c	GMP C10H12N5O8P	C10H12N5O8P	Cytosol	C00144
kdo8p_c	3-Deoxy-D-manno-octulosonate 8-phosphate	C8H12O11P	Cytosol	C04478
man1p_c	D-Mannose 1-phosphate	C6H11O9P	Cytosol	C00636
k_p	Potassium	K	Periplasm	C00238
uLa4n_p	Undecaprenyl phosphate-4-amino-4-deoxy-L-arabinose	C60H100N1O7P1	Periplasm	C16157
udcpp_p	Undecaprenyl phosphate	C55H89O4P	Periplasm	C00348
acglc__D_c	6-Acetyl-D-glucose	C8H14O7	Cytosol	C02655
glyclt_c	Glycolate C2H3O3	C2H3O3	Cytosol	C00160
lald__D_c	D-Lactaldehyde	C3H6O2	Cytosol	C00937
lgt__S_c	(R)-S-Lactoylglutathione	C13H20N3O8S	Cytosol	C03451
gmhep1p_c	D-Glycero-D-manno-heptose 1-phosphate	C7H13O10P	Cytosol	C07838
gmhep17bp_c	D-Glycero-D-manno-heptose 1,7-bisphosphate	C7H12O13P2	Cytosol	C11472
lipa_p	KDO(2)-lipid (A)	C110H196N2O39P2	Periplasm	C06026
gmhep7p_c	D-Glycero-D-manno-heptose 7-phosphate	C7H13O10P	Cytosol	C07836
xmp_c	Xanthosine 5'-phosphate	C10H11N4O9P	Cytosol	C00655
murein4p4p_p	Two linked disacharide tetrapeptide murein units (uncrosslinked, middle of chain)	C74H114N14O40	Periplasm	NA
murein5p3p_p	Two linked disacharide pentapeptide and tripeptide murein units (uncrosslinked, middle of chain)	C74H114N14O40	Periplasm	NA
murein4p3p_p	Two linked disacharide tetrapeptide and tripeptide murein units (uncrosslinked, middle of chain)	C71H109N13O39	Periplasm	NA
murein3px4p_p	Two disacharide linked murein units, tripeptide crosslinked tetrapeptide (A2pm->D-ala) (middle of chain)	C71H107N13O38	Periplasm	NA
inost_c	Myo-Inositol	C6H12O6	Cytosol	C00137
inost_p	Myo-Inositol	C6H12O6	Periplasm	C00137
5mdru1p_c	5-Methylthio-5-deoxy-D-ribulose 1-phosphate	C6H11O7PS	Cytosol	NA
2mecdp_c	2-C-methyl-D-erythritol 2,4-cyclodiphosphate	C5H10O9P2	Cytosol	C11453
gthox_c	Oxidized glutathione	C20H30N6O12S2	Cytosol	C00127
metsox_S__L_c	L-Methionine Sulfoxide	C5H11NO3S	Cytosol	C02989
spmd_c	Spermidine	C7H22N3	Cytosol	C00315
metsox_R__L_c	L-methionine-R-sulfoxide	C5H11NO3S	Cytosol	C15998
metsox_S__L_p	L-Methionine Sulfoxide	C5H11NO3S	Periplasm	C02989
xtp_c	XTP	C10H11N4O15P3	Cytosol	C00700
metsox_R__L_p	L-methionine-R-sulfoxide	C5H11NO3S	Periplasm	C15998
gua_c	Guanine	C5H5N5O	Cytosol	C00242
gua_p	Guanine	C5H5N5O	Periplasm	C00242
mg2_p	Magnesium	Mg	Periplasm	C00305
h2o2_p	Hydrogen peroxide	H2O2	Periplasm	C00027
h2s_p	Hydrogen sulfide	H2S	Periplasm	C00283
minohp_p	Myo-Inositol hexakisphosphate	C6H6O24P6	Periplasm	C01204
murein3p3p_p	Two linked disacharide tripeptide murein units (uncrosslinked, middle of chain)	C68H104N12O38	Periplasm	NA
murein3px3p_p	Two disacharide linked murein units, tripeptide crosslinked tripeptide (A2pm->A2pm) (middle of chain)	C68H102N12O37	Periplasm	NA
mmcoa__S_c	(S)-Methylmalonyl-CoA	C25H35N7O19P3S	Cytosol	C00683
mmcoa__R_c	(R)-Methylmalonyl-CoA	C25H35N7O19P3S	Cytosol	C01213
mnl_p	D-Mannitol	C6H14O6	Periplasm	C00392
kphphhlipa_c	Kdo-phospho-heptosyl-phospho-heptosyl-heptosyl-kdo2-lipidA	C139H241N2O70P4	Cytosol	NA
hphhlipa_c	Heptosyl-phospho-heptosyl-heptosyl-kdo2-lipidA	C131H231N2O60P3	Cytosol	NA
phphhlipa_c	Phospho-heptosyl-phospho-heptosyl-heptosyl-kdo2-lipidA	C131H230N2O63P4	Cytosol	NA
5mtr_c	5-Methylthio-D-ribose	C6H12O4S	Cytosol	C03089
4mpetz_c	4-Methyl-5-(2-phosphoethyl)-thiazole	C6H8NO4PS	Cytosol	C04327
5mdr1p_c	5-Methylthio-5-deoxy-D-ribose 1-phosphate	C6H11O7PS	Cytosol	NA
man6p_c	D-Mannose 6-phosphate	C6H11O9P	Cytosol	C00275
xylu__L_c	L-Xylulose	C5H10O5	Cytosol	C00312
nac_p	Nicotinate	C6H4NO2	Periplasm	C00253
nac_c	Nicotinate	C6H4NO2	Cytosol	C00253
mnl1p_c	D-Mannitol 1-phosphate	C6H13O9P	Cytosol	C00644
nmn_c	NMN C11H14N2O8P	C11H14N2O8P	Cytosol	C00455
ncam_c	Nicotinamide	C6H6N2O	Cytosol	C00153
nicrnt_c	Nicotinate D-ribonucleotide	C11H12NO9P	Cytosol	C01185
acmalt_c	Acetyl-maltose	C14H24O12	Cytosol	C02130
malt_p	Maltose C12H22O11	C12H22O11	Periplasm	C00208
nmn_p	NMN C11H14N2O8P	C11H14N2O8P	Periplasm	C00455
malt6p_c	Maltose 6'-phosphate	C12H21O14P	Cytosol	C02995
hxan_c	Hypoxanthine	C5H4N4O	Cytosol	C00262
no2_c	Nitrite	NO2	Cytosol	C00088
no2_p	Nitrite	NO2	Periplasm	C00088
no3_p	Nitrate	NO3	Periplasm	C00244
pe140_p	Phosphatidylethanolamine (ditetradecanoyl, n-C14:0)	C33H66N1O8P1	Periplasm	C00350
man_p	D-Mannose	C6H12O6	Periplasm	C00159
pe180_p	Phosphatidylethanolamine (dioctadecanoyl, n-C18:0)	C41H82N1O8P1	Periplasm	NA
pe181_p	Phosphatidylethanolamine (dioctadec-11-enoyl, n-C18:1)	C41H78N1O8P1	Periplasm	NA
murein5p5p_p	Two linked disacharide pentapeptide murein units (uncrosslinked, middle of chain)	C80H124N16O42	Periplasm	NA
dimp_c	DIMP C10H12N4O7P	C10H11N4O7P	Cytosol	C06196
murein5px3p_p	Two disacharide linked murein units, pentapeptide corsslinked tripeptide (A2pm->A2pm) (middle of chain)	C74H112N14O39	Periplasm	NA
pgp120_c	Phosphatidylglycerophosphate (didodecanoyl, n-C12:0)	C30H57O13P2	Cytosol	NA
didp_c	DIDP; 2'-deoxyinosine-5'-diphosphate(3-)	C10H11N4O10P2	Cytosol	C01344
xdp_c	XDP	C10H11N4O12P2	Cytosol	C01337
o2s_p	Superoxide anion	O2	Periplasm	C00704
pgp140_c	Phosphatidylglycerophosphate (ditetradecanoyl, n-C14:0)	C34H65O13P2	Cytosol	NA
2omph_c	2-Octaprenyl-6-methoxyphenol	C47H72O2	Cytosol	C05812
pgp141_c	Phosphatidylglycerophosphate (ditetradec-7-enoyl, n-C14:1)	C34H61O13P2	Cytosol	C03892
pgp160_c	Phosphatidylglycerophosphate (dihexadecanoyl, n-C16:0)	C38H73O13P2	Cytosol	NA
2ombzl_c	2-Octaprenyl-6-methoxy-1,4-benzoquinol	C47H72O3	Cytosol	NA
2ommbl_c	2-Octaprenyl-3-methyl-6-methoxy- 1,4-benzoquinol	C48H74O3	Cytosol	NA
skm_c	Shikimate	C7H9O5	Cytosol	C00493
2oph_c	2-Octaprenylphenol	C46H70O	Cytosol	C05810
oxur_c	Oxalureate	C3H3N2O4	Cytosol	C00802
pgp161_c	Phosphatidylglycerophosphate (dihexadec-9-enoyl, n-C16:1)	C38H69O13P2	Cytosol	NA
pgp180_c	Phosphatidylglycerophosphate (dioctadecanoyl, n-C18:0)	C42H81O13P2	Cytosol	NA
pgp181_c	Phosphatidylglycerophosphate (dioctadec-11-enoyl, n-C18:1)	C42H77O13P2	Cytosol	NA
pacald_c	Phenylacetaldehyde	C8H8O	Cytosol	C00601
pacald_p	Phenylacetaldehyde	C8H8O	Periplasm	C00601
pheme_p	Protoheme C34H30FeN4O4	C34H30FeN4O4	Periplasm	C00032
N1aspmd_c	N1-Acetylspermidine	C9H23N3O	Cytosol	C00612
n8aspmd_c	N8-Acetylspermidine	C9H23N3O	Cytosol	C01029
4r5au_c	4-(1-D-Ribitylamino)-5-aminouracil	C9H16N4O6	Cytosol	C04732
pdx5p_c	Pyridoxine 5'-phosphate	C8H10NO6P	Cytosol	C00627
pydxn_c	Pyridoxine	C8H11NO3	Cytosol	C00314
ppal_p	Propanal	C3H6O	Periplasm	C00479
tartr__L_p	L-tartrate	C4H4O6	Periplasm	C00898
pan4p_c	Pantetheine 4-phosphate	C11H21N2O7PS	Cytosol	C01134
thmmp_c	Thiamin monophosphate	C12H16N4O4PS	Cytosol	C01081
dtdp4aaddg_c	DTDP-4-acetamido-4,6-dideoxy-D-galactose	C18H27N3O15P2	Cytosol	C06018
dtdp4addg_c	DTDP-4-amino-4,6-dideoxy-D-galactose	C16H26N3O14P2	Cytosol	C04346
dtdp4d6dg_c	DTDP-4-dehydro-6-deoxy-D-glucose	C16H22N2O15P2	Cytosol	C11907
codscl7_c	Cobalt-precorrin-7	C45H49CoN4O16	Cytosol	NA
dtdp4d6dm_c	DTDP-4-dehydro-6-deoxy-L-mannose	C16H22N2O15P2	Cytosol	C00688
codscl8x_c	Cobalt-precorrin-8x	C45H52CoN4O14	Cytosol	NA
fpram_c	2-(Formamido)-N1-(5-phospho-D-ribosyl)acetamidine	C8H15N3O8P	Cytosol	C04640
thym_c	Thymine C5H6N2O2	C5H6N2O2	Cytosol	C00178
applp_c	D-1-Aminopropan-2-ol O-phosphate	C3H9NO4P	Cytosol	C04122
thym_p	Thymine C5H6N2O2	C5H6N2O2	Periplasm	C00178
skm5p_c	Shikimate 5-phosphate	C7H8O8P	Cytosol	C03175
ps140_c	Phosphatidylserine (ditetradecanoyl, n-C14:0)	C34H65N1O10P1	Cytosol	NA
ps160_c	Phosphatidylserine (dihexadecanoyl, n-C16:0)	C38H73N1O10P1	Cytosol	C02737
remnant1_c	Residual-atoms-of-reaction-DMBZIDSYN	C4H2N2O3	Cytosol	NA
app_c	R-1-Amino-2-propanol	C3H9NO	Cytosol	NA
tre6p_c	Alpha,alpha'-Trehalose 6-phosphate	C12H21O14P	Cytosol	C00689
remnant1_p	Residual-atoms-of-reaction-DMBZIDSYN	C4H2N2O3	Periplasm	NA
ps161_c	Phosphatidylserine (dihexadec-9-enoyl, n-C16:1)	C38H69N1O10P1	Cytosol	NA
ps180_c	Phosphatidylserine (dioctadecanoyl, n-C18:0)	C42H81N1O10P1	Cytosol	NA
ps181_c	Phosphatidylserine (dioctadec-11-enoyl, n-C18:1)	C42H77N1O10P1	Cytosol	NA
colipa20Oag_e	O-antigen-x20-core-oligosaccharide-lipid-A	C656H1103N2O440P4	Extracellular	NA
tre_p	Trehalose	C12H22O11	Periplasm	C01083
colipa20Oag_p	O-antigen-x20-core-oligosaccharide-lipid-A	C656H1103N2O440P4	Periplasm	NA
xan_c	Xanthine	C5H4N4O2	Cytosol	C00385
pydx_c	Pyridoxal	C8H9NO3	Cytosol	C00250
pyr_p	Pyruvate	C3H3O3	Periplasm	C00022
o2s_c	Superoxide anion	O2	Cytosol	C00704
rib__D_p	D-Ribose	C5H10O5	Periplasm	C00121
dmlz_c	6,7-Dimethyl-8-(1-D-ribityl)lumazine	C13H18N4O6	Cytosol	C04332
dtdprmn_c	DTDP-L-rhamnose	C16H24N2O15P2	Cytosol	C03319
s7p_c	Sedoheptulose 7-phosphate	C7H13O10P	Cytosol	C05382
u3aga_c	UDP-3-O-(3-hydroxytetradecanoyl)-N-acetylglucosamine	C31H51N3O19P2	Cytosol	C04738
sbt6p_c	D-Sorbitol 6-phosphate	C6H13O9P	Cytosol	C01096
sbt__D_p	D-Sorbitol	C6H14O6	Periplasm	C00794
uLa4n_c	Undecaprenyl phosphate-4-amino-4-deoxy-L-arabinose	C60H100N1O7P1	Cytosol	C16157
uLa4fn_c	Undecaprenyl phosphate-4-amino-4-formyl-L-arabinose	C61H99N1O8P1	Cytosol	NA
salchs4_e	Salmochelin-S4	C42H47N3O25	Extracellular	NA
salchs4fe_e	Salmochelin-S4-Fe-III	C42FeH47N3O25	Extracellular	NA
salchs4fe_p	Salmochelin-S4-Fe-III	C42FeH47N3O25	Periplasm	NA
urate_c	Urate C5H4N4O3	C5H4N4O3	Cytosol	C00366
salchs4_p	Salmochelin-S4	C42H47N3O25	Periplasm	NA
salchsx_c	Salmochelin-SX	C16H21NO11	Cytosol	NA
xan_p	Xanthine	C5H4N4O2	Periplasm	C00385
salchsx_p	Salmochelin-SX	C16H21NO11	Periplasm	NA
galt1p_c	Galactitol 1-phosphate	C6H13O9P	Cytosol	C06311
xylu__L_p	L-Xylulose	C5H10O5	Periplasm	C00312
fruur_c	D-Fructuronate	C6H9O7	Cytosol	C00905
zn2_p	Zinc	Zn	Periplasm	C00038
feroxGfe_e	Ferrioxamine-G-fe	C27H46FeN6O10	Extracellular	NA
airs_c	Aminoimidazole-riboside	C8H13N3O4	Cytosol	NA
airs_p	Aminoimidazole-riboside	C8H13N3O4	Periplasm	NA
feroxGfe_p	Ferrioxamine-G-fe	C27H46FeN6O10	Periplasm	NA
feroxB_c	Ferrioxamine-B	C25H45N6O8	Cytosol	NA
feroxE_c	Ferrioxamine-E	C27H45N6O9	Cytosol	NA
5cmhm_c	5-Carboxymethyl-2-hydroxymuconate	C8H5O7	Cytosol	C04186
feroxG_c	Ferrioxamine-G	C27H46N6O10	Cytosol	NA
5cohe_c	5-Carboxy-2-oxohept-3-enedioate	C8H5O7	Cytosol	C04052
feroxG_p	Ferrioxamine-G	C27H46N6O10	Periplasm	NA
tartr__L_c	L-tartrate	C4H4O6	Cytosol	C00898
feroxE_p	Ferrioxamine-E	C27H45N6O9	Periplasm	NA
feroxB_p	Ferrioxamine-B	C25H45N6O8	Periplasm	NA
frmd_p	Formamide	CH3NO	Periplasm	C00488
frmd_c	Formamide	CH3NO	Cytosol	C00488
tartr__D_c	D-tartrate	C4H4O6	Cytosol	C02107
urcan_c	Urocanate C6H5N2O2	C6H5N2O2	Cytosol	C00785
4izp_c	4-Imidazolone-5-propanoate	C6H7N2O3	Cytosol	C03680
4abz_e	4-Aminobenzoate	C7H6NO2	Extracellular	C00568
scys__L_c	S-Sulfo-L-cysteine	C3H6NO5S2	Cytosol	C05824
2ins_c	2-Inosose	C6H10O6	Cytosol	C00691
msa_c	Malonate semialdehyde	C3H3O3	Cytosol	C00222
chit6p_c	Chitobiose-6-phosphate	C16H27N2O14P	Cytosol	C21152
d5kgp_c	2-Deoxy-5-keto-D-gluconic acid 6-phosphate	C6H8O9P	Cytosol	C06893
d5kg_c	2-Deoxy-5-keto-D-gluconic acid	C6H9O6	Cytosol	C06892
dkdi_c	D-2,3-Diketo 4-deoxy-epi-inositol	C6H8O5	Cytosol	C06891
rnam_e	N Ribosylnicotinamide C11H15N2O5	C11H15N2O5	Extracellular	C03150
rnam_c	N Ribosylnicotinamide C11H15N2O5	C11H15N2O5	Cytosol	C03150
chitob_p	Chitobiose C16H28N2O11	C16H28N2O11	Periplasm	C01674
rnam_p	N Ribosylnicotinamide C11H15N2O5	C11H15N2O5	Periplasm	C03150
udcpo5_p	Undecaprenyl diphosphate galactose-rhamnose-mannose-abequose-acetyl	C81H134O25P2	Periplasm	NA
udcpo5_e	Undecaprenyl diphosphate galactose-rhamnose-mannose-abequose-acetyl	C81H134O25P2	Extracellular	NA
tcb_p	Tricarballylate	C6H5O6	Periplasm	NA
tcb_e	Tricarballylate	C6H5O6	Extracellular	NA
tton_p	Trithionate	H2O6S3	Periplasm	C01861
tton_e	Trithionate	H2O6S3	Extracellular	C01861
peptido_ST_p	Membrane murein mixture	None	Periplasm	NA
clpn2_ST_p	Membrane cardiolipin mixture	None	Periplasm	NA
pg2_ST_p	Membrane phosphatidylglycerol mixture	None	Periplasm	NA
12dgr2_ST_p	Membrane 1,2-diacylglycerol mixture	None	Periplasm	NA
pe2_ST_p	Membrane phosphatidylethanolamine mixture	None	Periplasm	NA
ps2_ST_p	Membrane phosphatidylserine mixture	None	Periplasm	NA
pa2_ST_p	Membrane phosphatidate mixture	None	Periplasm	NA
udcpo4_p	Undecaprenyl diphosphate galactose-rhamnose-mannose-abequose	C79H132O24P2	Periplasm	NA
udcpo4_e	Undecaprenyl diphosphate galactose-rhamnose-mannose-abequose	C79H132O24P2	Extracellular	NA
pydx_p	Pyridoxal	C8H9NO3	Periplasm	C00250
pydxn_p	Pyridoxine	C8H11NO3	Periplasm	C00314
23dhbzs3_p	2-3-dihydroxybenzoylserine trimer	C30H29N3O16	Periplasm	NA
salchs2_p	Salmochelin-S2	C42H49N3O26	Periplasm	NA
23dhbzs3_e	2-3-dihydroxybenzoylserine trimer	C30H29N3O16	Extracellular	NA
fe3dhbzs3_e	2-3-dihydroxybenzoylserine trimer-Fe-III	C30FeH29N3O16	Extracellular	NA
fe3dhbzs3_p	2-3-dihydroxybenzoylserine trimer-Fe-III	C30FeH29N3O16	Periplasm	NA
fe3dhbzs3_c	2-3-dihydroxybenzoylserine trimer-Fe-III	C30FeH29N3O16	Cytosol	NA
salchs2_e	Salmochelin-S2	C42H49N3O26	Extracellular	NA
guln__L_p	L-gulonate	C6H11O7	Periplasm	C00800
guln__L_c	L-gulonate	C6H11O7	Cytosol	C00800
dxyl_p	1-deoxy-D-xylulose	C5H10O4	Periplasm	C06257
apolpp_p	Braun apolipoprotein	C292H498N87O98S2	Periplasm	NA
lpp_sp_p	Braun lipoprotein signal peptide	C90H165N25O25S	Periplasm	NA
diglyceride_prolpp_c	Diglyceride Braun prolipoprotein	C382H661N112O122S3	Periplasm	NA
glyceryl_prolpp_c	Glyceryl Braun prolipoprotein	C366H631N112O121S3	Periplasm	NA
