# Supplementary material for: Metabolic network reconstruction as a resource for analyzing Salmonella Typhimurium SL1344 growth in the mouse intestine
Source: PLoS Comput Biol. 2025 Mar 11;21(3):e1012869. doi: 10.1371/journal.pcbi.1012869 (PMC11925469; doi:10.1371/journal.pcbi.1012869)
Supplement: S3 Data — (XLSX) [file pcbi.1012869.s003.xlsx]

## Sheet: Reaction List
Abbreviation	Description	Reaction	GPR	Lower bound	Upper bound	Objective	Subsystem
R00006	pyruvate:pyruvate acetaldehydetransferase (decarboxylating);	2 C00022 -> C00011 + C00900	( SL1344_3861 or SL1344_3762 or SL1344_0116 or SL1344_0117 )	0	1000	0	Pantothenate and CoA biosynthesis
R00009	hydrogen-peroxide:hydrogen-peroxide oxidoreductase	2 C00027 <=> 2 C00001 + C00007	( SL1344_1253 )	-1000	1000	0	Glyoxylate and dicarboxylate metabolism
R00010	alpha,alpha-trehalose glucohydrolase	C00001 + C01083 <=> 2 C00031	( SL1344_1724 or SL1344_3568 )	-1000	1000	0	Starch and sucrose metabolism
R00013	glyoxylate carboxy-lyase (dimerizing; tartronate-semialdehyde-forming)	2 C00048 <=> C00011 + C01146	( SL1344_0510 )	-1000	1000	0	Glyoxylate and dicarboxylate metabolism
R00014	pyruvate:thiamin diphosphate acetaldehydetransferase (decarboxylating)	C00022 + C00068 <=> C00011 + C05125	( SL1344_3861 or SL1344_3762 or SL1344_0116 or SL1344_0152 or SL1344_0117 or SL1344_3862 )	-1000	1000	0	Glycolysis / Gluconeogenesis
R00019	hydrogen:ferredoxin oxidoreductase;	2 C00080 + 2 C00138 <=> 2 C00139 + C00282	( SL1344_2827 or SL1344_2829 )	-1000	1000	0
R00021	L-glutamate:ferredoxin oxidoreductase (transaminating)	2 C00025 + 2 C00139 <=> C00026 + C00064 + 2 C00080 + 2 C00138	( SL1344_3302 )	-1000	1000	0	Glyoxylate and dicarboxylate metabolism
R00022	chitobiose N-acetylglucosaminohydrolase	C00001 + C01674 <=> 2 C00140	( SL1344_1146 )	-1000	1000	0	Amino sugar and nucleotide sugar metabolism
R00026	cellobiose glucohydrolase	C00001 + C00185 <=> 2 C00221	( SL1344_2144 or SL1344_3740 )	-1000	1000	0
R00028	maltose glucohydrolase	C00001 + C00208 <=> 2 C00031	( SL1344_3715 or SL1344_0042 )	-1000	1000	0	Starch and sucrose metabolism
R00036	5-aminolevulinate hydro-lyase (adding 5-aminolevulinate and cyclizing; porphobilinogen-forming)	2 C00430 <=> 2 C00001 + C00931	( SL1344_0367 )	-1000	1000	0	Porphyrin and chlorophyll metabolism
R00066	6,7-Dimethyl-8-(1-D-ribityl)lumazine:6,7-dimethyl-8-(1-D-ribityl)lumazine 2,3-butanediyltransferase	2 C04332 <=> C00255 + C04732	( SL1344_1358 )	-1000	1000	0	Riboflavin metabolism
R00078	Fe(II):oxygen oxidoreductase;	C00007 + 4 C00080 + 4 C14818 -> 2 C00001 + 4 C14819	( SL1344_3410 )	0	1000	0	Porphyrin and chlorophyll metabolism
R00081	Ferrocytochrome-c:oxygen oxidoreductase	C00007 + 4 C00080 + 4 C00126 <=> 2 C00001 + 4 C00125	( SL1344_0436 )	-1000	1000	0
R00084	porphobilinogen:(4-[2-carboxyethyl]-3-[carboxymethyl]pyrrol-2-yl)methyltransferase (hydrolysing);	C00001 + 4 C00931 <=> C01024 + 4 C01342	( SL1344_3893 )	-1000	1000	0
R00086	ATP phosphohydrolase	C00001 + C00002 -> C00008 + C00009	( SL1344_0348 or SL1344_0491 or SL1344_3541 or SL1344_2933 )	0	1000	0	Purine metabolism
R00087	ATP diphosphohydrolase (diphosphate-forming);	C00001 + C00002 -> C00013 + C00020	( SL1344_2933 )	0	1000	0	Purine metabolism
R00089	ATP diphosphate-lyase (cyclizing; 3',5'-cyclic-AMP-forming)	C00002 -> C00013 + C00575	( SL1344_3894 )	0	1000	0	Purine metabolism
R00093	L-glutamate:NAD+ oxidoreductase (transaminating)	C00003 + 2 C00025 <=> C00004 + C00026 + C00064 + C00080	( SL1344_2442 or SL1344_3302 or SL1344_3303 )	-1000	1000	0	Alanine, aspartate and glutamate metabolism
R00094	glutathione:NAD+ oxidoreductase	C00003 + 2 C00051 <=> C00004 + C00080 + C00127	( SL1344_0552 or SL1344_3562 )	-1000	1000	0
R00097	NADH:cob(III)alamine oxidoreductase	2 C00001 + C00003 + C00080 + 2 C00541 <=> C00004 + 2 C00992	( SL1344_3933 )	-1000	1000	0	Porphyrin and chlorophyll metabolism
R00103	NAD+ phosphohydrolase	C00001 + C00003 <=> C00020 + C00455	( SL1344_2933 or SL1344_4105 )	-1000	1000	0	Nicotinate and nicotinamide metabolism
R00104	ATP:NAD+ 2'-phosphotransferase	C00002 + C00003 <=> C00006 + C00008	( SL1344_2655 )	-1000	1000	0	Nicotinate and nicotinamide metabolism
R00112	NADPH:NAD+ oxidoreductase	C00003 + C00005 <=> C00004 + C00006	( SL1344_1409 or SL1344_4075 or SL1344_1410 )	-1000	1000	0	Nicotinate and nicotinamide metabolism
R00114	L-Glutamate:NADP+ oxidoreductase (transaminating)	C00006 + 2 C00025 <=> C00005 + C00026 + C00064 + C00080	( SL1344_2442 or SL1344_3302 or SL1344_3303 )	-1000	1000	0	Alanine, aspartate and glutamate metabolism
R00115	glutathione:NADP+ oxidoreductase	C00005 + C00080 + C00127 -> C00006 + 2 C00051	( SL1344_0552 or SL1344_3562 )	0	1000	0	Glutathione metabolism
R00125	P1,P4-bis(5'-adenosyl)-tetraphosphate nucleotidebisphosphohydrolase	C00001 + C01260 -> 2 C00008	( SL1344_0089 )	0	1000	0	Purine metabolism
R00127	ATP:AMP phosphotransferase	C00002 + C00020 <=> 2 C00008	( SL1344_0481 )	-1000	1000	0	Purine metabolism
R00130	ATP:dephospho-CoA 3'-phosphotransferase	C00002 + C00882 <=> C00008 + C00010	( SL1344_0140 )	-1000	1000	0	Pantothenate and CoA biosynthesis
R00132	carbonate hydro-lyase (carbon-dioxide-forming);	C01353 <=> C00001 + C00011	( SL1344_0172 or SL1344_P1_0061 )	-1000	1000	0
R00134	formate:NADP+ oxidoreductase	C00006 + C00058 <=> C00005 + C00011 + C00080	( SL1344_4221 )	-1000	1000	0	Methane metabolism
R00137	ATP:nicotinamide-nucleotide adenylyltransferase	C00002 + C00455 <=> C00003 + C00013	( SL1344_0633 or SL1344_4507 )	-1000	1000	0	Nicotinate and nicotinamide metabolism
R00139	ATP:2'-deoxy-5-hydroxymethylcytidine-5'-diphosphate phosphotransferase	C00002 + C11038 -> C00008 + C11039	( SL1344_2488 )	0	1000	0	Pyrimidine metabolism
R00143	ammonia:NAD+ oxidoreductase;	C00004 + C00080 + C00192 -> C00001 + C00003 + C01342	( SL1344_0876 )	0	1000	0
R00150	ATP:carbamate phosphotransferase	C00002 + C00011 + C01342 <=> C00008 + C00169	( SL1344_4396 or SL1344_0525 )	-1000	1000	0
R00156	ATP:UDP phosphotransferase	C00002 + C00015 <=> C00008 + C00075	( SL1344_2488 )	-1000	1000	0	Pyrimidine metabolism
R00158	ATP:UMP phosphotransferase	C00002 + C00105 <=> C00008 + C00015	( SL1344_0917 or SL1344_0219 )	-1000	1000	0	Pyrimidine metabolism
R00161	ATP:FMN adenylyltransferase	C00002 + C00061 <=> C00013 + C00016	( SL1344_0046 )	-1000	1000	0	Riboflavin metabolism
R00174	ATP:pyridoxal 5'-phosphotransferase	C00002 + C00250 <=> C00008 + C00018	( SL1344_1382 or SL1344_2398 )	-1000	1000	0	Vitamin B6 metabolism
R00177	ATP:L-methionine S-adenosyltransferase	C00009 + C00013 + C00019 <=> C00001 + C00002 + C00073	( SL1344_3065 )	-1000	1000	0	Cysteine and methionine metabolism
R00178	S-adenosyl-L-methionine carboxy-lyase [(5-deoxy-5-adenosyl)(3-aminopropyl)methylsulfonium-forming]	C00019 + C00080 <=> C00011 + C01137	( SL1344_0166 )	-1000	1000	0	Cysteine and methionine metabolism
R00182	AMP phosphoribohydrolase	C00001 + C00020 -> C00117 + C00147	( SL1344_1986 )	0	1000	0	Purine metabolism
R00183	adenosine 5'-monophosphate phosphohydrolase	C00001 + C00020 <=> C00009 + C00212	( SL1344_4054 or SL1344_0034 or SL1344_0487 or SL1344_4487 or SL1344_2906 )	-1000	1000	0	Purine metabolism
R00188	adenosine-3',5'-bisphosphate 3'-phosphohydrolase	C00001 + C00054 <=> C00009 + C00020	( SL1344_4337 )	-1000	1000	0
R00189	deamido-NAD+:ammonia ligase (AMP-forming)	C00002 + C00857 + C01342 <=> C00003 + C00013 + C00020	( SL1344_1245 )	-1000	1000	0
R00190	AMP:diphosphate phospho-D-ribosyltransferase	C00013 + C00020 <=> C00119 + C00147	( SL1344_0476 or SL1344_0171 )	-1000	1000	0	Purine metabolism
R00194	S-Adenosyl-L-homocysteine homocysteinylribohydrolase	C00001 + C00021 <=> C00147 + C03539	( SL1344_0208 )	-1000	1000	0	Cysteine and methionine metabolism
R00196	(S)-Lactate:ferricytochrome-c 2-oxidoreductase	2 C00125 + C00186 <=> C00022 + 2 C00080 + 2 C00126	( SL1344_3659 or SL1344_1550 )	-1000	1000	0	Pyruvate metabolism
R00197	(R)-Lactate:ferricytochrome-c 2-oxidoreductase	2 C00125 + C00256 -> C00022 + 2 C00080 + 2 C00126	( SL1344_1299 )	0	1000	0	Pyruvate metabolism
R00199	ATP:pyruvate,water phosphotransferase	C00001 + C00002 + C00022 <=> C00009 + C00020 + C00074	( SL1344_1283 )	-1000	1000	0	Pyruvate metabolism
R00200	ATP:pyruvate 2-O-phosphotransferase	C00002 + C00022 <=> C00008 + C00074	( SL1344_1822 or SL1344_1312 )	-1000	1000	0	Glycolysis / Gluconeogenesis
R00207	Pyruvate:oxygen 2-oxidoreductase (phosphorylating)	C00007 + C00009 + C00022 <=> C00011 + C00027 + C00227	( SL1344_0874 )	-1000	1000	0	Pyruvate metabolism
R00212	Acetyl-CoA:formate C-acetyltransferase	C00024 + C00058 <=> C00010 + C00022	( SL1344_0910 or SL1344_3213 or SL1344_0819 or SL1344_4063 )	-1000	1000	0	Pyruvate metabolism
R00214	(S)-malate:NAD+ oxidoreductase (decarboxylating)	C00003 + C00149 <=> C00004 + C00011 + C00022 + C00080	( SL1344_1496 )	-1000	1000	0	Pyruvate metabolism
R00216	(S)-Malate:NADP+ oxidoreductase(oxaloacetate-decarboxylating)	C00006 + C00149 <=> C00005 + C00011 + C00022 + C00080	( SL1344_2435 )	-1000	1000	0	Pyruvate metabolism
R00217	oxaloacetate carboxy-lyase (pyruvate-forming)	C00036 <=> C00011 + C00022	( SL1344_0056 or SL1344_0744 or SL1344_3324 or SL1344_3323 or SL1344_0055 or SL1344_0745 or SL1344_0743 or SL1344_3325 or SL1344_0057 )	-1000	1000	0	Pyruvate metabolism
R00220	L-serine ammonia-lyase	C00065 <=> C00022 + C01342	( SL1344_3865 or SL1344_1755 or SL1344_2951 or SL1344_3212 or SL1344_2173 or SL1344_3216 )	-1000	1000	0
R00221	D-serine ammonia-lyase	C00740 <=> C00022 + C01342	( SL1344_3770 )	-1000	1000	0
R00226	pyruvate:pyruvate acetaldehydetransferase (decarboxylating);	C00011 + C06010 <=> 2 C00022	( SL1344_3861 or SL1344_3762 or SL1344_0116 or SL1344_0117 or SL1344_3862 )	-1000	1000	0	Valine, leucine and isoleucine biosynthesis
R00228	acetaldehyde:NAD+ oxidoreductase (CoA-acetylating)	C00003 + C00010 + C00084 <=> C00004 + C00024 + C00080	( SL1344_1680 or SL1344_2426 or SL1344_2027 )	-1000	1000	0	Phenylalanine metabolism
R00229	Acetate:CoA ligase (ADP-forming)	C00002 + C00010 + C00033 <=> C00008 + C00009 + C00024	( SL1344_2615 )	-1000	1000	0	Glycolysis / Gluconeogenesis
R00230	acetyl-CoA:phosphate acetyltransferase	C00009 + C00024 <=> C00010 + C00227	( SL1344_2307 or SL1344_2429 )	-1000	1000	0	Taurine and hypotaurine metabolism
R00235	Acetate:CoA ligase (AMP-forming)	C00002 + C00010 + C00033 <=> C00013 + C00020 + C00024	( SL1344_4211 or SL1344_0366 )	-1000	1000	0	Glycolysis / Gluconeogenesis
R00236	acetyl adenylate:CoA acetyltransferase	C00010 + C05993 <=> C00020 + C00024	( SL1344_4211 or SL1344_0366 )	-1000	1000	0	Pyruvate metabolism
R00237	(3S)-citramalyl-CoA pyruvate-lyase (acetyl-CoA-forming)	C01011 <=> C00022 + C00024	( SL1344_3094 )	-1000	1000	0	C5-Branched dibasic acid metabolism
R00238	Acetyl-CoA:acetyl-CoA C-acetyltransferase	2 C00024 <=> C00010 + C00332	( SL1344_2997 )	-1000	1000	0	Fatty acid degradation
R00239	ATP:L-glutamate 5-phosphotransferase	C00002 + C00025 <=> C00008 + C03287	( SL1344_0317 )	-1000	1000	0	Arginine and proline metabolism
R00243	L-glutamate:NAD+ oxidoreductase (deaminating)	C00001 + C00003 + C00025 <=> C00004 + C00026 + C00080 + C01342	( SL1344_1723 )	-1000	1000	0
R00245	L-glutamate gamma-semialdehyde:NAD+ oxidoreductase	C00001 + C00003 + C01165 <=> C00004 + C00025 + C00080	( SL1344_1062 )	-1000	1000	0	Arginine and proline metabolism
R00248	L-Glutamate:NADP+ oxidoreductase (deaminating)	C00001 + C00006 + C00025 <=> C00005 + C00026 + C00080 + C01342	( SL1344_2442 or SL1344_1723 or SL1344_1234 or SL1344_3302 or SL1344_3303 )	-1000	1000	0
R00253	L-Glutamate:ammonia ligase (ADP-forming)	C00002 + C00025 + C01342 <=> C00008 + C00009 + C00064	( SL1344_3954 )	-1000	1000	0
R00256	L-glutamine amidohydrolase	C00001 + C00064 <=> C00025 + C01342	( SL1344_3081 or SL1344_3563 or SL1344_1455 or SL1344_0067 )	-1000	1000	0
R00258	L-Alanine:2-oxoglutarate aminotransferase	C00026 + C00041 <=> C00022 + C00025	( SL1344_2300 )	-1000	1000	0	Arginine biosynthesis
R00259	acetyl-CoA:L-glutamate N-acetyltransferase	C00024 + C00025 <=> C00010 + C00624	( SL1344_2970 or SL1344_4073 )	-1000	1000	0	Arginine biosynthesis
R00260	glutamate racemase	C00025 <=> C00217	( SL1344_4080 )	-1000	1000	0	D-Glutamine and D-glutamate metabolism
R00267	Isocitrate:NADP+ oxidoreductase (decarboxylating)	C00006 + C00311 <=> C00005 + C00011 + C00026 + C00080	( SL1344_1176 )	-1000	1000	0	Glutathione metabolism
R00268	oxalosuccinate carboxy-lyase (2-oxoglutarate-forming)	C05379 <=> C00011 + C00026	( SL1344_1176 )	-1000	1000	0	Citrate cycle (TCA cycle)
R00274	glutathione:hydrogen-peroxide oxidoreductase	C00027 + 2 C00051 -> 2 C00001 + C00127	( SL1344_1275 )	0	1000	0	Glutathione metabolism
R00277	Pyridoxamine-5'-phosphate:oxygen oxidoreductase (deaminating)	C00001 + C00007 + C00647 <=> C00018 + C00027 + C01342	( SL1344_1380 )	-1000	1000	0
R00278	Pyridoxine 5-phosphate:oxygen oxidoreductase	C00007 + C00627 <=> C00018 + C00027	( SL1344_1380 )	-1000	1000	0	Vitamin B6 metabolism
R00286	UDP-glucose:NAD+ 6-oxidoreductase	C00001 + 2 C00003 + C00029 <=> 2 C00004 + 2 C00080 + C00167	( SL1344_2057 )	-1000	1000	0	Pentose and glucuronate interconversions
R00287	UDP-glucose glucophosphohydrolase	C00001 + C00029 <=> C00103 + C00105	( SL1344_2933 )	-1000	1000	0	Pyrimidine metabolism
R00289	UTP:alpha-D-glucose-1-phosphate uridylyltransferase	C00075 + C00103 <=> C00013 + C00029	( SL1344_1683 or SL1344_2075 )	-1000	1000	0	Pentose and glucuronate interconversions
R00291	UDP-glucose 4-epimerase;	C00029 <=> C00052	( SL1344_0753 )	-1000	1000	0	Galactose metabolism
R00299	ATP:D-glucose 6-phosphotransferase	C00002 + C00031 <=> C00008 + C00092	( SL1344_2371 or SL1344_3646 )	-1000	1000	0	Starch and sucrose metabolism
R00310	protoheme ferro-lyase (protoporphyrin-forming)	C02191 + C14818 <=> C00032 + 2 C00080	( SL1344_0482 )	-1000	1000	0	Porphyrin and chlorophyll metabolism
R00315	ATP:acetate phosphotransferase	C00002 + C00033 <=> C00008 + C00227	( SL1344_2033 or SL1344_2306 )	-1000	1000	0	Taurine and hypotaurine metabolism
R00316	ATP:acetate adenylyltransferase	C00002 + C00033 <=> C00013 + C05993	( SL1344_4211 or SL1344_0366 )	-1000	1000	0	Pyruvate metabolism
R00317	Acetyl phosphate phosphohydrolase	C00001 + C00227 -> C00009 + C00033	( SL1344_1023 )	0	1000	0	Pyruvate metabolism
R00330	ATP:GDP phosphotransferase	C00002 + C00035 <=> C00008 + C00044	( SL1344_2488 )	-1000	1000	0	Purine metabolism
R00332	ATP:GMP phosphotransferase	C00002 + C00144 <=> C00008 + C00035	( SL1344_3706 )	-1000	1000	0	Purine metabolism
R00336	guanosine-3',5'-bis(diphosphate) 3'-diphosphohydrolase	C00001 + C01228 <=> C00013 + C00035	( SL1344_2937 or SL1344_3708 )	-1000	1000	0	Purine metabolism
R00339	(R,R)-tartrate hydro-lyase (oxaloacetate-forming)	C00898 <=> C00001 + C00036	( SL1344_3327 or SL1344_3326 )	-1000	1000	0	Glyoxylate and dicarboxylate metabolism
R00341	ATP:oxaloacetate carboxy-lyase (transphosphorylating;phosphoenolpyruvate-forming)	C00002 + C00036 <=> C00008 + C00011 + C00074	( SL1344_3467 )	-1000	1000	0	Glycolysis / Gluconeogenesis
R00342	(S)-malate:NAD+ oxidoreductase	C00003 + C00149 <=> C00004 + C00036 + C00080	( SL1344_3331 )	-1000	1000	0	Citrate cycle (TCA cycle)
R00344	Pyruvate:carbon-dioxide ligase (ADP-forming)	C00002 + C00022 + C00288 <=> C00008 + C00009 + C00036	( SL1344_0056 or SL1344_0744 or SL1344_3324 or SL1344_3353 )	-1000	1000	0	Citrate cycle (TCA cycle)
R00345	phosphate:oxaloacetate carboxy-lyase (adding phosphate;phosphoenolpyruvate-forming);	C00009 + C00036 <=> C00001 + C00011 + C00074	( SL1344_4069 )	-1000	1000	0	Pyruvate metabolism
R00351	acetyl-CoA:oxaloacetate C-acetyltransferase (thioester-hydrolysing)	C00010 + C00158 <=> C00001 + C00024 + C00036	( SL1344_0712 )	-1000	1000	0	Citrate cycle (TCA cycle)
R00353	malonyl-CoA:pyruvate carboxytransferase	C00022 + C00083 <=> C00024 + C00036	( SL1344_0056 or SL1344_0744 or SL1344_3324 )	-1000	1000	0	Propanoate metabolism
R00355	L-Aspartate:2-oxoglutarate aminotransferase	C00026 + C00049 <=> C00025 + C00036	( SL1344_0935 )	-1000	1000	0	Arginine biosynthesis
R00357	L-Aspartic acid:oxygen oxidoreductase (deaminating)	C00001 + C00007 + C00049 <=> C00027 + C00036 + C01342	( SL1344_2605 )	-1000	1000	0
R00362	citrate oxaloacetate-lyase (forming acetate from the pro-S carboxymethyl group of citrate);	C00158 <=> C00033 + C00036	( SL1344_0062 or SL1344_0609 or SL1344_0061 or SL1344_0610 or SL1344_0060 or SL1344_0611 )	-1000	1000	0
R00371	Acetyl-CoA:glycine C-acetyltransferase	C00024 + C00037 <=> C00010 + C03508	( SL1344_3675 )	-1000	1000	0	Glycine, serine and threonine metabolism
R00401	alanine racemase	C00041 <=> C00133	( SL1344_4183 or SL1344_1730 )	-1000	1000	0	D-Alanine metabolism
R00405	Succinate:CoA ligase (ADP-forming)	C00002 + C00010 + C00042 <=> C00008 + C00009 + C00091	( SL1344_0721 or SL1344_0720 )	-1000	1000	0	Citrate cycle (TCA cycle)
R00409	(2S,3R)-3-hydroxybutane-1,2,3-tricarboxylate pyruvate-lyase (succinate-forming)	C04593 <=> C00022 + C00042	( SL1344_0363 )	-1000	1000	0	Propanoate metabolism
R00411	N-succinyl-L-glutamate amidohydrolase	C00001 + C05931 <=> C00025 + C00042	( SL1344_1242 )	-1000	1000	0	Arginine and proline metabolism
R00416	UTP:N-acetyl-alpha-D-glucosamine-1-phosphate uridylyltransferase	C00075 + C04501 <=> C00013 + C00043	( SL1344_3829 )	-1000	1000	0	Amino sugar and nucleotide sugar metabolism
R00420	UDP-N-acetyl-D-glucosamine 2-epimerase	C00043 <=> C01170	( SL1344_3879 )	-1000	1000	0	Amino sugar and nucleotide sugar metabolism
R00425	GTP 7,8-8,9-dihydrolase (diphosphate-forming)	3 C00001 + C00044 <=> C00013 + C00058 + C01304	( SL1344_1643 )	-1000	1000	0	Riboflavin metabolism
R00426	GTP diphosphohydrolase (diphosphate-forming);	C00001 + C00044 -> C00013 + C00144	( SL1344_3078 or SL1344_2933 )	0	1000	0	Purine metabolism
R00428	GTP 8,9-hydrolase	C00001 + C00044 <=> C05922	( SL1344_2170 )	-1000	1000	0	Folate biosynthesis
R00429	ATP:GTP 3'-diphosphotransferase	C00002 + C00044 -> C00020 + C04494	( SL1344_2937 or SL1344_3708 )	0	1000	0	Purine metabolism
R00430	GTP:pyruvate 2-O-phosphotransferase	C00022 + C00044 <=> C00035 + C00074	( SL1344_1822 or SL1344_1312 )	-1000	1000	0	Purine metabolism
R00434	GTP diphosphate-lyase (cyclizing; 3',5'-cyclic-GMP-forming)	C00044 -> C00013 + C00942	( SL1344_3894 )	0	1000	0	Purine metabolism
R00451	meso-2,6-diaminoheptanedioate carboxy-lyase (L-lysine-forming)	C00680 <=> C00011 + C00047	( SL1344_2991 or SL1344_2329 )	-1000	1000	0	Lysine biosynthesis
R00461	L-Lysine 2,3-aminomutase	C00047 -> C01142	( SL1344_4270 )	0	1000	0	Lysine degradation
R00462	L-lysine carboxy-lyase (cadaverine-forming)	C00047 <=> C00011 + C01672	( SL1344_2521 or SL1344_0235 or SL1344_4233 )	-1000	1000	0	Lysine degradation
R00465	glycolate:NADP+ oxidoreductase	C00006 + C00160 <=> C00005 + C00048 + C00080	( SL1344_1072 )	-1000	1000	0	Glyoxylate and dicarboxylate metabolism
R00470	4-hydroxy-2-oxoglutarate glyoxylate-lyase (pyruvate-forming)	C01127 <=> C00022 + C00048	( SL1344_1818 )	-1000	1000	0	Glyoxylate and dicarboxylate metabolism
R00472	acetyl-CoA:glyoxylate C-acetyltransferase (thioester-hydrolysing, carboxymethyl-forming);	C00010 + C00149 <=> C00001 + C00024 + C00048	( SL1344_4118 )	-1000	1000	0	Pyruvate metabolism
R00479	isocitrate glyoxylate-lyase (succinate-forming)	C00311 <=> C00042 + C00048	( SL1344_4119 )	-1000	1000	0	Glyoxylate and dicarboxylate metabolism
R00480	ATP:L-aspartate 4-phosphotransferase	C00002 + C00049 <=> C00008 + C03082	( SL1344_0002 or SL1344_4156 or SL1344_4050 )	-1000	1000	0	Glycine, serine and threonine metabolism
R00481	L-aspartate:oxygen oxidoreductase	C00007 + C00049 <=> C00027 + C05840	( SL1344_2605 )	-1000	1000	0	Nicotinate and nicotinamide metabolism
R00483	L-aspartate:ammonia ligase (AMP-forming)	C00002 + C00049 + C01342 <=> C00013 + C00020 + C00152	( SL1344_3844 )	-1000	1000	0
R00485	L-Asparagine amidohydrolase	C00001 + C00152 <=> C00049 + C01342	( SL1344_3081 or SL1344_3563 or SL1344_1229 )	-1000	1000	0
R00489	L-aspartate 1-carboxy-lyase (beta-alanine-forming)	C00049 <=> C00011 + C00099	( SL1344_0181 )	-1000	1000	0	beta-Alanine metabolism
R00490	L-aspartate ammonia-lyase (fumarate-forming)	C00049 <=> C00122 + C01342	( SL1344_4263 )	-1000	1000	0
R00494	glutathione gamma-glutamylaminopeptidase	C00001 + C00051 <=> C00025 + C01419	( SL1344_3517 )	-1000	1000	0	Glutathione metabolism
R00497	gamma-L-glutamyl-L-cysteine:glycine ligase (ADP-forming)	C00002 + C00037 + C00669 <=> C00008 + C00009 + C00051	( SL1344_3070 )	-1000	1000	0	Glutathione metabolism
R00505	UDP-alpha-D-galactopyranose furanomutase	C00052 <=> C03733	( SL1344_0700 )	-1000	1000	0	Galactose metabolism
R00508	3'-phospho-5'-adenylyl sulfate 3'-phosphohydrolase	C00001 + C00053 <=> C00009 + C00224	( SL1344_4337 )	-1000	1000	0	Sulfur metabolism
R00509	ATP:adenylylsulfate 3'-phosphotransferase	C00002 + C00224 <=> C00008 + C00053	( SL1344_2912 or SL1344_2913 )	-1000	1000	0	Purine metabolism
R00511	cytidine-5'-monophosphate phosphohydrolase	C00001 + C00055 -> C00009 + C00475	( SL1344_4054 or SL1344_0034 or SL1344_0487 or SL1344_4487 or SL1344_2906 )	0	1000	0	Pyrimidine metabolism
R00512	ATP:CMP phosphotransferase	C00002 + C00055 <=> C00008 + C00112	( SL1344_0917 )	-1000	1000	0	Pyrimidine metabolism
R00513	ATP:cytidine 5'-phosphotransferase	C00002 + C00475 <=> C00008 + C00055	( SL1344_2099 )	-1000	1000	0	Pyrimidine metabolism
R00515	CTP diphosphohydrolase (diphosphate-forming);	C00001 + C00063 -> C00013 + C00055	( SL1344_2933 )	0	1000	0	Pyrimidine metabolism
R00516	UTP:cytidine 5'-phosphotransferase	C00075 + C00475 <=> C00015 + C00055	( SL1344_2099 )	-1000	1000	0	Pyrimidine metabolism
R00517	GTP:cytidine 5'-phosphotransferase	C00044 + C00475 <=> C00035 + C00055	( SL1344_2099 )	-1000	1000	0	Pyrimidine metabolism
R00519	formate:NAD+ oxidoreductase	C00003 + C00058 <=> C00004 + C00011 + C00080	( SL1344_3984 or SL1344_1500 or SL1344_4221 or SL1344_3983 or SL1344_1499 or SL1344_3982 or SL1344_1498 )	-1000	1000	0	Glyoxylate and dicarboxylate metabolism
R00527	S-Formylglutathione hydrolase	C00001 + C01031 <=> C00051 + C00058	( SL1344_2171 )	-1000	1000	0	Methane metabolism
R00529	ATP:sulfate adenylyltransferase	C00002 + C00059 <=> C00013 + C00224	( SL1344_2913 or SL1344_2914 )	-1000	1000	0	Purine metabolism
R00548	riboflavin-5-phosphate phosphohydrolase	C00001 + C00061 <=> C00009 + C00255	( SL1344_4185 or SL1344_4255 )	-1000	1000	0	Riboflavin metabolism
R00549	ATP:riboflavin 5'-phosphotransferase	C00002 + C00255 <=> C00008 + C00061	( SL1344_0046 )	-1000	1000	0	Riboflavin metabolism
R00552	L-Arginine iminohydrolase	C00001 + C00062 <=> C00327 + C01342	( SL1344_4397 )	-1000	1000	0
R00566	L-arginine carboxy-lyase (agmatine-forming)	C00062 <=> C00011 + C00179	( SL1344_2521 or SL1344_0235 or SL1344_4233 or SL1344_3062 )	-1000	1000	0	Arginine and proline metabolism
R00568	CTP aminohydrolase	C00001 + C00063 -> C00075 + C01342	( SL1344_2098 )	0	1000	0
R00570	ATP:CDP phosphotransferase	C00002 + C00112 <=> C00008 + C00063	( SL1344_2488 )	-1000	1000	0	Pyrimidine metabolism
R00571	UTP:ammonia ligase (ADP-forming)	C00002 + C00075 + C01342 <=> C00008 + C00009 + C00063	( SL1344_2932 )	-1000	1000	0
R00573	UTP:L-glutamine amido-ligase (ADP-forming)	C00001 + C00002 + C00064 + C00075 <=> C00008 + C00009 + C00025 + C00063	( SL1344_2932 )	-1000	1000	0	Pyrimidine metabolism
R00575	HCO3-:L-glutamine amido-ligase (ADP-forming, carbamate-phosphorylating)	C00001 + 2 C00002 + C00064 + C00288 <=> 2 C00008 + C00009 + C00025 + C00169	( SL1344_0067 )	-1000	1000	0	Pyrimidine metabolism
R00578	L-aspartate:L-glutamine amido-ligase (AMP-forming)	C00001 + C00002 + C00049 + C00064 <=> C00013 + C00020 + C00025 + C00152	( SL1344_0662 )	-1000	1000	0	Alanine, aspartate and glutamate metabolism
R00582	O-phospho-L-serine phosphohydrolase	C00001 + C01005 <=> C00009 + C00065	( SL1344_4505 or SL1344_2174 )	-1000	1000	0	Glycine, serine and threonine metabolism
R00586	acetyl-CoA:L-serine O-acetyltransferase	C00024 + C00065 <=> C00010 + C00979	( SL1344_3665 )	-1000	1000	0	Cysteine and methionine metabolism
R00597	S-adenosyl-L-methionine:tRNA guanine N1-methyltransferase;	C00019 + C01977 <=> C00021 + C04157	( SL1344_2647 )	-1000	1000	0
R00602	methanol:hydrogen-peroxide oxidoreductase	C00027 + C00132 <=> 2 C00001 + C00067	( SL1344_1253 or SL1344_4056 )	-1000	1000	0	Microbial metabolism in diverse environments
R00604	Formaldehyde:NAD+ oxidoreductase	C00001 + C00003 + C00067 <=> C00004 + C00058 + C00080	( SL1344_0603 )	-1000	1000	0	Chloroalkane and chloroalkene degradation
R00610	sarcosine:oxygen oxidoreductase (demethylating)	C00001 + C00007 + C00213 <=> C00027 + C00037 + C00067	( SL1344_1097 )	-1000	1000	0	Glycine, serine and threonine metabolism
R00617	ATP:thiamin-phosphate phosphotransferase	C00002 + C01081 <=> C00008 + C00068	( SL1344_0413 )	-1000	1000	0	Thiamine metabolism
R00621		C00026 + C00068 -> C00011 + C05381	( SL1344_0718 )	0	1000	0	Citrate cycle (TCA cycle)
R00654	L-methionine methanethiol-lyase (deaminating;2-oxobutanoate-forming)	C00001 + C00073 -> C00109 + C00409 + C01342	( SL1344_3135 )	0	1000	0
R00658	2-phospho-D-glycerate hydro-lyase (phosphoenolpyruvate-forming)	C00631 <=> C00001 + C00074	( SL1344_2931 )	-1000	1000	0	Glycolysis / Gluconeogenesis
R00660	Phosphoenolpyruvate:UDP-N-acetyl-D-glucosamine 1-carboxyvinyl-transferase	C00043 + C00074 <=> C00009 + C04631	( SL1344_3279 )	-1000	1000	0	Amino sugar and nucleotide sugar metabolism
R00662	Uridine triphosphate pyrophosphohydrolase	C00001 + C00075 <=> C00013 + C00105	( SL1344_2933 )	-1000	1000	0	Pyrimidine metabolism
R00669	N2-Acetyl-L-ornithine amidohydrolase	C00001 + C00437 <=> C00033 + C00077	( SL1344_4070 or SL1344_2446 )	-1000	1000	0	Arginine biosynthesis
R00670	L-ornithine carboxy-lyase (putrescine-forming)	C00077 <=> C00011 + C00134	( SL1344_0683 or SL1344_3089 )	-1000	1000	0	Arginine and proline metabolism
R00674	L-serine hydro-lyase (adding indole; L-tryptophan-forming)	C00065 + C00463 <=> C00001 + C00078	( SL1344_1658 or SL1344_1657 )	-1000	1000	0	Phenylalanine, tyrosine and tryptophan biosynthesis
R00691	L-arogenate hydro-lyase (decarboxylating; L-phenylalanine-forming)	C00826 -> C00001 + C00011 + C00079	( SL1344_1883 or SL1344_2324 or SL1344_0863 or SL1344_0866 or SL1344_2323 or SL1344_0805 or SL1344_4288 or SL1344_2625 )	0	1000	0	Phenylalanine, tyrosine and tryptophan biosynthesis
R00694	L-Phenylalanine:2-oxoglutarate aminotransferase	C00026 + C00079 <=> C00025 + C00166	( SL1344_2050 or SL1344_0935 or SL1344_4184 )	-1000	1000	0	Phenylalanine metabolism
R00704	(R)-Lactate:NAD+ oxidoreductase	C00003 + C00256 <=> C00004 + C00022 + C00080	( SL1344_1577 or SL1344_2145 )	-1000	1000	0	Pyruvate metabolism
R00705	3-Oxopropanoate:NAD+ oxidoreductase (decarboxylating, CoA-acetylating)	C00003 + C00010 + C00222 <=> C00004 + C00011 + C00024 + C00080	( SL1344_4354 )	-1000	1000	0	beta-Alanine metabolism
R00706	3-Oxopropanoate:NADP+ oxidoreductase (decarboxylating, CoA-acetylating)	C00006 + C00010 + C00222 <=> C00005 + C00011 + C00024 + C00080	( SL1344_4354 )	-1000	1000	0	beta-Alanine metabolism
R00707	(S)-1-pyrroline-5-carboxylate:NAD+ oxidoreductase	2 C00001 + C00003 + C03912 <=> C00004 + C00025 + C00080	( SL1344_1062 )	-1000	1000	0	Alanine, aspartate and glutamate metabolism
R00708	(S)-1-pyrroline-5-carboxylate:NADP+ oxidoreductase	2 C00001 + C00006 + C03912 <=> C00005 + C00025 + C00080	( SL1344_1062 )	-1000	1000	0	Alanine, aspartate and glutamate metabolism
R00711	Acetaldehyde:NADP+ oxidoreductase	C00001 + C00006 + C00084 <=> C00005 + C00033 + C00080	( SL1344_3645 )	-1000	1000	0	Glycolysis / Gluconeogenesis
R00713	succinate-semialdehyde:NAD+ oxidoreductase	C00001 + C00003 + C00232 <=> C00004 + C00042 + C00080	( SL1344_2775 or SL1344_1454 or SL1344_4450 )	-1000	1000	0	Alanine, aspartate and glutamate metabolism
R00714	succinate-semialdehyde:NADP+ oxidoreductase	C00001 + C00006 + C00232 <=> C00005 + C00042 + C00080	( SL1344_2775 or SL1344_1454 or SL1344_4450 )	-1000	1000	0	Alanine, aspartate and glutamate metabolism
R00720	Inosine 5'-triphosphate pyrophosphohydrolase	C00001 + C00081 -> C00013 + C00130	( SL1344_3078 or SL1344_2933 )	0	1000	0	Purine metabolism
R00722	ATP:IDP phosphotransferase	C00002 + C00104 <=> C00008 + C00081	( SL1344_2488 )	-1000	1000	0	Purine metabolism
R00734	L-tyrosine:2-oxoglutarate aminotransferase	C00026 + C00082 <=> C00025 + C01179	( SL1344_2050 or SL1344_0935 or SL1344_4184 )	-1000	1000	0	Ubiquinone and other terpenoid-quinone biosynthesis
R00742	acetyl-CoA:carbon-dioxide ligase (ADP-forming)	C00002 + C00024 + C00288 <=> C00008 + C00009 + C00083	( SL1344_0233 or SL1344_2335 or SL1344_3352 )	-1000	1000	0	Fatty acid biosynthesis
R00747	2-Phosphonoacetaldehyde phosphonohydrolase	C00001 + C03167 <=> C00009 + C00084	( SL1344_0426 )	-1000	1000	0	Phosphonate and phosphinate metabolism
R00749	ethanolamine ammonia-lyase (acetaldehyde-forming)	C00189 <=> C00084 + C01342	( SL1344_2421 or SL1344_2420 or SL1344_2422 )	-1000	1000	0
R00751	L-threonine acetaldehyde-lyase (glycine-forming)	C00188 <=> C00037 + C00084	( SL1344_0873 )	-1000	1000	0	Glycine, serine and threonine metabolism
R00754	ethanol:NAD+ oxidoreductase	C00003 + C00469 <=> C00004 + C00080 + C00084	( SL1344_1557 or SL1344_1497 or SL1344_3993 or SL1344_4416 or SL1344_0603 or SL1344_2424 or SL1344_1680 or SL1344_4181 or SL1344_3349 )	-1000	1000	0	Glycolysis / Gluconeogenesis
R00756	ATP:D-fructose-6-phosphate 1-phosphotransferase	C00002 + C00085 <=> C00008 + C00354	( SL1344_4011 or SL1344_1261 or SL1344_3227 )	-1000	1000	0	Methane metabolism
R00762	D-Fructose-1,6-bisphosphate 1-phosphohydrolase	C00001 + C00354 <=> C00009 + C00085	( SL1344_4348 or SL1344_4034 )	-1000	1000	0	Methane metabolism
R00765	D-glucosamine-6-phosphate aminohydrolase (ketol isomerizing);	C00001 + C00352 -> C00085 + C01342	( SL1344_0666 )	0	1000	0
R00768	L-glutamine:D-fructose-6-phosphate isomerase (deaminating);	C00064 + C00085 <=> C00025 + C00352	( SL1344_3828 )	-1000	1000	0	Alanine, aspartate and glutamate metabolism
R00776	(S)-ureidoglycolate urea-lyase (glyoxylate-forming)	C00603 <=> C00048 + C00086	( SL1344_0508 )	-1000	1000	0	Purine metabolism
R00782	L-cysteine hydrogen-sulfide-lyase (deaminating; pyruvate-forming)	C00001 + C00097 <=> C00022 + C00283 + C01342	( SL1344_1487 )	-1000	1000	0
R00787	ammonia:NAD+ oxidoreductase	2 C00001 + 3 C00003 + C01342 -> 3 C00004 + 3 C00080 + C00088	( SL1344_3441 or SL1344_3442 )	0	1000	0
R00798	nitrite:acceptor oxidoreductase	C00001 + C00028 + C00088 <=> C00030 + C00244	( SL1344_2229 or SL1344_1691 or SL1344_1509 or SL1344_1692 or SL1344_1508 or SL1344_1689 or SL1344_1511 or SL1344_2226 )	-1000	1000	0	Nitrogen metabolism
R00801	sucrose glucohydrolase	C00001 + C00089 <=> C00031 + C00095	( SL1344_4384 or SL1344_3715 or SL1344_0042 )	-1000	1000	0	Galactose metabolism
R00802	sucrose alpha-glucohydrolase	C00001 + C00089 <=> C00267 + C02336	( SL1344_3715 or SL1344_0042 or SL1344_3965 )	-1000	1000	0
R00811	protein-Npi-phospho-L-histidine:sugar phosphotransferase	C00089 + C04261 -> C00615 + C16688	( SL1344_2532 )	0	1000	0	Starch and sucrose metabolism
R00818	salicylate,NADH:oxygen oxidoreductase (1-hydroxylating, decarboxylating)	C00004 + C00007 + C00080 + C00805 <=> C00001 + C00003 + C00011 + C00090	( SL1344_2152 )	-1000	1000	0	Dioxin degradation
R00829	succinyl-CoA:acetyl-CoA C-acyltransferase;	C00024 + C00091 <=> C00010 + C02232	( SL1344_2997 or SL1344_3935 or SL1344_2358 )	-1000	1000	0	Phenylalanine metabolism
R00832	succinyl-CoA:L-arginine N2-succinyltransferase	C00062 + C00091 <=> C00010 + C03296	( SL1344_1239 )	-1000	1000	0	Arginine and proline metabolism
R00835	D-glucose-6-phosphate:NADP+ 1-oxidoreductase	C00006 + C00092 <=> C00005 + C00080 + C01236	( SL1344_1820 )	-1000	1000	0
R00837	alpha,alpha-Trehalose-6-phosphate phosphoglucohydrolase	C00001 + C00689 -> C00031 + C00092	( SL1344_4384 )	0	1000	0	Starch and sucrose metabolism
R00839	6-phospho-beta-D-glucosyl-(1->4)-D-glucose 6-phosphoglucohydrolase	C00001 + C04534 -> C00031 + C00092	( SL1344_3740 or SL1344_3027 or SL1344_1251 )	0	1000	0	Starch and sucrose metabolism
R00842	sn-Glycerol-3-phosphate:NAD+ 2-oxidoreductase	C00003 + C00093 <=> C00004 + C00080 + C00111	( SL1344_3666 )	-1000	1000	0	Glycerophospholipid metabolism
R00844	sn-Glycerol-3-phosphate:NADP+ 2-oxidoreductase	C00006 + C00093 <=> C00005 + C00080 + C00111	( SL1344_3666 )	-1000	1000	0	Glycerophospholipid metabolism
R00847	ATP:glycerol 3-phosphotransferase	C00002 + C00116 <=> C00008 + C00093	( SL1344_4035 )	-1000	1000	0	Glycerolipid metabolism
R00848	sn-Glycerol-3-phosphate:(acceptor) 2-oxidoreductase	C00016 + C00093 <=> C00111 + C01352	( SL1344_3493 or SL1344_2253 or SL1344_2254 or SL1344_2255 )	-1000	1000	0	Glycerophospholipid metabolism
R00851	acyl-CoA:sn-glycerol-3-phosphate 1-O-acyltransferase	C00040 + C00093 <=> C00010 + C00681	( SL1344_4172 or SL1344_1129 or SL1344_3180 )	-1000	1000	0	Glycerolipid metabolism
R00858	hydrogen-sulfide:NADP+ oxidoreductase	3 C00001 + 3 C00006 + C00283 <=> 3 C00005 + 3 C00080 + C00094	( SL1344_2926 or SL1344_2927 or SL1344_2512 or SL1344_2510 or SL1344_2511 )	-1000	1000	0	Sulfur metabolism
R00875	D-Glucitol:NAD+ 2-oxidoreductase	C00003 + C00794 <=> C00004 + C00080 + C00095	( SL1344_1471 or SL1344_3058 )	-1000	1000	0	Fructose and mannose metabolism
R00878	alpha-D-Glucose aldose-ketose-isomerase	C00267 <=> C00095	( SL1344_3626 )	-1000	1000	0	Fructose and mannose metabolism
R00885	GTP:alpha-D-mannose-1-phosphate guanylyltransferase	C00044 + C00636 <=> C00013 + C00096	( SL1344_2082 or SL1344_2061 )	-1000	1000	0	Fructose and mannose metabolism
R00888	GDP-alpha-D-mannose 4,6-hydro-lyase (GDP-4-dehydro-alpha-D-rhamnose-forming);	C00096 <=> C00001 + C01222	( SL1344_2086 )	-1000	1000	0	Fructose and mannose metabolism
R00894	L-glutamate:L-cysteine gamma-ligase (ADP-forming)	C00002 + C00025 + C00097 <=> C00008 + C00009 + C00669	( SL1344_2803 )	-1000	1000	0	Glutathione metabolism
R00896	L-cysteine:2-oxoglutarate aminotransferase	C00026 + C00097 <=> C00302 + C00957	( SL1344_0935 )	-1000	1000	0	Cysteine and methionine metabolism
R00897	O3-acetyl-L-serine:hydrogen-sulfide 2-amino-2-carboxyethyltransferase;	C00283 + C00979 <=> C00033 + C00097	( SL1344_2393 or SL1344_2403 or SL1344_0452 )	-1000	1000	0	Cysteine and methionine metabolism
R00899	L-cysteinylglycine dipeptidase	C00001 + C01419 <=> C00037 + C00097	( SL1344_4407 or SL1344_2498 or SL1344_0997 or SL1344_0312 )	-1000	1000	0	Glutathione metabolism
R00908	beta-alanine:2-oxoglutarate aminotransferase	C00026 + C00099 <=> C00025 + C00222	( SL1344_2776 )	-1000	1000	0	beta-Alanine metabolism
R00920	Propanoate:CoA ligase (ADP-forming)	C00002 + C00010 + C00163 <=> C00008 + C00009 + C00100	( SL1344_2615 )	-1000	1000	0	Propanoate metabolism
R00921	propanoyl-CoA:phosphate propanoyltransferase	C00009 + C00100 <=> C00010 + C02876	( SL1344_2307 or SL1344_2023 )	-1000	1000	0	Propanoate metabolism
R00922	2-Methyl-3-oxopropanoate:NAD+ oxidoreductase (CoA-propanoylating)	C00003 + C00010 + C00349 <=> C00004 + C00011 + C00080 + C00100	( SL1344_4354 )	-1000	1000	0	Valine, leucine and isoleucine degradation
R00924	propanoyl-CoA:electron-transfer flavoprotein 2,3-oxidoreductase	C00016 + C00100 <=> C00894 + C01352	( SL1344_1290 or SL1344_0833 or SL1344_0074 )	-1000	1000	0	beta-Alanine metabolism
R00926	Propionyladenylate:CoA propionyltransferase	C00010 + C05983 <=> C00020 + C00100	( SL1344_4211 or SL1344_0366 )	-1000	1000	0	Propanoate metabolism
R00927	acetyl-CoA:propanoyl-CoA 2-C-acetyltransferase;	C00024 + C00100 <=> C00010 + C03344	( SL1344_2997 or SL1344_3935 or SL1344_2358 )	-1000	1000	0	Valine, leucine and isoleucine degradation
R00928	Acetyl-CoA:propanoate CoA-transferase	C00024 + C00163 <=> C00033 + C00100	( SL1344_1291 )	-1000	1000	0	Pyruvate metabolism
R00930	(S)-2-Methyl-3-oxopropanoyl-CoA:pyruvate carboxyltransferase	C00022 + C00683 <=> C00036 + C00100	( SL1344_0056 or SL1344_0744 or SL1344_3324 )	-1000	1000	0	Propanoate metabolism
R00931	propanoyl-CoA:oxaloacetate C-propanoyltransferase (thioester-hydrolysing, 1-carboxyethyl-forming);	C00010 + C02225 <=> C00001 + C00036 + C00100	( SL1344_0364 )	-1000	1000	0	Propanoate metabolism
R00935	(S)-Methylmalonate semialdehyde:NAD+ oxidoreductase (CoA-propanoylating)	C00003 + C00010 + C06002 <=> C00004 + C00011 + C00080 + C00100	( SL1344_4354 )	-1000	1000	0	Propanoate metabolism
R00936	5,6,7,8-tetrahydrofolate:NAD+ oxidoreductase	C00003 + C00101 <=> C00004 + C00080 + C00415	( SL1344_0088 )	-1000	1000	0	One carbon pool by folate
R00937	5,6,7,8-tetrahydrofolate:NAD+ oxidoreductase	2 C00003 + C00101 <=> 2 C00004 + 2 C00080 + C00504	( SL1344_0088 )	-1000	1000	0	One carbon pool by folate
R00939	5,6,7,8-tetrahydrofolate:NADP+ oxidoreductase	C00006 + C00101 <=> C00005 + C00080 + C00415	( SL1344_0088 )	-1000	1000	0	One carbon pool by folate
R00940	5,6,7,8-tetrahydrofolate:NADP+ oxidoreductase	2 C00006 + C00101 <=> 2 C00005 + 2 C00080 + C00504	( SL1344_0088 )	-1000	1000	0	One carbon pool by folate
R00942	Tetrahydrofolate:L-glutamate gamma-ligase (ADP-forming)	C00002 + C00025 + C00101 <=> C00008 + C00009 + C09332	( SL1344_2334 )	-1000	1000	0	Folate biosynthesis
R00944	10-Formyltetrahydrofolate amidohydrolase	C00001 + C00234 <=> C00058 + C00101	( SL1344_1687 )	-1000	1000	0	Glyoxylate and dicarboxylate metabolism
R00945	5,10-Methylenetetrahydrofolate:glycine hydroxymethyltransferase	C00001 + C00037 + C00143 <=> C00065 + C00101	( SL1344_2517 )	-1000	1000	0	Glycine, serine and threonine metabolism
R00946	5-Methyltetrahydrofolate:L-homocysteine S-methyltransferase	C00155 + C00440 <=> C00073 + C00101	( SL1344_4123 )	-1000	1000	0	Cysteine and methionine metabolism
R00947	alpha-D-glucose-1-phosphate phosphohydrolase	C00001 + C00103 <=> C00009 + C00267	( SL1344_1056 )	-1000	1000	0	Glycolysis / Gluconeogenesis
R00948	ATP:alpha-D-glucose-1-phosphate adenylyltransferase	C00002 + C00103 <=> C00013 + C00498	( SL1344_3503 )	-1000	1000	0	Starch and sucrose metabolism
R00955	UDP-glucose:alpha-D-galactose-1-phosphate uridylyltransferase	C00029 + C00446 <=> C00052 + C00103	( SL1344_0752 )	-1000	1000	0	Galactose metabolism
R00956	CTP:alpha-D-glucose-1-phosphate cytidylyltransferase	C00063 + C00103 <=> C00013 + C00501	( SL1344_2069 )	-1000	1000	0	Starch and sucrose metabolism
R00959	alpha-D-Glucose 1-phosphate 1,6-phosphomutase	C00103 <=> C00668	( SL1344_0680 or SL1344_2081 )	-1000	1000	0	Glycolysis / Gluconeogenesis
R00962	ITP:cytidine 5'-phosphotransferase	C00081 + C00475 <=> C00055 + C00104	( SL1344_2099 )	-1000	1000	0	Pyrimidine metabolism
R00963	uridine 5'-monophosphate phosphohydrolase	C00001 + C00105 -> C00009 + C00299	( SL1344_4054 or SL1344_0034 or SL1344_0487 or SL1344_4487 or SL1344_2906 )	0	1000	0	Pyrimidine metabolism
R00964	ATP:uridine 5'-phosphotransferase	C00002 + C00299 <=> C00008 + C00105	( SL1344_2099 )	-1000	1000	0	Pyrimidine metabolism
R00965	orotidine-5'-phosphate carboxy-lyase (UMP-forming)	C01103 <=> C00011 + C00105	( SL1344_1639 )	-1000	1000	0	Pyrimidine metabolism
R00966	UMP:diphosphate phospho-alpha-D-ribosyltransferase	C00013 + C00105 <=> C00106 + C00119	( SL1344_2461 )	-1000	1000	0	Pyrimidine metabolism
R00967	UTP:uridine 5'-phosphotransferase	C00075 + C00299 <=> C00015 + C00105	( SL1344_2099 )	-1000	1000	0	Pyrimidine metabolism
R00968	GTP:uridine 5'-phosphotransferase	C00044 + C00299 <=> C00035 + C00105	( SL1344_2099 )	-1000	1000	0	Pyrimidine metabolism
R00970	ITP:uridine 5'-phosphotransferase	C00081 + C00299 <=> C00104 + C00105	( SL1344_2099 )	-1000	1000	0	Pyrimidine metabolism
R00977	5,6-dihydrouracil:NAD+ oxidoreductase	C00003 + C00429 <=> C00004 + C00080 + C00106	( SL1344_2164 or SL1344_2163 )	-1000	1000	0	Pyrimidine metabolism
R00985	chorismate pyruvate-lyase (amino-accepting; anthranilate-forming)	C00251 + C01342 <=> C00001 + C00022 + C00108	( SL1344_1655 or SL1344_1654 or SL1344_3436 )	-1000	1000	0
R00986	Chorismate pyruvate-lyase (amino-accepting)	C00064 + C00251 <=> C00022 + C00025 + C00108	( SL1344_1655 or SL1344_1654 or SL1344_3436 )	-1000	1000	0	Phenylalanine, tyrosine and tryptophan biosynthesis
R00994	(2R,3S)-3-methylmalate:NAD+ oxidoreductase	C00004 + C00011 + C00080 + C00109 <=> C00003 + C06032	( SL1344_0112 )	-1000	1000	0	Valine, leucine and isoleucine biosynthesis
R00996	L-threonine ammonia-lyase (2-oxobutanoate-forming)	C00188 <=> C00109 + C01342	( SL1344_3865 or SL1344_3216 )	-1000	1000	0
R00999	O-Succinyl-L-homoserine succinate-lyase (deaminating; 2-oxobutanoate-forming)	C00001 + C01118 <=> C00042 + C00109 + C01342	( SL1344_4049 or SL1344_3135 )	-1000	1000	0
R01009	GDPmannose:dolichyl-phosphate O-beta-D-mannosyltransferase	C00096 + C00110 <=> C00035 + C03862	( SL1344_4140 )	-1000	1000	0	N-Glycan biosynthesis
R01015	D-glyceraldehyde-3-phosphate aldose-ketose-isomerase	C00118 <=> C00111	( SL1344_4030 )	-1000	1000	0	Glycolysis / Gluconeogenesis
R01016	glycerone-phosphate phosphate-lyase (methylglyoxal-forming)	C00111 <=> C00009 + C00546	( SL1344_1016 )	-1000	1000	0	Propanoate metabolism
R01030	sn-Glycero-3-phosphocholine glycerophosphohydrolase	C00001 + C00670 -> C00093 + C00114	( SL1344_2251 or SL1344_3519 )	0	1000	0	Glycerophospholipid metabolism
R01034	glycerol:NAD+ 2-oxidoreductase	C00003 + C00116 <=> C00004 + C00080 + C00184	( SL1344_4058 or SL1344_3496 or SL1344_0590 )	-1000	1000	0	Glycerolipid metabolism
R01036	Glycerol:NAD+ oxidoreductase	C00003 + C00116 <=> C00004 + C00080 + C00577	( SL1344_1223 )	-1000	1000	0	Glycerolipid metabolism
R01041	glycerol:NADP+ oxidoreductase	C00006 + C00116 <=> C00005 + C00080 + C00577	( SL1344_1223 )	-1000	1000	0	Glycerolipid metabolism
R01047	glycerol hydro-lyase (3-hydroxypropanal-forming)	C00116 -> C00001 + C00969	( SL1344_2016 )	0	1000	0	Glycerolipid metabolism
R01049	ATP:D-ribose-5-phosphate diphosphotransferase	C00002 + C00117 <=> C00020 + C00119	( SL1344_1708 )	-1000	1000	0	Pentose phosphate pathway
R01051	ATP:D-ribose 5-phosphotransferase	C00002 + C00121 <=> C00008 + C00117	( SL1344_4015 or SL1344_3852 or SL1344_3759 or SL1344_3513 or SL1344_1316 )	-1000	1000	0	Pentose phosphate pathway
R01054	ADP-ribose ribophosphohydrolase	C00001 + C00301 -> C00020 + C00117	( SL1344_3159 or SL1344_2440 or SL1344_3461 )	0	1000	0	Purine metabolism
R01056	D-ribose-5-phosphate aldose-ketose-isomerase	C00117 <=> C00199	( SL1344_3039 or SL1344_1866 )	-1000	1000	0	Pentose phosphate pathway
R01057	D-Ribose 1,5-phosphomutase	C00620 <=> C00117	( SL1344_0680 or SL1344_4496 or SL1344_2081 )	-1000	1000	0	Pentose phosphate pathway
R01061	D-glyceraldehyde-3-phosphate:NAD+ oxidoreductase (phosphorylating)	C00003 + C00009 + C00118 <=> C00004 + C00080 + C00236	( SL1344_1225 )	-1000	1000	0	Glycolysis / Gluconeogenesis
R01064	2-dehydro-3-deoxy-6-phospho-D-galactonate D-glyceraldehyde-3-phospho-lyase (pyruvate-forming)	C01286 <=> C00022 + C00118	( SL1344_3795 )	-1000	1000	0	Galactose metabolism
R01066	2-deoxy-D-ribose-5-phosphate acetaldehyde-lyase (D-glyceraldehyde-3-phosphate-forming)	C00673 <=> C00084 + C00118	( SL1344_4494 )	-1000	1000	0	Pentose phosphate pathway
R01067	D-Fructose 6-phosphate:D-glyceraldehyde-3-phosphate glycolaldehyde transferase	C00085 + C00118 <=> C00231 + C00279	( SL1344_3052 or SL1344_2437 )	-1000	1000	0	Carbon fixation in photosynthetic organisms
R01068	D-fructose-1,6-bisphosphate D-glyceraldehyde-3-phosphate-lyase (glycerone-phosphate-forming)	C00354 <=> C00111 + C00118	( SL1344_3044 or SL1344_3746 or SL1344_2118 or SL1344_4027 )	-1000	1000	0	Methane metabolism
R01069	D-tagatose 1,6-bisphosphate D-glyceraldehyde-3-phosphate-lyase (glycerone-phosphate-forming)	C03785 <=> C00111 + C00118	( SL1344_3226 or SL1344_3746 or SL1344_3230 )	-1000	1000	0	Galactose metabolism
R01070	beta-D-fructose-1,6-bisphosphate D-glyceraldehyde-3-phosphate-lyase (glycerone-phosphate-forming)	C05378 <=> C00111 + C00118	( SL1344_3044 or SL1344_3746 or SL1344_2118 or SL1344_4027 )	-1000	1000	0	Glycolysis / Gluconeogenesis
R01071	1-(5-phospho-D-ribosyl)-ATP:diphosphate phospho-alpha-D-ribosyl-transferase	C00013 + C02739 <=> C00002 + C00119	( SL1344_2048 )	-1000	1000	0	Histidine metabolism
R01072	5-phosphoribosylamine:diphosphate phospho-alpha-D-ribosyltransferase (glutamate-amidating)	C00013 + C00025 + C03090 <=> C00001 + C00064 + C00119	( SL1344_2331 )	-1000	1000	0	Purine metabolism
R01073	N-(5-Phospho-D-ribosyl)anthranilate:pyrophosphate phosphoribosyl-transferase	C00013 + C04302 <=> C00108 + C00119	( SL1344_1655 )	-1000	1000	0	Phenylalanine, tyrosine and tryptophan biosynthesis
R01074	biotin:CoA ligase (AMP-forming);	C00002 + C00120 <=> C00013 + C05921	( SL1344_4082 )	-1000	1000	0	Biotin metabolism
R01078	dethiobiotin:sulfur sulfurtransferase	2 C00019 + 2 C00080 + C01909 + 2 C05359 + C17023 <=> 2 C00073 + C00120 + 2 C05198	( SL1344_0771 )	-1000	1000	0	Biotin metabolism
R01082	(S)-malate hydro-lyase (fumarate-forming)	C00149 <=> C00001 + C00122	( SL1344_4237 or SL1344_1398 or SL1344_0739 or SL1344_0738 or SL1344_1400 )	-1000	1000	0	Citrate cycle (TCA cycle)
R01083	N6-(1,2-dicarboxyethyl)AMP AMP-lyase (fumarate-forming)	C03794 <=> C00020 + C00122	( SL1344_1170 )	-1000	1000	0	Purine metabolism
R01085	3-fumarylpyruvate fumarylhydrolase	C00001 + C02514 <=> C00022 + C00122	( SL1344_0326 or SL1344_1740 or SL1344_2154 )	-1000	1000	0	Tyrosine metabolism
R01086	2-(Nomega-L-arginino)succinate arginine-lyase (fumarate-forming)	C03406 <=> C00062 + C00122	( SL1344_4073 )	-1000	1000	0	Arginine biosynthesis
R01090	L-Leucine:2-oxoglutarate aminotransferase	C00026 + C00123 <=> C00025 + C00233	( SL1344_3863 )	-1000	1000	0	Valine, leucine and isoleucine degradation
R01092	ATP:alpha-D-galactose 1-phosphotransferase	C00002 + C00984 <=> C00008 + C00446	( SL1344_0751 )	-1000	1000	0	Galactose metabolism
R01093	galactitol:NAD+ 1-oxidoreductase	C00004 + C00080 + C00124 <=> C00003 + C01697	( SL1344_1223 )	-1000	1000	0	Galactose metabolism
R01095	galactitol:NADP+ 1-oxidoreductase	C00005 + C00080 + C00124 <=> C00006 + C01697	( SL1344_1223 )	-1000	1000	0	Galactose metabolism
R01101	melibiose galactohydrolase	C00001 + C05402 -> C00031 + C00124	( SL1344_4235 )	0	1000	0	Galactose metabolism
R01103	Raffinose galactohydrolase	C00001 + C00492 -> C00089 + C00124	( SL1344_4235 )	0	1000	0	Galactose metabolism
R01104	Galactosylglycerol galactohydrolase	C00001 + C05401 <=> C00116 + C00124	( SL1344_4235 )	-1000	1000	0	Galactose metabolism
R01106	nitrite:(acceptor) oxidoreductase	C00001 + C00088 + 2 C00125 <=> 2 C00080 + 2 C00126 + C00244	( SL1344_2229 or SL1344_1691 or SL1344_1509 or SL1344_1692 or SL1344_1508 or SL1344_1689 or SL1344_1511 )	-1000	1000	0
R01122	delta2-isopentenyl-diphosphate:tRNA isopentenyltransferase	C00066 + C00235 <=> C00013 + C04432	( SL1344_4294 )	-1000	1000	0	Zeatin biosynthesis
R01126	inosine 5'-monophosphate phosphohydrolase	C00001 + C00130 <=> C00009 + C00294	( SL1344_4054 or SL1344_0034 or SL1344_0487 or SL1344_4487 or SL1344_2906 )	-1000	1000	0	Purine metabolism
R01127	IMP 1,2-hydrolase (decyclizing)	C00001 + C00130 <=> C04734	( SL1344_4115 )	-1000	1000	0	Purine metabolism
R01130	IMP:NAD+ oxidoreductase	C00001 + C00003 + C00130 <=> C00004 + C00080 + C00655	( SL1344_2472 )	-1000	1000	0	Purine metabolism
R01131	ATP:inosine 5'-phosphotransferase	C00002 + C00294 <=> C00008 + C00130	( SL1344_0484 )	-1000	1000	0	Purine metabolism
R01132	IMP:diphosphate phospho-D-ribosyltransferase	C00013 + C00130 <=> C00119 + C00262	( SL1344_0171 )	-1000	1000	0	Purine metabolism
R01134	inosine-5'-phosphate:NADP+ oxidoreductase (aminating);	C00005 + C00080 + C00144 -> C00006 + C00130 + C01342	( SL1344_0141 )	0	1000	0
R01135	IMP:L-aspartate ligase (GDP-forming)	C00044 + C00049 + C00130 <=> C00009 + C00035 + C03794	( SL1344_4299 )	-1000	1000	0	Purine metabolism
R01137	ATP:dADP phosphotransferase	C00002 + C00206 <=> C00008 + C00131	( SL1344_2488 )	-1000	1000	0	Purine metabolism
R01138	dATP:pyruvate 2-O-phosphotransferase	C00022 + C00131 <=> C00074 + C00206	( SL1344_1822 or SL1344_1312 )	-1000	1000	0	Purine metabolism
R01150	D-alanine:D-alanine ligase (ADP-forming)	C00002 + 2 C00133 <=> C00008 + C00009 + C00993	( SL1344_0375 or SL1344_0130 )	-1000	1000	0	D-Alanine metabolism
R01154	acetyl-CoA:putrescine N-acetyltransferase	C00024 + C00134 <=> C00010 + C02714	( SL1344_1432 )	-1000	1000	0	Arginine and proline metabolism
R01155	putrescine:2-oxoglutarate aminotransferase	C00026 + C00134 <=> C00025 + C00555	( SL1344_3191 )	-1000	1000	0	Arginine and proline metabolism
R01157	Agmatine amidinohydrolase	C00001 + C00179 <=> C00086 + C00134	( SL1344_3054 )	-1000	1000	0	Arginine and proline metabolism
R01158	L-histidinol:NAD+ oxidoreductase	C00001 + 2 C00003 + C00860 -> 2 C00004 + 2 C00080 + C00135	( SL1344_2049 )	0	1000	0	Biosynthesis of amino acids
R01163	L-histidinal:NAD+ oxidoreductase	C00001 + C00003 + C01929 <=> C00004 + C00080 + C00135	( SL1344_2049 )	-1000	1000	0	Histidine metabolism
R01168	L-histidine ammonia-lyase (urocanate-forming)	C00135 <=> C00785 + C01342	( SL1344_0768 )	-1000	1000	0
R01172	butanal:NAD+ oxidoreductase (CoA-acylating)	C00003 + C00010 + C01412 <=> C00004 + C00080 + C00136	( SL1344_1680 )	-1000	1000	0	Butanoate metabolism
R01175	butanoyl-CoA:electron-transfer flavoprotein 2,3-oxidoreductase	C00016 + C00136 <=> C00877 + C01352	( SL1344_1290 or SL1344_0833 or SL1344_0074 or SL1344_0305 )	-1000	1000	0	Fatty acid degradation
R01177	butanoyl-CoA:acetyl-CoA C-butanoyltransferase	C00024 + C00136 <=> C00010 + C05269	( SL1344_2997 or SL1344_3935 or SL1344_2358 )	-1000	1000	0	Fatty acid elongation
R01183	myo-Inositol:NAD+ 2-oxidoreductase	C00003 + C00137 <=> C00004 + C00080 + C00691	( SL1344_4357 or SL1344_1071 or SL1344_2737 )	-1000	1000	0	Streptomycin biosynthesis
R01185	1D-myo-inositol 1-phosphate phosphohydrolase	C00001 + C01177 -> C00009 + C00137	( SL1344_2508 )	0	1000	0	Inositol phosphate metabolism
R01186	1D-myo-inositol 4-phosphate phosphohydrolase	C00001 + C03546 <=> C00009 + C00137	( SL1344_2508 )	-1000	1000	0	Inositol phosphate metabolism
R01187	1D-myo-inositol 3-phosphate phosphohydrolase	C00001 + C04006 <=> C00009 + C00137	( SL1344_2508 )	-1000	1000	0	Streptomycin biosynthesis
R01194	3-O-alpha-D-Galactosyl-1D-myo-inositol galactohydrolase;	C00001 + C01235 <=> C00124 + C00137	( SL1344_4235 )	-1000	1000	0	Galactose metabolism
R01196	pyruvate:ferredoxin 2-oxidoreductase (CoA-acetylating)	C00011 + C00024 + 2 C00080 + 2 C00138 <=> C00010 + C00022 + 2 C00139	( SL1344_1581 )	-1000	1000	0	Glycolysis / Gluconeogenesis
R01201	ATP:N-acetyl-D-glucosamine 6-phosphotransferase	C00002 + C00140 <=> C00008 + C00357	( SL1344_1157 or SL1344_0388 )	-1000	1000	0	Amino sugar and nucleotide sugar metabolism
R01209	2,3-Dihydroxy-3-methylbutanoate hydro-lyase	C04039 -> C00001 + C00141	( SL1344_3864 or SL1344_3498 )	0	1000	0	Pantothenate and CoA biosynthesis
R01213	acetyl-CoA:3-methyl-2-oxobutanoate C-acetyltransferase (thioester-hydrolysing, carboxymethyl-forming);	C00010 + C02504 <=> C00001 + C00024 + C00141	( SL1344_0113 )	-1000	1000	0	Valine, leucine and isoleucine biosynthesis
R01214	L-Valine:2-oxoglutarate aminotransferase	C00026 + C00183 <=> C00025 + C00141	( SL1344_3863 )	-1000	1000	0	Valine, leucine and isoleucine degradation
R01215	L-Valine:pyruvate aminotransferase	C00022 + C00183 <=> C00041 + C00141	( SL1344_2300 or SL1344_3630 )	-1000	1000	0	Valine, leucine and isoleucine biosynthesis
R01220	5,10-methylenetetrahydrofolate:NADP+ oxidoreductase	C00006 + C00143 <=> C00005 + C00445	( SL1344_0535 )	-1000	1000	0	One carbon pool by folate
R01221	glycine synthase;	C00003 + C00037 + C00101 <=> C00004 + C00011 + C00080 + C00143 + C01342	( SL1344_3029 or SL1344_0154 or SL1344_0552 or SL1344_3031 or SL1344_3030 )	-1000	1000	0
R01224	5-methyltetrahydrofolate:NADP+ oxidoreductase	C00006 + C00440 <=> C00005 + C00080 + C00143	( SL1344_4055 )	-1000	1000	0	One carbon pool by folate
R01226	5,10-Methylenetetrahydrofolate:3-methyl-2-oxobutanoate hydroxymethyltransferase	C00001 + C00141 + C00143 <=> C00101 + C00966	( SL1344_0183 )	-1000	1000	0	Pantothenate and CoA biosynthesis
R01227	guanosine 5'-monophosphate phosphohydrolase	C00001 + C00144 <=> C00009 + C00387	( SL1344_4054 or SL1344_0034 or SL1344_0487 or SL1344_4487 or SL1344_2906 )	-1000	1000	0	Purine metabolism
R01228	ATP:guanosine 5'-phosphotransferase	C00002 + C00387 <=> C00008 + C00144	( SL1344_0484 )	-1000	1000	0	Purine metabolism
R01229	GMP:diphosphate 5-phospho-alpha-D-ribosyltransferase	C00013 + C00144 <=> C00119 + C00242	( SL1344_0476 or SL1344_0171 or SL1344_0313 )	-1000	1000	0	Purine metabolism
R01230	Xanthosine-5'-phosphate:ammonia ligase (AMP-forming)	C00002 + C00655 + C01342 <=> C00013 + C00020 + C00144	( SL1344_2471 )	-1000	1000	0
R01231	Xanthosine-5'-phosphate:L-glutamine amido-ligase (AMP-forming)	C00001 + C00002 + C00064 + C00655 <=> C00013 + C00020 + C00025 + C00144	( SL1344_2471 )	-1000	1000	0	Purine metabolism
R01238	4-hydroxybenzoate carboxy-lyase (phenol-forming)	C00156 <=> C00011 + C00146	( SL1344_2900 or SL1344_2325 )	-1000	1000	0	Aminobenzoate degradation
R01245	Adenosine ribohydrolase	C00001 + C00212 <=> C00121 + C00147	( SL1344_0650 or SL1344_0052 )	-1000	1000	0	Purine metabolism
R01248	L-Proline:NAD+ 5-oxidoreductase	C00003 + C00148 <=> C00004 + C00080 + C03912	( SL1344_0381 )	-1000	1000	0	Arginine and proline metabolism
R01251	L-Proline:NADP+ 5-oxidoreductase	C00006 + C00148 <=> C00005 + C00080 + C03912	( SL1344_0381 )	-1000	1000	0	Arginine and proline metabolism
R01253	L-proline:quinone oxidoreductase	C00148 + C15602 <=> C03912 + C15603	( SL1344_1062 )	-1000	1000	0	Arginine and proline metabolism
R01262	glutathione:L-amino-acid 5-glutamyltransferase	C00051 + C00151 -> C01419 + C03740	( SL1344_3517 )	0	1000	0	Glutathione metabolism
R01268	Nicotinamide amidohydrolase	C00001 + C00153 <=> C00253 + C01342	( SL1344_1228 )	-1000	1000	0
R01273	N-ribosylnicotinamide ribohydrolase	C00001 + C03150 -> C00121 + C00153	( SL1344_0650 or SL1344_0052 )	0	1000	0	Nicotinate and nicotinamide metabolism
R01279	palmitoyl-CoA:electron-transfer flavoprotein 2,3-oxidoreductase	C00016 + C00154 <=> C01352 + C05272	( SL1344_1290 or SL1344_0833 or SL1344_0074 or SL1344_0305 )	-1000	1000	0	Fatty acid degradation
R01280	Palmitate:CoA ligase (AMP-forming)	C00002 + C00010 + C00249 <=> C00013 + C00020 + C00154	( SL1344_1747 or SL1344_0072 )	-1000	1000	0	Fatty acid biosynthesis
R01286	L-cystathionine L-homocysteine-lyase (deaminating; pyruvate-forming)	C00001 + C02291 <=> C00022 + C00155 + C01342	( SL1344_1487 )	-1000	1000	0
R01288	O4-succinyl-L-homoserine:hydrogen sulfide S-(3-amino-3-carboxypropyl)transferase;	C00283 + C01118 <=> C00042 + C00155	( SL1344_4049 or SL1344_3135 )	-1000	1000	0	Cysteine and methionine metabolism
R01291	S-(5-deoxy-D-ribos-5-yl)-L-homocysteine homocysteine-lyase [(4S)-4,5-dihydroxypentan-2,3-dione-forming]	C03539 <=> C00155 + C11838	( SL1344_2802 )	-1000	1000	0	Cysteine and methionine metabolism
R01301	4-Hydroxybenzoyl-CoA hydrolase	C00001 + C02949 <=> C00010 + C00156	( SL1344_0726 )	-1000	1000	0	Ubiquinone and other terpenoid-quinone biosynthesis
R01302	chorismate pyruvate-lyase (4-hydroxybenzoate-forming)	C00022 + C00156 <=> C00251	( SL1344_4170 )	-1000	1000	0	Ubiquinone and other terpenoid-quinone biosynthesis
R01310	phosphatidylcholine phosphatidohydrolase	C00001 + C00157 <=> C00114 + C00416	( SL1344_P2_0072 )	-1000	1000	0	Glycerophospholipid metabolism
R01315	phosphatidylcholine 2-acylhydrolase	C00001 + C00157 -> C00162 + C04230	( SL1344_3911 )	0	1000	0	Glycerophospholipid metabolism
R01316	phosphatidylcholine 1-acylhydrolase	C00001 + C00157 -> C00162 + C04233	( SL1344_3911 )	0	1000	0	Glycerophospholipid metabolism
R01317	phosphatidylcholine 2-acylhydrolase	C00001 + C00157 <=> C00219 + C04230	( SL1344_3911 )	-1000	1000	0	Arachidonic acid metabolism
R01324	citrate hydroxymutase	C00158 <=> C00311	( SL1344_1644 or SL1344_0159 )	-1000	1000	0	Carbon metabolism
R01325	citrate hydro-lyase (cis-aconitate-forming)	C00158 <=> C00001 + C00417	( SL1344_1644 or SL1344_0159 )	-1000	1000	0	Citrate cycle (TCA cycle)
R01329	Epimelibiose galactohydrolase	C00001 + C05400 <=> C00124 + C00159	( SL1344_4235 )	-1000	1000	0	Galactose metabolism
R01334	2-Phosphoglycolate phosphohydrolase	C00001 + C00988 <=> C00009 + C00160	( SL1344_3449 )	-1000	1000	0	Glyoxylate and dicarboxylate metabolism
R01353	ATP:propanoate phosphotransferase	C00002 + C00163 <=> C00008 + C02876	( SL1344_2033 or SL1344_2306 or SL1344_3214 )	-1000	1000	0	Propanoate metabolism
R01354	ATP:propanoate adenylyltransferase	C00002 + C00163 <=> C00013 + C05983	( SL1344_4211 or SL1344_0366 )	-1000	1000	0	Propanoate metabolism
R01373	prephenate hydro-lyase (decarboxylating; phenylpyruvate-forming)	C00254 <=> C00001 + C00011 + C00166	( SL1344_1883 or SL1344_2324 or SL1344_0863 or SL1344_0866 or SL1344_2323 or SL1344_0805 or SL1344_4288 or SL1344_2625 )	-1000	1000	0	Phenylalanine, tyrosine and tryptophan biosynthesis
R01374	D-phenylalanine:quinone oxidoreductase (deaminating)	C00001 + C02265 + C15602 -> C00166 + C15603 + C01342	( SL1344_1731 )	0	1000	0
R01388	D-Glycerate:NAD+ 2-oxidoreductase	C00003 + C00258 <=> C00004 + C00080 + C00168	( SL1344_1072 )	-1000	1000	0	Glycine, serine and threonine metabolism
R01392	D-Glycerate:NADP+ 2-oxidoreductase	C00006 + C00258 <=> C00005 + C00080 + C00168	( SL1344_1072 )	-1000	1000	0	Glycine, serine and threonine metabolism
R01394	hydroxypyruvate aldose-ketose-isomerase	C00168 <=> C01146	( SL1344_0511 or SL1344_2894 )	-1000	1000	0	Glyoxylate and dicarboxylate metabolism
R01395	ATP:carbamate phosphotransferase	C00008 + C00169 -> C00002 + C01563	( SL1344_4396 or SL1344_0525 or SL1344_0067 )	0	1000	0	Nitrogen metabolism
R01397	carbamoyl-phosphate:L-aspartate carbamoyltransferase	C00049 + C00169 <=> C00009 + C00438	( SL1344_4391 or SL1344_4390 )	-1000	1000	0	Pyrimidine metabolism
R01398	Carbamoyl-phosphate:L-ornithine carbamoyltransferase	C00077 + C00169 <=> C00009 + C00327	( SL1344_4399 or SL1344_4395 )	-1000	1000	0	Arginine biosynthesis
R01401	methylthioadenosine methylthioribohydrolase	C00001 + C00170 <=> C00147 + C03089	( SL1344_0208 )	-1000	1000	0	Cysteine and methionine metabolism
R01404	acyl-[acyl-carrier protein]:NADP+ oxidoreductase	C00006 + C00173 <=> C00005 + C00080 + C00693	( SL1344_1631 )	-1000	1000	0
R01406	long-chain-fatty-acid:[acyl-carrier-protein] ligase (AMP-forming)	C00002 + C00229 + C00638 <=> C00013 + C00020 + C20683	( SL1344_2988 )	-1000	1000	0	Fatty acid degradation
R01414	5,6-dihydrothymine:NAD+ oxidoreductase	C00003 + C00906 <=> C00004 + C00080 + C00178	( SL1344_2164 or SL1344_2163 )	-1000	1000	0
R01421	Benzoyl phosphate phosphohydrolase	C00001 + C06206 <=> C00009 + C00180	( SL1344_1023 )	-1000	1000	0	Aminobenzoate degradation
R01431	xylitol:NADP+ oxidoreductase	C00006 + C00379 <=> C00005 + C00080 + C00181	( SL1344_1223 )	-1000	1000	0	Pentose and glucuronate interconversions
R01432	D-xylose aldose-ketose-isomerase	C00181 <=> C00310	( SL1344_3626 )	-1000	1000	0	Pentose and glucuronate interconversions
R01449	lactoyl-CoA:propanoate CoA-transferase	C00163 + C00827 <=> C00100 + C00186	( SL1344_1291 )	-1000	1000	0	Propanoate metabolism
R01465	L-threonine:NAD+ oxidoreductase	C00003 + C00188 -> C00004 + C00080 + C03508	( SL1344_3674 )	0	1000	0	Glycine, serine and threonine metabolism
R01466	O-phospho-L-homoserine phosphate-lyase (adding water;L-threonine-forming)	C00001 + C01102 <=> C00009 + C00188	( SL1344_0004 )	-1000	1000	0	Glycine, serine and threonine metabolism
R01470	sn-Glycero-3-phosphoethanolamine glycerophosphohydrolase	C00001 + C01233 -> C00093 + C00189	( SL1344_2251 or SL1344_3519 )	0	1000	0	Glycerophospholipid metabolism
R01482	D-glucuronate aldose-ketose-isomerase	C00191 <=> C00905	( SL1344_3111 )	-1000	1000	0	Pentose and glucuronate interconversions
R01492	ATP:cob(I)alamin Co-beta-adenosyltransferase	C00002 + C00853 <=> C00194 + C00536	( SL1344_2026 or SL1344_2430 or SL1344_1650 )	-1000	1000	0	Porphyrin and chlorophyll metabolism
R01498	D-Glucosyl-N-acylsphingosine glucohydrolase	C00001 + C01190 <=> C00031 + C00195	( SL1344_4358 )	-1000	1000	0	Sphingolipid metabolism
R01505	2,3-dihydro-2,3-dihydroxybenzoate:NAD+ oxidoreductase	C00003 + C04171 <=> C00004 + C00080 + C00196	( SL1344_0586 )	-1000	1000	0	Biosynthesis of siderophore group nonribosomal peptides
R01512	ATP:3-phospho-D-glycerate 1-phosphotransferase	C00002 + C00197 <=> C00008 + C00236	( SL1344_3045 )	-1000	1000	0	Glycolysis / Gluconeogenesis
R01513	3-Phospho-D-glycerate:NAD+ 2-oxidoreductase	C00003 + C00197 <=> C00004 + C00080 + C03232	( SL1344_3038 )	-1000	1000	0	Glycine, serine and threonine metabolism
R01515	3-Phospho-D-glyceroyl phosphate phosphohydrolase	C00001 + C00236 <=> C00009 + C00197	( SL1344_1023 )	-1000	1000	0
R01518	D-phosphoglycerate 2,3-phosphomutase	C00631 <=> C00197	( SL1344_0749 or SL1344_3670 )	-1000	1000	0	Glycolysis / Gluconeogenesis
R01520	beta-D-Glucose:NAD+ 1-oxoreductase	C00003 + C00221 <=> C00004 + C00080 + C00198	( SL1344_2408 or SL1344_2149 or SL1344_1605 or SL1344_3131 )	-1000	1000	0	Pentose phosphate pathway
R01521	beta-D-Glucose:NADP+ 1-oxoreductase	C00006 + C00221 <=> C00005 + C00080 + C00198	( SL1344_2408 or SL1344_2149 or SL1344_1605 or SL1344_3131 )	-1000	1000	0	Pentose phosphate pathway
R01523	ATP:D-ribulose-5-phosphate 1-phosphotransferase	C00002 + C00199 <=> C00008 + C01182	( SL1344_3431 )	-1000	1000	0	Carbon fixation in photosynthetic organisms
R01526	ATP:D-ribulose 5-phosphotransferase	C00002 + C00309 <=> C00008 + C00199	( SL1344_0103 )	-1000	1000	0	Pentose and glucuronate interconversions
R01528	6-phospho-D-gluconate:NADP+ 2-oxidoreductase (decarboxylating)	C00006 + C00345 <=> C00005 + C00011 + C00080 + C00199	( SL1344_2058 )	-1000	1000	0	Pentose phosphate pathway
R01529	D-Ribulose-5-phosphate 3-epimerase	C00199 <=> C00231	( SL1344_3450 or SL1344_4029 or SL1344_1547 )	-1000	1000	0	Pentose phosphate pathway
R01530	D-arabinose-5-phosphate aldose-ketose-isomerase	C01112 <=> C00199	( SL1344_2818 or SL1344_3287 )	-1000	1000	0	Lipopolysaccharide biosynthesis
R01540	D-altronate hydro-lyase (2-dehydro-3-deoxy-D-gluconate-forming)	C00817 <=> C00001 + C00204	( SL1344_0638 or SL1344_0637 )	-1000	1000	0	Pentose and glucuronate interconversions
R01541	ATP:2-dehydro-3-deoxy-D-gluconate 6-phosphotransferase	C00002 + C00204 <=> C00008 + C04442	( SL1344_3224 or SL1344_3577 )	-1000	1000	0	Pentose phosphate pathway
R01542	2-Dehydro-3-deoxy-D-gluconate:NAD+ 5-oxidoreductase	C00003 + C00204 <=> C00004 + C00080 + C04349	( SL1344_2408 or SL1344_2995 or SL1344_4413 )	-1000	1000	0	Pentose and glucuronate interconversions
R01547	ATP:dAMP phosphotransferase	C00002 + C00360 <=> C00008 + C00206	( SL1344_0481 )	-1000	1000	0	Purine metabolism
R01548	dATP:cytidine 5'-phosphotransferase	C00131 + C00475 <=> C00055 + C00206	( SL1344_2099 )	-1000	1000	0	Pyrimidine metabolism
R01549	dATP:uridine 5'-phosphotransferase	C00131 + C00299 <=> C00105 + C00206	( SL1344_2099 )	-1000	1000	0	Pyrimidine metabolism
R01560	Adenosine aminohydrolase	C00001 + C00212 <=> C00294 + C01342	( SL1344_1395 )	-1000	1000	0
R01561	Adenosine:phosphate alpha-D-ribosyltransferase	C00009 + C00212 <=> C00147 + C00620	( SL1344_4497 )	-1000	1000	0	Purine metabolism
R01562	adenosine 3'-phosphate phosphohydrolase	C00001 + C01367 -> C00009 + C00212	( SL1344_4336 )	0	1000	0	Purine metabolism
R01567	ATP:thymidine 5'-phosphotransferase	C00002 + C00214 <=> C00008 + C00364	( SL1344_1681 )	-1000	1000	0	Pyrimidine metabolism
R01569	thymidylate 5'-phosphohydrolase	C00001 + C00364 <=> C00009 + C00214	( SL1344_4054 or SL1344_0034 or SL1344_0487 or SL1344_4487 or SL1344_2906 or SL1344_2301 )	-1000	1000	0	Pyrimidine metabolism
R01570	thymidine:phosphate deoxy-alpha-D-ribosyltransferase	C00009 + C00214 <=> C00178 + C00672	( SL1344_4495 )	-1000	1000	0	Pyrimidine metabolism
R01579	D-Glutamine amidohydrolase	C00001 + C00819 <=> C00217 + C01342	( SL1344_3081 or SL1344_3563 or SL1344_1455 )	-1000	1000	0
R01600	ATP:beta-D-glucose 6-phosphotransferase	C00002 + C00221 <=> C00008 + C01172	( SL1344_2371 or SL1344_3646 )	-1000	1000	0	Glycolysis / Gluconeogenesis
R01602	D-glucose 1-epimerase	C00267 <=> C00221	( SL1344_0750 or SL1344_3966 )	-1000	1000	0	Glycolysis / Gluconeogenesis
R01623	[Acyl-carrier-protein] 4'-pantetheine-phosphohydrolase	C00001 + C00229 -> C01134 + C03688	( SL1344_0398 )	0	1000	0	Pantothenate and CoA biosynthesis
R01625	CoA:apo-[acyl-carrier-protein] pantetheinephosphotransferase	C00010 + C03688 -> C00054 + C00229	( SL1344_2539 or SL1344_3548 )	0	1000	0	Pantothenate and CoA biosynthesis
R01626	Malonyl-CoA:[acyl-carrier-protein] S-malonyltransferase	C00083 + C00229 <=> C00010 + C01209	( SL1344_1131 )	-1000	1000	0	Fatty acid biosynthesis
R01639	ATP:D-xylulose 5-phosphotransferase	C00002 + C00310 <=> C00008 + C00231	( SL1344_4021 or SL1344_3625 or SL1344_3747 )	-1000	1000	0	Pentose and glucuronate interconversions
R01641	sedoheptulose-7-phosphate:D-glyceraldehyde-3-phosphate glycolaldehyde transferase	C00118 + C05382 <=> C00117 + C00231	( SL1344_3052 or SL1344_2437 )	-1000	1000	0	Pentose phosphate pathway
R01644	4-hydroxybutanoate:NAD+ oxidoreductase	C00003 + C00989 <=> C00004 + C00080 + C00232	( SL1344_3969 or SL1344_2893 )	-1000	1000	0	Butanoate metabolism
R01645	4-hydroxy-2-oxo-heptandioate succinate-semialdehyde-lyase (pyruvate-forming)	C05601 <=> C00022 + C00232	( SL1344_1045 )	-1000	1000	0
R01647	2,4-dihydroxyhept-2-enedioate succinate-semialdehyde-lyase (pyruvate-forming)	C00022 + C00232 <=> C06201	( SL1344_1045 )	-1000	1000	0	Tyrosine metabolism
R01648	4-aminobutanoate:2-oxoglutarate aminotransferase	C00026 + C00334 <=> C00025 + C00232	( SL1344_2776 )	-1000	1000	0	Alanine, aspartate and glutamate metabolism
R01655	5,10-Methenyltetrahydrofolate 5-hydrolase (decyclizing)	C00001 + C00445 <=> C00080 + C00234	( SL1344_0535 )	-1000	1000	0	One carbon pool by folate
R01658	Dimethylallyl-diphosphate:isopentenyl-diphosphate dimethylallyltranstransferase	C00129 + C00235 <=> C00013 + C00341	( SL1344_0417 )	-1000	1000	0	Terpenoid backbone biosynthesis
R01664	2'-deoxycytidine 5'-monophosphate phosphohydrolase	C00001 + C00239 -> C00009 + C00881	( SL1344_4054 or SL1344_0034 or SL1344_0487 or SL1344_4487 or SL1344_2906 or SL1344_2301 )	0	1000	0	Pyrimidine metabolism
R01665	ATP:dCMP phosphotransferase	C00002 + C00239 <=> C00008 + C00705	( SL1344_0917 )	-1000	1000	0	Pyrimidine metabolism
R01677	Guanosine ribohydrolase	C00001 + C00387 -> C00121 + C00242	( SL1344_0650 or SL1344_0052 )	0	1000	0	Purine metabolism
R01687	(5-L-glutamyl)-peptide:taurine 5-glutamyltransferase	C00245 + C03193 -> C00012 + C05844	( SL1344_3517 )	0	1000	0	Taurine and hypotaurine metabolism
R01698	Dihydrolipoamide:NAD+ oxidoreductase	C00003 + C00579 <=> C00004 + C00080 + C00248	( SL1344_0154 or SL1344_0552 )	-1000	1000	0
R01699	pyruvate:[dihydrolipoyllysine-residue acetyltransferase]-lipoyllysine 2-oxidoreductase (decarboxylating, acceptor-acetylating)	C00022 + C15972 <=> C00011 + C16255	( SL1344_0152 )	-1000	1000	0
R01708	Pyridoxine:NADP+ 4-oxidoreductase	C00006 + C00314 <=> C00005 + C00080 + C00250	( SL1344_0415 )	-1000	1000	0	Vitamin B6 metabolism
R01710	Pyridoxamine:oxygen oxidoreductase (deaminating)	C00001 + C00007 + C00534 <=> C00027 + C00250 + C01342	( SL1344_1380 )	-1000	1000	0
R01711	pyridoxine:oxygen oxidoreductase (deaminating)	C00007 + C00314 <=> C00027 + C00250	( SL1344_1380 )	-1000	1000	0	Vitamin B6 metabolism
R01714	5-O-(1-Carboxyvinyl)-3-phosphoshikimate phosphate-lyase (chorismate-forming)	C01269 <=> C00009 + C00251	( SL1344_2353 )	-1000	1000	0	Phenylalanine, tyrosine and tryptophan biosynthesis
R01715	Chorismate pyruvatemutase	C00251 <=> C00254	( SL1344_2627 or SL1344_1204 or SL1344_2625 )	-1000	1000	0	Phenylalanine, tyrosine and tryptophan biosynthesis
R01716	chorismate:L-glutamine aminotransferase	C00064 + C00251 -> C00025 + C11355	( SL1344_1654 or SL1344_1753 or SL1344_3436 )	0	1000	0	Folate biosynthesis
R01717	chorismate hydroxymutase	C00251 <=> C00885	( SL1344_0583 or SL1344_2279 )	-1000	1000	0	Ubiquinone and other terpenoid-quinone biosynthesis
R01718	Isomaltose 6-alpha-D-glucanohydrolase	C00001 + C00252 -> C00031 + C00267	( SL1344_4384 )	0	1000	0	Starch and sucrose metabolism
R01724	5-phospho-alpha-D-ribose 1-diphosphate:nicotinate ligase (ADP, diphosphate-forming)	C00008 + C00009 + C00013 + C01185 <=> C00001 + C00002 + C00080 + C00119 + C00253	( SL1344_0941 )	-1000	1000	0	Nicotinate and nicotinamide metabolism
R01728	Prephenate:NAD+ oxidoreductase(decarboxylating)	C00003 + C00254 <=> C00004 + C00011 + C00080 + C01179	( SL1344_2627 )	-1000	1000	0	Phenylalanine, tyrosine and tryptophan biosynthesis
R01731	L-arogenate:2-oxoglutarate aminotransferase	C00036 + C00826 <=> C00049 + C00254	( SL1344_0935 or SL1344_4184 )	-1000	1000	0	Phenylalanine, tyrosine and tryptophan biosynthesis
R01736	(R)-S-Lactoylglutathione hydrolase	C00001 + C03451 -> C00051 + C00256	( SL1344_0256 )	0	1000	0	Pyruvate metabolism
R01737	ATP:D-Gluconate 6-phosphotransferase	C00002 + C00257 <=> C00008 + C00345	( SL1344_3508 or SL1344_4415 )	-1000	1000	0	Pentose phosphate pathway
R01739	D-gluconate:NADP+ 2-oxidoreductase	C00006 + C00257 <=> C00005 + C00080 + C06473	( SL1344_3612 )	-1000	1000	0	Pentose phosphate pathway
R01745	(R)-Glycerate:NAD+ oxidoreductase	C00003 + C00258 <=> C00004 + C00080 + C01146	( SL1344_3221 or SL1344_2897 or SL1344_0512 )	-1000	1000	0	Glyoxylate and dicarboxylate metabolism
R01747	(R)-Glycerate:NADP+ oxidoreductase	C00006 + C00258 <=> C00005 + C00080 + C01146	( SL1344_3221 or SL1344_2897 or SL1344_0512 )	-1000	1000	0	Glyoxylate and dicarboxylate metabolism
R01758	L-Arabitol:NAD+ 1-oxidoreductase	C00003 + C00532 <=> C00004 + C00080 + C00259	( SL1344_1223 )	-1000	1000	0	Pentose and glucuronate interconversions
R01759	L-Arabitol:NADP+ 1-oxidoreductase	C00006 + C00532 <=> C00005 + C00080 + C00259	( SL1344_1223 )	-1000	1000	0	Pentose and glucuronate interconversions
R01761	L-Arabinose aldose-ketose-isomerase	C00259 <=> C00508	( SL1344_0102 )	-1000	1000	0	Pentose and glucuronate interconversions
R01770	Inosine ribohydrolase	C00001 + C00294 -> C00121 + C00262	( SL1344_0650 or SL1344_0052 )	0	1000	0	Purine metabolism
R01771	ATP:L-homoserine O-phosphotransferase	C00002 + C00263 <=> C00008 + C01102	( SL1344_0003 )	-1000	1000	0	Glycine, serine and threonine metabolism
R01773	L-Homoserine:NAD+ oxidoreductase	C00003 + C00263 <=> C00004 + C00080 + C00441	( SL1344_0002 or SL1344_4050 )	-1000	1000	0	Glycine, serine and threonine metabolism
R01775	L-homoserine:NADP+ oxidoreductase	C00006 + C00263 <=> C00005 + C00080 + C00441	( SL1344_0002 or SL1344_4050 )	-1000	1000	0	Glycine, serine and threonine metabolism
R01777	Succinyl-CoA:L-homoserine O-succinyltransferase	C00091 + C00263 <=> C00010 + C01118	( SL1344_4117 )	-1000	1000	0	Cysteine and methionine metabolism
R01779	(3R)-3-hydroxyacyl-CoA:NADP+ oxidoreductase	C00006 + C01086 <=> C00005 + C00080 + C00264	( SL1344_1132 )	-1000	1000	0
R01781	1,2-Ethanediol:NAD+ oxidoreductase	C00003 + C01380 <=> C00004 + C00080 + C00266	( SL1344_2953 )	-1000	1000	0	Glyoxylate and dicarboxylate metabolism
R01785	L-xylulose 1-phosphate glycolaldehyde-lyase (glycerone-phosphate-forming)	C06441 <=> C00111 + C00266	( SL1344_3994 )	-1000	1000	0	Pentose and glucuronate interconversions
R01786	ATP:alpha-D-glucose 6-phosphotransferase	C00002 + C00267 <=> C00008 + C00668	( SL1344_2371 or SL1344_3646 )	-1000	1000	0	Glycolysis / Gluconeogenesis
R01787	D-Glucitol:NADP+ 1-oxidoreductase	C00006 + C00794 <=> C00005 + C00080 + C00267	( SL1344_1223 )	-1000	1000	0	Fructose and mannose metabolism
R01797	CDP-diacylglycerol phosphatidylhydrolase	C00001 + C00269 <=> C00055 + C00416	( SL1344_4013 )	-1000	1000	0	Glycerophospholipid metabolism
R01799	CTP:phosphatidate cytidyltransferase	C00063 + C00416 <=> C00013 + C00269	( SL1344_0223 )	-1000	1000	0	Glycerophospholipid metabolism
R01800	CDP-diacylglycerol:L-serine 3-phosphatidyltransferase	C00065 + C00269 <=> C00055 + C02737	( SL1344_2616 )	-1000	1000	0	Glycine, serine and threonine metabolism
R01801	CDP-diacylglycerol:sn-glycerol-3-phosphate 3-phosphatidyltransferase	C00093 + C00269 <=> C00055 + C03892	( SL1344_1875 )	-1000	1000	0	Glycerophospholipid metabolism
R01811	N-Acetylneuraminate pyruvate-lyase (N-acetyl-D-mannosamine-forming)	C00270 -> C00022 + C00645	( SL1344_3311 )	0	1000	0	Amino sugar and nucleotide sugar metabolism
R01818	D-mannose 6-phosphate 1,6-phosphomutase	C00275 <=> C00636	( SL1344_2081 or SL1344_2060 )	-1000	1000	0	Fructose and mannose metabolism
R01819	D-mannose-6-phosphate aldose-ketose-isomerase	C00275 <=> C05345	( SL1344_2082 or SL1344_2061 or SL1344_1397 )	-1000	1000	0	Fructose and mannose metabolism
R01824	maltodextrin 1-alpha-D-glucosylmutase	C01935 <=> C06400	( SL1344_1489 )	-1000	1000	0	Starch and sucrose metabolism
R01825	D-erythrose 4-phosphate:NAD+ oxidoreductase	C00001 + C00003 + C00279 <=> C00004 + C00080 + C03393	( SL1344_3046 )	-1000	1000	0	Vitamin B6 metabolism
R01826	Phosphoenolpyruvate:D-erythrose-4-phosphate C-(1-carboxyvinyl)transferase (phosphate hydrolysing, 2-carboxy-2-oxoethyl-forming)	C00001 + C00074 + C00279 <=> C00009 + C04691	( SL1344_0737 or SL1344_1281 or SL1344_2628 )	-1000	1000	0	Phenylalanine, tyrosine and tryptophan biosynthesis
R01827	sedoheptulose-7-phosphate:D-glyceraldehyde-3-phosphate glyceronetransferase	C00118 + C05382 <=> C00279 + C05345	( SL1344_0007 or SL1344_2436 )	-1000	1000	0	Pentose phosphate pathway
R01829	sedoheptulose 1,7-bisphosphate D-glyceraldehyde-3-phosphate-lyase	C00447 <=> C00111 + C00279	( SL1344_3044 or SL1344_3746 or SL1344_2118 )	-1000	1000	0	Carbon fixation in photosynthetic organisms
R01830	beta-D-Fructose 6-phosphate:D-glyceraldehyde-3-phosphate glycolaldehyde transferase	C00118 + C05345 <=> C00231 + C00279	( SL1344_3052 or SL1344_2437 )	-1000	1000	0	Pentose phosphate pathway
R01834	3-Oxo-5alpha-steroid:(acceptor) delta4-oxidoreductase	C00028 + C00674 <=> C00030 + C00280	( SL1344_0673 )	-1000	1000	0	Steroid degradation
R01855	2'-Deoxyguanosine 5'-triphosphate diphosphohydrolase	C00001 + C00286 -> C00013 + C00362	( SL1344_3078 )	0	1000	0	Purine metabolism
R01856	dGTP triphosphohydrolase	C00001 + C00286 -> C00330 + C00536	( SL1344_0209 )	0	1000	0	Purine metabolism
R01857	ATP:dGDP phosphotransferase	C00002 + C00361 <=> C00008 + C00286	( SL1344_2488 )	-1000	1000	0	Purine metabolism
R01858	dGTP:pyruvate 2-O-phosphotransferase	C00022 + C00286 <=> C00074 + C00361	( SL1344_1822 or SL1344_1312 )	-1000	1000	0	Purine metabolism
R01863	inosine:phosphate alpha-D-ribosyltransferase	C00009 + C00294 <=> C00262 + C00620	( SL1344_4497 )	-1000	1000	0	Purine metabolism
R01868	(S)-dihydroorotate:quinone oxidoreductase	C00337 + C15602 <=> C00295 + C15603	( SL1344_0998 )	-1000	1000	0	Pyrimidine metabolism
R01870	Orotidine-5'-phosphate:diphosphate phospho-alpha-D-ribosyl-transferase	C00013 + C01103 <=> C00119 + C00295	( SL1344_3699 )	-1000	1000	0	Pyrimidine metabolism
R01872	L-quinate:NAD+ 3-oxidoreductase;	C00003 + C00296 <=> C00004 + C00080 + C00944	( SL1344_1293 )	-1000	1000	0	Phenylalanine, tyrosine and tryptophan biosynthesis
R01873	Quinate:pyrroloquinoline-quinone 3-oxidoreductase;	C00113 + C00296 <=> C00944 + C01359	( SL1344_0170 )	-1000	1000	0	Phenylalanine, tyrosine and tryptophan biosynthesis
R01874	D-cysteine sulfide-lyase (deaminating; pyruvate-forming)	C00001 + C00793 -> C00022 + C00283 + C01342	( SL1344_1882 )	0	1000	0
R01876	uridine:phosphate alpha-D-ribosyltransferase	C00009 + C00299 <=> C00106 + C00620	( SL1344_3922 )	-1000	1000	0	Pyrimidine metabolism
R01877	Uridine 3'-monophosphate phosphohydrolase	C00001 + C01368 -> C00009 + C00299	( SL1344_4336 )	0	1000	0	Pyrimidine metabolism
R01878	Cytidine aminohydrolase	C00001 + C00475 <=> C00299 + C01342	( SL1344_2160 )	-1000	1000	0
R01880	dGTP:uridine 5'-phosphotransferase	C00286 + C00299 <=> C00105 + C00361	( SL1344_2099 )	-1000	1000	0	Pyrimidine metabolism
R01887	gamma-Amino-gamma-cyanobutanoate aminohydrolase	2 C00001 + C05715 -> C00302 + C01342	( SL1344_0619 or SL1344_0304 )	0	1000	0
R01895	Ribitol:NAD+ 2-oxidoreductase	C00003 + C00474 <=> C00004 + C00080 + C00309	( SL1344_0498 )	-1000	1000	0	Pentose and glucuronate interconversions
R01896	xylitol:NAD+ 2-oxidoreductase (D-xylulose-forming)	C00003 + C00379 <=> C00004 + C00080 + C00310	( SL1344_1471 or SL1344_3058 )	-1000	1000	0	Pentose and glucuronate interconversions
R01899	Isocitrate:NADP+ oxidoreductase	C00006 + C00311 <=> C00005 + C00080 + C05379	( SL1344_1176 )	-1000	1000	0	Citrate cycle (TCA cycle)
R01900	isocitrate hydro-lyase (cis-aconitate-forming)	C00311 <=> C00001 + C00417	( SL1344_1644 or SL1344_0159 )	-1000	1000	0	Citrate cycle (TCA cycle)
R01901	ATP:L-xylulose 5-phosphotransferase	C00002 + C00312 <=> C00008 + C03291	( SL1344_3639 )	-1000	1000	0	Pentose and glucuronate interconversions
R01902	ATP:L-xylulose 1-phosphotransferase	C00002 + C00312 <=> C00008 + C06441	( SL1344_3996 )	-1000	1000	0	Pentose and glucuronate interconversions
R01909	ATP:pyridoxine 5'-phosphotransferase	C00002 + C00314 <=> C00008 + C00627	( SL1344_1382 or SL1344_2398 )	-1000	1000	0	Vitamin B6 metabolism
R01917	gamma-L-glutamyl-L-cysteinyl-glycine:spermidine ligase (ADP-forming)	C00002 + C00051 + C00315 <=> C00008 + C00009 + C05730	( SL1344_3113 )	-1000	1000	0	Glutathione metabolism
R01918	gamma-L-glutamyl-L-cysteinyl-glycine:spermidine amidase	C00001 + C05730 <=> C00051 + C00315	( SL1344_3113 )	-1000	1000	0	Glutathione metabolism
R01920	S-adenosylmethioninamine:putrescine 3-aminopropyltransferase	C00134 + C01137 <=> C00170 + C00315	( SL1344_0167 )	-1000	1000	0	Cysteine and methionine metabolism
R01931	thiosulfate:cyanide sulfurtranserase	C00177 + C00320 <=> C00094 + C01755	( SL1344_2495 or SL1344_3492 )	-1000	1000	0	Sulfur metabolism
R01933	2-oxoadipate dehydrogenase complex	C00003 + C00010 + C00322 -> C00004 + C00011 + C00080 + C00527	( SL1344_0718 )	0	1000	0	Tryptophan metabolism
R01939	L-2-aminoadipate:2-oxoglutarate aminotransferase	C00026 + C00956 <=> C00025 + C00322	( SL1344_1529 )	-1000	1000	0	Lysine biosynthesis
R01940	2-Oxoadipate:lipoamde 2-oxidoreductase(decarboxylating and acceptor-succinylating)	C00322 + C15972 <=> C00011 + C06157	( SL1344_0718 )	-1000	1000	0	Lysine degradation
R01954	L-Citrulline:L-aspartate ligase (AMP-forming)	C00002 + C00049 + C00327 <=> C00013 + C00020 + C03406	( SL1344_3262 )	-1000	1000	0	Arginine biosynthesis
R01968	2'-deoxyguanosine 5'-monophosphate phosphohydrolase	C00001 + C00362 <=> C00009 + C00330	( SL1344_4054 or SL1344_0034 or SL1344_0487 or SL1344_4487 or SL1344_2906 or SL1344_2301 )	-1000	1000	0	Purine metabolism
R01969	Deoxyguanosine:orthophosphate ribosyltransferase	C00009 + C00330 <=> C00242 + C00672	( SL1344_4497 )	-1000	1000	0	Purine metabolism
R01974	3-(indol-3-yl)pyruvate carboxy-lyase [(2-indol-3-yl)acetaldehyde-forming]	C00331 <=> C00011 + C00637	( SL1344_2373 )	-1000	1000	0	Tryptophan metabolism
R01975	(S)-3-Hydroxybutanoyl-CoA:NAD+ oxidoreductase	C00003 + C01144 <=> C00004 + C00080 + C00332	( SL1344_3936 or SL1344_2357 )	-1000	1000	0	Fatty acid degradation
R01977	(R)-3-Hydroxybutanoyl-CoA:NADP+ oxidoreductase	C00006 + C03561 <=> C00005 + C00080 + C00332	( SL1344_1132 )	-1000	1000	0	Glyoxylate and dicarboxylate metabolism
R01983	D-Galacturonate aldose-ketose-isomerase	C00333 <=> C00558	( SL1344_3111 )	-1000	1000	0	Pentose and glucuronate interconversions
R01993	(S)-dihydroorotate amidohydrolase	C00001 + C00337 <=> C00438	( SL1344_1100 or SL1344_4375 )	-1000	1000	0	Pyrimidine metabolism
R01994	UDPglucose:lipopolysaccharide glucosyltransferase	C00029 + C00338 -> C00015 + C03859	( SL1344_3683 )	0	1000	0	Lipopolysaccharide biosynthesis
R01996	UDP-N-acetyl-D-glucosamine:lipopolysaccharide N-acetylglucosaminyltransferase	C00043 + C00338 -> C00015 + C04539	( SL1344_3680 )	0	1000	0	Lipopolysaccharide biosynthesis
R01997	UDP-alpha-D-galactose:lipopolysaccharide 3-alpha-D-galactosyltransferase	C00052 + C00338 -> C00015 + C04473	( SL1344_3684 )	0	1000	0	Lipopolysaccharide biosynthesis
R02000	rubredoxin:NAD+ oxidoreductase	C00003 + C00080 + 2 C00340 <=> C00004 + 2 C00435	( SL1344_2821 )	-1000	1000	0	Fatty acid degradation
R02003	Geranyl-diphosphate:isopentenyl-diphosphate geranyltrans-transferase	C00129 + C00341 <=> C00013 + C00448	( SL1344_0417 )	-1000	1000	0	Terpenoid backbone biosynthesis
R02014	2'-Deoxyadenosine 5'-triphosphate:oxydized-thioredoxin 2'-oxidoreductase	C00001 + C00131 + C00343 <=> C00002 + C00342	( SL1344_4382 )	-1000	1000	0	Purine metabolism
R02016	NADPH:oxidized-thioredoxin oxidoreductase	C00006 + C00342 <=> C00005 + C00080 + C00343	( SL1344_0896 or SL1344_0597 )	-1000	1000	0
R02017	2'-Deoxyadenosine 5'-diphosphate:oxidized-thioredoxin 2'-oxidoreductase	C00001 + C00206 + C00343 <=> C00008 + C00342	( SL1344_2792 or SL1344_2246 or SL1344_2793 or SL1344_2247 )	-1000	1000	0	Purine metabolism
R02018	2'-Deoxyuridine 5'-diphosphate:oxidized-thioredoxin 2'-oxidoreductase	C00015 + C00342 -> C00001 + C00343 + C01346	( SL1344_2792 or SL1344_2246 or SL1344_2793 or SL1344_2247 )	0	1000	0	Pyrimidine metabolism
R02019	2'-Deoxyguanosine 5'-diphosphate:oxidized-thioredoxin 2'-oxidoreductase	C00001 + C00343 + C00361 <=> C00035 + C00342	( SL1344_2792 or SL1344_2246 or SL1344_2793 or SL1344_2247 )	-1000	1000	0	Purine metabolism
R02020	2'-Deoxyguanosine 5'-triphosphate:oxydized-thioredoxin 2'-oxidoreductase	C00001 + C00286 + C00343 <=> C00044 + C00342	( SL1344_4382 )	-1000	1000	0	Purine metabolism
R02021	adenosine 3',5'-bisphosphate,sulfite:oxidized-thioredoxin oxidoreductase (3'-phosphoadenosine-5'-phosphosulfate -forming)	C00053 + C00342 <=> C00054 + C00094 + C00343	( SL1344_2925 )	-1000	1000	0	Sulfur metabolism
R02022	2'-Deoxyuridine 5'-triphosphate:oxydized-thioredoxin 2'-oxidoreductase	C00001 + C00343 + C00458 <=> C00063 + C00342	( SL1344_4382 )	-1000	1000	0	Pyrimidine metabolism
R02023	2'-Deoxyuridine 5'-triphosphate:oxydized-thioredoxin 2'-oxidoreductase	C00075 + C00342 -> C00001 + C00343 + C00460	( SL1344_4382 )	0	1000	0	Pyrimidine metabolism
R02024	2'-Deoxycytidine diphosphate:oxidized-thioredoxin 2'-oxidoreductase	C00001 + C00343 + C00705 <=> C00112 + C00342	( SL1344_2792 or SL1344_2246 or SL1344_2793 or SL1344_2247 )	-1000	1000	0	Pyrimidine metabolism
R02029	Phosphatidylglycerophosphate phosphohydrolase	C00001 + C03892 <=> C00009 + C00344	( SL1344_0414 or SL1344_1642 or SL1344_2531 )	-1000	1000	0	Glycerophospholipid metabolism
R02035	6-Phospho-D-glucono-1,5-lactone lactonohydrolase	C00001 + C01236 <=> C00345	( SL1344_0762 )	-1000	1000	0	Pentose phosphate pathway
R02036	6-Phospho-D-gluconate hydro-lyase(2-dehydro-3-deoxy-6-phospho-D-gluconate-forming)	C00345 <=> C00001 + C04442	( SL1344_1819 )	-1000	1000	0	Pentose phosphate pathway
R02051	phosphatidylethanolamine phosphatidohydrolase	C00001 + C00350 <=> C00189 + C00416	( SL1344_P2_0072 )	-1000	1000	0	Glycerophospholipid metabolism
R02053	phosphatidylethanolamine 2-acylhydrolase	C00001 + C00350 -> C00162 + C04438	( SL1344_3911 )	0	1000	0	Glycerophospholipid metabolism
R02054	phosphatidylethanolamine 1-acylhydrolase	C00001 + C00350 -> C00162 + C05973	( SL1344_3911 )	0	1000	0	Glycerophospholipid metabolism
R02055	Phsophatidyl-L-serine carboxy-lyase	C02737 <=> C00011 + C00350	( SL1344_4285 )	-1000	1000	0	Glycerophospholipid metabolism
R02060	D-Glucosamine 1-phosphate 1,6-phosphomutase;	C06156 <=> C00352	( SL1344_3265 )	-1000	1000	0	Amino sugar and nucleotide sugar metabolism
R02071	ATP:D-fructose-1-phosphate 6-phosphotransferase	C00002 + C01094 -> C00008 + C05378	( SL1344_2182 )	0	1000	0	Fructose and mannose metabolism
R02087	N-Acetyl-D-glucosamine 6-phosphate 2-epimerase	C00357 <=> C04257	( SL1344_3309 or SL1344_1067 )	-1000	1000	0	Amino sugar and nucleotide sugar metabolism
R02088	2'-deoxyadenosine 5'-monophosphate phosphohydrolase	C00001 + C00360 <=> C00009 + C00559	( SL1344_4054 or SL1344_0034 or SL1344_0487 or SL1344_4487 or SL1344_2906 or SL1344_2301 )	-1000	1000	0	Purine metabolism
R02090	ATP:dGMP phosphotransferase	C00002 + C00362 <=> C00008 + C00361	( SL1344_3706 )	-1000	1000	0	Purine metabolism
R02091	dGTP:cytidine 5'-phosphotransferase	C00286 + C00475 <=> C00055 + C00361	( SL1344_2099 )	-1000	1000	0	Pyrimidine metabolism
R02093	ATP:dTDP phosphotransferase	C00002 + C00363 <=> C00008 + C00459	( SL1344_2488 )	-1000	1000	0	Pyrimidine metabolism
R02094	ATP:dTMP phosphotransferase	C00002 + C00364 <=> C00008 + C00363	( SL1344_1137 )	-1000	1000	0	Pyrimidine metabolism
R02096	dTTP:cytidine 5'-phosphotransferase	C00459 + C00475 <=> C00055 + C00363	( SL1344_2099 )	-1000	1000	0	Pyrimidine metabolism
R02097	dTTP:uridine 5'-phosphotransferase	C00299 + C00459 <=> C00105 + C00363	( SL1344_2099 )	-1000	1000	0	Pyrimidine metabolism
R02098	ATP:dUMP phosphotransferase	C00002 + C00365 <=> C00008 + C01346	( SL1344_1137 )	-1000	1000	0	Pyrimidine metabolism
R02099	ATP:deoxyuridine 5'-phosphotransferase	C00002 + C00526 -> C00008 + C00365	( SL1344_1681 )	0	1000	0	Pyrimidine metabolism
R02100	dUTP nucleotidohydrolase	C00001 + C00460 <=> C00013 + C00365	( SL1344_3697 or SL1344_3078 )	-1000	1000	0	Pyrimidine metabolism
R02101	5,10-Methylenetetrahydrofolate:dUMP C-methyltransferase	C00143 + C00365 <=> C00364 + C00415	( SL1344_2979 )	-1000	1000	0	Pyrimidine metabolism
R02102	2'-deoxyuridine 5'-monophosphate phosphohydrolase	C00001 + C00365 -> C00009 + C00526	( SL1344_4054 or SL1344_0034 or SL1344_0487 or SL1344_4487 or SL1344_2906 or SL1344_2301 )	0	1000	0	Pyrimidine metabolism
R02110	1,4-alpha-D-Glucan:1,4-alpha-D-glucan 6-alpha-D-(1,4-alpha-D-glucano)-transferase	C00718 <=> C00369	( SL1344_3505 )	-1000	1000	0	Starch and sucrose metabolism
R02111	1,4-alpha-D-Glucan:orthophosphate alpha-D-glucosyltransferase	C00009 + C00369 <=> C00103 + C00718	( SL1344_3501 or SL1344_3481 or SL1344_1488 or SL1344_3504 )	-1000	1000	0	Starch and sucrose metabolism
R02112	1,4-alpha-D-Glucan maltohydrolase	C00369 <=> C00208 + C00721	( SL1344_3629 or SL1344_1892 or SL1344_0396 )	-1000	1000	0	Starch and sucrose metabolism
R02124	retinol:NAD+ oxidoreductase	C00003 + C00473 <=> C00004 + C00080 + C00376	( SL1344_1557 or SL1344_1497 or SL1344_4416 or SL1344_0603 or SL1344_4181 or SL1344_3349 )	-1000	1000	0	Retinol metabolism
R02134	ATP:thiamine phosphotransferase	C00002 + C00378 <=> C00008 + C01081	( SL1344_1145 )	-1000	1000	0	Thiamine metabolism
R02137	Cytidine ribohydrolase	C00001 + C00475 <=> C00121 + C00380	( SL1344_0650 or SL1344_0052 )	-1000	1000	0	Pyrimidine metabolism
R02142	XMP:pyrophosphate phosphoribosyltransferase	C00013 + C00655 <=> C00119 + C00385	( SL1344_0171 or SL1344_0313 )	-1000	1000	0	Purine metabolism
R02143	Xanthosine ribohydrolase	C00001 + C01762 -> C00121 + C00385	( SL1344_0650 or SL1344_0052 )	0	1000	0	Purine metabolism
R02147	guanosine:phosphate alpha-D-ribosyltransferase	C00009 + C00387 <=> C00242 + C00620	( SL1344_4497 )	-1000	1000	0	Purine metabolism
R02148	Guanosine 3'-phosphate phosphohydrolase	C00001 + C06193 -> C00009 + C00387	( SL1344_4336 )	0	1000	0	Purine metabolism
R02164	succinate:quinone oxidoreductase	C00042 + C15602 <=> C00122 + C15603	( SL1344_0716 or SL1344_4280 or SL1344_0717 or SL1344_4279 or SL1344_0714 or SL1344_0715 or SL1344_4278 or SL1344_4277 )	-1000	1000	0	Citrate cycle (TCA cycle)
R02166	NADH:ubiquinone oxidoreductase	C00028 + C00390 <=> C00030 + C00399	( SL1344_2293 or SL1344_0872 or SL1344_2297 or SL1344_2296 or SL1344_2295 or SL1344_2829 or SL1344_2294 or SL1344_2292 or SL1344_2291 or SL1344_2290 or SL1344_2289 or SL1344_2288 or SL1344_2287 or SL1344_2286 or SL1344_2285 )	-1000	1000	0
R02199	L-Isoleucine:2-oxoglutarate aminotransferase	C00026 + C00407 <=> C00025 + C00671	( SL1344_3863 )	-1000	1000	0	Valine, leucine and isoleucine degradation
R02225	ATP:streptomycin 6-phosphotransferase	C00002 + C00413 <=> C00008 + C01138	( SL1344_P3_0013 )	-1000	1000	0	Streptomycin biosynthesis
R02235	dihydrofolate:NAD+ oxidoreductase	C00003 + C00415 <=> C00004 + C00080 + C00504	( SL1344_0088 )	-1000	1000	0	One carbon pool by folate
R02236	dihydrofolate:NADP+ oxidoreductase	C00006 + C00415 <=> C00005 + C00080 + C00504	( SL1344_0088 )	-1000	1000	0	One carbon pool by folate
R02237	7,8-dihydropteroate:L-glutamate ligase (ADP-forming)	C00002 + C00025 + C00921 <=> C00008 + C00009 + C00415	( SL1344_2334 )	-1000	1000	0	Folate biosynthesis
R02240	ATP:1,2-diacylglycerol 3-phosphotransferase	C00002 + C00641 <=> C00008 + C00416	( SL1344_4173 or SL1344_2117 )	-1000	1000	0	Glycerolipid metabolism
R02241	acyl-CoA:1-acyl-sn-glycerol-3-phosphate 2-O-acyltransferase	C00010 + C00416 <=> C00040 + C00681	( SL1344_3147 )	-1000	1000	0	Glycerolipid metabolism
R02252	phenylpropanoate:NAD+ delta2-oxidoreductase	C00003 + C05629 <=> C00004 + C00080 + C00423	( SL1344_3192 )	-1000	1000	0	Phenylalanine metabolism
R02257	Propane-1,2-diol:NAD+ oxidoreductase	C00003 + C00583 <=> C00004 + C00080 + C00424	( SL1344_2953 )	-1000	1000	0	Propanoate metabolism
R02261	2-dehydro-3-deoxy-L-rhamnonate (S)-lactaldehyde lyase (pyruvate-forming)	C03979 <=> C00022 + C00424	( SL1344_1045 or SL1344_2258 )	-1000	1000	0	Fructose and mannose metabolism
R02262	L-Fuculose-1-phosphate lactaldehyde-lyase	C01099 <=> C00111 + C00424	( SL1344_2954 or SL1344_2895 )	-1000	1000	0	Fructose and mannose metabolism
R02263	L-Rhamnulose-1-phosphate lactaldehyde-lyase	C01131 <=> C00111 + C00424	( SL1344_3994 )	-1000	1000	0	Fructose and mannose metabolism
R02272	(S)-4-Amino-5-oxopentanoate 4,5-aminomutase	C00430 <=> C03741	( SL1344_0203 )	-1000	1000	0	Porphyrin and chlorophyll metabolism
R02274	5-Aminopentanoate:2-oxoglutarate aminotransferase	C00026 + C00431 <=> C00025 + C03273	( SL1344_2776 )	-1000	1000	0	Lysine degradation
R02285	N-Formimino-L-glutamate formiminohydrolase	C00001 + C00439 <=> C00025 + C00488	( SL1344_0765 )	-1000	1000	0	Histidine metabolism
R02288	4-imidazolone-5-propanoate amidohydrolase	C00001 + C03680 <=> C00439	( SL1344_0764 )	-1000	1000	0	Histidine metabolism
R02291	L-Aspartate-4-semialdehyde:NADP+ oxidoreductase (phosphorylating)	C00006 + C00009 + C00441 <=> C00005 + C00080 + C03082	( SL1344_3506 or SL1344_2338 )	-1000	1000	0	Glycine, serine and threonine metabolism
R02294	N-Ribosylnicotinamide:orthophosphate ribosyltransferase	C00009 + C03150 <=> C00153 + C00620	( SL1344_4497 )	-1000	1000	0	Nicotinate and nicotinamide metabolism
R02295	Nicotinate D-ribonucleoside:orthophosphate ribosyltransferase	C00009 + C05841 <=> C00080 + C00253 + C00620	( SL1344_4497 )	-1000	1000	0	Nicotinate and nicotinamide metabolism
R02297	Xanthosine:orthophosphate ribosyltransferase	C00009 + C01762 <=> C00385 + C00620	( SL1344_4497 or SL1344_2385 )	-1000	1000	0	Purine metabolism
R02300	S-Aminomethyldihydrolipoylprotein:(6S)-tetrahydrofolate aminomethyltransferase (ammonia-forming)	C00001 + C00445 -> C03479	( SL1344_3031 )	0	1000	0	One carbon pool by folate
R02301	5-Formyltetrahydrofolate cyclo-ligase (ADP-forming)	C00002 + C00080 + C03479 <=> C00008 + C00009 + C00445	( SL1344_3037 )	-1000	1000	0	One carbon pool by folate
R02320	NTP:pyruvate O2-phosphotransferase	C00022 + C00201 <=> C00074 + C00454	( SL1344_1822 or SL1344_1312 )	-1000	1000	0	Pyruvate metabolism
R02322	nicotinamide-D-ribonucleotide amidohydrolase	C00001 + C00455 -> C01185 + C01342	( SL1344_2262 or SL1344_2810 or SL1344_1444 )	0	1000	0
R02323	nicotinamide ribonucleotide phosphohydrolase	C00001 + C00455 -> C00009 + C03150	( SL1344_4054 or SL1344_0034 or SL1344_0487 or SL1344_4487 or SL1344_2906 )	0	1000	0	Nicotinate and nicotinamide metabolism
R02324	ATP:N-ribosylnicotinamide 5'-phosphotransferase	C00002 + C03150 <=> C00008 + C00455	( SL1344_4507 )	-1000	1000	0	Nicotinate and nicotinamide metabolism
R02325	dCTP aminohydrolase	C00001 + C00458 <=> C00460 + C01342	( SL1344_2098 )	-1000	1000	0
R02326	ATP:dCDP phosphotransferase	C00002 + C00705 <=> C00008 + C00458	( SL1344_2488 )	-1000	1000	0	Pyrimidine metabolism
R02327	dCTP:uridine 5'-phosphotransferase	C00299 + C00458 <=> C00105 + C00705	( SL1344_2099 )	-1000	1000	0	Pyrimidine metabolism
R02328	dTTP:alpha-D-glucose-1-phosphate thymidylyltransferase	C00103 + C00459 <=> C00013 + C00842	( SL1344_2072 )	-1000	1000	0	Streptomycin biosynthesis
R02331	ATP:dUDP phosphotransferase	C00002 + C01346 <=> C00008 + C00460	( SL1344_2488 )	-1000	1000	0	Pyrimidine metabolism
R02332	dUTP:uridine 5'-phosphotransferase	C00299 + C00460 <=> C00105 + C01346	( SL1344_2099 )	-1000	1000	0	Pyrimidine metabolism
R02340	(1S,2R)-1-C-(indol-3-yl)glycerol 3-phosphate D-glyceraldehyde-3-phosphate-lyase	C03506 <=> C00118 + C00463	( SL1344_1658 or SL1344_1657 )	-1000	1000	0	Phenylalanine, tyrosine and tryptophan biosynthesis
R02370	Cytidine 3'-phosphate phosphohydrolase	C00001 + C05822 -> C00009 + C00475	( SL1344_4336 )	0	1000	0	Pyrimidine metabolism
R02371	dCTP:cytidine 5'-phosphotransferase	C00458 + C00475 <=> C00055 + C00705	( SL1344_2099 )	-1000	1000	0	Pyrimidine metabolism
R02372	dUTP:cytidine 5'-phosphotransferase	C00460 + C00475 <=> C00055 + C01346	( SL1344_2099 )	-1000	1000	0	Pyrimidine metabolism
R02376	propane-1,2-diol hydro-lyase	C00583 -> C00001 + C00479	( SL1344_2016 or SL1344_2017 or SL1344_2018 )	0	1000	0	Propanoate metabolism
R02377	Propane-1,3-diol:NAD+ 1-oxidoreductase	C00004 + C00080 + C00479 -> C00003 + C05979	( SL1344_2028 )	0	1000	0	Propanoate metabolism
R02394	Bilirubin:oxygen oxidoreductase	C00007 + 2 C00486 <=> 2 C00001 + 2 C00500	( SL1344_0169 or SL1344_3146 )	-1000	1000	0	Porphyrin and chlorophyll metabolism
R02401	glutarate-semialdehyde:NAD+ oxidoreductase	C00001 + C00003 + C03273 <=> C00004 + C00080 + C00489	( SL1344_2775 or SL1344_4450 )	-1000	1000	0	Lysine degradation
R02404	Itaconate:CoA ligase (ADP-forming)	C00002 + C00010 + C00490 <=> C00008 + C00009 + C00531	( SL1344_0721 or SL1344_0720 )	-1000	1000	0	C5-Branched dibasic acid metabolism
R02407	succinyl-CoA:itaconate CoA-transferase	C00091 + C00490 <=> C00042 + C00531	( SL1344_3092 )	-1000	1000	0	C5-Branched dibasic acid metabolism
R02408	L-cystine thiocysteine-lyase (deaminating; pyruvate-forming)	C00001 + C00491 -> C00022 + C01962 + C01342	( SL1344_1487 )	0	1000	0
R02412	ATP:shikimate 3-phosphotransferase	C00002 + C00493 <=> C00008 + C03175	( SL1344_3454 or SL1344_0383 )	-1000	1000	0	Phenylalanine, tyrosine and tryptophan biosynthesis
R02413	Shikimate:NADP+ 3-oxidoreductase	C00006 + C00493 <=> C00005 + C00080 + C02637	( SL1344_3368 or SL1344_1293 or SL1344_3826 )	-1000	1000	0	Phenylalanine, tyrosine and tryptophan biosynthesis
R02415	Shikimate:pyrroloquinoline-quinone 3-oxidoreductase	C00113 + C00493 <=> C01359 + C02637	( SL1344_0170 )	-1000	1000	0	Phenylalanine, tyrosine and tryptophan biosynthesis
R02423	allantoate amidinohydrolase (decarboxylating)	C00001 + C00499 <=> C00011 + C02091 + C01342	( SL1344_0520 )	-1000	1000	0
R02425	(S)-allantoin amidohydrolase	C00001 + C02350 <=> C00499	( SL1344_0516 )	-1000	1000	0	Purine metabolism
R02426	CDPglucose 4,6-hydro-lyase	C00501 -> C00001 + C01219	( SL1344_2068 )	0	1000	0	Amino sugar and nucleotide sugar metabolism
R02433	L-cysteate:2-oxoglutarate aminotransferase	C00026 + C00506 <=> C00025 + C05528	( SL1344_0935 )	-1000	1000	0	Cysteine and methionine metabolism
R02437	L-rhamnose ketol-isomerase	C00507 <=> C00861	( SL1344_3995 )	-1000	1000	0	Fructose and mannose metabolism
R02439	ATP:L-ribulose 5-phosphotransferase	C00002 + C00508 <=> C00008 + C01101	( SL1344_0103 )	-1000	1000	0	Pentose and glucuronate interconversions
R02454	D-Mannonate:NAD+ 5-oxidoreductase	C00003 + C00514 <=> C00004 + C00080 + C00905	( SL1344_3110 or SL1344_3059 or SL1344_1438 )	-1000	1000	0	Pentose and glucuronate interconversions
R02472	(R)-Pantoate:NADP+ 2-oxidoreductase	C00006 + C00522 <=> C00005 + C00080 + C00966	( SL1344_0428 or SL1344_2535 )	-1000	1000	0	Pantothenate and CoA biosynthesis
R02473	(R)-Pantoate:beta-alanine ligase (AMP-forming)	C00002 + C00099 + C00522 <=> C00013 + C00020 + C00864	( SL1344_0182 )	-1000	1000	0	beta-Alanine metabolism
R02484	deoxyuridine:orthophosphate 2-deoxy-D-ribosyltransferase;	C00009 + C00526 <=> C00106 + C00672	( SL1344_4495 or SL1344_3922 or SL1344_4497 )	-1000	1000	0	Pyrimidine metabolism
R02485	deoxycytidine aminohydrolase	C00001 + C00881 -> C00526 + C01342	( SL1344_2160 )	0	1000	0
R02491	(3S)-citramalyl-CoA hydro-lyase (itaconyl-CoA-forming)	C01011 <=> C00001 + C00531	( SL1344_3093 )	-1000	1000	0	C5-Branched dibasic acid metabolism
R02493	ATP:pyridoxal 5'-phosphotransferase	C00002 + C00534 <=> C00008 + C00647	( SL1344_1382 or SL1344_2398 )	-1000	1000	0	Vitamin B6 metabolism
R02508		C00042 + C00542 <=> C00097 + C01118	( SL1344_4049 or SL1344_3135 )	-1000	1000	0
R02526	L-Arabinono-1,4-lactone lactonohydrolase	C00001 + C01114 <=> C00545	( SL1344_2626 )	-1000	1000	0	Ascorbate and aldarate metabolism
R02527	(R)-Lactaldehyde:NAD+ oxidoreductase	C00003 + C00937 <=> C00004 + C00080 + C00546	( SL1344_1072 )	-1000	1000	0	Pyruvate metabolism
R02528		C00005 + C00080 + C00546 -> C00006 + C05235	( SL1344_3138 )	0	1000	0	Propanoate metabolism
R02530	(R)-S-Lactoylglutathione methylglyoxal-lyase (isomerizing)	C03451 <=> C00051 + C00546	( SL1344_1367 )	-1000	1000	0	Pyruvate metabolism
R02531	Lactaldehyde:NAD+ 1-oxidoreductase	C00003 + C05999 <=> C00004 + C00080 + C00546	( SL1344_1223 )	-1000	1000	0
R02536	Phenylacetaldehyde:NAD+ oxidoreductase	C00001 + C00003 + C00601 <=> C00004 + C00080 + C07086	( SL1344_3103 )	-1000	1000	0	Phenylalanine metabolism
R02549	4-aminobutanal:NAD+ 1-oxidoreductase;	C00001 + C00003 + C00555 <=> C00004 + C00080 + C00334	( SL1344_1528 )	-1000	1000	0	Arginine and proline metabolism
R02556	Deoxyadenosine aminohydrolase	C00001 + C00559 <=> C05512 + C01342	( SL1344_1395 )	-1000	1000	0
R02557	Deoxyadenosine:orthophosphate ribosyltransferase	C00009 + C00559 <=> C00147 + C00672	( SL1344_4497 )	-1000	1000	0	Purine metabolism
R02558	(R)-Prunasin beta-D-glucohydrolase	C00001 + C00844 <=> C00031 + C00561	( SL1344_2144 or SL1344_3740 )	-1000	1000	0	Cyanoamino acid metabolism
R02565	p-cumic alcohol:NAD+ oxidoreductase	C00001 + C00003 + C00576 <=> C00004 + 2 C00080 + C00719	( SL1344_1041 or SL1344_1528 )	-1000	1000	0	Glycine, serine and threonine metabolism
R02566	p-Cumic alcohol:NADP+ oxidoreductase	C00001 + C00006 + C00576 <=> C00005 + 2 C00080 + C00719	( SL1344_1041 or SL1344_1528 )	-1000	1000	0	Glycine, serine and threonine metabolism
R02568	D-fructose 1-phosphate D-glyceraldehyde-3-phosphate-lyase	C01094 <=> C00111 + C00577	( SL1344_3044 or SL1344_3746 or SL1344_2118 or SL1344_4027 )	-1000	1000	0	Fructose and mannose metabolism
R02569	acetyl-CoA:enzyme N6-(dihydrolipoyl)lysine S-acetyltransferase	C00024 + C15973 <=> C00010 + C16255	( SL1344_0153 )	-1000	1000	0	Glycolysis / Gluconeogenesis
R02570	succinyl-CoA:enzyme N6-(dihydrolipoyl)lysine S-succinyltransferase	C00091 + C15973 <=> C00010 + C16254	( SL1344_0719 )	-1000	1000	0	Citrate cycle (TCA cycle)
R02571	Glutaryl-CoA:dihydrolipoamide S-succinyltransferase	C00527 + C15973 <=> C00010 + C06157	( SL1344_0719 )	-1000	1000	0	Lysine degradation
R02577	Propane-1,2-diol:NADP+ 1-oxidoreductase	C00006 + C00583 <=> C00005 + C00080 + C05999	( SL1344_1223 )	-1000	1000	0
R02596	Donor:hydrogen-peroxide oxidoreductase	C00590 <=> C15805	( SL1344_4056 )	-1000	1000	0	Phenylpropanoid biosynthesis
R02604	2-hydroxymuconate-semialdehyde formylhydrolase	C00058 + C00596 <=> C00001 + C00682	( SL1344_3055 )	-1000	1000	0	Benzoate degradation
R02619	3-sulfino-L-alanine:2-oxoglutarate aminotransferase	C00026 + C00606 <=> C00025 + C05527	( SL1344_0935 )	-1000	1000	0	Cysteine and methionine metabolism
R02630	protein-N(pi)-phosphohistidine:D-mannose 6-phosphotransferase	C00159 + C04261 <=> C00275 + C00615	( SL1344_0565 or SL1344_4468 or SL1344_0563 or SL1344_0562 or SL1344_1761 or SL1344_4469 )	-1000	1000	0	Fructose and mannose metabolism
R02631	protein-N(pi)-phosphohistidine:D-glucosamine 6-phosphotransferase	C00329 + C04261 -> C00352 + C00615	( SL1344_2742 or SL1344_0667 )	0	1000	0	Amino sugar and nucleotide sugar metabolism
R02637	3-Dehydro-L-gulonate:NAD+ 2-oxidoreductase	C00003 + C00618 <=> C00004 + C00080 + C04575	( SL1344_3633 )	-1000	1000	0	Pentose and glucuronate interconversions
R02639	3-Dehydro-L-gulonate:NADP+ 2-oxidoreductase	C00006 + C00618 <=> C00005 + C00080 + C04575	( SL1344_3633 )	-1000	1000	0	Pentose and glucuronate interconversions
R02649	ATP:N-acetyl-L-glutamate 5-phosphotransferase	C00002 + C00624 <=> C00008 + C04133	( SL1344_4072 )	-1000	1000	0	Arginine biosynthesis
R02656	Gentisate:oxygen 1,2-oxidoreductase (decyclizing)	C00007 + C00628 <=> C02167	( SL1344_2155 )	-1000	1000	0	Tyrosine metabolism
R02658	ATP:2-dehydro-D-gluconate 6-phosphate	C00002 + C06473 <=> C00008 + C01218	( SL1344_3224 )	-1000	1000	0	Pentose phosphate pathway
R02661	2-methylpropanoyl-CoA:(acceptor) 2,3-oxidoreductase	C00028 + C00630 <=> C00030 + C03460	( SL1344_1290 or SL1344_0833 or SL1344_0074 )	-1000	1000	0	Valine, leucine and isoleucine degradation
R02670		4 C00007 + 2 C00632 -> 2 C00027 + 2 C00080 + 2 C00704 + C05640	( SL1344_1253 or SL1344_4056 )	0	1000	0	Tryptophan metabolism
R02698	4-hydroxyphenylacetate,NADH:oxygen oxidoreductase (3-hydroxylating)	C00004 + C00007 + C00080 + C00642 <=> C00001 + C00003 + C01161	( SL1344_1038 or SL1344_1037 )	-1000	1000	0	Tyrosine metabolism
R02703	D-Mannitol-1-phosphate:NAD+ 5-oxidoreductase	C00003 + C00644 <=> C00004 + C00080 + C05345	( SL1344_3651 )	-1000	1000	0	Fructose and mannose metabolism
R02704	protein-N(pi)-phosphohistidine:mannitol 1-phosphotransferase	C00392 + C04261 -> C00615 + C00644	( SL1344_2313 or SL1344_3650 or SL1344_4318 or SL1344_3229 )	0	1000	0	Fructose and mannose metabolism
R02705	ATP:N-acyl-D-mannosamine 6-phosphotransferase	C00002 + C00645 <=> C00008 + C04257	( SL1344_3308 )	-1000	1000	0	Amino sugar and nucleotide sugar metabolism
R02718	D-Alanine:poly(ribitol phosphate) ligase (AMP-forming)	C00002 + C00133 + C00653 -> C00013 + C00020 + C04260	( SL1344_0576 )	0	1000	0	D-Alanine metabolism
R02719	xanthosine 5'-phosphate phosphohydrolase	C00001 + C00655 <=> C00009 + C01762	( SL1344_4054 or SL1344_0034 or SL1344_0487 or SL1344_4487 or SL1344_2906 )	-1000	1000	0	Purine metabolism
R02720	XTP pyrophosphohydrolase;	C00001 + C00700 -> C00013 + C00655	( SL1344_3078 )	0	1000	0	Purine metabolism
R02722	L-serine hydro-lyase [adding 1-C-(indol-3-yl)glycerol 3-phosphate; L-tryptophan and glyceraldehyde-3-phosphate-forming]	C00065 + C03506 <=> C00001 + C00078 + C00118	( SL1344_1658 or SL1344_1657 )	-1000	1000	0	Glycine, serine and threonine metabolism
R02728	beta-D-Glucose 1-phosphate 1,6-phosphomutase	C00663 <=> C01172	( SL1344_1257 or SL1344_2303 or SL1344_2805 or SL1344_3819 )	-1000	1000	0
R02735	LL-2,6-Diaminoheptanedioate 2-epimerase	C00666 <=> C00680	( SL1344_3901 )	-1000	1000	0	Lysine biosynthesis
R02736	beta-D-glucose-6-phosphate:NADP+ 1-oxoreductase	C00006 + C01172 <=> C00005 + C00080 + C01236	( SL1344_1820 )	-1000	1000	0	Pentose phosphate pathway
R02737	UDPglucose:D-glucose-6-phosphate 1-alpha-D-glucosyltransferase	C00029 + C00668 <=> C00015 + C00689	( SL1344_1862 )	-1000	1000	0	Starch and sucrose metabolism
R02738	protein-N(pi)-phosphohistidine:D-glucose 6-phosphotransferase	C00031 + C04261 -> C00615 + C00668	( SL1344_2742 or SL1344_1140 or SL1344_2396 )	0	1000	0	Glycolysis / Gluconeogenesis
R02739	alpha-D-Glucose 6-phosphate ketol-isomerase	C00668 <=> C01172	( SL1344_1224 or SL1344_4157 or SL1344_2741 )	-1000	1000	0	Glycolysis / Gluconeogenesis
R02740	alpha-D-Glucose 6-phosphate ketol-isomerase	C00668 <=> C05345	( SL1344_4157 or SL1344_2741 )	-1000	1000	0	Glycolysis / Gluconeogenesis
R02748	Deoxyinosine:orthophosphate ribosyltransferase	C00009 + C05512 <=> C00262 + C00672	( SL1344_4497 )	-1000	1000	0	Purine metabolism
R02749	2-deoxy-D-ribose 1-phosphate 1,5-phosphomutase	C00672 <=> C00673	( SL1344_4496 )	-1000	1000	0	Pentose phosphate pathway
R02750		C00008 + C00673 <=> C00002 + C01801	( SL1344_4015 or SL1344_3852 or SL1344_3759 or SL1344_3513 or SL1344_1316 )	-1000	1000	0	Pentose phosphate pathway
R02752	D-Glucarate hydro-lyase	C00818 <=> C00001 + C00679	( SL1344_2942 or SL1344_2941 )	-1000	1000	0	Ascorbate and aldarate metabolism
R02754	5-Dehydro-4-deoxy-D-glucarate tartronate-semialdehyde-lyase	C00679 <=> C00022 + C01146	( SL1344_3222 )	-1000	1000	0	Ascorbate and aldarate metabolism
R02762	2-hydroxymuconate semialdehyde:NAD+ 6-oxidoreductase	C00001 + C00003 + C00682 <=> C00004 + C00080 + C02501	( SL1344_1041 )	-1000	1000	0	Benzoate degradation
R02777	dTDP-beta-L-rhamnose:NADP+ 4-oxidoreductase;	C00006 + C03319 <=> C00005 + C00080 + C00688	( SL1344_2073 )	-1000	1000	0	Streptomycin biosynthesis
R02778	Trehalose-6-phosphate phosphohydrolase	C00001 + C00689 <=> C00009 + C01083	( SL1344_1863 )	-1000	1000	0	Starch and sucrose metabolism
R02780		C01083 + C04261 -> C00615 + C00689	( SL1344_4385 or SL1344_2396 )	0	1000	0	Starch and sucrose metabolism
R02782	2,4,6/3,5-Pentahydroxycyclohexanone hydro-lyase	C00691 <=> C00001 + C04287	( SL1344_4356 )	-1000	1000	0	Inositol phosphate metabolism
R02783	UDP-N-acetylmuramoyl-L-alanine:D-glutamate ligase(ADP-forming)	C00002 + C00217 + C01212 <=> C00008 + C00009 + C00692	( SL1344_0126 )	-1000	1000	0	D-Glutamine and D-glutamate metabolism
R02788	UDP-N-acetylmuramoyl-L-alanyl-D-glutamate:(L)-meso-2,6-diaminoheptanedioate gamma-ligase (ADP-forming);	C00002 + C00680 + C00692 -> C00008 + C00009 + C04877	( SL1344_0123 )	0	1000	0	Lysine biosynthesis
R02797	Taurocholate amidohydrolase	C00001 + C05122 <=> C00245 + C00695	( SL1344_1469 )	-1000	1000	0	Primary bile acid biosynthesis
R02855	(R)-Acetoin:NAD+ oxidoreductase	C00004 + C00080 + C00741 -> C00003 + C00810	( SL1344_2408 )	0	1000	0	Butanoate metabolism
R02864	S-Adenosyl-L-methionine:uroporphyrin-III C-methyltransferase	2 C00080 + C00748 <=> C05778 + C14818	( SL1344_3444 )	-1000	1000	0	Porphyrin and chlorophyll metabolism
R02869	S-adenosylmethioninamine:spermidine 3-aminopropyltransferase	C00315 + C01137 <=> C00170 + C00750	( SL1344_0167 )	-1000	1000	0	Cysteine and methionine metabolism
R02914	4,5-Dihydro-4-oxo-5-imidazolepropanoate hydro-lyase	C03680 <=> C00001 + C00785	( SL1344_0767 )	-1000	1000	0	Histidine metabolism
R02918	L-Tyrosine:tRNA(Tyr) ligase (AMP-forming)	C00002 + C00082 + C00787 -> C00013 + C00020 + C02839	( SL1344_1381 )	0	1000	0	Aminoacyl-tRNA biosynthesis
R02922	Creatinine iminohydrolase	C00001 + C00791 <=> C02565 + C01342	( SL1344_3306 )	-1000	1000	0
R02926	Melibiitol galactohydrolase	C00001 + C05399 <=> C00124 + C00794	( SL1344_4235 )	-1000	1000	0	Galactose metabolism
R02935	(S)-ureidoglycolate:NAD+ oxidoreductase	C00003 + C00603 <=> C00004 + C00080 + C00802	( SL1344_0521 or SL1344_3057 )	-1000	1000	0	Purine metabolism
R02936	(S)-Ureidoglycolate:NADP+ oxidoreductase	C00006 + C00603 <=> C00005 + C00080 + C00802	( SL1344_0521 or SL1344_3057 )	-1000	1000	0	Purine metabolism
R02946	(R,R)-Butane-2,3-diol:NAD+ oxidoreductase	C00003 + C03044 <=> C00004 + C00080 + C00810	( SL1344_2408 )	-1000	1000	0	Butanoate metabolism
R02952	phenylacrylic acid decarboxylase	C00811 -> C00011 + C05627	( SL1344_2900 or SL1344_2325 )	0	1000	0	Phenylpropanoid biosynthesis
R02964	NADH:menaquinone oxidoreductase	C00004 + C00080 + C00828 <=> C00003 + C05819	( SL1344_0086 or SL1344_3425 or SL1344_1058 or SL1344_4334 )	-1000	1000	0	Ubiquinone and other terpenoid-quinone biosynthesis
R02971	ATP:pantothenate 4'-phosphotransferase	C00002 + C00831 -> C00008 + C01134	( SL1344_4083 )	0	1000	0	Pantothenate and CoA biosynthesis
R02984	dTDPglucose 4-epimerase	C00842 <=> C02097	( SL1344_0753 )	-1000	1000	0
R02985	amygdalin beta-glucosidase	C00031 + C00844 <=> C00001 + C08325	( SL1344_2144 or SL1344_3740 )	-1000	1000	0	Cyanoamino acid metabolism
R03004	Deamino-NAD+ nucleotidohydrolase	C00001 + C00857 <=> C00020 + C01185	( SL1344_2933 or SL1344_4105 )	-1000	1000	0	Nicotinate and nicotinamide metabolism
R03005	ATP:nicotinamide-nucleotide adenylyltransferase	C00002 + C01185 <=> C00013 + C00857	( SL1344_0633 or SL1344_4507 )	-1000	1000	0	Nicotinate and nicotinamide metabolism
R03012	L-Histidinol:NAD+ oxidoreductase	C00003 + C00860 <=> C00004 + C00080 + C01929	( SL1344_2049 )	-1000	1000	0	Histidine metabolism
R03013	L-histidinol-phosphate phosphohydrolase	C00001 + C01100 <=> C00009 + C00860	( SL1344_2051 or SL1344_1073 )	-1000	1000	0	Histidine metabolism
R03014	ATP:L-rhamnulose 1-phosphotransferase	C00002 + C00861 <=> C00008 + C01131	( SL1344_3996 )	-1000	1000	0	Fructose and mannose metabolism
R03018	ATP:pantothenate 4'-phosphotransferase	C00002 + C00864 <=> C00008 + C03492	( SL1344_4083 )	-1000	1000	0	Pantothenate and CoA biosynthesis
R03024	4-nitrophenyl phosphate phosphohydrolase	C00001 + C03360 <=> C00009 + C00870	( SL1344_0663 )	-1000	1000	0	Aminobenzoate degradation
R03025	Hydrogen:Coenzyme F420 oxidoreductase	C00282 + C00876 <=> C01080	( SL1344_3120 )	-1000	1000	0	Methane metabolism
R03026	(S)-3-hydroxybutanoyl-CoA hydro-lyase	C01144 <=> C00001 + C00877	( SL1344_3936 or SL1344_2357 )	-1000	1000	0	Fatty acid degradation
R03033	D-galactonate hydro-lyase	C00880 <=> C00001 + C01216	( SL1344_3794 or SL1344_2242 or SL1344_3800 )	-1000	1000	0	Galactose metabolism
R03035	ATP:pantetheine-4'-phosphate adenylyltransferase	C00002 + C01134 <=> C00013 + C00882	( SL1344_3691 )	-1000	1000	0	Pantothenate and CoA biosynthesis
R03036	Dephospho-CoA nucleotidohydrolase	C00001 + C00882 <=> C00020 + C01134	( SL1344_2933 )	-1000	1000	0	Pantothenate and CoA biosynthesis
R03037	Isochorismate pyruvate-hydrolase	C00001 + C00885 <=> C00022 + C04171	( SL1344_0585 )	-1000	1000	0	Biosynthesis of siderophore group nonribosomal peptides
R03038	L-Alanine:tRNA(Ala) ligase (AMP-forming)	C00002 + C00041 + C01635 -> C00013 + C00020 + C00886	( SL1344_2807 )	0	1000	0	Aminoacyl-tRNA biosynthesis
R03045	3-Hydroxypropionyl-CoA hydro-lyase	C05668 <=> C00001 + C00894	( SL1344_3936 or SL1344_2357 )	-1000	1000	0	beta-Alanine metabolism
R03050	2-Acetolactate pyruvate-lyase (carboxylating)	C00068 + C00900 <=> C00022 + C05125	( SL1344_3861 or SL1344_3762 or SL1344_0116 or SL1344_0117 )	-1000	1000	0
R03051	2,3-Dihydroxy-3-methylbutanoate:NADP+ oxidoreductase (isomerizing)	C00005 + C00080 + C00900 -> C00006 + C04039	( SL1344_3869 )	0	1000	0	Pantothenate and CoA biosynthesis
R03066	6-(hydroxymethyl)-7,8-dihydropterin:4-aminobenzoate 2-amino-4-hydroxydihydropteridine-6-methenyltransferase	C00568 + C01300 <=> C00001 + C00921	( SL1344_3266 or SL1344_P3_0001 )	-1000	1000	0	Folate biosynthesis
R03067	2-amino-4-hydroxy-6-hydroxymethyl-7,8-dihydropteridine-diphosphate:4-aminobenzoate 2-amino-4-hydroxydihydropteridine-6-methenyltransferase	C00568 + C04807 <=> C00013 + C00921	( SL1344_3266 or SL1344_P3_0001 )	-1000	1000	0	Folate biosynthesis
R03083	2-Dehydro-3-deoxy-D-arabino-heptonate 7-phosphate phosphate-lyase (cyclyzing)	C04691 <=> C00009 + C00944	( SL1344_3453 )	-1000	1000	0	Phenylalanine, tyrosine and tryptophan biosynthesis
R03084	3-Dehydroquinate hydro-lyase	C00944 <=> C00001 + C02637	( SL1344_1292 )	-1000	1000	0	Phenylalanine, tyrosine and tryptophan biosynthesis
R03093	3-Indoleacetonitrile aminohydrolase	2 C00001 + C02938 -> C00954 + C01342	( SL1344_0619 or SL1344_0304 )	0	1000	0
R03105	3-Mercaptopyruvate:cyanide sulfurtransferase	C00094 + C00957 <=> C00022 + C00320	( SL1344_2495 )	-1000	1000	0	Cysteine and methionine metabolism
R03106	3-mercaptopyruvate:cyanide sulfurtransferase	C00957 + C01326 <=> C00022 + C01755	( SL1344_2495 )	-1000	1000	0
R03122	Cyclomaltodextrin dextrin-hydrolase (decyclizing)	C00001 + C00973 -> C01935	( SL1344_0396 )	0	1000	0	Starch and sucrose metabolism
R03132	O3-acetyl-L-serine acetate-lyase (adding hydrogen sulfide)	C00320 + C00979 -> C00033 + C05824	( SL1344_2393 or SL1344_2403 )	0	1000	0	Cysteine and methionine metabolism
R03145	pyruvate:ubiquinone oxidoreductase	C00001 + C00022 + C00399 -> C00011 + C00033 + C00390	( SL1344_0874 )	0	1000	0	Pyruvate metabolism
R03163	L-fucose aldose-ketose-isomerase	C01019 <=> C01721	( SL1344_2956 )	-1000	1000	0	Fructose and mannose metabolism
R03165	Hydroxymethylbilane hydro-lyase(cyclizing)	C01024 <=> C00001 + C01051	( SL1344_3892 )	-1000	1000	0	Porphyrin and chlorophyll metabolism
R03172	(S)-2-methylbutanoyl-CoA:acceptor 2,3-oxidoreductase	C00028 + C15980 <=> C00030 + C03345	( SL1344_1290 or SL1344_0833 or SL1344_0074 )	-1000	1000	0	Valine, leucine and isoleucine degradation
R03181	4-Maleylacetoacetate cis-trans-isomerase	C01036 <=> C01061	( SL1344_2153 )	-1000	1000	0	Tyrosine metabolism
R03182	7,8-Diaminononanoate:carbon-dioxide cyclo-ligase	C00002 + C00011 + C01037 <=> C00008 + C00009 + C01909	( SL1344_0774 or SL1344_1419 )	-1000	1000	0	Biotin metabolism
R03191	UDP-N-acetylmuramate:NADP+ oxidoreductase	C00003 + C01050 <=> C00004 + C00080 + C04631	( SL1344_4081 )	-1000	1000	0	Amino sugar and nucleotide sugar metabolism
R03192	UDP-N-acetylmuramate:NADP+ oxidoreductase	C00006 + C01050 <=> C00005 + C00080 + C04631	( SL1344_4081 )	-1000	1000	0	Amino sugar and nucleotide sugar metabolism
R03193	UDP-N-acetylmuramate:L-alanine ligase (ADP-forming)	C00002 + C00041 + C01050 <=> C00008 + C00009 + C01212	( SL1344_0129 )	-1000	1000	0	D-Glutamine and D-glutamate metabolism
R03194	S-adenosyl-L-methionine:uroporphyrin-III C-methyltransferase	2 C00019 + C01051 <=> 2 C00021 + C02463	( SL1344_3444 or SL1344_3891 )	-1000	1000	0	Porphyrin and chlorophyll metabolism
R03197	Uroporphyrinogen-III carboxy-lyase	C01051 <=> 4 C00011 + C03263	( SL1344_4106 )	-1000	1000	0	Porphyrin and chlorophyll metabolism
R03210	6-Carboxyhexanoyl-CoA:L-alanine C-carboxyhexanoyltransferase (decarboxylating)	C00041 + C01063 <=> C00010 + C00011 + C01092	( SL1344_0772 )	-1000	1000	0	Biotin metabolism
R03217	O-Acetyl-L-homoserine succinate-lyase (adding cysteine)	C00097 + C01077 <=> C00033 + C02291	( SL1344_4049 or SL1344_3135 )	-1000	1000	0	Cysteine and methionine metabolism
R03220	Coproporphyrinogen:oxygen oxidoreductase(decarboxylating)	C00007 + C03263 <=> 2 C00001 + 2 C00011 + C01079	( SL1344_2414 )	-1000	1000	0	Porphyrin and chlorophyll metabolism
R03223	2-methyl-4-amino-5-hydroxymethylpyrimidine-diphosphate:4-methyl-5-(2-phosphoethyl)-thiazole 2-methyl-4-aminopyridine-5-methenyltransferase	C04327 + C04752 <=> C00013 + C01081	( SL1344_4102 )	-1000	1000	0	Thiamine metabolism
R03231	S-Adenosyl-L-methionine:8-amino-7-oxononanoate aminotransferase	C00019 + C01092 <=> C01037 + C04425	( SL1344_0770 )	-1000	1000	0	Biotin metabolism
R03232	protein-N(pi)-phosphohistidine:D-fructose 1-phosphotransferase	C00095 + C04261 <=> C00615 + C01094	( SL1344_1759 or SL1344_1761 or SL1344_2181 or SL1344_3825 or SL1344_2183 or SL1344_3228 or SL1344_2395 or SL1344_4060 or SL1344_4061 )	-1000	1000	0	Fructose and mannose metabolism
R03236	ATP:D-tagatose-6-phosphate 1-phosphotransferase	C00002 + C01097 <=> C00008 + C03785	( SL1344_4011 or SL1344_2182 or SL1344_1261 or SL1344_3227 )	-1000	1000	0	Galactose metabolism
R03237	CTP:D-tagatose 6-phosphate 1-phosphotransferase	C00063 + C01097 <=> C00112 + C03785	( SL1344_4011 or SL1344_1261 or SL1344_3227 )	-1000	1000	0	Galactose metabolism
R03238	UTP:D-tagatose 6-phosphate 1-phosphotransferase	C00075 + C01097 <=> C00015 + C03785	( SL1344_4011 or SL1344_1261 or SL1344_3227 )	-1000	1000	0	Galactose metabolism
R03239	ITP:D-tagatose 6-phosphate 1-phosphotransferase	C00081 + C01097 <=> C00104 + C03785	( SL1344_4011 or SL1344_1261 or SL1344_3227 )	-1000	1000	0	Galactose metabolism
R03241	ATP:L-fuculose 1-phosphotransferase	C00002 + C01721 <=> C00008 + C01099	( SL1344_2957 )	-1000	1000	0	Fructose and mannose metabolism
R03243	5-Amino-2-oxopentanoate:2-oxoglutarate aminotransferase	C00026 + C01100 <=> C00025 + C01267	( SL1344_2050 )	-1000	1000	0	Histidine metabolism
R03244	L-ribulose-5-phosphate 3-epimerase;	C01101 <=> C03291	( SL1344_4320 or SL1344_3641 )	-1000	1000	0	Pentose and glucuronate interconversions
R03254	phosphoenolpyruvate:D-arabinose-5-phosphate C-(1-carboxyvinyl)transferase (phosphate-hydrolysing, 2-carboxy-2-oxoethyl-forming);	C00009 + C04478 <=> C00001 + C00074 + C01112	( SL1344_1700 )	-1000	1000	0	Lipopolysaccharide biosynthesis
R03260	O-Succinyl-L-homoserine succinate-lyase (adding cysteine)	C00097 + C01118 <=> C00042 + C02291	( SL1344_4049 or SL1344_3135 )	-1000	1000	0	Cysteine and methionine metabolism
R03269	N-[(R)-4'-Phosphopantothenoyl]-L-cysteine carboxy-lyase	C04352 <=> C00011 + C01134	( SL1344_3696 )	-1000	1000	0	Pantothenate and CoA biosynthesis
R03270		C05125 + C15972 <=> C00068 + C16255	( SL1344_0152 )	-1000	1000	0	Glycolysis / Gluconeogenesis
R03276	(S)-3-Hydroxybutanoyl-CoA 3-epimerase	C01144 <=> C03561	( SL1344_3936 or SL1344_2357 )	-1000	1000	0	Fatty acid degradation
R03277		C00022 + C01146 <=> C03921	( SL1344_3222 )	-1000	1000	0	Ascorbate and aldarate metabolism
R03291	trans-4-Hydroxy-L-proline:NAD+ 5-oxidoreductase	C00003 + C01157 <=> C00004 + C00080 + C04281	( SL1344_0381 )	-1000	1000	0	Arginine and proline metabolism
R03293	trans-4-Hydroxy-L-proline:NADP+ 5-oxidoreductase	C00006 + C01157 <=> C00005 + C00080 + C04281	( SL1344_0381 )	-1000	1000	0	Arginine and proline metabolism
R03299	3-Hydroxyphenylacetate,NADH:oxygen oxidoreductase (3-hydroxylating)	C00004 + C00007 + C00080 + C05593 -> C00001 + C00003 + C01161	( SL1344_1038 or SL1344_1037 )	0	1000	0	Tyrosine metabolism
R03303	3,4-Dihydroxyphenylacetate:oxygen 2,3-oxidoreductase (decyclizing)	C00007 + C01161 <=> C04642	( SL1344_1042 )	-1000	1000	0	Tyrosine metabolism
R03313	L-glutamate-5-semialdehyde:NADP+ 5-oxidoreductase (phosphorylating)	C00006 + C00009 + C01165 <=> C00005 + C00080 + C03287	( SL1344_0318 )	-1000	1000	0	Arginine and proline metabolism
R03316		C05381 + C15972 -> C00068 + C16254	( SL1344_0718 )	0	1000	0	Citrate cycle (TCA cycle)
R03317	UDP-N-acetyl-alpha-D-mannosamine:NAD+ 6-oxidoreductase	C00001 + 2 C00003 + C01170 -> 2 C00004 + 2 C00080 + C06240	( SL1344_3880 )	0	1000	0	Amino sugar and nucleotide sugar metabolism
R03321	beta-D-Glucose 6-phosphate ketol-isomerase	C01172 <=> C05345	( SL1344_4157 or SL1344_2741 )	-1000	1000	0	Glycolysis / Gluconeogenesis
R03346	nicotinate D-ribonucleotide phosphohydrolase	C00001 + C01185 -> C00009 + C05841	( SL1344_4054 or SL1344_0034 or SL1344_0487 or SL1344_4487 or SL1344_2906 )	0	1000	0	Nicotinate and nicotinamide metabolism
R03348	Nicotinate-nucleotide:pyrophosphate phosphoribosyltransferase (carboxylating)	C00011 + C00013 + C01185 <=> C00119 + C03722	( SL1344_0145 )	-1000	1000	0	Nicotinate and nicotinamide metabolism
R03350	3-Deoxy-D-manno-octulosonate-8-phosphate 8-phosphohydrolase	C00001 + C04478 <=> C00009 + C01187	( SL1344_3288 )	-1000	1000	0	Lipopolysaccharide biosynthesis
R03351	CTP:3-deoxy-D-manno-octulosonate cytidylyltransferase	C00063 + C01187 <=> C00013 + C04121	( SL1344_0925 )	-1000	1000	0	Lipopolysaccharide biosynthesis
R03367		C01197 -> C00011 + C06224	( SL1344_2900 or SL1344_2325 )	0	1000	0	Phenylpropanoid biosynthesis
R03387	ATP:2-dehydro-3-deoxy-D-galactonate 6-phosphotransferase	C00002 + C01216 <=> C00008 + C01286	( SL1344_3224 or SL1344_3796 )	-1000	1000	0	Galactose metabolism
R03391	CDP-4-dehydro-3,6-dideoxy-D-glucose:NAD+ 3-oxydoreductase	C00004 + C00080 + C01219 -> C00001 + C00003 + C04297	( SL1344_2070 or SL1344_2067 )	0	1000	0	Amino sugar and nucleotide sugar metabolism
R03392	CDP-4-dehydro-3,6-dideoxy-D-glucose:NADP+ 3-oxydoreductase	C00005 + C00080 + C01219 -> C00001 + C00006 + C04297	( SL1344_2070 or SL1344_2067 )	0	1000	0	Amino sugar and nucleotide sugar metabolism
R03409	guanosine 3'-diphosphate 5'-triphosphate 5'-phosphohydrolase	C00001 + C04494 <=> C00009 + C01228	( SL1344_2465 or SL1344_3873 )	-1000	1000	0	Purine metabolism
R03425	glycine:lipoylprotein oxidoreductase (decarboxylating and acceptor-aminomethylating)	C00037 + C02051 <=> C00011 + C01242	( SL1344_3029 )	-1000	1000	0	Glycine, serine and threonine metabolism
R03443	N-acetyl-L-glutamate-5-semialdehyde:NADP+ 5-oxidoreductase (phosphrylating)	C00006 + C00009 + C01250 <=> C00005 + C00080 + C04133	( SL1344_4071 )	-1000	1000	0	Arginine biosynthesis
R03457	D-erythro-1-(Imidazol-4-yl)glycerol 3-phosphate hydro-lyase	C04666 <=> C00001 + C01267	( SL1344_2051 )	-1000	1000	0	Histidine metabolism
R03458	5-amino-6-(5-phosphoribitylamino)uracil:NADP+ 1'-oxidoreductase	C00006 + C04454 <=> C00005 + C00080 + C01268	( SL1344_0410 )	-1000	1000	0	Riboflavin metabolism
R03459	2,5-Diamino-6-hydroxy-4-(5-phosphoribosylamino)-pyrimidine 2-aminohydrolase	C00001 + C01304 <=> C01268 + C01342	( SL1344_0410 )	-1000	1000	0
R03460	Phosphoenolpyruvate:3-phosphoshikimate 5-O-(1-carboxyvinyl)-transferase	C00074 + C03175 <=> C00009 + C01269	( SL1344_0915 )	-1000	1000	0	Phenylalanine, tyrosine and tryptophan biosynthesis
R03471	ATP:4-amino-5-hydroxymethyl-2-methylpyrimidine 5-phosphotransferase	C00002 + C01279 <=> C00008 + C04556	( SL1344_2123 )	-1000	1000	0	Thiamine metabolism
R03472	5-amino-1-(5-phospho-D-ribosyl)imidazole formate-lyase (decarboxylating, 4-amino-2-methyl-5-phosphomethylpyrimidine-forming)	C00019 + C03373 <=> C00058 + C00073 + C00237 + C04556 + C05198	( SL1344_4103 )	-1000	1000	0	Thiamine metabolism
R03503	ATP:6-hydroxymethyl-7,8-dihydropterin 6'-diphosphotransferase	C00002 + C01300 <=> C00020 + C04807	( SL1344_0184 )	-1000	1000	0	Folate biosynthesis
R03504	7,8-dihydroneopterin glycolaldehyde-lyase [6-(hydroxymethyl)-7,8-dihydropterin-forming]	C04874 <=> C00266 + C01300	( SL1344_3179 )	-1000	1000	0	Folate biosynthesis
R03508	1-(2-Carboxyphenylamino)-1-deoxy-D-ribulose-5-phosphate carboxy-lyase(cyclizing)	C01302 <=> C00001 + C00011 + C03506	( SL1344_1656 )	-1000	1000	0	Phenylalanine, tyrosine and tryptophan biosynthesis
R03509	N-(5-Phospho-beta-D-ribosyl)anthranilate ketol-isomerase	C04302 <=> C01302	( SL1344_1656 )	-1000	1000	0	Phenylalanine, tyrosine and tryptophan biosynthesis
R03522	RX:glutathione R-transferase	C00051 + C01322 -> C00462 + C02320	( SL1344_1383 )	0	1000	0	Glutathione metabolism
R03527	D-Glucoside glucohydrolase	C00001 + C00963 -> C00031 + C01335	( SL1344_2144 or SL1344_3740 )	0	1000	0	Starch and sucrose metabolism
R03530	ATP:dIDP phosphotransferase	C00002 + C01344 <=> C00008 + C01345	( SL1344_2488 )	-1000	1000	0	Purine metabolism
R03531	2'-Deoxyinosine-5'-triphosphate pyrophosphohydrolase;	C00001 + C01345 -> C00013 + C06196	( SL1344_3078 )	0	1000	0	Purine metabolism
R03534	2-Hydroxyglutarate:(acceptor) 2-oxidoreductase	C00026 + C01352 -> C00016 + C02630	( SL1344_2774 )	0	1000	0	Butanoate metabolism
R03537	2',3'-Cyclic AMP 3'-nucleotidohydrolase	C00001 + C02353 -> C01367	( SL1344_4336 )	0	1000	0	Purine metabolism
R03538	2',3'-Cyclic UMP 3'-nucleotidohydrolase	C00001 + C02355 -> C01368	( SL1344_4336 )	0	1000	0	Pyrimidine metabolism
R03542	alpha-Aminopropiononitrile aminohydrolase	2 C00001 + C05714 -> C01401 + C01342	( SL1344_0619 or SL1344_0304 )	0	1000	0
R03576	ATP:D-allose 6-phosphotransferase	C00002 + C01487 <=> C00008 + C02962	( SL1344_0664 )	-1000	1000	0	Fructose and mannose metabolism
R03595	ATP:selenide, water phosphotransferase	C00001 + C00002 + C01528 <=> C00009 + C00020 + C05172	( SL1344_1232 )	-1000	1000	0	Selenocompound metabolism
R03596	Hydrogen selenide:NADP+ oxidoreductase	3 C00001 + 3 C00006 + C01528 -> 3 C00005 + 5 C00080 + C05684	( SL1344_0896 or SL1344_0597 )	0	1000	0	Selenocompound metabolism
R03599	L-selenocysteine selenide-lyase (L-alanine-forming)	C00030 + C05688 <=> C00028 + C00041 + C01528	( SL1344_1307 or SL1344_2964 )	-1000	1000	0	Selenocompound metabolism
R03601	O3-Acetyl-L-serine acetate-lyase (adding hydrogen sulfide)	C00979 + C01528 <=> C00033 + C05688	( SL1344_2393 or SL1344_2403 or SL1344_0452 )	-1000	1000	0
R03634		C00001 + C01613 -> C00124 + C00492	( SL1344_4235 )	0	1000	0	Galactose metabolism
R03643	NADH:(quinone-acceptor) oxidoreductase	C00004 + C00080 + C01628 <=> C00003 + C05850	( SL1344_0086 or SL1344_3425 or SL1344_1058 or SL1344_4334 )	-1000	1000	0
R03646	L-Arginine:tRNA(Arg) ligase (AMP-forming)	C00002 + C00062 + C01636 -> C00013 + C00020 + C02163	( SL1344_1844 )	0	1000	0	Aminoacyl-tRNA biosynthesis
R03648	L-Asparagine:tRNA(Asn) ligase (AMP-forming)	C00002 + C00152 + C01637 -> C00013 + C00020 + C03402	( SL1344_0937 )	0	1000	0	Aminoacyl-tRNA biosynthesis
R03650	L-Cysteine:tRNA(Cys) ligase (AMP-forming)	C00002 + C00097 + C01639 -> C00013 + C00020 + C03125	( SL1344_0530 )	0	1000	0	Aminoacyl-tRNA biosynthesis
R03651	L-Glutamate:tRNA(Gln) ligase (AMP-forming)	C00002 + C00025 + C01640 <=> C00013 + C00020 + C06112	( SL1344_2381 )	-1000	1000	0	Aminoacyl-tRNA biosynthesis
R03652	L-Glutamine:tRNA(Gln) ligase (AMP-forming)	C00002 + C00064 + C01640 <=> C00013 + C00020 + C02282	( SL1344_0668 )	-1000	1000	0	Aminoacyl-tRNA biosynthesis
R03654	glycine:tRNA(Gly) ligase (AMP-forming)	C00002 + C00037 + C01642 -> C00013 + C00020 + C02412	( SL1344_3621 or SL1344_3620 )	0	1000	0	Aminoacyl-tRNA biosynthesis
R03655	L-Histidine:tRNA(His) ligase (AMP-forming)	C00002 + C00135 + C01643 -> C00013 + C00020 + C02988	( SL1344_2484 )	0	1000	0	Aminoacyl-tRNA biosynthesis
R03656	L-Isoleucine:tRNA(Ile) ligase (AMP-forming)	C00002 + C00407 + C01644 -> C00013 + C00020 + C03127	( SL1344_0047 )	0	1000	0	Aminoacyl-tRNA biosynthesis
R03657	L-Leucine:tRNA(Leu) ligase (AMP-forming)	C00002 + C00123 + C01645 -> C00013 + C00020 + C02047	( SL1344_0636 )	0	1000	0	Aminoacyl-tRNA biosynthesis
R03658	L-lysine:tRNALys ligase (AMP-forming)	C00002 + C00047 + C01646 -> C00013 + C00020 + C01931	( SL1344_3016 )	0	1000	0	Aminoacyl-tRNA biosynthesis
R03659	L-Methionine:tRNAMet ligase (AMP-forming)	C00002 + C00073 + C01647 -> C00013 + C00020 + C02430	( SL1344_2132 )	0	1000	0	Aminoacyl-tRNA biosynthesis
R03660	L-Phenylalanine:tRNA(Ala) ligase (AMP-forming)	C00002 + C00079 + C01648 -> C00013 + C00020 + C03511	( SL1344_1271 or SL1344_1272 )	0	1000	0	Aminoacyl-tRNA biosynthesis
R03661	L-proline:tRNA(Pro) ligase (AMP-forming)	C00002 + C00148 + C01649 -> C00013 + C00020 + C02702	( SL1344_0243 )	0	1000	0	Aminoacyl-tRNA biosynthesis
R03662	L-Serine:tRNA(Ser) ligase (AMP-forming)	C00002 + C00065 + C01650 -> C00013 + C00020 + C02553	( SL1344_0901 )	0	1000	0	Aminoacyl-tRNA biosynthesis
R03663	L-Threonine:tRNA(Thr) ligase (AMP-forming)	C00002 + C00188 + C01651 -> C00013 + C00020 + C02992	( SL1344_1267 )	0	1000	0	Aminoacyl-tRNA biosynthesis
R03664	L-Tryptophan -tRNA(Trp) ligase (AMP-forming)	C00002 + C00078 + C01652 -> C00013 + C00020 + C03512	( SL1344_3448 or SL1344_4438 )	0	1000	0	Aminoacyl-tRNA biosynthesis
R03665	L-Valine:tRNAVal ligase (AMP-forming)	C00002 + C00183 + C01653 -> C00013 + C00020 + C02554	( SL1344_4405 )	0	1000	0	Aminoacyl-tRNA biosynthesis
R03707	(S,S)-Butane-2,3-diol:NAD+ oxidoreductase	C00003 + C03046 <=> C00004 + C00080 + C01769	( SL1344_2408 )	-1000	1000	0	Butanoate metabolism
R03774	L-Rhamnonate hydro-lyase	C01934 <=> C00001 + C03979	( SL1344_2260 )	-1000	1000	0	Fructose and mannose metabolism
R03777	octanoyl-CoA:electron-transfer flavoprotein 2-oxidoreductase	C00016 + C01944 <=> C01352 + C05276	( SL1344_1290 or SL1344_0833 or SL1344_0074 or SL1344_0305 )	-1000	1000	0	Fatty acid degradation
R03778	Octanoyl-CoA:acetyl-CoA C-acyltransferase	C00024 + C01944 <=> C00010 + C05265	( SL1344_2997 or SL1344_3935 or SL1344_2358 )	-1000	1000	0	Fatty acid elongation
R03789	tRNA-guanosine34:queuine tRNA-D-ribosyltransferase	C01449 + C01977 <=> C00242 + C01978	( SL1344_0400 )	-1000	1000	0
R03791	mandelate racemase	C01984 <=> C01983	( SL1344_3662 )	-1000	1000	0	Aminobenzoate degradation
R03813	L-leucyl-tRNA(Leu):protein leucyltransferase	C00017 + C02047 <=> C01645 + C02429	( SL1344_0893 )	-1000	1000	0
R03815	dihydrolipoylprotein:NAD+ oxidoreductase	C00003 + C02972 -> C00004 + C00080 + C02051	( SL1344_0154 or SL1344_0552 )	0	1000	0	Glycine, serine and threonine metabolism
R03816	NADH:phylloquinone oxidoreductase	C00004 + C00080 + C02059 <=> C00003 + C03313	( SL1344_0086 or SL1344_3425 or SL1344_1058 or SL1344_4334 )	-1000	1000	0	Ubiquinone and other terpenoid-quinone biosynthesis
R03857	lauroyl-CoA:electron-transfer flavoprotein 2,3-oxidoreductase	C00016 + C01832 <=> C01352 + C03221	( SL1344_1290 or SL1344_0833 or SL1344_0074 or SL1344_0305 )	-1000	1000	0	Fatty acid degradation
R03858	Lauroyl-CoA:acetyl-CoA C-acyltransferase	C00024 + C01832 <=> C00010 + C05261	( SL1344_2997 or SL1344_3935 or SL1344_2358 )	-1000	1000	0	Fatty acid elongation
R03867	(5-Glutamyl)-peptide:amino-acid 5-glutamyltransferase	C00045 + C02166 <=> C03363 + C05951	( SL1344_3517 )	-1000	1000	0
R03868	3-Maleylpyruvate cis-trans-isomerase	C02167 <=> C02514	( SL1344_2153 )	-1000	1000	0	Tyrosine metabolism
R03889	2-Aminomuconate semialdehyde:NAD+ 6-oxidoreductase	C00001 + C00003 + C03824 <=> C00004 + C00080 + C02220	( SL1344_1041 )	-1000	1000	0	Tryptophan metabolism
R03893	4-Carboxymethylenebut-2-en-4-olide lactonohydrolase	C00001 + C04431 <=> C02222	( SL1344_3921 )	-1000	1000	0	Chlorocyclohexane and chlorobenzene degradation
R03896	(R)-2-Methylmalate hydro-lyase (2-methylmaleate-forming)	C02612 <=> C00001 + C02226	( SL1344_0111 or SL1344_0324 or SL1344_0110 or SL1344_0325 )	-1000	1000	0	Valine, leucine and isoleucine biosynthesis
R03898	2-methylmaleate hydratase;	C00001 + C02226 <=> C06032	( SL1344_0111 or SL1344_0324 or SL1344_0110 or SL1344_0325 )	-1000	1000	0	Valine, leucine and isoleucine biosynthesis
R03905	Glu-tRNA(Gln):L-glutamine amido-ligase(ADP-forming)	C00008 + C00009 + C00025 + C02282 <=> C00001 + C00002 + C00064 + C06112	( SL1344_1229 )	-1000	1000	0	Aminoacyl-tRNA biosynthesis
R03916	(5-glutamyl)-peptide:amino-acid 5-glutamyltransferase	C00001 + C02320 -> C00025 + C05729	( SL1344_3517 )	0	1000	0	Glutathione metabolism
R03919	Donor:hydrogen-peroxide oxidoreductase	C02325 <=> C15806	( SL1344_4056 )	-1000	1000	0	Phenylpropanoid biosynthesis
R03929	2',3'-Cyclic CMP 3'-nucleotidohydrolase	C00001 + C02354 -> C05822	( SL1344_4336 )	0	1000	0	Pyrimidine metabolism
R03940	10-Formyltetrahydrofolate:L-methionyl-tRNA N-formyltransferase	C00234 + C02430 <=> C00101 + C03294	( SL1344_3374 )	-1000	1000	0	One carbon pool by folate
R03947	S-Adenosyl-L-methionine:uroporphyrin-III C-methyltransferase	C00003 + C02463 <=> C00004 + C00080 + C05778	( SL1344_3444 )	-1000	1000	0	Porphyrin and chlorophyll metabolism
R03948	S-adenosyl-L-methionine:precorrin-4 C20-methyltransferase	C00019 + C02463 <=> C00021 + C00080 + C05772	( SL1344_2000 )	-1000	1000	0	Porphyrin and chlorophyll metabolism
R03968	2-Isopropylmalate hydro-lyase	C02504 <=> C00001 + C02631	( SL1344_0111 or SL1344_0324 or SL1344_0110 or SL1344_0325 )	-1000	1000	0	Valine, leucine and isoleucine biosynthesis
R03970	(5-glutamyl)-peptide:amino-acid 5-glutamyltransferase	C00025 + C02512 -> C00001 + C05711	( SL1344_3517 )	0	1000	0	Cyanoamino acid metabolism
R03971	gamma-glutamyl-beta-aminopropiononitrile amidohydrolase	C00025 + C05670 -> C00001 + C06114	( SL1344_3517 )	0	1000	0	Cyanoamino acid metabolism
R03975	Glycochenodeoxycholate amidohydrolase	C00001 + C05466 -> C00037 + C02528	( SL1344_1469 )	0	1000	0	Primary bile acid biosynthesis
R03977	chenodeoxycholoyltaurine amidohydrolase	C00001 + C05465 -> C00245 + C02528	( SL1344_1469 )	0	1000	0	Primary bile acid biosynthesis
R03980	Estrone 3-sulfate sulfohydrolase	C00001 + C02538 -> C00059 + C00468	( SL1344_3096 )	0	1000	0	Steroid hormone biosynthesis
R03982	Pentachlorophenol,NADPH:oxygen oxidoreductase (hydroxylating, dechloronating)	C00005 + C00007 + C00080 + C02575 <=> C00001 + C00006 + C00698 + C18933	( SL1344_1475 )	-1000	1000	0	Chlorocyclohexane and chlorobenzene degradation
R03990	tetradecanoyl-CoA:electron-transfer flavoprotein 2,3-oxidoreductase	C00016 + C02593 <=> C01352 + C05273	( SL1344_1290 or SL1344_0833 or SL1344_0074 or SL1344_0305 )	-1000	1000	0	Fatty acid degradation
R03991	myristoyl-CoA:acetylCoA C-myristoyltransferase	C00024 + C02593 <=> C00010 + C05259	( SL1344_2997 or SL1344_3935 or SL1344_2358 )	-1000	1000	0	Fatty acid elongation
R04001	3-Isopropylmalate hydro-lyase	C04411 <=> C00001 + C02631	( SL1344_0111 or SL1344_0324 or SL1344_0110 or SL1344_0325 )	-1000	1000	0	Valine, leucine and isoleucine biosynthesis
R04007	Donor:hydrogen-peroxide oxidoreductase	C02646 <=> C15804	( SL1344_4056 )	-1000	1000	0	Phenylpropanoid biosynthesis
R04019	Digalactosylceramide galactohydrolase	C00001 + C06126 -> C00124 + C02686	( SL1344_4235 )	0	1000	0	Sphingolipid metabolism
R04030	O-Succinylbenzoate:CoA ligase (AMP-forming)	C00002 + C00010 + C02730 <=> C00013 + C00020 + C03160	( SL1344_2274 )	-1000	1000	0	Ubiquinone and other terpenoid-quinone biosynthesis
R04031	(1R,6R)-6-hydroxy-2-succinylcyclohexa-2,4-diene-1-carboxylate hydrolyase (2-succinylbenzoate-forming)	C00001 + C02730 <=> C05817	( SL1344_2275 )	-1000	1000	0	Ubiquinone and other terpenoid-quinone biosynthesis
R04034	phosphatidylserine 1-acylhydrolase	C00001 + C02737 -> C00162 + C05974	( SL1344_3911 )	0	1000	0	Glycerophospholipid metabolism
R04035	Phosphoribosyl-ATP pyrophosphohydrolase	C00001 + C02739 <=> C00013 + C02741	( SL1344_2055 )	-1000	1000	0	Histidine metabolism
R04037	1-(5-phospho-D-ribosyl)-AMP 1,6-hydrolase	C00001 + C02741 <=> C04896	( SL1344_2055 )	-1000	1000	0	Histidine metabolism
R04076	protein-N(pi)-phosphohistidine:L-sorbose 1-phosphotransferase	C00247 + C04261 -> C00615 + C02888	( SL1344_1759 or SL1344_4467 or SL1344_0564 or SL1344_1760 or SL1344_1761 )	0	1000	0	Fructose and mannose metabolism
R04095	3-methylbutanoyl-CoA:electron-transfer flavoprotein 2,3-oxidoreductase	C00016 + C02939 <=> C01352 + C03069	( SL1344_1290 or SL1344_0833 or SL1344_0074 )	-1000	1000	0	Valine, leucine and isoleucine degradation
R04109	L-glutamate-semialdehyde: NADP+ oxidoreductase(L-glutamyl-tRNA(Glu)-forming)	C00005 + C00080 + C02987 <=> C00006 + C01641 + C03741	( SL1344_1705 )	-1000	1000	0	Porphyrin and chlorophyll metabolism
R04111	protein-N(pi)-phosphohistidine:maltose 6'-phosphotransferase	C00208 + C04261 -> C00615 + C02995	( SL1344_2742 or SL1344_2396 )	0	1000	0	Starch and sucrose metabolism
R04112	N-Acetylmuramoyl-Ala amidohydrolase	C00001 + C02999 <=> C00041 + C02713	( SL1344_0870 or SL1344_4292 or SL1344_2969 or SL1344_2413 )	-1000	1000	0
R04125	S-aminomethyldihydrolipoylprotein:(6S)-tetrahydrofolate aminomethyltransferase (ammonia-forming)	C00101 + C01242 <=> C00143 + C02972 + C01342	( SL1344_3031 )	-1000	1000	0
R04132		C00001 + C03063 <=> C06201	( SL1344_1044 )	-1000	1000	0	Tyrosine metabolism
R04134		C03063 <=> C05600	( SL1344_1040 )	-1000	1000	0	Tyrosine metabolism
R04137	3-hydroxyisovaleryl-CoA hydro-lyase	C05998 <=> C00001 + C03069	( SL1344_3936 or SL1344_2357 )	-1000	1000	0	Valine, leucine and isoleucine degradation
R04144	5-Phospho-D-ribosylamine:glycine ligase (ADP-forming)	C00002 + C00037 + C03090 <=> C00008 + C00009 + C03838	( SL1344_4114 )	-1000	1000	0	Purine metabolism
R04148	Nicotinate-nucleotide:dimethylbenzimidazole phospho-D-ribosyltransferase	C01185 + C03114 <=> C00080 + C00253 + C04778	( SL1344_1992 )	-1000	1000	0	Porphyrin and chlorophyll metabolism
R04152	(2-Aminoethyl)phosphonate:pyruvate aminotransferase	C00022 + C03557 <=> C00041 + C03167	( SL1344_0425 )	-1000	1000	0	Phosphonate and phosphinate metabolism
R04161	(S)-4-Hydroxymandelate racemase	C03198 <=> C05343	( SL1344_3662 )	-1000	1000	0	Microbial metabolism in diverse environments
R04170	(S)-3-Hydroxydodecanoyl-CoA hydro-lyase	C05262 <=> C00001 + C03221	( SL1344_3936 or SL1344_2357 )	-1000	1000	0	Fatty acid elongation
R04173	3-Phosphoserine:2-oxoglutarate aminotransferase	C00026 + C01005 <=> C00025 + C03232	( SL1344_0914 )	-1000	1000	0	Glycine, serine and threonine metabolism
R04188	L-3-amino-isobutanoate:2-oxoglutarate aminotransferase	C00026 + C03284 <=> C00025 + C06002	( SL1344_2776 )	-1000	1000	0	Valine, leucine and isoleucine degradation
R04189	N2-succinyl-L-arginine iminohydrolase (decarboxylating)	2 C00001 + C03296 <=> C00011 + C03415 + 2 C01342	( SL1344_1241 )	-1000	1000	0
R04198	2,3,4,5-tetrahydrodipicolinate:NAD+ 4-oxidoreductase	C00001 + C00003 + C03972 <=> C00004 + C00080 + C20258	( SL1344_0065 )	-1000	1000	0	Monobactam biosynthesis
R04199	2,3,4,5-tetrahydrodipicolinate:NADP+ 4-oxidoreductase	C00001 + C00006 + C03972 <=> C00005 + C00080 + C20258	( SL1344_0065 )	-1000	1000	0	Monobactam biosynthesis
R04203	(2S,3S)-3-hydroxy-2-methylbutanoyl-CoA:NAD+ oxidoreductase	C00003 + C04405 <=> C00004 + C00080 + C03344	( SL1344_3936 or SL1344_2357 )	-1000	1000	0	Valine, leucine and isoleucine degradation
R04204	(2S,3S)-3-Hydroxy-2-methylbutanoyl-CoA hydro-liase	C04405 <=> C00001 + C03345	( SL1344_3936 or SL1344_2357 )	-1000	1000	0	Valine, leucine and isoleucine degradation
R04208	2-(Formamido)-N1-(5-phosphoribosyl)acetamidine cyclo-ligase (ADP-forming)	C00002 + C04640 <=> C00008 + C00009 + C03373	( SL1344_2462 )	-1000	1000	0	Purine metabolism
R04210	4-phospho-D-erythronate:NAD+ 2-oxidoreductase	C00003 + C03393 <=> C00004 + C00080 + C06054	( SL1344_2339 )	-1000	1000	0	Vitamin B6 metabolism
R04217	N2-succinyl-L-ornithine:2-oxoglutarate 5-aminotransferase	C00026 + C03415 <=> C00025 + C05932	( SL1344_1238 or SL1344_3435 )	-1000	1000	0	Arginine and proline metabolism
R04224	(S)-3-Hydroxyisobutyryl-CoA hydro-lyase	C00001 + C03460 <=> C06000	( SL1344_3936 or SL1344_2357 )	-1000	1000	0	Valine, leucine and isoleucine degradation
R04230	(R)-4'-Phosphopantothenate:L-cysteine ligase	C00002 + C00097 + C03492 <=> C00013 + C00020 + C04352	( SL1344_3696 )	-1000	1000	0	Pantothenate and CoA biosynthesis
R04231	(R)-4'-Phosphopantothenate:L-cysteine ligase	C00063 + C00097 + C03492 <=> C00013 + C00055 + C04352	( SL1344_3696 )	-1000	1000	0	Pantothenate and CoA biosynthesis
R04286	2-amino-4-hydroxy-6-(erythro-1,2,3-trihydroxypropyl) dihydropteridine triphosphate lyase	C04895 <=> C00536 + C03684	( SL1344_2928 )	-1000	1000	0	Folate biosynthesis
R04292	glycerone phosphate:iminosuccinate alkyltransferase (cyclizing)	2 C00001 + C00009 + C03722 <=> C00111 + C05840	( SL1344_0733 )	-1000	1000	0	Nicotinate and nicotinamide metabolism
R04325	10-Formyltetrahydrofolate:5'-phosphoribosylglycinamide formyltransferase	C00234 + C03838 <=> C00101 + C04376	( SL1344_1817 or SL1344_2463 )	-1000	1000	0	Purine metabolism
R04326		C00001 + C00445 + C03838 <=> C00101 + C04376	( SL1344_1817 or SL1344_2463 )	-1000	1000	0	One carbon pool by folate
R04355	Acyl-[acyl-carrier-protein]:malonyl-[acyl-carrier-protein] C-acyltransferase (decarboxylating)	C01209 + C03939 <=> C00011 + C00229 + C05744	( SL1344_2347 or SL1344_1134 )	-1000	1000	0	Fatty acid biosynthesis
R04365	Succinyl-CoA:2,3,4,5-tetrahydropyridine-2,6-dicarboxylate N-succinyltransferase	C00001 + C00091 + C03972 <=> C00010 + C04462	( SL1344_0214 )	-1000	1000	0	Lysine biosynthesis
R04378	1-(5'-Phosphoribosyl)-5-amino-4-imidazolecarboxamide:pyrophosphate phosphoribosyltransferase	C00013 + C04677 <=> C00119 + C04051	( SL1344_0476 )	-1000	1000	0	Purine metabolism
R04379	5-Carboxymethyl-2-hydroxymuconate delta2,delta4-2-oxo,delta3-isomerase	C04186 <=> C04052	( SL1344_1043 )	-1000	1000	0	Tyrosine metabolism
R04380	5-oxopent-3-ene-1,2,5-tricarboxylate carboxy-lyase	C04052 <=> C00011 + C05600	( SL1344_1040 )	-1000	1000	0	Tyrosine metabolism
R04383	5-Dehydro-4-deoxy-D-glucuronate ketol-isomerase	C04053 <=> C04349	( SL1344_2996 )	-1000	1000	0	Pentose and glucuronate interconversions
R04386	carboxybiotin-carboxyl-carrier-protein:acetyl-CoA carboxytransferase	C00024 + C04419 <=> C00083 + C06250	( SL1344_0233 or SL1344_2335 )	-1000	1000	0
R04391	ATP:pantothenate 4'-phosphotransferase	C00002 + C04079 -> C00008 + C04352	( SL1344_4083 )	0	1000	0	Pantothenate and CoA biosynthesis
R04393	protein-N(pi)-phosphohistidine:lactose 6-phosphotransferase	C00243 + C04261 <=> C00615 + C05396	( SL1344_1249 or SL1344_1248 )	-1000	1000	0	Galactose metabolism
R04394	protein-N(pi)-phosphohistidine:salicin 6-phosphotransferase	C01451 + C04261 -> C00615 + C06188	( SL1344_2396 )	0	1000	0	Glycolysis / Gluconeogenesis
R04405	5-Methyltetrahydropteroyltri-L-glutamate:L-homocysteine S-methyltransferase	C00155 + C04489 <=> C00073 + C04144	( SL1344_3919 )	-1000	1000	0	Cysteine and methionine metabolism
R04418	5-carboxymethyl-2-hydroxymuconic-semialdehyde:NAD+ oxidoreductase	C00001 + C00003 + C04642 <=> C00004 + C00080 + C04186	( SL1344_1041 )	-1000	1000	0	Tyrosine metabolism
R04424	(2S,3S)-2-hydroxybutane-1,2,3-tricarboxylate hydro-lyase [(Z)-but-2-ene-1,2,3-tricarboxylate-forming]	C02225 -> C00001 + C04225	( SL1344_0365 )	0	1000	0	Propanoate metabolism
R04425	(2S,3R)-3-Hydroxybutane-1,2,3-tricarboxylate hydro-lyase	C04593 <=> C00001 + C04225	( SL1344_0159 )	-1000	1000	0	Propanoate metabolism
R04426	(2R,3S)-3-isopropylmalate:NAD+ oxidoreductase	C00003 + C04411 <=> C00004 + C00080 + C04236	( SL1344_0112 )	-1000	1000	0	Valine, leucine and isoleucine biosynthesis
R04428	(3R)-3-Hydroxybutanoyl-[acyl-carrier-protein] hydro-lyase	C04618 <=> C00001 + C04246	( SL1344_1007 or SL1344_0228 )	-1000	1000	0	Fatty acid biosynthesis
R04429	butyryl-[acp]:NAD+ trans-2-oxidoreductase	C00003 + C05745 <=> C00004 + C00080 + C04246	( SL1344_1631 )	-1000	1000	0	Fatty acid biosynthesis
R04430	butyryl-[acp]:NADP+ trans-2-oxidoreductase	C00006 + C05745 <=> C00005 + C00080 + C04246	( SL1344_1631 )	-1000	1000	0	Fatty acid biosynthesis
R04432	propanoyl-CoA:electron-transfer flavoprotein 2,3-oxidoreductase	C00100 + C04253 <=> C00894 + C04570	( SL1344_1290 or SL1344_0833 or SL1344_0074 )	-1000	1000	0	Propanoate metabolism
R04439	(R)-2,3-dihydroxy-3-methylbutanoate:NADP+ oxidoreductase (isomerizing)	C00006 + C04272 <=> C00005 + C00080 + C06010	( SL1344_3869 )	-1000	1000	0
R04440	(R)-2,3-Dihydroxy-3-methylbutanoate:NADP+ oxidoreductase (isomerizing)	C00006 + C04272 <=> C00005 + C00080 + C04181	( SL1344_3869 )	-1000	1000	0	Valine, leucine and isoleucine biosynthesis
R04441	(R)-2,3-Dihydroxy-3-methylbutanoate hydro-lyase	C04272 <=> C00001 + C00141	( SL1344_3864 or SL1344_3498 )	-1000	1000	0	Valine, leucine and isoleucine biosynthesis
R04444	L-1-pyrroline-3-hydroxy-5-carboxylate:NAD+ oxidoreductase	2 C00001 + C00003 + C04281 <=> C00004 + C00080 + C05947	( SL1344_1062 )	-1000	1000	0	Arginine and proline metabolism
R04445	L-1-pyrroline-3-hydroxy-5-carboxylate:NADP+ oxidoreductase	2 C00001 + C00006 + C04281 <=> C00005 + C00080 + C05947	( SL1344_1062 )	-1000	1000	0	Arginine and proline metabolism
R04448	ATP:4-methyl-5-(2-hydroxyethyl)-thiazole 2-phosphotransferase	C00002 + C04294 <=> C00008 + C04327	( SL1344_2124 )	-1000	1000	0	Thiamine metabolism
R04457	5-amino-6-(D-ribitylamino)uracil butanedionetransferase	C04732 + C15556 <=> 2 C00001 + C00009 + C04332	( SL1344_0411 )	-1000	1000	0	Riboflavin metabolism
R04463	5'-Phosphoribosylformylglycinamide:L-glutamine amido-ligase (ADP-forming)	C00001 + C00002 + C00064 + C04376 <=> C00008 + C00009 + C00025 + C04640	( SL1344_2527 )	-1000	1000	0	Purine metabolism
R04470	Digalactosyl-diacylglycerol galactohydrolase	C00001 + C06037 -> C00124 + C03692	( SL1344_4235 )	0	1000	0	Glycerolipid metabolism
R04475	N-Succinyl-L-2,6-diaminoheptanedioate:2-oxoglutarate amino-transferase	C00026 + C04421 <=> C00025 + C04462	( SL1344_0591 )	-1000	1000	0	Lysine biosynthesis
R04482	4-Carboxy-2-oxo-3-hexenedioate delta2,delta4-2-oxo,delta3-isomerase	C05364 <=> C04324	( SL1344_1043 )	-1000	1000	0
R04486	Glycodeoxycholate amidohydrolase	C00001 + C05464 <=> C00037 + C04483	( SL1344_1469 )	-1000	1000	0
R04487	Taurodeoxycholate amidohydrolase	C00001 + C05463 <=> C00245 + C04483	( SL1344_1469 )	-1000	1000	0
R04509	ATP:4-amino-2-methyl-5-phosphomethylpyrimidine phosphotransferase	C00002 + C04556 <=> C00008 + C04752	( SL1344_2123 )	-1000	1000	0	Thiamine metabolism
R04533	(3R)-3-Hydroxybutanoyl-[acyl-carrier protein]:NADP+ oxidoreductase	C00006 + C04618 <=> C00005 + C00080 + C05744	( SL1344_2408 or SL1344_2149 or SL1344_1132 or SL1344_1605 or SL1344_3131 or SL1344_1649 )	-1000	1000	0	Fatty acid biosynthesis
R04534	(3R)-3-Hydroxydecanoyl-[acyl-carrier-protein]:NADP+ oxidoreductase	C00006 + C04619 <=> C00005 + C05753	( SL1344_2408 or SL1344_2149 or SL1344_1132 or SL1344_1605 or SL1344_3131 or SL1344_1649 )	-1000	1000	0	Fatty acid biosynthesis
R04535	(3R)-3-Hydroxybutanoyl-[acyl-carrier-protein] hydro-lyase	C04619 <=> C00001 + C05754	( SL1344_1007 or SL1344_0228 )	-1000	1000	0	Fatty acid biosynthesis
R04536	(3R)-3-Hydroxyoctanoyl-[acyl-carrier-protein]:NADP+ oxidoreductase	C00006 + C04620 <=> C00005 + C00080 + C05750	( SL1344_2408 or SL1344_2149 or SL1344_1132 or SL1344_1605 or SL1344_3131 or SL1344_1649 )	-1000	1000	0	Fatty acid biosynthesis
R04537	(3R)-3-Hydroxybutanoyl-[acyl-carrier-protein] hydro-lyase;	C04620 <=> C00001 + C05751	( SL1344_1007 or SL1344_0228 )	-1000	1000	0	Fatty acid biosynthesis
R04543	(3R)-3-Hydroxypalmitoyl-[acyl-carrier-protein]:NADP+ oxidoreductase	C00006 + C04633 <=> C00005 + C00080 + C05762	( SL1344_2408 or SL1344_2149 or SL1344_1132 or SL1344_1605 or SL1344_3131 or SL1344_1649 )	-1000	1000	0	Fatty acid biosynthesis
R04544	(3R)-3-hydroxypalmitoyl-[acyl-carrier-protein] hydro-lyase	C04633 <=> C00001 + C05763	( SL1344_1007 or SL1344_0228 )	-1000	1000	0	Fatty acid biosynthesis
R04547		C00016 + C04644 <=> C01352 + C05447	( SL1344_1290 or SL1344_0074 or SL1344_4310 )	-1000	1000	0
R04549	UDP-2,3-bis[(3R)-3-hydroxymyristoyl]-alpha-D-glucosamine 2,3-bis[(3R)-3-hydroxymyristoyl]-beta-D-glucosaminyl 1-phosphate phosphohydrolase	C00001 + C04652 <=> C00105 + C04824	( SL1344_0528 )	-1000	1000	0	Lipopolysaccharide biosynthesis
R04550	(3R)-3-hydroxymyristoyl-[acyl-carrier protein]:UDP-3-O-[(3R)-3-hydroxymyristoyl]-alpha-D-glucosamine N-acetyltransferase	C04688 + C06022 <=> C00229 + C04652	( SL1344_0227 )	-1000	1000	0	Lipopolysaccharide biosynthesis
R04558		C00064 + C04916 <=> C00025 + C04666 + C04677	( SL1344_2054 or SL1344_2052 )	-1000	1000	0	Histidine metabolism
R04559	1-(5'-Phosphoribosyl)-5-amino-4-(N-succinocarboxamide)-imidazole AMP-lyase	C04823 <=> C00122 + C04677	( SL1344_1170 )	-1000	1000	0	Purine metabolism
R04560	10-Formyltetrahydrofolate:5'-phosphoribosyl-5-amino-4-imidazolecarboxamide formyltransferase	C00234 + C04677 <=> C00101 + C04734	( SL1344_4115 )	-1000	1000	0	Purine metabolism
R04566	(3R)-3-Hydroxytetradecanoyl-[acyl-carrier-protein]:NADP+ oxidoreductase	C00006 + C04688 <=> C00005 + C00080 + C05759	( SL1344_2408 or SL1344_2149 or SL1344_1132 or SL1344_1605 or SL1344_3131 or SL1344_1649 )	-1000	1000	0	Fatty acid biosynthesis
R04567	(R)-3-Hydroxytetradecanoly-[acyl-carrier-protein]:UDP-N-acetyl-glucosamine 3-O-(3-hydroxytetradecanoyl)transferase	C00043 + C04688 <=> C00229 + C04738	( SL1344_0229 )	-1000	1000	0	Lipopolysaccharide biosynthesis
R04568	(3R)-3-Hydroxypalmitoyl-[acyl-carrier-protein] hydro-lyase	C04688 <=> C00001 + C05760	( SL1344_1007 or SL1344_0228 )	-1000	1000	0	Fatty acid biosynthesis
R04573	UDP-N-acetylmuramoyl-L-alanyl-D-glutamyl-L-lysine:alanyl-D-alanine ligase (ADP-forming)	C00002 + C00993 + C05892 <=> C00008 + C00009 + C04702	( SL1344_0124 )	-1000	1000	0	Peptidoglycan biosynthesis
R04587	UDP-3-O-[(3R)-3-hydroxymyristoyl]-N-acetylglucosamine amidohydrolase	C00001 + C04738 <=> C00033 + C06022	( SL1344_0134 )	-1000	1000	0	Lipopolysaccharide biosynthesis
R04591	1-(5-Phosphoribosyl)-5-amino-4-carboxyimidazole:L-aspartate ligase (ADP-forming)	C00002 + C00049 + C04751 <=> C00008 + C00009 + C04823	( SL1344_2450 )	-1000	1000	0	Purine metabolism
R04592		C00016 + C04760 <=> C01352 + C05460	( SL1344_1290 or SL1344_0074 or SL1344_4310 )	-1000	1000	0
R04594		C00001 + C04778 <=> C00009 + C05775	( SL1344_4512 or SL1344_0631 )	-1000	1000	0	Porphyrin and chlorophyll metabolism
R04606	UDP-2,3-bis(3-hydroxytetradecanoyl)glucosamine:2,3-bis-(3-hydroxytetradecanoyl)-alpha-D-glucosaminyl-1-phosphate 2,3-bis(3-hydroxytetradecanoyl)-glucosaminyltransferase	C04652 + C04824 <=> C00015 + C04932	( SL1344_0230 )	-1000	1000	0	Lipopolysaccharide biosynthesis
R04617	UDP-N-acetylmuramoyl-L-alanyl-D-glutamyl-meso-2,6-diaminoheptanedioate:D-alanyl-D-alanine ligase(ADP-forming)	C00002 + C00993 + C04877 -> C00008 + C00009 + C04882	( SL1344_0124 )	0	1000	0	Lysine biosynthesis
R04639	2-amino-4-hydroxy-6-(erythro-1,2,3-trihydroxypropyl) dihydropteridine triphosphate hydrolase	C00001 + C04895 <=> C06148	( SL1344_2170 )	-1000	1000	0	Folate biosynthesis
R04640	N-(5'-phospho-D-ribosylformimino)-5-amino-1- (5''-phospho-D-ribosyl)-4-imidazolecarboxamide ketol-isomerase;	C04896 <=> C04916	( SL1344_2053 )	-1000	1000	0	Histidine metabolism
R04657	ATP:2,3,2',3'-tetrakis(3-hydroxytetradecanoyl)-D-glucosaminyl-beta-D-1,6-glucosaminyl-alpha-phosphate 4-O'-phosphotransferase	C00002 + C04932 <=> C00008 + C04919	( SL1344_0922 )	-1000	1000	0	Lipopolysaccharide biosynthesis
R04658	CMP-3-deoxy-D-manno-oct-2-ulosonate:lipid IVA 3-deoxy-D-manno-oct-2-ulosonate transferase	C04121 + C04919 <=> C00055 + C06024	( SL1344_3690 )	-1000	1000	0	Lipopolysaccharide biosynthesis
R04672	(S)-2-Acetolactate pyruvate-lyase (carboxylating)	C00068 + C06010 <=> C00022 + C05125	( SL1344_3861 or SL1344_3762 or SL1344_0116 or SL1344_0117 or SL1344_3862 )	-1000	1000	0
R04673	(S)-2-Aceto-2-hydroxybutanoate pyruvate-lyase (carboxylating)	C00109 + C05125 <=> C00068 + C06006	( SL1344_3861 or SL1344_3762 or SL1344_0116 or SL1344_0117 or SL1344_3862 )	-1000	1000	0
R04710	Protein-glycine,dihydroflavodoxin:S-adenosyl-L-methionine oxidoreductase (S-adenosyl-L-methionine cleaving)	C00019 + C05196 + C05197 <=> C00073 + C05198 + C05199 + C05312	( SL1344_4381 or SL1344_0820 or SL1344_0907 or SL1344_4064 or SL1344_4492 )	-1000	1000	0
R04724	dodecanoyl-[acp]:NAD+ trans-2-oxidoreductase	C00003 + C05223 <=> C00004 + C00080 + C05758	( SL1344_1631 )	-1000	1000	0	Fatty acid biosynthesis
R04725	dodecanoyl-[acp]:NADP+ trans-2-oxidoreductase	C00006 + C05223 <=> C00005 + C00080 + C05758	( SL1344_1631 )	-1000	1000	0	Fatty acid biosynthesis
R04726	dodecanoyl-[acyl-carrier-protein]:malonyl-[acyl-carrier-protein] C-acyltransferase (decarboxylating)	C01209 + C05223 <=> C00011 + C00229 + C05759	( SL1344_2347 or SL1344_1134 )	-1000	1000	0	Fatty acid biosynthesis
R04737	(S)-3-Hydroxyhexadecanoyl-CoA:NAD+ oxidoreductase	C00003 + C05258 <=> C00004 + C00080 + C05259	( SL1344_3936 or SL1344_2357 )	-1000	1000	0	Fatty acid elongation
R04738	(S)-3-Hydroxyhexadecanoyl-CoA hydro-lyase	C05258 <=> C00001 + C05272	( SL1344_3936 or SL1344_2357 )	-1000	1000	0	Fatty acid elongation
R04739	(S)-3-Hydroxytetradecanoyl-CoA:NAD+ oxidoreductase	C00003 + C05260 <=> C00004 + C05261	( SL1344_3936 or SL1344_2357 )	-1000	1000	0	Fatty acid elongation
R04740	(S)-3-Hydroxytetradecanoyl-CoA hydro-lyase	C05260 <=> C00001 + C05273	( SL1344_3936 or SL1344_2357 )	-1000	1000	0	Fatty acid elongation
R04741	(S)-3-hydroxydodecanoyl-CoA:NAD+ oxidoreductase	C00003 + C05262 <=> C00004 + C00080 + C05263	( SL1344_3936 or SL1344_2357 )	-1000	1000	0	Fatty acid elongation
R04742	Decanoyl-CoA:acetyl-CoA C-acyltransferase	C00024 + C05274 <=> C00010 + C05263	( SL1344_2997 or SL1344_3935 or SL1344_2358 )	-1000	1000	0	Fatty acid elongation
R04744	(S)-Hydroxydecanoyl-CoA hydro-lyase	C05264 <=> C00001 + C05275	( SL1344_3936 or SL1344_2357 )	-1000	1000	0	Fatty acid elongation
R04745	(S)-hydroxyoctanoyl-CoA:NAD+ oxidoreductase	C00003 + C05266 <=> C00004 + C00080 + C05267	( SL1344_3936 or SL1344_2357 )	-1000	1000	0	Fatty acid elongation
R04746	(S)-Hydroxyoctanoyl-CoA hydro-lyase	C05266 <=> C00001 + C05276	( SL1344_3936 or SL1344_2357 )	-1000	1000	0	Fatty acid elongation
R04747	Hexanoyl-CoA:acetyl-CoA C-acyltransferase	C00024 + C05270 <=> C00010 + C05267	( SL1344_2997 or SL1344_3935 or SL1344_2358 )	-1000	1000	0	Fatty acid elongation
R04748	(S)-hydroxyhexanoyl-CoA:NAD+ oxidoreductase	C00003 + C05268 <=> C00004 + C00080 + C05269	( SL1344_3936 or SL1344_2357 )	-1000	1000	0	Fatty acid elongation
R04749	(S)-Hydroxyhexanoyl-CoA hydro-lyase	C05268 <=> C00001 + C05271	( SL1344_3936 or SL1344_2357 )	-1000	1000	0	Fatty acid elongation
R04751	hexanoyl-CoA:electron-transfer flavoprotein 2,3-oxidoreductase	C00016 + C05270 <=> C01352 + C05271	( SL1344_1290 or SL1344_0833 or SL1344_0074 or SL1344_0305 )	-1000	1000	0	Fatty acid degradation
R04754	decanoyl-CoA:electron-transfer flavoprotein 2,3-oxidoreductase	C00016 + C05274 <=> C01352 + C05275	( SL1344_1290 or SL1344_0833 or SL1344_0074 or SL1344_0305 )	-1000	1000	0	Fatty acid degradation
R04756	cis,cis-3,6-Dodecadienoyl-CoA delta3-cis-delta2-trans-isomerase	C05280 <=> C05279	( SL1344_3936 )	-1000	1000	0	Fatty acid degradation
R04770	Selenomethionine methanethiol-lyase (deaminating)	C00001 + C05335 -> C00109 + C05703 + C01342	( SL1344_3135 )	0	1000	0
R04771	ATP:L-selenomethione S-adenosyltransferase	C00001 + C00002 + C05335 <=> C00009 + C00013 + C05691	( SL1344_3065 )	-1000	1000	0
R04773	Selenomethionine:tRNAMet ligase (AMP-forming)	C00002 + C01647 + C05335 -> C00013 + C00020 + C05336	( SL1344_2132 )	0	1000	0	Selenocompound metabolism
R04779	ATP:D-fructose-6-phosphate 1-phosphotransferase	C00002 + C05345 <=> C00008 + C05378	( SL1344_4011 or SL1344_1261 or SL1344_3227 )	-1000	1000	0	Glycolysis / Gluconeogenesis
R04780	beta-D-Fructose 1,6-bisphosphate 1-phosphohydrolase	C00001 + C05378 <=> C00009 + C05345	( SL1344_4348 or SL1344_4034 )	-1000	1000	0	Glycolysis / Gluconeogenesis
R04805		C00003 + C05444 <=> C00004 + C00080 + C05445	( SL1344_4416 or SL1344_4181 or SL1344_3349 )	-1000	1000	0
R04831	Cortolone:NAD+ oxidoreductase	C00004 + C00080 + C05470 -> C00003 + C05481	( SL1344_2408 )	0	1000	0	Steroid hormone biosynthesis
R04834	Cortol:NAD+ oxidoreductase	C00004 + C00080 + C05472 -> C00003 + C05482	( SL1344_2408 )	0	1000	0	Steroid hormone biosynthesis
R04844	3alpha,20alpha,21-Trihydroxy-5beta-pregnane-11-one:NAD+ oxidoreductase	C00004 + C00080 + C05478 -> C00003 + C05483	( SL1344_2408 )	0	1000	0	Steroid hormone biosynthesis
R04847	Pregnanediol:NAD+ oxidoreductase	C00003 + C05484 <=> C00004 + C00080 + C05480	( SL1344_2408 )	-1000	1000	0	Steroid hormone biosynthesis
R04856	Sulfatide sulfohydrolase;	C00001 + C06125 -> C00059 + C02686	( SL1344_3096 or SL1344_0036 )	0	1000	0	Sphingolipid metabolism
R04858	S-adenosyl-L-methionine:DNA (cytosine-5-)-methyltransferase	C00019 + C00856 <=> C00021 + C02967	( SL1344_1920 )	-1000	1000	0	Cysteine and methionine metabolism
R04859	O3-acetyl-L-serine:thiosulfate 2-amino-2-carboxyethyltransferase (reducing, L-cysteine-forming);	C00080 + C00320 + C00342 + C00979 <=> C00033 + C00094 + C00097 + C00343	( SL1344_2393 or SL1344_2403 or SL1344_0452 )	-1000	1000	0
R04864	2-Acyl-sn-glycero-3-phosphoethanolamine O-acyltransferase	C00173 + C05973 -> C00229 + C00350	( SL1344_2988 )	0	1000	0	Glycerophospholipid metabolism
R04880	3,4-dihydroxyphenylethyleneglycol:NAD+ oxidoreductase	C00003 + C05576 <=> C00004 + C00080 + C05577	( SL1344_1557 or SL1344_1497 or SL1344_3993 or SL1344_4416 or SL1344_0603 or SL1344_1680 or SL1344_4181 or SL1344_3349 )	-1000	1000	0	Tyrosine metabolism
R04928	ATP:adenylylsulfate 3'-phosphotransferase	C00002 + C05686 <=> C00008 + C05696	( SL1344_2912 or SL1344_2913 )	-1000	1000	0
R04929	ATP:selenate adenylyltransferase	C00002 + C05697 -> C00013 + C05686	( SL1344_2913 or SL1344_2914 )	0	1000	0	Selenocompound metabolism
R04935	(5-L-glutamyl)-peptide:Se-Methylselenocysteine 5-glutamyltransferase	C03193 + C05689 <=> C00012 + C05695	( SL1344_3517 )	-1000	1000	0
R04941	Selenocystathionine L-homocysteine-lyase (deaminating)	C00001 + C05699 -> C00022 + C05698 + C01342	( SL1344_1487 )	0	1000	0
R04944	O-phosphorylhomoserine:selenocysteine Se-(3-amino-3-carboxypropyl)transferase;	C05688 + C05702 -> C00009 + C05699	( SL1344_4049 or SL1344_3135 )	0	1000	0	Selenocompound metabolism
R04945	O-Acetylhomoserine succinate-lyase (adding cysteine)	C01077 + C05688 <=> C00033 + C05699	( SL1344_4049 or SL1344_3135 )	-1000	1000	0
R04946	O4-succinyl-L-homoserine:L-selenocysteine Se-(3-amino-3-carboxypropyl)transferase;	C01118 + C05688 -> C00042 + C05699	( SL1344_4049 or SL1344_3135 )	0	1000	0	Selenocompound metabolism
R04949	Cyanoglycoside glucohydrolase	C00001 + C05713 <=> C00031 + C05712	( SL1344_2144 or SL1344_3740 )	-1000	1000	0
R04951		C00001 + C05729 -> C00037 + C05726	( SL1344_4407 or SL1344_2498 or SL1344_0997 or SL1344_0312 )	0	1000	0	Glutathione metabolism
R04952	butyryl-[acyl-carrier protein]:malonyl-[acyl-carrier-protein] C-acyltransferase (decarboxylating)	C01209 + C05745 <=> C00011 + C00229 + C05746	( SL1344_2347 or SL1344_1134 )	-1000	1000	0	Fatty acid biosynthesis
R04953	(3R)-3-Hydroxyhexanoyl-[acyl-carrier-protein]:NADP+ oxidoreductase	C00006 + C05747 <=> C00005 + C00080 + C05746	( SL1344_2408 or SL1344_2149 or SL1344_1132 or SL1344_1605 or SL1344_3131 or SL1344_1649 )	-1000	1000	0	Fatty acid biosynthesis
R04954	(3R)-3-Hydroxybutanoyl-[acyl-carrier-protein] hydro-lyase	C05747 <=> C00001 + C05748	( SL1344_1007 or SL1344_0228 )	-1000	1000	0	Fatty acid biosynthesis
R04955	hexanoyl-[acp]:NAD+ trans-2-oxidoreductase	C00003 + C05749 <=> C00004 + C00080 + C05748	( SL1344_1631 )	-1000	1000	0	Fatty acid biosynthesis
R04956	hexanoyl-[acp]:NADP+ trans-2-oxidoreductase	C00006 + C05749 <=> C00005 + C00080 + C05748	( SL1344_1631 )	-1000	1000	0	Fatty acid biosynthesis
R04957	hexanoyl-[acyl-carrier protein]:malonyl-[acyl-carrier-protein] C-acyltransferase (decarboxylating)	C01209 + C05749 <=> C00011 + C00229 + C05750	( SL1344_2347 or SL1344_1134 )	-1000	1000	0	Fatty acid biosynthesis
R04958	octanoyl-[acp]:NAD+ trans-2-oxidoreductase	C00003 + C05752 <=> C00004 + C00080 + C05751	( SL1344_1631 )	-1000	1000	0	Fatty acid biosynthesis
R04959	octanoyl-[acp]:NADP+ trans-2-oxidoreductase	C00006 + C05752 <=> C00005 + C00080 + C05751	( SL1344_1631 )	-1000	1000	0	Fatty acid biosynthesis
R04960	Octanoyl-[acyl-carrier protein]:malonyl-[acyl-carrier-protein] C-acyltransferase (decarboxylating)	C01209 + C05752 <=> C00011 + C00229 + C05753	( SL1344_2347 or SL1344_1134 )	-1000	1000	0	Fatty acid biosynthesis
R04961	decanoyl-[acp]:NAD+ trans-2-oxidoreductase	C00003 + C05755 <=> C00004 + C00080 + C05754	( SL1344_1631 )	-1000	1000	0	Fatty acid biosynthesis
R04962	decanoyl-[acp]:NADP+ trans-2-oxidoreductase	C00006 + C05755 <=> C00005 + C00080 + C05754	( SL1344_1631 )	-1000	1000	0	Fatty acid biosynthesis
R04963	Decanoyl-[acyl-carrier protein]:malonyl-[acyl-carrier-protein] C-acyltransferase (decarboxylating)	C01209 + C05755 <=> C00011 + C00229 + C05756	( SL1344_2347 or SL1344_1134 )	-1000	1000	0	Fatty acid biosynthesis
R04964	(3R)-3-Hydroxydodecanoyl-[acyl-carrier-protein]:NADP+ oxidoreductase	C00006 + C05757 <=> C00005 + C00080 + C05756	( SL1344_2408 or SL1344_2149 or SL1344_1132 or SL1344_1605 or SL1344_3131 or SL1344_1649 )	-1000	1000	0	Fatty acid biosynthesis
R04965	(3R)-3-Hydroxybutanoyl-[acyl-carrier-protein] hydro-lyase	C05757 <=> C00001 + C05758	( SL1344_1007 or SL1344_0228 )	-1000	1000	0	Fatty acid biosynthesis
R04966	tetradecanoyl-[acp]:NAD+ trans-2-oxidoreductase	C00003 + C05761 <=> C00004 + C00080 + C05760	( SL1344_1631 )	-1000	1000	0	Fatty acid biosynthesis
R04967	tetradecanoyl-[acp]:NADP+ trans-2-oxidoreductase	C00006 + C05761 <=> C00005 + C00080 + C05760	( SL1344_1631 )	-1000	1000	0	Fatty acid biosynthesis
R04968	Tetradecanoyl-[acyl-carrier protein]:malonyl-[acyl-carrier-protein] C-acyltransferase (decarboxylating)	C01209 + C05761 <=> C00011 + C00229 + C05762	( SL1344_2347 or SL1344_1134 )	-1000	1000	0	Fatty acid biosynthesis
R04969	hexadecanoyl-[acp]:NAD+ trans-2-oxidoreductase	C00003 + C05764 <=> C00004 + C00080 + C05763	( SL1344_1631 )	-1000	1000	0	Fatty acid biosynthesis
R04970	hexadecanoyl-[acp]:NADP+ trans-2-oxidoreductase	C00006 + C05764 <=> C00005 + C00080 + C05763	( SL1344_1631 )	-1000	1000	0	Fatty acid biosynthesis
R04972	Uroporphyrinogen I carboxy-lyase	C05766 <=> 4 C00011 + C05768	( SL1344_4106 )	-1000	1000	0	Porphyrin and chlorophyll metabolism
R04986	3-octaprenyl-4-hydroxybenzoate carboxy-lyase	C05809 <=> C00011 + C05810	( SL1344_3932 or SL1344_2901 or SL1344_2900 or SL1344_2325 )	-1000	1000	0	Ubiquinone and other terpenoid-quinone biosynthesis
R04987		C00005 + C00007 + C00080 + C05810 <=> C00001 + C00006 + C05811	( SL1344_3032 )	-1000	1000	0	Ubiquinone and other terpenoid-quinone biosynthesis
R04988	S-adenosyl-L-methionine:3-(all-trans-octaprenyl)benzene-1,2-diol 2-O-methyltransferase	C00019 + C05811 <=> C00021 + C05812	( SL1344_2245 )	-1000	1000	0	Ubiquinone and other terpenoid-quinone biosynthesis
R04989		C00005 + C00007 + C05812 <=> C00001 + C00006 + C05813	( SL1344_3033 )	-1000	1000	0	Ubiquinone and other terpenoid-quinone biosynthesis
R04990	UDP-L-rhamnose:flavonol-3-O-D-glucoside L-rhamnosyltransferase	C00019 + C05813 <=> C00021 + C05814	( SL1344_3924 )	-1000	1000	0	Ubiquinone and other terpenoid-quinone biosynthesis
R04993	S-adenosyl-L-methione:demethylmenaquinone methyltransferase	C00019 + C05818 <=> C00021 + C00828	( SL1344_3924 )	-1000	1000	0	Ubiquinone and other terpenoid-quinone biosynthesis
R04998	beta-D-Glucosyl-2-coumarinate glucohydrolase	C00001 + C05839 <=> C00031 + C05838	( SL1344_2144 or SL1344_3740 )	-1000	1000	0	Phenylpropanoid biosynthesis
R05032	UDP-N-acetyl-D-glucosamine:undecaprenyl-diphospho-N-acetylmuramoyl-L-alanyl-gamma-D-glutamyl-meso-2,6-diaminopimeloyl-D-alanyl-D-alanine 4-beta-N-acetylglucosaminlytransferase	C00043 + C05897 -> C00015 + C05898	( SL1344_0128 )	0	1000	0	Peptidoglycan biosynthesis
R05046	formamidopyrimidine nucleoside triphosphate amidohydrolase	C00001 + C05922 <=> C00058 + C05923	( SL1344_2170 )	-1000	1000	0	Folate biosynthesis
R05048	2,5-diaminopyrimidine nucleoside triphosphate mutase	C05923 <=> C06148	( SL1344_2170 )	-1000	1000	0	Folate biosynthesis
R05049	N-succinyl-L-glutamate 5-semialdehyde:NAD+ oxidoreductase	C00001 + C00003 + C05932 <=> C00004 + C00080 + C05931	( SL1344_1240 )	-1000	1000	0	Arginine and proline metabolism
R05051	L-erythro-4-Hydroxyglutamate:NAD+ oxidoreductase	C00001 + C00003 + C05938 -> C00004 + C00080 + C05947	( SL1344_1062 )	0	1000	0	Arginine and proline metabolism
R05052	L-erythro-4-hydroxyglutamate:2-oxoglutarate aminotransferase	C00026 + C05947 <=> C00025 + C05946	( SL1344_0935 )	-1000	1000	0	Arginine and proline metabolism
R05066	3-Hydroxy-2-methylpropanoate:NAD+ oxidoreductase	C00003 + C06001 <=> C00004 + C00080 + C06002	( SL1344_3936 or SL1344_2357 )	-1000	1000	0	Valine, leucine and isoleucine degradation
R05068	(R)-2,3-Dihydroxy-3-methylpentanoate:NADP+ oxidoreductase (isomerizing)	C00006 + C06007 <=> C00005 + C00080 + C14463	( SL1344_3869 )	-1000	1000	0	Valine, leucine and isoleucine biosynthesis
R05069	(S)-2-Aceto-2-hydroxybutanoate:NADP+ oxidoreductase (isomerizing)	C06006 <=> C14463	( SL1344_3869 )	-1000	1000	0	Valine, leucine and isoleucine biosynthesis
R05070	(R)-2,3-Dihydroxy-3-methylpentanoate hydro-lyase	C06007 <=> C00001 + C00671	( SL1344_3864 or SL1344_3498 )	-1000	1000	0	Valine, leucine and isoleucine biosynthesis
R05071	(S)-2-Acetolactate methylmutase	C06010 <=> C04181	( SL1344_3869 )	-1000	1000	0	Valine, leucine and isoleucine biosynthesis
R05074	CMP-3-deoxy-D-manno-oct-2-ulosonate:(KDO)-lipid IVA 3-deoxy-D-manno-oct-2-ulosonate transferase	C04121 + C06024 <=> C00055 + C06025	( SL1344_3690 )	-1000	1000	0	Lipopolysaccharide biosynthesis
R05075	tetradecanoyl-[acyl-carrier protein]:dodecanoyl-KDO2-lipid IV(A) O-tetradecanoyltransferase	C05761 + C06251 <=> C00229 + C06026	( SL1344_1823 )	-1000	1000	0	Lipopolysaccharide biosynthesis
R05085	O-Phospho-4-hydroxy-L-threonine:2-oxoglutarate aminotransferase	C00026 + C06055 <=> C00025 + C06054	( SL1344_0914 )	-1000	1000	0	Vitamin B6 metabolism
R05086	O-Phospho-4-hydroxy-L-threonine phospho-lyase (adding water)	C00001 + C06055 -> C00009 + C06056	( SL1344_0004 )	0	1000	0	Vitamin B6 metabolism
R05132	protein-N(pi)-phosphohistidine:arbutin 6-phosphotransferase	C04261 + C06186 -> C00615 + C06187	( SL1344_2396 )	0	1000	0	Glycolysis / Gluconeogenesis
R05133	Arbutin 6-phosphate glucohydrolase	C00001 + C06187 -> C00530 + C01172	( SL1344_3740 or SL1344_3027 or SL1344_1251 )	0	1000	0	Glycolysis / Gluconeogenesis
R05134	Salicin 6-phosphate glucohydrolase	C00001 + C06188 -> C01172 + C02323	( SL1344_3740 or SL1344_3027 or SL1344_1251 )	0	1000	0	Glycolysis / Gluconeogenesis
R05135	2',3'-Cyclic GMP 3'-nucleotidohydrolase	C00001 + C06194 -> C06193	( SL1344_4336 )	0	1000	0	Purine metabolism
R05150	precorrin-6Y:NADP+ oxidoreductase	C00006 + C06319 <=> C00005 + C00080 + C06320	( SL1344_2002 )	-1000	1000	0	Porphyrin and chlorophyll metabolism
R05168	N-acetyl-D-galactosamine 6-phosphate amidohydrolase	C00001 + C06376 -> C00033 + C06377	( SL1344_0665 )	0	1000	0	Galactose metabolism
R05176	ADP-D-glycero-D-manno-heptose 6-epimerase	C06397 <=> C06398	( SL1344_3676 )	-1000	1000	0	Lipopolysaccharide biosynthesis
R05177	precorrin 8X 11,12-methylmutase	C06408 <=> C06399	( SL1344_2009 )	-1000	1000	0	Porphyrin and chlorophyll metabolism
R05180	S-adenosyl-L-methionine:precorrin-3B C17-methyltransferase	C00019 + C06406 <=> C00021 + C06407	( SL1344_2003 )	-1000	1000	0	Porphyrin and chlorophyll metabolism
R05181	S-adenosyl-L-methionine:precorrin-4 C11 methyltransferase	C00019 + C06407 <=> C00021 + C06416	( SL1344_2005 )	-1000	1000	0	Porphyrin and chlorophyll metabolism
R05199	protein-N(pi)-phosphohistidine:N-acetyl-D-glucosamine 6-phosphotransferase	C00140 + C04261 -> C00357 + C00615	( SL1344_0667 )	0	1000	0	Amino sugar and nucleotide sugar metabolism
R05220	ATP:cob(I)yrinic acid-a,c-diamide Cobeta-adenosyltransferase	C00002 + C06505 <=> C00536 + C06506	( SL1344_2026 or SL1344_1650 )	-1000	1000	0	Porphyrin and chlorophyll metabolism
R05221		C00002 + C06508 <=> C00008 + C06509	( SL1344_1994 )	-1000	1000	0	Porphyrin and chlorophyll metabolism
R05222	GTP:adenosylcobinamide-phosphate guanylyltransferase	C00044 + C06509 <=> C00013 + C06510	( SL1344_1994 )	-1000	1000	0	Porphyrin and chlorophyll metabolism
R05223		C00144 + C00194 <=> C05775 + C06510	( SL1344_1993 )	-1000	1000	0	Porphyrin and chlorophyll metabolism
R05224		2 C00001 + 2 C00002 + 2 C00064 + C06399 <=> 2 C00008 + 2 C00009 + 2 C00025 + C06503	( SL1344_2011 )	-1000	1000	0	Porphyrin and chlorophyll metabolism
R05225		4 C00001 + 4 C00002 + 4 C00064 + C06506 <=> 4 C00008 + 4 C00009 + 4 C00025 + C06507	( SL1344_1995 )	-1000	1000	0	Porphyrin and chlorophyll metabolism
R05233	trans-3-Chloro-2-propene-1-ol:NAD+ oxidoreductase	C00003 + C06611 <=> C00004 + C00080 + C06613	( SL1344_1557 or SL1344_1497 or SL1344_3993 or SL1344_4416 or SL1344_0603 or SL1344_1680 or SL1344_4181 or SL1344_3349 )	-1000	1000	0	Chloroalkane and chloroalkene degradation
R05234	cis-3-chloro-2-propene-1-ol:NAD+ oxidoreductase	C00003 + C06612 <=> C00004 + C00080 + C16348	( SL1344_1557 or SL1344_1497 or SL1344_3993 or SL1344_4416 or SL1344_0603 or SL1344_1680 or SL1344_4181 or SL1344_3349 )	-1000	1000	0	Chloroalkane and chloroalkene degradation
R05287	Chloroacetic acid halidohydrolase	C00001 + C06755 <=> C00160 + C01327	( SL1344_0327 )	-1000	1000	0	Chlorocyclohexane and chlorobenzene degradation
R05300	4-Methylmuconolactone lyase (decyclizing)	C04559 <=> C04112	( SL1344_1611 )	-1000	1000	0	Toluene degradation
R05305	3-hydroxypimeloyl-CoA:NAD+ oxidoreductase	C00003 + C06714 <=> C00004 + C00080 + C06715	( SL1344_3936 or SL1344_2357 )	-1000	1000	0	Benzoate degradation
R05332	Acetyl-CoA:D-glucosamine-1-phosphate N-acetyltransferase	C00024 + C06156 <=> C00010 + C04501	( SL1344_3829 )	-1000	1000	0	Amino sugar and nucleotide sugar metabolism
R05338	D-arabino-hex-3-ulose-6-phosphate formaldehyde-lyase (D-ribulose-5-phosphate-forming)	C00067 + C00199 <=> C06019	( SL1344_2739 )	-1000	1000	0	Pentose phosphate pathway
R05339	D-arabino-hex-3-ulose-6-phosphate isomerase	C06019 <=> C00085	( SL1344_2740 )	-1000	1000	0	Methane metabolism
R05353	2-hydroxy-5-methyl-cis,cis-muconic semialdehyde:NAD+ 6-oxidoreductase	C00001 + C00003 + C06760 <=> C00004 + C00080 + C07478	( SL1344_1041 )	-1000	1000	0	Xylene degradation
R05362	2-hydroxy-6-oxoocta-2,4,7-trienoate formylhydrolase	C00001 + C07087 <=> C00511 + C00596	( SL1344_3055 )	-1000	1000	0	Styrene degradation
R05390		C03585 <=> C00011 + C01327 + C07090	( SL1344_1611 )	-1000	1000	0	Chlorocyclohexane and chlorobenzene degradation
R05506		C00010 + C07118 <=> C00024 + C00512	( SL1344_2997 or SL1344_3935 or SL1344_2358 )	-1000	1000	0	Ethylbenzene degradation
R05508		C00033 + C00827 <=> C00024 + C00186	( SL1344_1291 )	-1000	1000	0	Styrene degradation
R05510	Protoanemonin lactonohydrolase	C00001 + C07090 <=> C07091	( SL1344_3921 )	-1000	1000	0	Chlorocyclohexane and chlorobenzene degradation
R05511		C00001 + C04706 <=> C06329	( SL1344_3921 )	-1000	1000	0	Chlorocyclohexane and chlorobenzene degradation
R05549		C00001 + C05404 -> C00124 + C05402	( SL1344_4235 )	0	1000	0	Galactose metabolism
R05553	4-amino-4-deoxychorismate pyruvate-lyase	C11355 -> C00022 + C00568	( SL1344_1135 )	0	1000	0	Folate biosynthesis
R05554	Ureidoglycine aminohydrolase;	C00001 + C02091 <=> C00603 + C01342	( SL1344_0519 )	-1000	1000	0
R05570	protein-N(pi)-phosphohistidine:galactitol 1-phosphotransferase	C01697 + C04261 <=> C00615 + C06311	( SL1344_3750 or SL1344_3231 or SL1344_3232 or SL1344_3749 or SL1344_1543 or SL1344_3233 or SL1344_3748 or SL1344_1544 )	-1000	1000	0	Galactose metabolism
R05571	Galactitol-1-phosphate:NAD oxidoreductase	C00003 + C06311 <=> C00004 + C00080 + C01097	( SL1344_3234 )	-1000	1000	0	Galactose metabolism
R05577	L-Aspartate:tRNA(Asp) ligase (AMP-forming)	C00002 + C00049 + C01638 -> C00013 + C00020 + C02984	( SL1344_1836 )	0	1000	0	Aminoacyl-tRNA biosynthesis
R05578	L-glutamate:tRNA(Glu) ligase (AMP-forming)	C00002 + C00025 + C01641 <=> C00013 + C00020 + C02987	( SL1344_2381 )	-1000	1000	0	Porphyrin and chlorophyll metabolism
R05582		C00003 + C09812 <=> C00004 + C00080 + C09813	( SL1344_2408 )	-1000	1000	0	Benzoate degradation
R05586		C00010 + C06715 <=> C00024 + C00527	( SL1344_2997 or SL1344_3935 or SL1344_2358 )	-1000	1000	0	Benzoate degradation
R05591	Nitrile aminohydrolase	2 C00001 + C09814 <=> C00180 + C01342	( SL1344_0619 or SL1344_0304 )	-1000	1000	0
R05605	2-dehydro-3-deoxy-6-phospho-D-gluconate D-glyceraldehyde-3-phosphate-lyase (pyruvate-forming)	C04442 <=> C00022 + C00118	( SL1344_1818 or SL1344_3732 or SL1344_4377 )	-1000	1000	0	Pentose phosphate pathway
R05606	D-mannonate hydro-lyase	C00514 <=> C00001 + C00204	( SL1344_1435 or SL1344_3109 )	-1000	1000	0	Pentose and glucuronate interconversions
R05607	D-sorbitol-6-phosphate:NAD 2-oxidoreductase	C00003 + C01096 <=> C00004 + C00080 + C05345	( SL1344_2815 )	-1000	1000	0	Fructose and mannose metabolism
R05608	galactarate hydro-lyase (5-dehydro-4-deoxy-D-glucarate-forming)	C00879 <=> C00001 + C00679	( SL1344_3223 )	-1000	1000	0	Ascorbate and aldarate metabolism
R05614		C00019 + C05815 <=> C00021 + C17569	( SL1344_2245 )	-1000	1000	0	Ubiquinone and other terpenoid-quinone biosynthesis
R05616	all-trans-hexaprenyl diphosphate:4-hydroxybenzoate hexaprenyltransferase	C00156 + C01230 <=> C00013 + C13425	( SL1344_4171 )	-1000	1000	0	Ubiquinone and other terpenoid-quinone biosynthesis
R05617	all-trans-polyprenyl diphosphate:1,4-dihydroxy-2-naphthoate polyprenyltransferase	C03657 + C04146 <=> C00011 + C00013 + C05818	( SL1344_4039 )	-1000	1000	0	Ubiquinone and other terpenoid-quinone biosynthesis
R05620		C00002 + C00010 + C09822 <=> C00013 + C00020 + C09823	( SL1344_1284 or SL1344_0584 )	-1000	1000	0	Benzoate degradation
R05627	undecaprenyl-diphosphate phosphohydrolase	C00001 + C04574 -> C00009 + C17556	( SL1344_3178 )	0	1000	0	Peptidoglycan biosynthesis
R05629	UDPMurAc(oyl-L-Ala-D-gamma-Glu-L-Lys-D-Ala-D-Ala):undecaprenyl-phosphate phospho-N-acetylmuramoyl-pentapeptide-transferase	C04702 + C17556 <=> C00105 + C04851	( SL1344_0125 )	-1000	1000	0	Peptidoglycan biosynthesis
R05630	UDP-N-acetylmuramoyl-L-alanyl-gamma-D-glutamyl-meso-2,6-diaminopimeloyl-D-alanyl-D-alanine:undecaprenyl-phosphate phospho-N-acetylmuramoyl-pentapeptide-transferase	C04882 + C17556 -> C00105 + C05897	( SL1344_0125 )	0	1000	0	Peptidoglycan biosynthesis
R05632	1-hydroxy-2-naphthoate,NADH:oxygen oxidoreductase (2-hydroxylating, decarboxylating)	C00004 + C00007 + C00080 + C03203 <=> C00001 + C00003 + C00011 + C03012	( SL1344_2152 )	-1000	1000	0	Polycyclic aromatic hydrocarbon degradation
R05633	CTP: 2-C-Methyl-D-erythritol 4-phosphate cytidylyltransferase	C00063 + C11434 <=> C00013 + C11435	( SL1344_2909 )	-1000	1000	0	Terpenoid backbone biosynthesis
R05634	ATP:4-(Cytidine 5'-diphospho)-2-C-methyl-D-erythritol 2-phosphotransferase	C00002 + C11435 <=> C00008 + C11436	( SL1344_1707 )	-1000	1000	0	Terpenoid backbone biosynthesis
R05636	1-Deoxy-D-xylulose-5-phosphate pyruvate-lyase (carboxylating)	C00022 + C00118 <=> C00011 + C11437	( SL1344_0416 )	-1000	1000	0	Thiamine metabolism
R05637	2-Phospho-4-(cytidine 5'-diphospho)-2-C-methyl-D-erythritol CMP-lyase (cyclizing)	C11436 <=> C00055 + C11453	( SL1344_2908 )	-1000	1000	0	Terpenoid backbone biosynthesis
R05644	ATP:D-glycero-beta-D-manno-heptose 1-phosphate adenylyltransferase	C00002 + C07838 <=> C00013 + C06397	( SL1344_3173 )	-1000	1000	0	Lipopolysaccharide biosynthesis
R05645	D-glycero-beta-D-manno-heptose-7-phosphate aldose-ketose-isomerase	C05382 <=> C07836	( SL1344_0306 or SL1344_3239 )	-1000	1000	0	Lipopolysaccharide biosynthesis
R05646	ATP:D-glycero-beta-D-manno-heptose 7-phosphate 1-phosphotransferase	C00002 + C07836 <=> C00008 + C11472	( SL1344_3173 )	-1000	1000	0	Lipopolysaccharide biosynthesis
R05647	D-glycero-beta-D-manno-heptose 1,7-bisphosphate 7-phosphohydrolase	C00001 + C11472 <=> C00009 + C07838	( SL1344_0249 )	-1000	1000	0	Lipopolysaccharide biosynthesis
R05661	ATP:5-dehydro-2-deoxy-D-gluconate 6-phosphotransferase	C00002 + C06892 <=> C00008 + C06893	( SL1344_4361 )	-1000	1000	0	Inositol phosphate metabolism
R05662	UDP-N-acetyl-D-glucosamine:N-acetyl-alpha-D-muramyl(oyl-L-Ala-gamma-D-Glu-L-Lys-D-Ala-D-Ala)-diphosphoundecaprenol 4-beta-N-acetylglucosaminlytransferase	C00043 + C04851 <=> C00015 + C05893	( SL1344_0128 )	-1000	1000	0	Peptidoglycan biosynthesis
R05681	NAD-dependent threonine 4-phosphate dehydrogenase	C00003 + C06055 <=> C00004 + C00080 + C07335	( SL1344_0092 or SL1344_0164 )	-1000	1000	0	Vitamin B6 metabolism
R05684	L-idonate:NADP oxidoreductase	C00006 + C00770 <=> C00005 + C00080 + C01062	( SL1344_4414 )	-1000	1000	0
R05688	1-Deoxy-D-xylulose-5-phosphate isomeroreductase	C00006 + C11434 <=> C00005 + C00080 + C11437	( SL1344_0221 )	-1000	1000	0	Terpenoid backbone biosynthesis
R05692	GDP-L-fucose:NADP+ 4-oxidoreductase (3,5-epimerizing)	C00006 + C00325 <=> C00005 + C00080 + C01222	( SL1344_2085 )	-1000	1000	0	Fructose and mannose metabolism
R05705	FMNH2:NAD+ oxidoreductase	C00003 + C01847 <=> C00004 + C00061 + C00080	( SL1344_1037 or SL1344_3933 )	-1000	1000	0	Riboflavin metabolism
R05712	ammonia:ferricytochrome-c oxidoreductase	2 C00001 + 6 C00125 + C01342 -> 6 C00080 + C00088 + 6 C00126	( SL1344_4213 or SL1344_4217 or SL1344_2223B or SL1344_3781 or SL1344_3789 )	0	1000	0
R05790	alpha-D-mannosyl-3-phosphoglycerate phosphohydrolase	C00001 + C11516 -> C00009 + C11544	( SL1344_1914 )	0	1000	0	Fructose and mannose metabolism
R05807	sirohydrochlorin cobalt-lyase	C00175 + C05778 <=> 2 C00080 + C11538	( SL1344_2001 )	-1000	1000	0	Porphyrin and chlorophyll metabolism
R05808	S-adenosyl-L-methionine:cobalt-factor-II C20-methyltransferase	C00019 + C11538 <=> C00021 + C17401	( SL1344_2000 )	-1000	1000	0	Porphyrin and chlorophyll metabolism
R05809		C00019 + C11539 <=> C00021 + C11540	( SL1344_2003 )	-1000	1000	0	Porphyrin and chlorophyll metabolism
R05810	cobalt-precorrin-4 methyltransferase	C00019 + C11540 <=> C00021 + C16242	( SL1344_2005 )	-1000	1000	0	Porphyrin and chlorophyll metabolism
R05812	cobalt-precorrin-6B:NAD+ oxidoreductase	C00004 + C00080 + C11542 <=> C00003 + C11543	( SL1344_2002 )	-1000	1000	0	Porphyrin and chlorophyll metabolism
R05814	precorrin-8 11,12-methylmutase	C11545 <=> C05773	( SL1344_2009 )	-1000	1000	0	Porphyrin and chlorophyll metabolism
R05815	cobyrinate:L-glutamine amido-ligase (ADP-forming)	2 C00001 + 2 C00002 + 2 C00064 + C05773 <=> 2 C00008 + 2 C00009 + 2 C00025 + C06504	( SL1344_2011 )	-1000	1000	0	Porphyrin and chlorophyll metabolism
R05820	protein-N(pi)-phosphohistidine:D-sorbitol 6-phosphotransferase	C00794 + C04261 -> C00615 + C01096	( SL1344_2814 or SL1344_2735 or SL1344_2813 or SL1344_2736 or SL1344_2812 or SL1344_2734 )	0	1000	0	Fructose and mannose metabolism
R05835	Glycocholate amidohydrolase	C00001 + C01921 <=> C00037 + C00695	( SL1344_1469 )	-1000	1000	0	Primary bile acid biosynthesis
R05837	4-(phosphonooxy)threonine:NAD oxidoreductase	C00003 + C06055 <=> C00004 + C00011 + C00080 + C11638	( SL1344_0092 or SL1344_0164 )	-1000	1000	0
R05838	pyridoxine 5'-phosphate synthase	C11437 + C11638 <=> 2 C00001 + C00009 + C00627	( SL1344_2540 )	-1000	1000	0	Vitamin B6 metabolism
R05850	L-ribulose-5-phosphate 4-epimerase	C01101 <=> C00231	( SL1344_4321 or SL1344_0101 or SL1344_3642 )	-1000	1000	0	Pentose and glucuronate interconversions
R05865	2-Hydroxy-5-methyl-cis,cis-muconic-semialdehyde formylhydrolase	C00001 + C06760 <=> C00058 + C11354	( SL1344_3055 )	-1000	1000	0	Xylene degradation
R05884	isopentenyl-diphosphate:ferredoxin oxidoreductase	2 C00080 + 2 C00138 + C11811 <=> C00001 + C00129 + 2 C00139	( SL1344_0050 )	-1000	1000	0	Terpenoid backbone biosynthesis
R05961		C00001 + G00093 <=> C00124 + G00092	( SL1344_4235 )	-1000	1000	0	Glycosphingolipid biosynthesis - globo and isoglobo series
R05963		C00001 + G00094 <=> C01132 + G00093	( SL1344_1146 )	-1000	1000	0	Glycosphingolipid biosynthesis - globo and isoglobo series
R06087		C00001 + G00370 <=> C00031 + C00095	( SL1344_3715 or SL1344_0042 )	-1000	1000	0
R06088		C00001 + G00370 <=> C00267 + C02336	( SL1344_3715 or SL1344_0042 )	-1000	1000	0
R06091		C00001 + G01275 <=> C00031 + C00124	( SL1344_4235 )	-1000	1000	0
R06113		C00001 + G09795 <=> C00031 + C00092	( SL1344_4384 )	-1000	1000	0
R06146	2-Octaprenyl-3-methyl-6-methoxy-1,4-benzoquinone ,NADPH2:oxygen oxidoreductase	C00005 + C00007 + C00080 + C05814 <=> C00001 + C00006 + C05815	( SL1344_0660 )	-1000	1000	0	Ubiquinone and other terpenoid-quinone biosynthesis
R06171	L-allo-threonine acetaldehyde-lyase (glycine-forming)	C05519 <=> C00037 + C00084	( SL1344_0873 )	-1000	1000	0	Glycine, serine and threonine metabolism
R06363	Penicillin hydrolase	C00001 + C00395 <=> C06567	( SL1344_0370 or SL1344_3703 )	-1000	1000	0	Penicillin and cephalosporin biosynthesis
R06447	(2E,6E)-farnesyl-diphosphate:isopentenyl-diphosphate cistransferase (adding 8 isopentenyl units)	8 C00129 + C00448 <=> 8 C00013 + C04574	( SL1344_0222 )	-1000	1000	0	Terpenoid backbone biosynthesis
R06513	dTDPglucose 4,6-hydro-lyase	C00842 <=> C00001 + C11907	( SL1344_3881 or SL1344_2074 )	-1000	1000	0	Streptomycin biosynthesis
R06514	dTDP-4-dehydro-6-deoxy-alpha-D-glucose 3,5-epimerase;	C11907 <=> C00688	( SL1344_2071 )	-1000	1000	0	Streptomycin biosynthesis
R06529	adenosylcobyric acid:(R)-1-aminopropan-2-yl phosphate ligase	C00002 + C04122 + C06507 <=> C00008 + C00009 + C06509	( SL1344_2010 )	-1000	1000	0	Porphyrin and chlorophyll metabolism
R06530	L-threonine-O-3-phosphate carboxy-lyase	C12147 -> C00011 + C04122	( SL1344_0632 )	0	1000	0	Porphyrin and chlorophyll metabolism
R06531	ATP:L-threonine O-phosphotransferase	C00002 + C00188 -> C00008 + C12147	( SL1344_2034 )	0	1000	0	Porphyrin and chlorophyll metabolism
R06558		C00044 + C06508 <=> C00035 + C06509	( SL1344_1994 )	-1000	1000	0	Porphyrin and chlorophyll metabolism
R06590	sedoheptulose-7-phosphate:D-glyceraldehyde-3-phosphate glycolaldehydetransferase;	C00117 + C12214 <=> C05382 + C12215	( SL1344_3052 or SL1344_2437 )	-1000	1000	0	Biosynthesis of ansamycins
R06601	5-hydroxyisourate amidohydrolase	C00001 + C11821 <=> C12248	( SL1344_1036 )	-1000	1000	0	Purine metabolism
R06620	D-glucose:ubiquinone oxidoreductase	C00031 + C00399 <=> C00198 + C00390	( SL1344_0170 )	-1000	1000	0	Pentose phosphate pathway
R06633	(S)-4-hydroxymandelate:oxygen 1-oxidoreductase	C00007 + C03198 <=> C00027 + C03590	( SL1344_1550 )	-1000	1000	0	Monobactam biosynthesis
R06786	3-(3-hydroxyphenyl)propanoate,NADH:oxygen oxidoreductase (2-hydroxylating)	C00004 + C00007 + C00080 + C11457 <=> C00001 + C00003 + C04044	( SL1344_1475 )	-1000	1000	0	Phenylalanine metabolism
R06787	(2E)-3-(3-hydroxyphenyl)prop-2-enoate,NADH:oxygen oxidoreductase (2-hydroxylating)	C00004 + C00007 + C00080 + C12621 <=> C00001 + C00003 + C12623	( SL1344_1475 )	-1000	1000	0	Phenylalanine metabolism
R06835	4-carboxymethylenebut-2-en-4-olide lactonohydrolase	C00001 + C12834 <=> C12835	( SL1344_3921 )	-1000	1000	0	Chlorocyclohexane and chlorobenzene degradation
R06838	4-carboxymethylenebut-2-en-4-olide lactonohydrolase	C00001 + C12838 <=> C02222	( SL1344_3921 )	-1000	1000	0	Chlorocyclohexane and chlorobenzene degradation
R06846	L-quinate:NADP+ 3-oxidoreductase	C00006 + C00296 <=> C00005 + C00080 + C00944	( SL1344_1293 )	-1000	1000	0	Phenylalanine, tyrosine and tryptophan biosynthesis
R06847	shikimate:NAD+ 3-oxidoreductase	C00003 + C00493 <=> C00004 + C00080 + C02637	( SL1344_1293 )	-1000	1000	0	Phenylalanine, tyrosine and tryptophan biosynthesis
R06859		C00019 + C13309 <=> C00021 + C02059	( SL1344_3924 )	-1000	1000	0	Ubiquinone and other terpenoid-quinone biosynthesis
R06895	coproporphyrinogen-III:S-adenosyl-L-methionine oxidoreductase(decarboxylating)	2 C00019 + C03263 <=> 2 C00011 + 2 C00073 + C01079 + 2 C05198	( SL1344_3079 or SL1344_3951 or SL1344_3958 )	-1000	1000	0	Porphyrin and chlorophyll metabolism
R06897	2,4-dihydroxyhept-2-enedioate hydro-lyase	C00001 + C05600 -> C06201	( SL1344_1044 )	0	1000	0	Tyrosine metabolism
R06915	salicylate,NADH:oxygen oxidoreductase (1-hydroxylating,decarboxylating)	C00004 + C00007 + C00080 + C14088 <=> C00001 + C00003 + C00011 + C02923	( SL1344_2152 )	-1000	1000	0	Naphthalene degradation
R06917	1-hydroxymethylnaphthalene:NAD+ oxidoreductase	C00003 + C14089 <=> C00004 + C00080 + C14090	( SL1344_1557 or SL1344_1497 or SL1344_3993 or SL1344_4416 or SL1344_0603 or SL1344_1680 or SL1344_4181 or SL1344_3349 )	-1000	1000	0	Naphthalene degradation
R06927	(2-naphthyl)methanol:NAD+ oxidoreductase	C00003 + C02909 <=> C00004 + C00080 + C14099	( SL1344_1557 or SL1344_1497 or SL1344_3993 or SL1344_4416 or SL1344_0603 or SL1344_1680 or SL1344_4181 or SL1344_3349 )	-1000	1000	0	Naphthalene degradation
R06936	salicylate,NADH:oxygen oxidoreductase (1-hydroxylating,decarboxylating)	C00004 + C00007 + C00080 + C14109 <=> C00001 + C00003 + C00011 + C14110	( SL1344_2152 )	-1000	1000	0	Naphthalene degradation
R06939	salicylate,NADH:oxygen oxidoreductase (1-hydroxylating,decarboxylating)	C00004 + C00007 + C00080 + C14103 <=> C00001 + C00003 + C00011 + C06730	( SL1344_2152 )	-1000	1000	0	Naphthalene degradation
R06941	(S)-3-hydroxyacyl-CoA:NAD+ oxidoreductase	C00003 + C14145 <=> C00004 + C00080 + C02232	( SL1344_3936 or SL1344_2357 )	-1000	1000	0	Phenylalanine metabolism
R06942	(3S)-3-hydroxyacyl-CoA hydro-lyase	C00001 + C14144 <=> C14145	( SL1344_3936 or SL1344_2357 )	-1000	1000	0	Phenylalanine metabolism
R06943		C00016 + C14143 <=> C01352 + C14144	( SL1344_0074 )	-1000	1000	0	Caprolactam degradation
R06983	S-(hydroxymethyl)glutathione dehydrogenase	C00003 + C14180 <=> C00004 + C00080 + C01031	( SL1344_1557 or SL1344_0603 )	-1000	1000	0	Methane metabolism
R06987	propanoyl-CoA:formate C-propanoyltransferase	C00010 + C00109 <=> C00058 + C00100	( SL1344_0910 or SL1344_3213 or SL1344_0819 or SL1344_4063 )	-1000	1000	0	Propanoate metabolism
R06989	2,5-Dihydro-5-oxofuran-2-acetate lyase (decyclizing)	C02480 <=> C14610	( SL1344_1611 )	-1000	1000	0	Benzoate degradation
R07002	(1R)-hydroxy-(2R)-glutathionyl-1,2-dihydronaphthalene glutathione-lyase (epoxide-forming)	C00051 + C14786 -> C14791	( SL1344_1383 )	0	1000	0	Metabolism of xenobiotics by cytochrome P450
R07003	(1R)-glutathionyl-(2R)-hydroxy-1,2-dihydronaphthalene glutathione-lyase (epoxide-forming)	C00051 + C14787 -> C14793	( SL1344_1383 )	0	1000	0	Metabolism of xenobiotics by cytochrome P450
R07004	(1S)-hydroxy-(2S)-glutathionyl-1,2-dihydronaphthalene glutathione-lyase (epoxide-forming)	C00051 + C14787 -> C14792	( SL1344_1383 )	0	1000	0	Metabolism of xenobiotics by cytochrome P450
R07023	1-nitro-7-hydroxy-8-glutathionyl-7,8-dihydronaphthalene glutathione-lyase (epoxide-forming)	C00051 + C14802 -> C14803	( SL1344_1383 )	0	1000	0	Metabolism of xenobiotics by cytochrome P450
R07024	1-nitro-7-glutathionyl-8-hydroxy-7,8-dihydronaphthalene glutathione-lyase (epoxide-forming)	C00051 + C14802 -> C14804	( SL1344_1383 )	0	1000	0	Metabolism of xenobiotics by cytochrome P450
R07025	1-nitro-5-hydroxy-6-glutathionyl-5,6-dihydronaphthalene glutathione-lyase (epoxide-forming)	C00051 + C14800 -> C14805	( SL1344_1383 )	0	1000	0	Metabolism of xenobiotics by cytochrome P450
R07026	1-nitro-5-glutathionyl-6-hydroxy-5,6-dihydronaphthalene glutathione-lyase (epoxide-forming)	C00051 + C14800 -> C14806	( SL1344_1383 )	0	1000	0	Metabolism of xenobiotics by cytochrome P450
R07034	Glutathione: 5-HPETE oxidoreductase	2 C00051 + C05356 -> C00001 + C00127 + C04805	( SL1344_1275 )	0	1000	0	Arachidonic acid metabolism
R07035	Glutathione: 15-HPETE oxidoreductase	2 C00051 + C05966 -> C00001 + C00127 + C04742	( SL1344_1275 )	0	1000	0	Arachidonic acid metabolism
R07064	phosphatidylcholine 2-acylhydrolase	C00001 + C00157 <=> C01595 + C04230	( SL1344_3911 )	-1000	1000	0	Linoleic acid metabolism
R07069	3,4-dihydro-3-hydroxy-4-S-glutathionyl bromobenzene glutathione-lyase (epoxide-forming)	C00051 + C14839 -> C14847	( SL1344_1383 )	0	1000	0	Metabolism of xenobiotics by cytochrome P450
R07070	2,3-dihydro-2-S-glutathionyl-3-hydroxy bromobenzene glutathione-lyase (epoxide-forming)	C00051 + C14840 -> C14848	( SL1344_1383 )	0	1000	0	Metabolism of xenobiotics by cytochrome P450
R07083	4,5-dihydro-4-hydroxy-5-S-glutathionyl-benzo[a]pyrene glutathione-lyase (epoxide-forming)	C00051 + C14851 -> C14855	( SL1344_1383 )	0	1000	0	Metabolism of xenobiotics by cytochrome P450
R07084	7,8-dihydro-7-hydroxy-8-S-glutathionyl-benzo[a]pyrene hydrolase	C00051 + C14852 -> C00001 + C14856	( SL1344_1383 )	0	1000	0	Metabolism of xenobiotics by cytochrome P450
R07091	S-(2,2-dichloro-1-hydroxy)ethyl-glutathione 2,2-dichloroacetaldehyde-lyase (glutathione-forming)	C00051 + C14858 -> C14861	( SL1344_1383 )	0	1000	0	Metabolism of xenobiotics by cytochrome P450
R07092	1,1-dichloroethylene-epoxide:glutathione S-(chloroepoxyethyl)transferase [2-(S-glutathionyl)acetyl-chloride-forming]	C00051 + C14857 -> C01327 + C14865	( SL1344_1383 )	0	1000	0	Metabolism of xenobiotics by cytochrome P450
R07093	chloroacetyl-chloride:glutathione S-chloroacetyltransferase	C00051 + C14859 -> C01327 + C14864	( SL1344_1383 )	0	1000	0	Metabolism of xenobiotics by cytochrome P450
R07094	2-(S-glutathionyl)acetyl-chloride:glutathione 2-(S-glutathionyl)acetyltransferase	C00051 + C14865 -> C01327 + C14863	( SL1344_1383 )	0	1000	0	Metabolism of xenobiotics by cytochrome P450
R07100	trichloroethene:glutathione S-(1,2-dichlorovinyl)transferase	C00051 + C06790 -> C01327 + C14868	( SL1344_1383 )	0	1000	0	Metabolism of xenobiotics by cytochrome P450
R07105	trichloroethanol:NAD+ oxidoreductase	C00004 + C00080 + C06899 -> C00001 + C00003 + C07490	( SL1344_1557 or SL1344_1497 or SL1344_4416 or SL1344_0603 or SL1344_4181 or SL1344_3349 )	0	1000	0	Metabolism of xenobiotics by cytochrome P450
R07113	1,2-dibromoethane:glutathione ethylenetransferase (episulfonium-forming)	C00051 + C00080 + C11088 -> 2 C13645 + C14874	( SL1344_1383 )	0	1000	0	Metabolism of xenobiotics by cytochrome P450
R07116	2-bromoacetaldehyde:glutathione S-(formylmethyl)transferase	C00051 + C14870 -> C13645 + C14871	( SL1344_1383 )	0	1000	0	Metabolism of xenobiotics by cytochrome P450
R07125	3-dehydro-L-gulonate-6-phosphate carboxy-lyase	C00080 + C14899 <=> C00011 + C03291	( SL1344_4319 or SL1344_3640 )	-1000	1000	0	Pentose and glucuronate interconversions
R07127	ATP:3-dehydro-L-gulonate 6-phosphotransferase	C00002 + C00618 -> C00008 + C14899	( SL1344_3639 )	0	1000	0	Pentose and glucuronate interconversions
R07136	(2R)-3-sulfolactate:NAD+ oxidoreductase	C00003 + C11537 <=> C00004 + C00080 + C05528	( SL1344_3331 )	-1000	1000	0	Cysteine and methionine metabolism
R07157	carbon-monoxide,water:ferredoxin oxidoreductase	C00001 + C00139 + C00237 <=> C00011 + C00138	( SL1344_3123 or SL1344_2823 or SL1344_3631 or SL1344_2832 )	-1000	1000	0	Methane metabolism
R07160	3-methyl-2-oxobutanoate:ferredoxin oxidoreductase (decarboxylating;CoA-2-methylpropanoylating)	C00010 + 2 C00139 + C00141 -> C00011 + C00080 + 2 C00138 + C00630	( SL1344_2489 )	0	1000	0	Valine, leucine and isoleucine degradation
R07168	5-methyltetrahydrofolate:NAD+ oxidoreductase	C00003 + C00440 <=> C00004 + C00080 + C00143	( SL1344_4055 )	-1000	1000	0	One carbon pool by folate
R07222	phenylacetyl-CoA:quinone oxidoreductase	C00001 + C00582 + 2 C15602 -> C15524 + 2 C15603	( SL1344_3986 )	0	1000	0	Phenylalanine metabolism
R07262	1,4-dihydroxy-2-naphthoyl-CoA hydrolase	C00001 + C15547 <=> C00010 + C03657	( SL1344_1300 or SL1344_0587 )	-1000	1000	0	Ubiquinone and other terpenoid-quinone biosynthesis
R07263	4-(2-carboxyphenyl)-4-oxobutanoyl-CoA dehydratase (cyclizing)	C03160 <=> C00001 + C15547	( SL1344_2276 )	-1000	1000	0	Ubiquinone and other terpenoid-quinone biosynthesis
R07268	ATP:cobinamide Cobeta-adenosyltransferase	C00002 + C05774 -> C00536 + C06508	( SL1344_2026 or SL1344_1650 )	0	1000	0	Porphyrin and chlorophyll metabolism
R07273	solanesyl-diphosphate:4-hydroxybenzoate nonaprenyltransferase	C00156 + C04145 <=> C00013 + C03885	( SL1344_4171 )	-1000	1000	0	Ubiquinone and other terpenoid-quinone biosynthesis
R07281	D-ribulose 5-phosphate formate-lyase (L-3,4-dihydroxybutan-2-one 4-phosphate-forming)	C00199 <=> C00058 + C15556	( SL1344_3168 )	-1000	1000	0	Riboflavin metabolism
R07294	phenylglyoxylyl-CoA hydrolase	C00001 + C15524 -> C00010 + C02137	( SL1344_3986 )	0	1000	0	Phenylalanine metabolism
R07302	adenosylcobyric acid:(R)-1-aminopropan-2-ol ligase (ADP-forming)	C00002 + C03194 + C06507 <=> C00008 + C00009 + C06508	( SL1344_2010 )	-1000	1000	0	Porphyrin and chlorophyll metabolism
R07379	plasmenylethanolamine 2-acylhydrolase	C00001 + C04756 <=> C00060 + C04635	( SL1344_3911 )	-1000	1000	0	Ether lipid metabolism
R07385		C00001 + C04756 -> C00189 + C15647	( SL1344_P2_0072 )	0	1000	0	Ether lipid metabolism
R07387	plasmanylcholine 2-acylhydrolase	C00001 + C05212 <=> C00060 + C04317	( SL1344_3911 )	-1000	1000	0	Ether lipid metabolism
R07390		2 C00344 <=> C00116 + C05980	( SL1344_1670 )	-1000	1000	0	Glycerophospholipid metabolism
R07396		C00025 + C01180 <=> C00026 + C00073	( SL1344_2370 or SL1344_0935 or SL1344_4184 )	-1000	1000	0	Cysteine and methionine metabolism
R07404	5-amino-1-(5-phospho-D-ribosyl)imidazole:carbon-dioxide ligase (ADP-forming)	C00002 + C00288 + C03373 <=> C00008 + C00009 + C15667	( SL1344_0526 )	-1000	1000	0	Purine metabolism
R07405	5-carboxyamino-1-(5-phospho-D-ribosyl)imidazole carboxymutase	C15667 <=> C04751	( SL1344_0527 )	-1000	1000	0	Purine metabolism
R07406		C07335 <=> C00011 + C11638	( SL1344_0092 or SL1344_0164 )	-1000	1000	0	Vitamin B6 metabolism
R07411	protoheme IX farnesyltransferase	C00001 + C00032 + C00448 <=> C00013 + C15672	( SL1344_0433 )	-1000	1000	0	Porphyrin and chlorophyll metabolism
R07415		C00001 + C00007 + C15699 <=> C00027 + C15700 + C01342	( SL1344_3102 )	-1000	1000	0
R07443	donor:hydrogen-peroxide oxidoreductase	C12205 -> C15807	( SL1344_4056 )	0	1000	0	Phenylpropanoid biosynthesis
R07459	ATP:[sulfur-carrier protein] adenylyltransferase	C00002 + C15810 <=> C00013 + C15813	( SL1344_4101 or SL1344_0821 )	-1000	1000	0	Thiamine metabolism
R07460	L-cysteine:[enzyme]-cysteine sulfurtransferase	C00097 + C15811 <=> C00041 + C15812	( SL1344_2505 )	-1000	1000	0	Thiamine metabolism
R07461	[enzyme]-S-sulfanyl-L-cysteine:adenylyl-[sulfur-carrier protein] sulfurtransferase	C00030 + C15812 + C15813 <=> C00020 + C00028 + C15811 + C15814	( SL1344_0419 )	-1000	1000	0	Thiamine metabolism
R07605	7-aminomethyl-7-carbaguanine:NADP+ oxidoreductase	2 C00006 + C16675 <=> 2 C00005 + 2 C00080 + C15996	( SL1344_2948 )	-1000	1000	0	Folate biosynthesis
R07613	LL-2,6-diaminoheptanedioate:2-oxoglutarate aminotransferase	C00026 + C00666 <=> C00001 + C00025 + C03972	( SL1344_2370 )	-1000	1000	0	Lysine biosynthesis
R07618	enzyme N6-(dihydrolipoyl)lysine:NAD+ oxidoreductase	C00003 + C15973 <=> C00004 + C00080 + C15972	( SL1344_0154 or SL1344_0552 )	-1000	1000	0	Glycolysis / Gluconeogenesis
R07639	decenoyl-[acyl-carrier-protein] Delta2-trans-Delta3-cis-isomerase	C05754 <=> C04180	( SL1344_1007 )	-1000	1000	0	Fatty acid biosynthesis
R07644	2,3-dihydroxybenzoate:L-serine ligase	6 C00002 + 3 C00065 + 3 C00196 <=> 6 C00013 + 6 C00020 + C05821	( SL1344_0585 )	-1000	1000	0	Biosynthesis of siderophore group nonribosomal peptides
R07658		C00003 + C00167 -> C00004 + C00011 + C00080 + C16155	( SL1344_2268 )	0	1000	0	Amino sugar and nucleotide sugar metabolism
R07659		C00025 + C16155 -> C00026 + C16153	( SL1344_2266 )	0	1000	0	Amino sugar and nucleotide sugar metabolism
R07660		C00234 + C16153 -> C00101 + C16154	( SL1344_2268 )	0	1000	0	Amino sugar and nucleotide sugar metabolism
R07661	UDP-4-deoxy-4-formamido-L-arabinose:undecaprenyl-phosphate 4-deoxy-4-formamido-L-arabinosyltransferase	C16154 + C17556 -> C00015 + C16156	( SL1344_0548 or SL1344_2267 )	0	1000	0	Amino sugar and nucleotide sugar metabolism
R07662	4-deoxy-4-formamido-L-arabinose-phosphoundecaprenol amidohydrolase	C00001 + C16156 -> C00058 + C16157	( SL1344_2269 )	0	1000	0	Amino sugar and nucleotide sugar metabolism
R07671		C00072 + C04261 <=> C00615 + C16186	( SL1344_4317 or SL1344_2312 or SL1344_4316 or SL1344_2311 or SL1344_0860 )	-1000	1000	0	Ascorbate and aldarate metabolism
R07675	L-galactose:NAD+ 1-oxidoreductase	C00003 + C01825 <=> C00004 + C00080 + C01115	( SL1344_2374 )	-1000	1000	0	Ascorbate and aldarate metabolism
R07677		C00001 + C16186 <=> C14899	( SL1344_4315 )	-1000	1000	0	Ascorbate and aldarate metabolism
R07759		C00005 + C00080 + C16216 -> C00006 + C16217	( SL1344_2408 or SL1344_2149 or SL1344_1132 or SL1344_1605 or SL1344_3131 or SL1344_1649 )	0	1000	0	Biosynthesis of unsaturated fatty acids
R07762		C01209 + C05764 -> C00011 + C00229 + C16219	( SL1344_2347 or SL1344_1134 )	0	1000	0	Fatty acid biosynthesis
R07763		C00005 + C00080 + C16219 <=> C00006 + C16220	( SL1344_2408 or SL1344_2149 or SL1344_1132 or SL1344_1605 or SL1344_3131 or SL1344_1649 )	-1000	1000	0	Fatty acid biosynthesis
R07764		C16220 <=> C00001 + C16221	( SL1344_0228 )	-1000	1000	0	Fatty acid biosynthesis
R07765	octadecanoyl-[acp]:NAD+ trans-2-oxidoreductase	C00004 + C00080 + C16221 <=> C00003 + C04088	( SL1344_1631 )	-1000	1000	0	Fatty acid biosynthesis
R07766	octanoyl-[acp]:protein N6-octanoyltransferase	C05752 + C16240 <=> C00229 + C16236	( SL1344_0623 )	-1000	1000	0	Lipoic acid metabolism
R07767	protein N6-(octanoyl)lysine:sulfur sulfurtransferase	2 C00019 + C16236 + 2 C17023 <=> 2 C00073 + 2 C05198 + C16237	( SL1344_0621 )	-1000	1000	0	Lipoic acid metabolism
R07768	octanoyl-[acp]:sulfur sulfurtransferase	2 C00019 + C05752 + 2 C17023 <=> 2 C00073 + 2 C05198 + C16239	( SL1344_0621 )	-1000	1000	0	Lipoic acid metabolism
R07769	lipoyl-[acp]:protein N6-lipoyltransferase	C16239 + C16240 <=> C00229 + C16237	( SL1344_0623 )	-1000	1000	0	Lipoic acid metabolism
R07770		C00002 + C16241 <=> C00013 + C16238	( SL1344_4503 )	-1000	1000	0	Lipoic acid metabolism
R07771		C16238 + C16240 <=> C00020 + C16237	( SL1344_4503 )	-1000	1000	0	Lipoic acid metabolism
R07772	cobalt-precorrin 5A acylhydrolase	C00001 + C16242 <=> C00084 + C16243	( SL1344_2004 )	-1000	1000	0	Porphyrin and chlorophyll metabolism
R07773	S-adenosyl-L-methionine:cobalt-precorrin-5B (C1)-methyltransferase	C00019 + C16243 <=> C00021 + C11542	( SL1344_2008 )	-1000	1000	0	Porphyrin and chlorophyll metabolism
R07774	S-adenosyl-L-methionine:cobalt-precorrin-6B C15-methyltransferase (C12-decarboxylating)	C00019 + C11543 <=> C00011 + C00021 + C16244	( SL1344_2006 )	-1000	1000	0	Porphyrin and chlorophyll metabolism
R07775	S-adenosyl-L-methionine:cobalt-precorrin-7 C5-methyltransferase	C00019 + C16244 <=> C00021 + C11545	( SL1344_2007 )	-1000	1000	0	Porphyrin and chlorophyll metabolism
R07779	bromoxynil,NADPH:oxygen oxidoreductase	2 C00005 + C00007 + 2 C00080 + C04178 <=> C00001 + 2 C00006 + C01326 + C16248	( SL1344_1475 )	-1000	1000	0	Fluorobenzoate degradation
R07809		C00001 + G13074 <=> C00140 + G01391	( SL1344_1146 )	-1000	1000	0	Glycosaminoglycan degradation
R07810		C00001 + G13073 <=> C04132 + G01391	( SL1344_1146 )	-1000	1000	0	Glycosaminoglycan degradation
R07855	phenylacetonitrile aminohydrolase	2 C00001 + C16074 <=> C07086 + C01342	( SL1344_0619 or SL1344_0304 )	-1000	1000	0
R07859		C00001 + C00157 <=> C04230 + C06427	( SL1344_3911 )	-1000	1000	0	alpha-Linolenic acid metabolism
R07860		C00001 + C00157 <=> C04233 + C06427	( SL1344_3911 )	-1000	1000	0	alpha-Linolenic acid metabolism
R07891		C00024 + C16331 <=> C00010 + C16330	( SL1344_2997 or SL1344_3935 or SL1344_2358 )	-1000	1000	0	alpha-Linolenic acid metabolism
R07895		C00024 + C16335 <=> C00010 + C16334	( SL1344_2997 or SL1344_3935 or SL1344_2358 )	-1000	1000	0	alpha-Linolenic acid metabolism
R07899		C00024 + C16339 <=> C00010 + C16338	( SL1344_2997 or SL1344_3935 or SL1344_2358 )	-1000	1000	0	alpha-Linolenic acid metabolism
R07935		C16375 <=> C00001 + C16374	( SL1344_3936 or SL1344_2357 )	-1000	1000	0	Biosynthesis of unsaturated fatty acids
R07940		C13747 <=> C16365	( SL1344_1513 )	-1000	1000	0	Caffeine metabolism
R07951		C16388 <=> C00001 + C16387	( SL1344_3936 or SL1344_2357 )	-1000	1000	0	Biosynthesis of unsaturated fatty acids
R08014		2 C00005 + 2 C00080 + C16391 <=> C00001 + 2 C00006 + C16392	( SL1344_1368 or SL1344_0850 or SL1344_0566 )	-1000	1000	0	Nitrotoluene degradation
R08017		2 C00004 + 2 C00080 + C16391 <=> C00001 + 2 C00003 + C16392	( SL1344_1368 or SL1344_0850 or SL1344_0566 )	-1000	1000	0	Nitrotoluene degradation
R08034		C16396 <=> C16399	( SL1344_3123 or SL1344_2823 or SL1344_3631 or SL1344_2832 or SL1344_3121 or SL1344_1467 or SL1344_1715 or SL1344_3124 or SL1344_1468 or SL1344_1714 )	-1000	1000	0	Nitrotoluene degradation
R08036	acetyl-CoA:2,4-diamino-6-nitrotoluene N-acetyltransferase	C00024 + C16396 <=> C00010 + C16420	( SL1344_1513 )	-1000	1000	0	Nitrotoluene degradation
R08042		2 C00004 + 2 C00080 + C16391 <=> C00001 + 2 C00003 + C16393	( SL1344_1368 or SL1344_0850 or SL1344_0566 )	-1000	1000	0	Nitrotoluene degradation
R08056	D-glucarate hydro-lyase	C00818 <=> C00001 + C03921	( SL1344_2942 or SL1344_2941 )	-1000	1000	0	Ascorbate and aldarate metabolism
R08057	GTP:GTP guanylyltransferase	2 C00044 <=> 2 C00013 + C16463	( SL1344_1915 or SL1344_4482 or SL1344_0380 or SL1344_2100 or SL1344_2630 )	-1000	1000	0
R08091	7-methyl-3-oxo-6-octenoyl-CoA:acetyl-CoA C-acyltransferase	C00010 + C16466 -> C00024 + C16470	( SL1344_2997 or SL1344_3935 or SL1344_2358 )	0	1000	0	Geraniol degradation
R08092		C00016 + C16470 -> C01352 + C16468	( SL1344_1290 or SL1344_0074 or SL1344_4310 )	0	1000	0	Geraniol degradation
R08093	3-hydroxy-5-methylhex-4-enoyl-CoA hydro-lyase	C00001 + C16468 -> C16469	( SL1344_3936 or SL1344_2357 )	0	1000	0	Geraniol degradation
R08094	3-hydroxy-5-methylhex-4-enoyl-CoA:NAD+ oxidoreductase	C00003 + C16469 -> C00004 + C00080 + C16471	( SL1344_3936 or SL1344_2357 )	0	1000	0	Geraniol degradation
R08095	3-methylcrotonyl-CoA:acetyl-CoA C-acyltransferase	C00010 + C16471 -> C00024 + C03069	( SL1344_2997 or SL1344_3935 or SL1344_2358 )	0	1000	0	Geraniol degradation
R08116	4-fluoromuconolactone lyase (decyclizing)	C16474 <=> C16476	( SL1344_1611 )	-1000	1000	0	Fluorobenzoate degradation
R08120	5-fluoromuconolactone lactonohydrolase	C00001 + C16477 <=> C02222 + C16487	( SL1344_3921 )	-1000	1000	0	Fluorobenzoate degradation
R08121	4-fluoromuconolactone lactonohydrolase	C00001 + C16476 <=> C02222 + C16487	( SL1344_3921 )	-1000	1000	0	Fluorobenzoate degradation
R08124		C00002 + C16488 <=> C00008 + C16489	( SL1344_3565 )	-1000	1000	0
R08125		C00001 + C16489 <=> C00047 + C00092	( SL1344_0560 or SL1344_3566 or SL1344_4471 )	-1000	1000	0
R08165	2-succinyl-5-enolpyruvyl-6-hydroxy-3-cyclohexene-1-carboxylate synthase	C00026 + C00885 <=> C00011 + C16519	( SL1344_2278 )	-1000	1000	0	Ubiquinone and other terpenoid-quinone biosynthesis
R08166	2-succinyl-6-hydroxy-2,4-cyclohexadiene-1-carboxylate synthase	C16519 <=> C00022 + C05817	( SL1344_2277 )	-1000	1000	0	Ubiquinone and other terpenoid-quinone biosynthesis
R08210	dimethylallyl diphosphate:ferredoxin oxidoreductase	C00001 + 2 C00139 + C00235 <=> 2 C00080 + 2 C00138 + C11811	( SL1344_0050 )	-1000	1000	0	Terpenoid backbone biosynthesis
R08218	L-serine:tRNASec ligase (AMP-forming)	C00002 + C00065 + C16636 -> C00013 + C00020 + C06481	( SL1344_0901 )	0	1000	0	Aminoacyl-tRNA biosynthesis
R08219	selenophosphate:L-seryl-tRNASec selenium transferase	C05172 + C06481 -> C00009 + C06482	( SL1344_3648 or SL1344_4376 )	0	1000	0	Selenocompound metabolism
R08221	5'-deoxy-5-fluorocytidine aminohydrolase	C00001 + C16635 -> C12739 + C01342	( SL1344_2160 )	0	1000	0
R08222	5'-deoxy-5-fluorouridine:phosphate deoxy-alpha-D-ribosyltransferase	C00009 + C12739 -> C07649 + C16637	( SL1344_4495 )	0	1000	0	Drug metabolism - other enzymes
R08229	5-fluorouridine:phosphate alpha-D-ribosyltransferase	C00620 + C07649 -> C00009 + C16633	( SL1344_3922 )	0	1000	0	Drug metabolism - other enzymes
R08230	5-fluorodeoxyuridine:phosphate deoxy-alpha-D-ribosyltransferase	C00672 + C07649 -> C00009 + C11736	( SL1344_4495 )	0	1000	0	Drug metabolism - other enzymes
R08232	ATP:5-fluorouridine 5'-phosphotransferase	C00002 + C16633 -> C00008 + C16634	( SL1344_2099 )	0	1000	0	Drug metabolism - other enzymes
R08233	ATP:5-fluorodeoxyuridine 5'-phosphotransferase	C00002 + C11736 -> C00008 + C04242	( SL1344_1681 )	0	1000	0	Drug metabolism - other enzymes
R08237	6-thioinosine 5'-monophosphate:diphosphate phospho-D-ribosyltransferase	C00119 + C02380 -> C00013 + C04646	( SL1344_0171 )	0	1000	0	Drug metabolism - other enzymes
R08238	6-methylthiopurine 5'-monophosphate ribonucleotide:diphosphate phospho-D-ribosyltransferase	C00119 + C16614 -> C00013 + C16615	( SL1344_0171 )	0	1000	0	Drug metabolism - other enzymes
R08240	6-thioinosine 5'-monophosphate:NAD+ oxidoreductase	C00001 + C00003 + C04646 -> C00004 + C00080 + C16618	( SL1344_2472 )	0	1000	0	Drug metabolism - other enzymes
R08244	6-thioxanthine 5'-monophosphate:L-glutamine amido-ligase (AMP-forming)	C00001 + C00002 + C00064 + C16618 -> C00013 + C00020 + C00025 + C16619	( SL1344_2471 )	0	1000	0	Drug metabolism - other enzymes
R08245	6-thioguanosine monophosphate:diphosphate phospho-D-ribosyltransferase	C00119 + C07648 -> C00013 + C16619	( SL1344_0171 )	0	1000	0	Drug metabolism - other enzymes
R08247	D-ribose pyranase	C08353 <=> C16639	( SL1344_3848 )	-1000	1000	0
R08248	acetyl-CoA: isoniazid N-acetyltransferase	C00024 + C07054 -> C00010 + C07585	( SL1344_1513 )	0	1000	0	Drug metabolism - other enzymes
R08250	acetyl-CoA:acetylhydrazine N-acetyltransferase	C00024 + C07447 -> C00010 + C16622	( SL1344_1513 )	0	1000	0	Drug metabolism - other enzymes
R08280	4-glutathionyl cyclophosphamide hydrolase	C00051 + C07645 -> C00001 + C11583	( SL1344_1383 )	0	1000	0	Drug metabolism - cytochrome P450
R08281	alcophosphamide:NAD+ oxidoreductase	C00004 + C00080 + C07645 -> C00003 + C16551	( SL1344_1557 or SL1344_1497 or SL1344_4416 or SL1344_0603 or SL1344_4181 or SL1344_3349 )	0	1000	0	Drug metabolism - cytochrome P450
R08306	2-phenyl-1,3-propanediol monocarbamate:NAD+ oxidoreductase	C00003 + C16586 -> C00004 + C00080 + C16587	( SL1344_1557 or SL1344_1497 or SL1344_4416 or SL1344_0603 or SL1344_4181 or SL1344_3349 )	0	1000	0	Drug metabolism - cytochrome P450
R08310	4-hydroxy-5-phenyltetrahydro-1,3-oxazin-2-one:NAD+ oxidoreductase	C00003 + C16595 -> C00004 + C00080 + C16596	( SL1344_1557 or SL1344_1497 or SL1344_4416 or SL1344_0603 or SL1344_4181 or SL1344_3349 )	0	1000	0	Drug metabolism - cytochrome P450
R08359	S-adenosylmethioninamine:cadaverine 3-aminopropyltransferase	C01137 + C01672 -> C00170 + C16565	( SL1344_0167 )	0	1000	0	Glutathione metabolism
R08366	protein-N(pi)-phosphohistidine:N-acetyl-D-galactosamine 6-phosphotransferase	C01132 + C04261 -> C00615 + C06376	( SL1344_0565 or SL1344_4466 or SL1344_0179 or SL1344_4468 or SL1344_0562 )	0	1000	0	Galactose metabolism
R08367	protein-N(pi)-phosphohistidine:D-galactosamine 6-phosphotransferase	C02262 + C04261 -> C00615 + C06377	( SL1344_0565 or SL1344_4466 or SL1344_0179 or SL1344_4467 or SL1344_0564 )	0	1000	0	Galactose metabolism
R08503	5-deoxy-D-glucuronate aldose-ketose-isomerase	C16737 <=> C06892	( SL1344_4353 )	-1000	1000	0	Inositol phosphate metabolism
R08549	2-Oxoglutarate dehydrogenase complex	C00003 + C00010 + C00026 -> C00004 + C00011 + C00080 + C00091	( SL1344_0718 or SL1344_0154 or SL1344_0552 or SL1344_0719 )	0	1000	0	Biosynthesis of secondary metabolites
R08555	(R)-lactate hydro-lyase (adding N-acetyl-D-glucosamine 6-phosphate; N-acetylmuramate 6-phosphate-forming)	C00256 + C00357 <=> C00001 + C16698	( SL1344_2533 )	-1000	1000	0	Amino sugar and nucleotide sugar metabolism
R08559	protein-N(pi)-phosphohistidine:N-acetylmuramate 6-phosphotransferase	C02713 + C04261 -> C00615 + C16698	( SL1344_2396 )	0	1000	0	Amino sugar and nucleotide sugar metabolism
R08566	4-methyl-2-oxopentanoate:ferredoxin oxidoreductase (decarboxylating; CoA-3-methylbutanoylating)	C00010 + 2 C00139 + C00233 <=> C00011 + C00080 + 2 C00138 + C02939	( SL1344_2489 )	-1000	1000	0	Valine, leucine and isoleucine degradation
R08567	(S)-3-methyl-2-oxopentanoate:ferredoxin oxidoreductase (decarboxylating; CoA-2-methylbutanoylating)	C00010 + 2 C00139 + C00671 <=> C00011 + C00080 + 2 C00138 + C15980	( SL1344_2489 )	-1000	1000	0	Valine, leucine and isoleucine degradation
R08568	L-aspartate 4-semialdehyde:1-deoxy-D-threo-hexo-2,5-diulose 6-phosphate methylglyoxaltransferase	C00441 + C16848 <=> C16849 + C16850	( SL1344_4027 )	-1000	1000	0	Phenylalanine, tyrosine and tryptophan biosynthesis
R08572	ATP:(R)-glycerate 2-phosphotransferase	C00002 + C00258 <=> C00008 + C00631	( SL1344_2940 or SL1344_0518 or SL1344_3220 )	-1000	1000	0	Pentose phosphate pathway
R08603	3D-(3,5/4)-trihydroxycyclohexane-1,2-dione acylhydrolase (decyclizing)	C00001 + C04287 <=> C16737	( SL1344_4362 )	-1000	1000	0	Inositol phosphate metabolism
R08620	2-(2'-methylthio)ethylmalate hydroxymutase	C17210 <=> C17212	( SL1344_0111 or SL1344_0324 )	-1000	1000	0	Glucosinolate biosynthesis
R08624	2-(3'-methylthio)propylmalate hydroxymutase	C17214 -> C17215	( SL1344_0111 or SL1344_0324 )	0	1000	0	Glucosinolate biosynthesis
R08628	2-(3'-methylthio)butylmalate hydroxymutase	C17218 -> C17219	( SL1344_0111 or SL1344_0324 )	0	1000	0	Glucosinolate biosynthesis
R08634	2-(3'-methylthio)pentylmalate hydroxymutase	C17222 -> C17223	( SL1344_0111 or SL1344_0324 )	0	1000	0	Glucosinolate biosynthesis
R08639	alpha-D-glucose 1,6-phosphomutase	C00103 <=> C00092	( SL1344_0680 or SL1344_2081 )	-1000	1000	0	Starch and sucrose metabolism
R08641	2-(3'-methylthio)hexylmalate hydroxymutase	C17226 -> C17227	( SL1344_0111 or SL1344_0324 )	0	1000	0	Glucosinolate biosynthesis
R08645	2-(3'-methylthio)heptylmalate hydroxymutase	C17230 -> C17231	( SL1344_0111 or SL1344_0324 )	0	1000	0	Glucosinolate biosynthesis
R08648	pyruvate:2-oxobutanoate acetaldehydetransferase (decarboxylating)	C00022 + C00109 <=> C00011 + C06006	( SL1344_3861 or SL1344_3762 or SL1344_0116 or SL1344_0117 or SL1344_3862 )	-1000	1000	0	Valine, leucine and isoleucine biosynthesis
R08689	(E)-4-hydroxy-3-methylbut-2-en-1-yl-diphosphate:oxidized ferredoxin oxidoreductase (hydrating)	2 C00138 + C11453 <=> C00001 + 2 C00139 + C11811	( SL1344_2485 )	-1000	1000	0	Terpenoid backbone biosynthesis
R08711	CDP-abequose:NADP+ 4-oxidoreductase	C00005 + C00080 + C04297 -> C00006 + C01788	( SL1344_2066 )	0	1000	0	Amino sugar and nucleotide sugar metabolism
R08856	UDP-N-acetyl-D-glucosamine:undecaprenyl-phosphate N-acetyl-D-glucosamine phosphotransferase	C00043 + C17556 <=> C00105 + C01289	( SL1344_3877 )	-1000	1000	0
R08871	acetyl-CoA:demethylphosphinothricin N-acetyltransferase	C00024 + C17962 <=> C00010 + C17949	( SL1344_1521 )	-1000	1000	0	Phosphonate and phosphinate metabolism
R08878	2-dehydro-L-idonate:NADP+ 5-oxidoreductase	C00006 + C15673 <=> C00005 + C00080 + C02780	( SL1344_3139 or SL1344_1606 or SL1344_0250 )	-1000	1000	0
R08926	L-fucose:NAD+ 1-oxidoreductase	C00003 + C01019 <=> C00004 + C00080 + C18028	( SL1344_2374 )	-1000	1000	0	Fructose and mannose metabolism
R08938	acetyl-CoA:phosphinothricin N-acetyltransferase	C00024 + C04650 <=> C00010 + C17952	( SL1344_1521 )	-1000	1000	0	Phosphonate and phosphinate metabolism
R08981	1-phosphatidyl-1D-myo-inositol-4,5-bisphosphate 4-phosphohydrolase	C00001 + C04637 -> C00009 + C11557	( SL1344_1030 )	0	1000	0
R08991	cyclic bis(3->5')diguanylate 3-guanylylhydrolase	C00001 + C16463 <=> C18076	( SL1344_1634 or SL1344_3361 or SL1344_3580 or SL1344_0338 or SL1344_2192 or SL1344_1756 )	-1000	1000	0
R09009	UDP-L-arabinopyranose furanomutase	C00935 <=> C18094	( SL1344_0700 )	-1000	1000	0	Amino sugar and nucleotide sugar metabolism
R09030	D-allose-6-phosphate aldose-ketose-isomerase	C02962 <=> C18096	( SL1344_1866 )	-1000	1000	0	Fructose and mannose metabolism
R09031	D-allulose-6-phosphate 3-epimerase	C18096 <=> C05345	( SL1344_3450 or SL1344_1547 )	-1000	1000	0	Fructose and mannose metabolism
R09078	(S)-acetoin:NAD+ oxidoreductase	C00004 + C00080 + C00741 -> C00003 + C01769	( SL1344_2408 )	0	1000	0	Butanoate metabolism
R09097	propanal:NAD+ oxidoreductase (CoA-propanoylating)	C00003 + C00010 + C00479 <=> C00004 + C00080 + C00100	( SL1344_2426 or SL1344_2027 )	-1000	1000	0	Xylene degradation
R09099	5,10-methylenetetrahydromethanopterin:glycine hydroxymethyltransferase	C00065 + C01217 <=> C00001 + C00037 + C04377	( SL1344_2517 )	-1000	1000	0	Methane metabolism
R09107	N-acetyl-L-citrulline amidohydrolase	C00001 + C15532 <=> C00033 + C00327	( SL1344_4070 or SL1344_2446 )	-1000	1000	0	Arginine biosynthesis
R09136	2,3,5-trichlorodienelactone lactonohydrolase	C00001 + C18242 <=> C18243	( SL1344_3921 )	-1000	1000	0	Chlorocyclohexane and chlorobenzene degradation
R09220	dienelactone hydrolase	C00001 + C18309 <=> C18310	( SL1344_3921 )	-1000	1000	0	Toluene degradation
R09222	dienelactone hydrolase	C00001 + C18304 <=> C18305	( SL1344_3921 )	-1000	1000	0	Toluene degradation
R09229	muconate cycloisomerase	C04112 <=> C04558	( SL1344_1611 )	-1000	1000	0	Toluene degradation
R09248	(2E,6E)-farnesyl-diphosphate:isopentenyl-diphosphate farnesyltranstransferase (adding 5 isopentenyl units)	5 C00129 + C00448 <=> 5 C00013 + C04146	( SL1344_3277 )	-1000	1000	0	Terpenoid backbone biosynthesis
R09289	3-hydroxypropionate:NADP+ oxidoreductase	C00006 + C01013 <=> C00005 + C00080 + C00222	( SL1344_1441 )	-1000	1000	0	Pyrimidine metabolism
R09365	5-methyltetrahydropteroyltri-L-glutamate:L-selenohomocysteine Se-methyltransferase	C04489 + C05698 -> C04144 + C05335	( SL1344_4123 or SL1344_3919 )	0	1000	0	Selenocompound metabolism
R09372	methaneselenol:NADP+ oxidoreductase	2 C00005 + 2 C00080 + C18902 -> 2 C00001 + 2 C00006 + C05703	( SL1344_0896 or SL1344_0597 )	0	1000	0	Selenocompound metabolism
R09380	acyl-ACP:sn-glycerol-3-phosphate 1-O-acyltransferase	C00093 + C00173 <=> C00229 + C00681	( SL1344_4172 or SL1344_1129 or SL1344_3180 )	-1000	1000	0
R09381	acyl-ACP:1-acyl-sn-glycerol-3-phosphate 2-O-acyltransferase	C00173 + C00681 <=> C00229 + C00416	( SL1344_3147 )	-1000	1000	0
R09382	CTP,CTP,ATP:tRNA cytidylyl,cytidylyl,adenylyltransferase	C00002 + 2 C00063 + C02211 <=> 3 C00013 + C19085	( SL1344_3177 )	-1000	1000	0
R09383	CTP:tRNA cytidylyltransferase	C00063 + C02211 <=> C00013 + C19078	( SL1344_3177 )	-1000	1000	0
R09384	CTP:tRNA cytidylyltransferase	C00063 + C19078 <=> C00013 + C19080	( SL1344_3177 )	-1000	1000	0
R09386	ATP:tRNA adenylyltransferase	C00002 + C19080 <=> C00013 + C19085	( SL1344_3177 )	-1000	1000	0
R09394	GTP 3',8-cyclase [(8S)-3',8-cyclo-7,8-dihydroguanosine 5'-triphosphate-forming]	C00019 + C00030 + C00044 <=> C00028 + C00073 + C05198 + C21310	( SL1344_0778 )	-1000	1000	0	Folate biosynthesis
R09395	thiocarboxylated molybdopterin synthase:cyclic pyranopterin phosphate sulfurtransferase	2 C15814 + C18239 <=> C05924 + 2 C15810	( SL1344_0782 )	-1000	1000	0	Folate biosynthesis
R09401	L-glutamate:coenzyme gamma-F420-2 (ADP-forming)	C00002 + C00025 + C00876 <=> C00008 + C00009 + C19151	( SL1344_0852 )	-1000	1000	0	Methane metabolism
R09409	glutathione-S-transferase	C00051 + C19586 -> C11278	( SL1344_1383 )	0	1000	0	Metabolism of xenobiotics by cytochrome P450
R09489	protoporphyrinogen IX:menaquinone oxidoreductase	3 C00828 + C01079 <=> C02191 + 3 C05819	( SL1344_3940 )	-1000	1000	0	Porphyrin and chlorophyll metabolism
R09492	menaquinol:O2 oxidoreductase (H+-transporting)	C00007 + 2 C05819 <=> 2 C00001 + 2 C00828	( SL1344_0435 or SL1344_0436 or SL1344_0437 )	-1000	1000	0
R09493	D-amino acid:quinone oxidoreductase (deaminating)	C00001 + C00405 + C15602 <=> C00161 + C15603 + C01342	( SL1344_1731 )	-1000	1000	0
R09497	nitrite:quinone oxidoreductase	C00244 + C15603 <=> C00001 + C00088 + C15602	( SL1344_1691 or SL1344_1509 or SL1344_1692 or SL1344_1508 or SL1344_1689 or SL1344_1511 )	-1000	1000	0	Nitrogen metabolism
R09501	dimethyl sulfide:menaquinone oxidoreductase	C05819 + C11143 -> C00001 + C00580 + C00828	( SL1344_2492 or SL1344_0599 or SL1344_1429 or SL1344_0902 or SL1344_2491 or SL1344_1427 or SL1344_0903 or SL1344_4243 or SL1344_0600 or SL1344_1428 or SL1344_4242 or SL1344_0904 or SL1344_1426 or SL1344_2490 or SL1344_4244 )	0	1000	0	Sulfur metabolism
R09543	S-adenosyl-L-methionine:malonyl-[acyl-carrier protein] O-methyltransferase	C00019 + C01209 <=> C00021 + C19673	( SL1344_0773 )	-1000	1000	0	Biotin metabolism
R09597	L-lysine:[tRNA(Ile2)]-cytidine34 ligase (AMP-forming)	C00002 + C00047 + C19722 <=> C00001 + C00013 + C00020 + C19723	( SL1344_0237 )	-1000	1000	0
R09641	UDP-glucose:ditrans,octacis-undecaprenyl-phosphate glucose phosphotransferase	C00029 + C17556 <=> C00105 + C19772	( SL1344_2080 )	-1000	1000	0
R09675	ATP:3'-dephospho-CoA 5-triphospho-alpha-D-ribosyltransferase	C00002 + C00882 <=> C00147 + C19771	( SL1344_0607 or SL1344_0064 )	-1000	1000	0
R09725	pimeloyl-[acyl-carrier protein]-methyl-ester hydrolase	C00001 + C19846 <=> C00132 + C19845	( SL1344_3476 )	-1000	1000	0	Biotin metabolism
R09726	ATP:molybdopterin adenylyltransferase	C00002 + C05924 <=> C00013 + C19848	( SL1344_0008 )	-1000	1000	0	Folate biosynthesis
R09735	adenylyl-molybdopterin:molybdate molybdate transferase (AMP-forming)	C06232 + C19848 <=> C00001 + C00020 + C18237	( SL1344_0822 )	-1000	1000	0	Folate biosynthesis
R09736	S-adenosyl-L-methione:demethylmenaquinol methyltransferase	C00019 + C19847 <=> C00021 + C05819	( SL1344_3924 )	-1000	1000	0
R09748	FADH2:NAD+ oxidoreductase	C00003 + C01352 <=> C00004 + C00016 + C00080	( SL1344_1037 )	-1000	1000	0	Riboflavin metabolism
R09750	reduced-riboflavin:NAD+ oxidoreductase	C00003 + C01007 <=> C00004 + C00080 + C00255	( SL1344_1037 )	-1000	1000	0	Riboflavin metabolism
R09763	CMP-3-deoxy-D-manno-oct-2-ulosonate:(KDO)2-lipid IVA 3-deoxy-D-manno-oct-2-ulosonate transferase [(2->8) glycosidic bond-forming]	C04121 + C06025 <=> C00055 + C19875	( SL1344_3690 )	-1000	1000	0
R09768	D-glycero-D-manno-heptose 7-phosphate aldose-ketose-isomerase	C05382 <=> C19882	( SL1344_0306 or SL1344_3239 )	-1000	1000	0
R09769	D-glycero-alpha-D-manno-heptose 7-phosphate aldose-ketose-isomerase	C05382 -> C19878	( SL1344_0306 or SL1344_3239 )	0	1000	0	Lipopolysaccharide biosynthesis
R09771	D-glycero-alpha-D-manno-heptose 1,7-bisphosphate 7-phosphohydrolase	C00001 + C19879 -> C00009 + C19880	( SL1344_0249 )	0	1000	0	Lipopolysaccharide biosynthesis
R09773	4-amino-4-deoxy-alpha-L-arabinopyranosyl ditrans,octacis-undecaprenyl phosphate:lipid IVA 4-amino-4-deoxy-beta-L-arabinopyranosyltransferase	C04919 + C16157 <=> C17556 + C19884	( SL1344_2270 )	-1000	1000	0
R09774	4-amino-4-deoxy-alpha-L-arabinopyranosyl ditrans,octacis-undecaprenyl phosphate:KDO2-lipid IVA 4-amino-4-deoxy-beta-L-arabinopyranosyltransferase	C06025 + C16157 <=> C17556 + C19883	( SL1344_2270 )	-1000	1000	0
R09780	D-arabino-hex-3-ulose-6-phosphate isomerase	C06019 <=> C05345	( SL1344_2740 )	-1000	1000	0	Pentose phosphate pathway
R09781	4-amino-4-deoxy-alpha-L-arabinopyranosyl ditrans,octacis-undecaprenyl phosphate:KDO2-lipid A 4-amino-4-deoxy-alpha-L-arabinopyranosyltransferase	C06026 + C16157 <=> C17556 + C19890	( SL1344_2270 )	-1000	1000	0
R09805	L-Aspartate-4-semialdehyde:NAD+ oxidoreductase	C00001 + C00003 + C00441 -> C00004 + C00049 + C00080	( SL1344_2775 )	0	1000	0	Glycine, serine and threonine metabolism
R09838	phenylacetyl-CoA:oxygen oxidoreductase (1,2-epoxidizing)	C00005 + C00007 + C00080 + C00582 <=> C00001 + C00006 + C20062	( SL1344_0875 or SL1344_2518 )	-1000	1000	0	Phenylalanine metabolism
R09839	2,3-didehydroadipoyl-CoA:acetyl-CoA C-didehydroadipoyltransferase (double bond migration)	C00010 + C19945 <=> C00024 + C14144	( SL1344_2997 )	-1000	1000	0	Phenylalanine metabolism
R09857	UDP-glucose:N-demethylansamitocin-P-3 beta-D-glucosyltransferase	C00029 + C20138 <=> C00015 + C20139	( SL1344_2758 )	-1000	1000	0	Biosynthesis of ansamycins
R09860	androsta-1,4-diene-3,17-dione,NADH:oxygen oxidoreductase (9alpha-hydroxylating)	C00004 + C00007 + C00080 + C20144 <=> C00001 + C00003 + C14909	( SL1344_0875 )	-1000	1000	0	Steroid degradation
R09884	androstenedione:acceptor Delta1-oxidoreductase	C00028 + C00280 <=> C00030 + C20144	( SL1344_0673 )	-1000	1000	0	Steroid degradation
R09947	(Z)-3-ureidoacrylate-peracid amidohydrolase	C00001 + C20231 <=> C01563 + C20249	( SL1344_1837 )	-1000	1000	0	Pyrimidine metabolism
R09951	1D-chiro-inositol:NAD+ oxidoreductase	C00003 + C19891 <=> C00004 + C00080 + C20251	( SL1344_4357 or SL1344_1071 or SL1344_2737 )	-1000	1000	0	Inositol phosphate metabolism
R09952	2,4,6/3,5-pentahydroxycyclohexanone 2-isomerase	C20251 <=> C00691	( SL1344_4365 or SL1344_4359 )	-1000	1000	0	Inositol phosphate metabolism
R09953	scyllo-inositol:NAD+ oxidoreductase	C00003 + C06153 <=> C00004 + C00080 + C00691	( SL1344_4363 )	-1000	1000	0	Inositol phosphate metabolism
R09954	scyllo-inositol:NADP+ oxidoreductase	C00006 + C06153 <=> C00005 + C00080 + C00691	( SL1344_1394 )	-1000	1000	0	Inositol phosphate metabolism
R09959	7,8-dihydroneopterin 3'-triphosphate acetaldehyde-lyase (6-carboxy-5,6,7,8-tetrahydropterin and triphosphate-forming)	C00001 + C04895 <=> C00084 + C00536 + C20239	( SL1344_2928 )	-1000	1000	0	Folate biosynthesis
R09978	7-carboxy-7-carbaguanine:ammonia ligase (ADP-forming)	C00002 + C20248 + C01342 <=> C00001 + C00008 + C00009 + C15996	( SL1344_0449 )	-1000	1000	0
R09980	Ureidoacrylate amidohydrolase	C00001 + C20254 -> C01563 + C20253	( SL1344_1837 )	0	1000	0	Pyrimidine metabolism
R10002	6-carboxy-5,6,7,8-tetrahydropterin ammonia-lyase	C20239 <=> C20248 + C01342	( SL1344_2930 )	-1000	1000	0
R10035	beta-D-glucoside glucohydrolase	C00001 + C05143 -> C00221 + C03742	( SL1344_2144 or SL1344_3740 )	0	1000	0	Cyanoamino acid metabolism
R10039	beta-D-glucoside glucohydrolase	C00001 + C08334 -> C00221 + C18796	( SL1344_2144 or SL1344_3740 )	0	1000	0	Cyanoamino acid metabolism
R10040	beta-D-glucoside glucohydrolase	C00001 + C01594 -> C00221 + C02659	( SL1344_2144 or SL1344_3740 )	0	1000	0	Cyanoamino acid metabolism
R10052	(2R,3S)-3-isopropylmalate:NAD+ oxidoreductase	C00003 + C04411 -> C00004 + C00011 + C00080 + C00233	( SL1344_0112 )	0	1000	0	2-Oxocarboxylic acid metabolism
R10086	L-glutamate:ferredoxin oxidoreductase (deaminating)	C00001 + C00025 + 2 C00139 <=> C00026 + 2 C00080 + 2 C00138 + C01342	( SL1344_3302 )	-1000	1000	0
R10092	carbonate hydro-lyase (carbon-dioxide-forming)	C00001 + C00011 -> C00080 + C00288	( SL1344_0172 or SL1344_P1_0061 )	0	1000	0	Nitrogen metabolism
R10115	malonyl-[acyl-carrier protein]-methyl-ester:malonyl-[acyl-carrier protein] C-acyltransferase	C01209 + C19673 <=> C00011 + C00229 + C20372	( SL1344_2347 or SL1344_1134 )	-1000	1000	0	Biotin metabolism
R10116	3-hydroxyglutaryl-[acp]-methyl-ester:NADP+ oxidoreductase	C00005 + C00080 + C20372 <=> C00006 + C20373	( SL1344_2408 or SL1344_2149 or SL1344_1132 or SL1344_1605 or SL1344_3131 or SL1344_1649 )	-1000	1000	0	Biotin metabolism
R10117	3-hydroxyglutaryl-[acp]-methyl-ester hydro-lyase	C20373 <=> C00001 + C20374	( SL1344_0228 )	-1000	1000	0	Biotin metabolism
R10118	glutaryl-[acp]-methyl-ester:NADP+ oxidoreductase	C00005 + C00080 + C20374 <=> C00006 + C20375	( SL1344_1631 )	-1000	1000	0	Biotin metabolism
R10119	glutaryl-[acp]-methyl-ester:malonyl-[acyl-carrier protein] C-acyltransferase (decarboxylating)	C01209 + C20375 <=> C00011 + C00229 + C20376	( SL1344_2347 or SL1344_1134 )	-1000	1000	0	Biotin metabolism
R10120	3-hydroxypimeloyl-[acp]-methyl-ester:NADP+ oxidoreductase	C00005 + C00080 + C20376 <=> C00006 + C20377	( SL1344_2408 or SL1344_2149 or SL1344_1132 or SL1344_1605 or SL1344_3131 or SL1344_1649 )	-1000	1000	0	Biotin metabolism
R10121	3-hydroxypimeloyl-[acp]-methyl-ester hydro-lyase	C20377 -> C00001 + C20378	( SL1344_0228 )	0	1000	0	Biotin metabolism
R10122	pimelyl-[acyl-carrier protein]-methyl-ester:NADP+ oxidoreductase	C00005 + C00080 + C20378 <=> C00006 + C19846	( SL1344_1631 )	-1000	1000	0	Biotin metabolism
R10124	pimeloyl-[acyl-carrier protein]:L-alanine C-pimeloyltransferase (decarboxylating)	C00041 + C19845 <=> C00011 + C00229 + C01092	( SL1344_0772 )	-1000	1000	0	Biotin metabolism
R10127	biotin:NADP+ S-oxidoreductase (biotin S-oxide-forming)	C00005 + C00080 + C20386 <=> C00001 + C00006 + C00120	( SL1344_3610 or SL1344_3788 )	-1000	1000	0	Biotin metabolism
R10147	L-aspartate-4-semialdehyde hydro-lyase [adding pyruvate and cyclizing; (2S,4S)-4-hydroxy-2,3,4,5-tetrahydrodipicolinate-forming]	C00022 + C00441 <=> C00001 + C20258	( SL1344_3499 or SL1344_2452 )	-1000	1000	0	Monobactam biosynthesis
R10149		C00320 + C05819 <=> C00283 + C00828 + C11481	( SL1344_2040 or SL1344_4215 or SL1344_2041 or SL1344_2039 )	-1000	1000	0	Sulfur metabolism
R10159	adrenodoxin:NADP+ oxidoreductase	C00006 + C00080 + 2 C00662 <=> C00005 + 2 C00667	( SL1344_4033 )	-1000	1000	0
R10170	(2R,3S)-3-isopropylmalate hydro-lyase (2-isopropylmaleate-forming)	C02504 -> C04411	( SL1344_0111 or SL1344_0324 or SL1344_0110 or SL1344_0325 )	0	1000	0	2-Oxocarboxylic acid metabolism
R10184	UDP-N,N'-diacetylbacillosamine:tritrans,heptacis-undecaprenyl-phosphate N,N'-diacetylbacillosamine transferase	C20357 + C20420 <=> C00105 + C20421	( SL1344_2059 )	-1000	1000	0
R10185	ATP:methylphosphonate 5-triphosphoribosyltransferase	C00002 + C20396 -> C00147 + C20422	( SL1344_1674 )	0	1000	0	Phosphonate and phosphinate metabolism
R10188	UDP-N-acetyl-alpha-D-galactosamine:N,N'-diacetyl-alpha-D-bacillosaminyl-diphospho-tritrans,heptacis-undecaprenol 3-alpha-N-acetyl-D-galactosaminyltransferase	C00203 + C20421 <=> C00015 + C20427	( SL1344_0703 )	-1000	1000	0
R10209	tRNA-guanosine34:7-aminomethyl-7-carbaguanine tRNA-D-ribosyltransferase	C01977 + C16675 <=> C00242 + C20446	( SL1344_0400 )	-1000	1000	0
R10221	6-phospho-D-gluconate:NAD+ 2-oxidoreductase (decarboxylating)	C00003 + C00345 <=> C00004 + C00011 + C00080 + C00199	( SL1344_2058 )	-1000	1000	0	Pentose phosphate pathway
R10223	tRNA(adenine34) aminohydrolase	C00001 + C17324 <=> C20451 + C01342	( SL1344_2530 )	-1000	1000	0
R10246	L-tyrosine 4-methylphenol-lyase (2-iminoacetate-forming)	C00019 + C00030 + C00082 <=> C00028 + C00073 + C01468 + C05198 + C15809	( SL1344_4098 )	-1000	1000	0	Thiamine metabolism
R10247	1-deoxy-D-xylulose 5-phosphate:thiol sulfurtransferase	C11437 + C15809 + C15814 <=> 2 C00001 + C15810 + C20246	( SL1344_4099 )	-1000	1000	0	Thiamine metabolism
R10303	dTDP-4-acetamido-4,6-dideoxy-alpha-D-galactose:lipid II 4-acetamido-4,6-dideoxy-D-galactosyltransferase	C20415 + C20497 <=> C00363 + C20498	( SL1344_3886 )	-1000	1000	0
R10325	2,3-bis-(O-phytany)l-sn-glycerol 1-phosphate:NAD+ oxidoreductase	8 C00004 + 8 C00080 + C04638 -> 8 C00003 + C20518	( SL1344_0078 or SL1344_1286 )	0	1000	0	Glycerophospholipid metabolism
R10326	2,3-bis-(O-phytany)l-sn-glycerol 1-phosphate:NADP+ oxidoreductase	8 C00005 + 8 C00080 + C04638 -> 8 C00006 + C20518	( SL1344_0078 or SL1344_1286 )	0	1000	0	Glycerophospholipid metabolism
R10331	2,3-bis-(O-phytanyl)-sn-glycero-phospholipid:ferredoxin oxidoreductase	C00030 + C04638 -> C00028 + C20518	( SL1344_0078 or SL1344_1286 )	0	1000	0	Glycerophospholipid metabolism
R10407		C03752 + C04261 <=> C00615 + C20589	( SL1344_3736 or SL1344_3735 or SL1344_3734 or SL1344_3737 )	-1000	1000	0	Pentose phosphate pathway
R10408	D-glucosaminate-6-phosphate ammonia-lyase;	C20589 <=> C04442 + C01342	( SL1344_4376 or SL1344_3733 )	-1000	1000	0
R10460	GDP-4-amino-4,6-dideoxy-alpha-D-mannose:2-oxoglutarate aminotransferase	C00025 + C01222 -> C00026 + C20638	( SL1344_3884 )	0	1000	0	Amino sugar and nucleotide sugar metabolism
R10463	ATP:L-threonyl,bicarbonate adenylyltransferase	C00002 + C00080 + C00188 + C00288 <=> C00001 + C00013 + C20641	( SL1344_3369 )	-1000	1000	0
R10505	meso-2,3-butanediol:NAD+ oxidoreductase [(R)-acetoin forming]	C00003 + C20657 <=> C00004 + C00080 + C00810	( SL1344_2408 )	-1000	1000	0	Butanoate metabolism
R10600	acetyl-CoA:itaconate CoA-transferase	C00024 + C00490 <=> C00033 + C00531	( SL1344_3092 )	-1000	1000	0
R10619	D-galactose 1-epimerase;	C00124 <=> C00984	( SL1344_0750 or SL1344_3966 )	-1000	1000	0	Galactose metabolism
R10643	(E)-4-(trimethylammonio)but-2-enoyl-CoA:L-carnitine CoA-transferase	C00318 + C20748 <=> C04114 + C20750	( SL1344_0073 )	-1000	1000	0
R10644	4-Trimethylammoniobutanoyl-CoA:L-carnitine CoA-transferase	C00318 + C20749 <=> C01181 + C20750	( SL1344_0073 )	-1000	1000	0
R10645	tRNA (N6-dimethylallyladenosine):sulfur-donor,S-adenosyl-L-methionine C2-methylthiotransferase	2 C00019 + C04432 + C17023 <=> C00021 + C00073 + C05198 + C20753	( SL1344_0659 )	-1000	1000	0
R10646		C00019 + C04432 + C17023 <=> C00073 + C05198 + C20755	( SL1344_0659 )	-1000	1000	0
R10647		C00019 + C20755 <=> C00021 + C20753	( SL1344_0659 )	-1000	1000	0
R10648	L-threonylcarbamoyladenylate:adenine in tRNA N6-L-threonylcarbamoyltransferase	C17324 + C20641 <=> C00020 + C20751	( SL1344_3182 )	-1000	1000	0
R10652	[ribosomal protein S12]-L-aspartate:sulfur-donor,S-adenosyl-L-methionine C3-methylthiotransferase	2 C00019 + C17023 + C20756 <=> C00021 + C00073 + C05198 + C20758	( SL1344_0828 )	-1000	1000	0
R10675	L-carnitinyl-CoA hydro-lyase [(E)-4-(trimethylammonio)but-2-enoyl-CoA-forming]	C20750 <=> C00001 + C20748	( SL1344_0071 )	-1000	1000	0
R10690		C00003 + C03827 <=> C00004 + C00080 + C20781	( SL1344_2408 )	-1000	1000	0	Fructose and mannose metabolism
R10703	propan-2-ol:NAD+ oxidoreductase	C00003 + C01845 <=> C00004 + C00080 + C00207	( SL1344_0603 or SL1344_3645 )	-1000	1000	0	Propanoate metabolism
R10706	2'-(5-triphosphoribosyl)-3'-dephospho-CoA:apo-malonate-decarboxylase 2'-(5-phosphoribosyl)-3'-dephospho-CoA-transferase	C03688 + C19771 <=> C00013 + C00229	( SL1344_0608 or SL1344_0063 )	-1000	1000	0
R10707	acetyl-CoA:malonyl-[acyl-carrier protein] C-acetyltransferase (decarboxylating)	C00024 + C01209 <=> C00010 + C00011 + C05744	( SL1344_1130 )	-1000	1000	0	Fatty acid biosynthesis
R10712	2-methyl-4-amino-5-hydroxymethylpyrimidine-diphosphate:2-(2-carboxy-4-methylthiazol-5-yl)ethyl phosphate 2-methyl-4-aminopyrimidine-5-methenyltransferase	C04752 + C20247 <=> C00011 + C00013 + C01081	( SL1344_4102 )	-1000	1000	0	Thiamine metabolism
R10715		C00003 + C00424 <=> C00004 + C00080 + C00546	( SL1344_4058 or SL1344_3496 or SL1344_0590 )	-1000	1000	0	Propanoate metabolism
R10717	propane-1,2-diol:NAD+ 2-oxidoreductase	C00004 + C00080 + C05235 -> C00003 + C00583	( SL1344_4058 or SL1344_3496 or SL1344_0590 )	0	1000	0	Propanoate metabolism
R10718	hydroxyacetone:NAD+ 1-oxidoreductase	C00004 + C00080 + C00546 -> C00003 + C05235	( SL1344_0415 or SL1344_2374 or SL1344_2986 )	0	1000	0	Propanoate metabolism
R10719	2,3-dihydroxypropane-1-sulfonate:NAD+ 3-oxidoreductase	C00003 + C20797 <=> C00004 + C00080 + C20798	( SL1344_3969 )	-1000	1000	0
R10757	all-trans-polyprenyl-diphosphate:1,4-dihydroxy-2-naphthoate polyprenyltransferase	C03657 + C05847 <=> C00011 + C00013 + C19847	( SL1344_4039 )	-1000	1000	0
R10758	4-hydroxybutanoate:CoA ligase (ADP-forming)	C00002 + C00010 + C00989 <=> C00008 + C00009 + C11062	( SL1344_2615 )	-1000	1000	0	Carbon fixation pathways in prokaryotes
R10760	6-deoxy-6-sulfo-D-fructose-1-phosphate 2-hydroxy-3-oxopropane-1-sulfonate-lyase (glycerone-phosphate-forming)	C20831 <=> C00111 + C20798	( SL1344_3968 )	-1000	1000	0
R10765	6-deoxy-6-sulfo-D-glucopyranose aldose-ketose-isomerase	C20829 <=> C20830	( SL1344_3967 )	-1000	1000	0
R10776	2'-deoxyribonucleoside 5'-monophosphate phosphohydrolase	C00001 + C00676 <=> C00009 + C02269	( SL1344_2301 )	-1000	1000	0
R10806	S-adenosyl-L-methionine:[protein]-L-glutamine (N5-glutamine)-methyltransferase	C00019 + C02583 <=> C00021 + C20858	( SL1344_2354 )	-1000	1000	0
R10816	5'-triphospho-[mRNA] diphosphatase	C00001 + C20864 <=> C00013 + C20863	( SL1344_2982 )	-1000	1000	0
R10819	L-rhamnopyranose 1-epimerase	C02476 <=> C02338	( SL1344_3992 )	-1000	1000	0
R10831		C00001 + G00711 <=> C00140 + G10008	( SL1344_1146 )	-1000	1000	0	Glycosaminoglycan degradation
R10845	(2S,3S)-3-methylphenylalanine:2-oxoglutarate aminotransferase	C00026 + C20895 <=> C00025 + C20646	( SL1344_0935 or SL1344_4184 )	-1000	1000	0
R10847	D-galactaro-1,4-lactone lyase (ring-opening)	C20896 -> C00679	( SL1344_3662 )	0	1000	0	Ascorbate and aldarate metabolism
R10848	L-gulonate:NAD+ 5-oxidoreductase	C00003 + C00800 <=> C00004 + C00080 + C00905	( SL1344_1471 or SL1344_1436 )	-1000	1000	0	Pentose and glucuronate interconversions
R10851	L-allo-threonine:NADP+ 3-oxidoreductase	C00006 + C05519 -> C00005 + C00080 + C03508	( SL1344_1441 )	0	1000	0	Glycine, serine and threonine metabolism
R10852	L-allo-threonine:NADP+ 3-oxidoreductase (decarboxylating)	C00006 + C05519 <=> C00005 + C00011 + C00080 + C01888	( SL1344_1441 )	-1000	1000	0
R10859	(E)-4-hydroxy-3-methylbut-2-en-1-yl-diphosphate:oxidized flavodoxin oxidoreductase	C00001 + C02869 + C11811 <=> C02745 + C11453	( SL1344_2485 )	-1000	1000	0	Terpenoid backbone biosynthesis
R10866	pyruvate:flavodoxin 2-oxidoreductase (CoA-acetylating)	C00010 + C00022 + C02869 <=> C00011 + C00024 + C02745	( SL1344_1581 )	-1000	1000	0	Pyruvate metabolism
R10906	(9Z)-hexadec-9-enoyl-[acyl-carrier protein]:KDO2-lipid IV(A) O-palmitoleoyltransferase	C06025 + C16520 <=> C00229 + C20933	( SL1344_1092 or SL1344_2369 )	-1000	1000	0
R10907	beta-D-glucose-6-phosphate:NAD+ 1-oxidoreductase	C00003 + C01172 <=> C00004 + C00080 + C01236	( SL1344_1820 )	-1000	1000	0	Pentose phosphate pathway
R10948	ATP:HCO3- phosphotransferase	C00002 + C00288 <=> C00008 + C20969	( SL1344_0067 )	-1000	1000	0
R10949		C20969 + C01342 <=> C00009 + C01563	( SL1344_0067 )	-1000	1000	0
R10970	ATP:6-deoxy-6-sulfo-D-fructose 1-phosphotransferase	C00002 + C20830 <=> C00008 + C20831	( SL1344_3970 )	-1000	1000	0
R10991	2-aminobutanoate:2-oxoglutarate aminotransferase	C00026 + C02356 <=> C00025 + C00109	( SL1344_3863 )	-1000	1000	0	Cysteine and methionine metabolism
R10993	L-glutamate:2-aminobutanoate gamma-ligase (ADP-forming)	C00002 + C00025 + C02356 <=> C00008 + C00009 + C21015	( SL1344_2803 )	-1000	1000	0	Cysteine and methionine metabolism
R10994	gamma-L-glutamyl-L-2-aminobutyrate:glycine ligase (ADP-forming)	C00002 + C00037 + C21015 <=> C00008 + C00009 + C21016	( SL1344_3070 )	-1000	1000	0	Cysteine and methionine metabolism
R11021	S-gamma-glutamyl hercynylcysteine S-oxide amidohydrolase	C00001 + C20995 -> C00025 + C20994	( SL1344_0307 )	0	1000	0	Histidine metabolism
R11026	(R)-5,6-dihydrothymine:NAD+ oxidoreductase	C00003 + C21028 <=> C00004 + C00080 + C00178	( SL1344_2164 or SL1344_2163 )	-1000	1000	0	Pyrimidine metabolism
R11062	phosphatidylethanolamine:phosphatidylglycerol 3-phosphatidyltransferase	C00344 + C00350 <=> C00189 + C05980	( SL1344_0788 )	-1000	1000	0	Glycerophospholipid metabolism
R11104	NADH phosphohydrolase	C00001 + C00004 <=> C00020 + C21113	( SL1344_4105 )	-1000	1000	0
R11143	[lipoyl-carrier protein]-L-lysine:lipoate ligase (AMP-forming)	C00002 + C16240 + C16241 <=> C00013 + C00020 + C16237	( SL1344_4503 )	-1000	1000	0	Lipoic acid metabolism
R11173	adenosylcobalamin-5'-phosphate phosphohydrolase	C00001 + C21153 <=> C00009 + C00194	( SL1344_4512 or SL1344_0631 )	-1000	1000	0
R11174	adenosylcobinamide-GDP:alpha-ribazole adenosylcobinamide-phosphotransferase	C04778 + C06510 <=> C00144 + C21153	( SL1344_1993 )	-1000	1000	0
R11225	dimethylallyl-phosphate:FMNH2 prenyltransferase	C01847 + C21214 <=> C00009 + C21215	( SL1344_2900 or SL1344_2325 )	-1000	1000	0
R11256	4-alpha-D-[(1->4)-alpha-D-glucano]trehalose glucanohydrolase (trehalose-producing)	C00001 + C06400 <=> C01083 + C01935	( SL1344_1490 )	-1000	1000	0	Starch and sucrose metabolism
R11262	maltodextrin maltohydrolase	C00001 + C01935 <=> C00208	( SL1344_3629 or SL1344_1892 or SL1344_0396 )	-1000	1000	0	Starch and sucrose metabolism
R11310	beta-D-glucose 1,6-phosphomutase	C00663 <=> C00092	( SL1344_1257 or SL1344_2303 or SL1344_2805 or SL1344_3819 )	-1000	1000	0	Starch and sucrose metabolism
R11319	ADP:thiamin-diphosphate phosphotransferase	C00008 + C00068 <=> C00020 + C03028	( SL1344_0481 )	-1000	1000	0	Thiamine metabolism
R11323	dTTP diphosphohydrolase	C00001 + C00459 -> C00013 + C00364	( SL1344_2933 )	0	1000	0	Pyrimidine metabolism
R11329	Fe-coproporphyrin-III ferro-lyase (coproporphyrin-III-forming)	2 C00080 + C21284 <=> C05770 + C14818	( SL1344_0482 )	-1000	1000	0	Porphyrin and chlorophyll metabolism
R11372	(8S)-3',8-cyclo-7,8-dihydroguanosine 5'-triphosphate lyase (cyclic pyranopterin phosphate-forming)	C00001 + C21310 <=> C00013 + C18239	( SL1344_0780 )	-1000	1000	0	Folate biosynthesis
R11396	CTP:8-amino-3,8-dideoxy-D-manno-octulosonate cytidylyltransferase	C00063 + C21333 <=> C00013 + C21334	( SL1344_0925 )	-1000	1000	0
R11443	L-leucyl-tRNA(Leu):[protein] N-terminal L-lysine leucyltransferase	C02047 + C21388 <=> C01645 + C21387	( SL1344_0893 )	-1000	1000	0
R11444	L-leucyl-tRNA(Leu):[protein] N-terminal L-arginine leucyltransferase	C02047 + C16739 <=> C01645 + C21386	( SL1344_0893 )	-1000	1000	0
R11528	L-cysteine:sulfur-acceptor sulfurtransferase	C00097 + C02743 <=> C00041 + C21440	( SL1344_1307 or SL1344_2505 or SL1344_2964 )	-1000	1000	0
R11529	[enzyme]-S-sulfanylcysteine:sulfur-acceptor sulfurtransferase	C02743 + C15812 <=> C15811 + C21440	( SL1344_2505 )	-1000	1000	0
R11543	sulfoquinovosyldiacylglycerol sulfoquinovohydrolase	C00001 + C13508 <=> C00641 + C20829	( SL1344_3965 )	-1000	1000	0
R11591	(R)-lactate:quinone 2-oxidoreductase	C00256 + C15602 <=> C00022 + C15603	( SL1344_2145 )	-1000	1000	0	Pyruvate metabolism

## Sheet: Metabolite List
Abbreviation	Description	Charged formula
C00001	H2O
C00002	ATP
C00003	NAD+
C00004	NADH
C00005	NADPH
C00006	NADP+
C00007	Oxygen
C00008	ADP
C00009	Orthophosphate
C00010	CoA
C00011	CO2
C00012	Peptide	C2H4NO2R(C2H2NOR)n
C00013	Diphosphate
C00014	Ammonia
C00015	UDP
C00016	FAD
C00017	Protein	C2H4NO2R(C2H2NOR)n
C00018	Pyridoxal phosphate
C00019	S-Adenosyl-L-methionine
C00020	AMP
C00021	S-Adenosyl-L-homocysteine
C00022	Pyruvate
C00024	Acetyl-CoA
C00025	L-Glutamate
C00026	2-Oxoglutarate
C00027	Hydrogen peroxide
C00028	Acceptor
C00029	UDP-glucose
C00030	Reduced acceptor
C00031	D-Glucose
C00032	Heme
C00033	Acetate
C00035	GDP
C00036	Oxaloacetate
C00037	Glycine
C00040	Acyl-CoA	C22H35N7O17P3SR
C00041	L-Alanine
C00042	Succinate
C00043	UDP-N-acetyl-alpha-D-glucosamine
C00044	GTP
C00045	Amino acid	C2H4NO2R
C00047	L-Lysine
C00048	Glyoxylate
C00049	L-Aspartate
C00051	Glutathione
C00052	UDP-alpha-D-galactose
C00053	3'-Phosphoadenylyl sulfate
C00054	Adenosine 3',5'-bisphosphate
C00055	CMP
C00058	Formate
C00059	Sulfate
C00060	Carboxylate	CO2R
C00061	FMN
C00062	L-Arginine
C00063	CTP
C00064	L-Glutamine
C00065	L-Serine
C00066	tRNA	C10H17O10PR2(C5H8O6PR)n
C00067	Formaldehyde
C00068	Thiamin diphosphate
C00072	Ascorbate
C00073	L-Methionine
C00074	Phosphoenolpyruvate
C00075	UTP
C00077	L-Ornithine
C00078	L-Tryptophan
C00079	L-Phenylalanine
C00080	H+
C00081	ITP
C00082	L-Tyrosine
C00083	Malonyl-CoA
C00084	Acetaldehyde
C00085	D-Fructose 6-phosphate
C00086	Urea
C00088	Nitrite
C00089	Sucrose
C00090	Catechol
C00091	Succinyl-CoA
C00092	D-Glucose 6-phosphate
C00093	sn-Glycerol 3-phosphate
C00094	Sulfite
C00095	D-Fructose
C00096	GDP-mannose
C00097	L-Cysteine
C00099	beta-Alanine
C00100	Propanoyl-CoA
C00101	Tetrahydrofolate
C00103	D-Glucose 1-phosphate
C00104	IDP
C00105	UMP
C00106	Uracil
C00108	Anthranilate
C00109	2-Oxobutanoate
C00110	Dolichyl phosphate
C00111	Glycerone phosphate
C00112	CDP
C00113	PQQ
C00114	Choline
C00116	Glycerol
C00117	D-Ribose 5-phosphate
C00118	D-Glyceraldehyde 3-phosphate
C00119	5-Phospho-alpha-D-ribose 1-diphosphate
C00120	Biotin
C00121	D-Ribose
C00122	Fumarate
C00123	L-Leucine
C00124	D-Galactose
C00125	Ferricytochrome c	C42H44FeN8O8S2R4
C00126	Ferrocytochrome c	C42H44FeN8O8S2R4
C00127	Glutathione disulfide
C00129	Isopentenyl diphosphate
C00130	IMP
C00131	dATP
C00132	Methanol
C00133	D-Alanine
C00134	Putrescine
C00135	L-Histidine
C00136	Butanoyl-CoA
C00137	myo-Inositol
C00138	Reduced ferredoxin
C00139	Oxidized ferredoxin
C00140	N-Acetyl-D-glucosamine
C00141	3-Methyl-2-oxobutanoic acid
C00143	5,10-Methylenetetrahydrofolate
C00144	GMP
C00146	Phenol
C00147	Adenine
C00148	L-Proline
C00149	(S)-Malate
C00151	L-Amino acid	C2H4NO2R
C00152	L-Asparagine
C00153	Nicotinamide
C00154	Palmitoyl-CoA
C00155	L-Homocysteine
C00156	4-Hydroxybenzoate
C00157	Phosphatidylcholine	C10H18NO8PR2
C00158	Citrate
C00159	D-Mannose
C00160	Glycolate
C00161	2-Oxo acid	C2HO3R
C00162	Fatty acid	CHO2R
C00163	Propanoate
C00166	Phenylpyruvate
C00167	UDP-glucuronate
C00168	Hydroxypyruvate
C00169	Carbamoyl phosphate
C00170	5'-Methylthioadenosine
C00173	Acyl-[acyl-carrier protein]	C3H4OSR2
C00175	Cobalt ion
C00177	Cyanide ion
C00178	Thymine
C00179	Agmatine
C00180	Benzoate
C00181	D-Xylose
C00183	L-Valine
C00184	Glycerone
C00185	Cellobiose
C00186	(S)-Lactate
C00188	L-Threonine
C00189	Ethanolamine
C00191	D-Glucuronate
C00192	Hydroxylamine
C00194	Cobamide coenzyme
C00195	N-Acylsphingosine	C19H36NO3R
C00196	2,3-Dihydroxybenzoate
C00197	3-Phospho-D-glycerate
C00198	D-Glucono-1,5-lactone
C00199	D-Ribulose 5-phosphate
C00201	Nucleoside triphosphate	C5H12O13P3R
C00203	UDP-N-acetyl-D-galactosamine
C00204	2-Dehydro-3-deoxy-D-gluconate
C00206	dADP
C00207	Acetone
C00208	Maltose
C00212	Adenosine
C00213	Sarcosine
C00214	Thymidine
C00217	D-Glutamate
C00219	Arachidonate
C00221	beta-D-Glucose
C00222	3-Oxopropanoate
C00224	Adenylyl sulfate
C00227	Acetyl phosphate
C00229	Acyl-carrier protein	HSR
C00231	D-Xylulose 5-phosphate
C00232	Succinate semialdehyde
C00233	4-Methyl-2-oxopentanoate
C00234	10-Formyltetrahydrofolate
C00235	Dimethylallyl diphosphate
C00236	3-Phospho-D-glyceroyl phosphate
C00237	CO
C00239	dCMP
C00242	Guanine
C00243	Lactose
C00244	Nitrate
C00245	Taurine
C00247	L-Sorbose
C00248	Lipoamide
C00249	Hexadecanoic acid
C00250	Pyridoxal
C00251	Chorismate
C00252	Isomaltose
C00253	Nicotinate
C00254	Prephenate
C00255	Riboflavin
C00256	(R)-Lactate
C00257	D-Gluconic acid
C00258	D-Glycerate
C00259	L-Arabinose
C00262	Hypoxanthine
C00263	L-Homoserine
C00264	3-Oxoacyl-CoA	C24H37N7O18P3SR
C00266	Glycolaldehyde
C00267	alpha-D-Glucose
C00269	CDP-diacylglycerol	C14H19N3O15P2R2
C00270	N-Acetylneuraminate
C00275	D-Mannose 6-phosphate
C00279	D-Erythrose 4-phosphate
C00280	Androstenedione
C00282	Hydrogen
C00283	Hydrogen sulfide
C00286	dGTP
C00288	HCO3-
C00294	Inosine
C00295	Orotate
C00296	Quinate
C00299	Uridine
C00301	ADP-ribose
C00302	Glutamate
C00309	D-Ribulose
C00310	D-Xylulose
C00311	Isocitrate
C00312	L-Xylulose
C00314	Pyridoxine
C00315	Spermidine
C00318	L-Carnitine
C00320	Thiosulfate
C00322	2-Oxoadipate
C00325	GDP-L-fucose
C00327	L-Citrulline
C00329	D-Glucosamine
C00330	Deoxyguanosine
C00331	Indolepyruvate
C00332	Acetoacetyl-CoA
C00333	D-Galacturonate
C00334	4-Aminobutanoate
C00337	(S)-Dihydroorotate
C00338	Lipopolysaccharide
C00340	Reduced rubredoxin
C00341	Geranyl diphosphate
C00342	Thioredoxin	C10H14N4O4S2R4
C00343	Thioredoxin disulfide	C10H12N4O4S2R4
C00344	Phosphatidylglycerol	C8H13O10PR2
C00345	6-Phospho-D-gluconate
C00349	2-Methyl-3-oxopropanoate
C00350	Phosphatidylethanolamine	C7H12NO8PR2
C00352	D-Glucosamine 6-phosphate
C00354	D-Fructose 1,6-bisphosphate
C00357	N-Acetyl-D-glucosamine 6-phosphate
C00360	dAMP
C00361	dGDP
C00362	dGMP
C00363	dTDP
C00364	dTMP
C00365	dUMP
C00369	Starch	(C12H20O10)n
C00376	Retinal
C00378	Thiamine
C00379	Xylitol
C00380	Cytosine
C00385	Xanthine
C00387	Guanosine
C00390	Ubiquinol
C00392	Mannitol
C00395	Penicillin	C9H11N2O4SR
C00399	Ubiquinone
C00405	D-Amino acid	C2H4NO2R
C00407	L-Isoleucine
C00409	Methanethiol
C00413	Streptomycin
C00415	Dihydrofolate
C00416	Phosphatidate	C5H7O8PR2
C00417	cis-Aconitate
C00423	trans-Cinnamate
C00424	(S)-Lactaldehyde
C00429	5,6-Dihydrouracil
C00430	5-Aminolevulinate
C00431	5-Aminopentanoate
C00435	Oxidized rubredoxin
C00437	N-Acetylornithine
C00438	N-Carbamoyl-L-aspartate
C00439	N-Formimino-L-glutamate
C00440	5-Methyltetrahydrofolate
C00441	L-Aspartate 4-semialdehyde
C00445	5,10-Methenyltetrahydrofolate
C00446	alpha-D-Galactose 1-phosphate
C00447	Sedoheptulose 1,7-bisphosphate
C00448	trans,trans-Farnesyl diphosphate
C00454	NDP	C5H11O10P2R
C00455	Nicotinamide D-ribonucleotide
C00458	dCTP
C00459	dTTP
C00460	dUTP
C00462	Halide	HX
C00463	Indole
C00468	Estrone
C00469	Ethanol
C00473	Retinol
C00474	Ribitol
C00475	Cytidine
C00479	Propanal
C00486	Bilirubin
C00488	Formamide
C00489	Glutarate
C00490	Itaconate
C00491	L-Cystine
C00492	Raffinose
C00493	Shikimate
C00498	ADP-glucose
C00499	Allantoate
C00500	Biliverdin
C00501	CDP-glucose
C00504	Folate
C00506	L-Cysteate
C00507	L-Rhamnose
C00508	L-Ribulose
C00511	Acrylic acid
C00512	Benzoyl-CoA
C00514	D-Mannonate
C00522	(R)-Pantoate
C00526	Deoxyuridine
C00527	Glutaryl-CoA
C00530	Hydroquinone
C00531	Itaconyl-CoA
C00532	L-Arabitol
C00534	Pyridoxamine
C00536	Triphosphate
C00541	Cob(II)alamin
C00542	Cystathionine
C00545	L-Arabinonate
C00546	Methylglyoxal
C00555	4-Aminobutyraldehyde
C00558	D-Tagaturonate
C00559	Deoxyadenosine
C00561	Mandelonitrile
C00568	4-Aminobenzoate
C00575	3',5'-Cyclic AMP
C00576	Betaine aldehyde
C00577	D-Glyceraldehyde
C00579	Dihydrolipoamide
C00580	Dimethyl sulfide
C00582	Phenylacetyl-CoA
C00583	Propane-1,2-diol
C00590	Coniferyl alcohol
C00596	2-Hydroxy-2,4-pentadienoate
C00601	Phenylacetaldehyde
C00603	(-)-Ureidoglycolate
C00606	3-Sulfino-L-alanine
C00615	Protein histidine	C7H8N4O2R2
C00618	3-Dehydro-L-gulonate
C00620	alpha-D-Ribose 1-phosphate
C00624	N-Acetyl-L-glutamate
C00627	Pyridoxine phosphate
C00628	2,5-Dihydroxybenzoate
C00630	2-Methylpropanoyl-CoA
C00631	2-Phospho-D-glycerate
C00632	3-Hydroxyanthranilate
C00636	D-Mannose 1-phosphate
C00637	Indole-3-acetaldehyde
C00638	Long-chain fatty acid	C3H5O2R
C00641	1,2-Diacyl-sn-glycerol	C5H6O5R2
C00642	4-Hydroxyphenylacetate
C00644	D-Mannitol 1-phosphate
C00645	N-Acetyl-D-mannosamine
C00647	Pyridoxamine phosphate
C00653	Poly(ribitol phosphate)	(C5H11O7P)n
C00655	Xanthosine 5'-phosphate
C00662	Reduced adrenal ferredoxin
C00663	beta-D-Glucose 1-phosphate
C00666	LL-2,6-Diaminoheptanedioate
C00667	Oxidized adrenal ferredoxin
C00668	alpha-D-Glucose 6-phosphate
C00669	gamma-L-Glutamyl-L-cysteine
C00670	sn-Glycero-3-phosphocholine
C00671	(S)-3-Methyl-2-oxopentanoic acid
C00672	2-Deoxy-D-ribose 1-phosphate
C00673	2-Deoxy-D-ribose 5-phosphate
C00674	5alpha-Androstane-3,17-dione
C00676	Deoxynucleoside 5'-phosphate	C5H10O6PR
C00679	5-Dehydro-4-deoxy-D-glucarate
C00680	meso-2,6-Diaminoheptanedioate
C00681	1-Acyl-sn-glycerol 3-phosphate	C4H8O7PR
C00682	2-Hydroxymuconate semialdehyde
C00683	(S)-Methylmalonyl-CoA
C00688	dTDP-4-dehydro-beta-L-rhamnose
C00689	alpha,alpha'-Trehalose 6-phosphate
C00691	2,4,6/3,5-Pentahydroxycyclohexanone
C00692	UDP-N-acetylmuramoyl-L-alanyl-D-glutamate
C00693	trans-2,3-Dehydroacyl-[acyl-carrier protein]	C3H2OSR2
C00695	Cholic acid
C00698	Cl-
C00700	XTP
C00704	O2.-
C00705	dCDP
C00718	Amylose	(C6H10O5)n
C00719	Betaine
C00721	Dextrin	(C12H20O10)n
C00740	D-Serine
C00741	Diacetyl
C00748	Siroheme
C00750	Spermine
C00770	L-Idonate
C00785	Urocanate
C00787	tRNA(Tyr)
C00791	Creatinine
C00793	D-Cysteine
C00794	D-Sorbitol
C00800	L-Gulonate
C00802	Oxalureate
C00805	Salicylate
C00810	(R)-Acetoin
C00811	4-Coumarate
C00817	D-Altronate
C00818	D-Glucarate
C00819	D-Glutamine
C00826	L-Arogenate
C00827	Lactoyl-CoA
C00828	Menaquinone
C00831	Pantetheine
C00842	dTDP-glucose
C00844	Prunasin
C00853	Cob(I)alamin
C00856	DNA cytosine	C9H14N3O7P(C5H8O5PR)n(C5H8O5PR)n
C00857	Deamino-NAD+
C00860	L-Histidinol
C00861	L-Rhamnulose
C00864	Pantothenate
C00870	4-Nitrophenol
C00876	Coenzyme F420
C00877	Crotonoyl-CoA
C00879	D-Galactarate
C00880	D-Galactonate
C00881	Deoxycytidine
C00882	Dephospho-CoA
C00885	Isochorismate
C00886	L-Alanyl-tRNA	C13H22NO11PR2(C5H8O6PR)n
C00894	Propenoyl-CoA
C00898	(R,R)-Tartaric acid
C00900	2-Acetolactate
C00905	D-Fructuronate
C00906	5,6-Dihydrothymine
C00921	Dihydropteroate
C00931	Porphobilinogen
C00935	UDP-L-arabinose
C00937	(R)-Lactaldehyde
C00942	3',5'-Cyclic GMP
C00944	3-Dehydroquinate
C00954	Indole-3-acetate
C00956	L-2-Aminoadipate
C00957	Mercaptopyruvate
C00963	beta-D-Glucoside	C6H11O6R
C00966	2-Dehydropantoate
C00969	3-Hydroxypropanal
C00973	Cyclomaltodextrin
C00979	O-Acetyl-L-serine
C00984	alpha-D-Galactose
C00988	2-Phosphoglycolate
C00989	4-Hydroxybutanoic acid
C00992	Aquacob(III)alamin
C00993	D-Alanyl-D-alanine
C01005	O-Phospho-L-serine
C01007	Reduced riboflavin
C01011	(3S)-Citramalyl-CoA
C01013	3-Hydroxypropanoate
C01019	6-Deoxy-L-galactose
C01024	Hydroxymethylbilane
C01031	S-Formylglutathione
C01036	4-Maleylacetoacetate
C01037	7,8-Diaminononanoate
C01050	UDP-N-acetylmuramate
C01051	Uroporphyrinogen III
C01061	4-Fumarylacetoacetate
C01062	5-Dehydro-D-gluconate
C01063	6-Carboxyhexanoyl-CoA
C01077	O-Acetyl-L-homoserine
C01079	Protoporphyrinogen IX
C01080	Reduced coenzyme F420
C01081	Thiamin monophosphate
C01083	alpha,alpha-Trehalose
C01086	(3R)-3-Hydroxyacyl-CoA	C24H39N7O18P3SR
C01092	8-Amino-7-oxononanoate
C01094	D-Fructose 1-phosphate
C01096	Sorbitol 6-phosphate
C01097	D-Tagatose 6-phosphate
C01099	L-Fuculose 1-phosphate
C01100	L-Histidinol phosphate
C01101	L-Ribulose 5-phosphate
C01102	O-Phospho-L-homoserine
C01103	Orotidine 5'-phosphate
C01112	D-Arabinose 5-phosphate
C01114	L-Arabinono-1,4-lactone
C01115	L-Galactono-1,4-lactone
C01118	O-Succinyl-L-homoserine
C01127	4-Hydroxy-2-oxoglutarate
C01131	L-Rhamnulose 1-phosphate
C01132	N-Acetyl-D-galactosamine
C01134	Pantetheine 4'-phosphate
C01137	S-Adenosylmethioninamine
C01138	Streptomycin 6-phosphate
C01142	(3S)-3,6-Diaminohexanoate
C01144	(S)-3-Hydroxybutanoyl-CoA
C01146	2-Hydroxy-3-oxopropanoate
C01157	Hydroxyproline
C01161	3,4-Dihydroxyphenylacetate
C01165	L-Glutamate 5-semialdehyde
C01170	UDP-N-acetyl-D-mannosamine
C01172	beta-D-Glucose 6-phosphate
C01177	Inositol 1-phosphate
C01179	3-(4-Hydroxyphenyl)pyruvate
C01180	4-Methylthio-2-oxobutanoic acid
C01181	4-Trimethylammoniobutanoate
C01182	D-Ribulose 1,5-bisphosphate
C01185	Nicotinate D-ribonucleotide
C01187	3-Deoxy-D-manno-octulosonate
C01190	beta-D-Glucosyl-(1<->1)-ceramide	C25H46NO8R
C01197	Caffeate
C01209	Malonyl-[acyl-carrier protein]	C3H3O3SR
C01212	UDP-N-acetylmuramoyl-L-alanine
C01216	2-Dehydro-3-deoxy-D-galactonate
C01217	5,6,7,8-Tetrahydromethanopterin
C01218	6-Phospho-2-dehydro-D-gluconate
C01219	CDP-4-dehydro-6-deoxy-D-glucose
C01222	GDP-4-dehydro-6-deoxy-D-mannose
C01228	Guanosine 3',5'-bis(diphosphate)
C01230	all-trans-Hexaprenyl diphosphate
C01233	sn-Glycero-3-phosphoethanolamine
C01235	alpha-D-Galactosyl-(1->3)-1D-myo-inositol
C01236	D-Glucono-1,5-lactone 6-phosphate
C01242	S-Aminomethyldihydrolipoylprotein	C9H19N2OS2R
C01250	N-Acetyl-L-glutamate 5-semialdehyde
C01260	P1,P4-Bis(5'-adenosyl)tetraphosphate
C01267	3-(Imidazol-4-yl)-2-oxopropyl phosphate
C01268	5-Amino-6-(5'-phosphoribosylamino)uracil
C01269	5-O-(1-Carboxyvinyl)-3-phosphoshikimate
C01279	4-Amino-5-hydroxymethyl-2-methylpyrimidine
C01286	2-Dehydro-3-deoxy-6-phospho-D-galactonate
C01289	N-Acetyl-D-glucosaminyldiphosphoundecaprenol
C01300	6-(Hydroxymethyl)-7,8-dihydropterin
C01302	1-(2-Carboxyphenylamino)-1-deoxy-D-ribulose 5-phosphate
C01304	2,5-Diamino-6-(5-phospho-D-ribosylamino)pyrimidin-4(3H)-one
C01322	RX	XR
C01326	Hydrogen cyanide
C01327	Hydrochloric acid
C01335	ROH	HOR
C01344	dIDP
C01345	dITP
C01346	dUDP
C01352	FADH2
C01353	Carbonic acid
C01359	PQQH2
C01367	3'-AMP
C01368	3'-UMP
C01380	Ethylene glycol
C01401	Alanine
C01412	Butanal
C01419	Cys-Gly
C01449	Queuine
C01451	Salicin
C01468	4-Cresol
C01487	D-Allose
C01528	Hydrogen selenide
C01563	Carbamate
C01594	Linamarin
C01595	Linoleate
C01613	Stachyose
C01628	Vitamin K	C11H7O2R
C01635	tRNA(Ala)
C01636	tRNA(Arg)
C01637	tRNA(Asn)
C01638	tRNA(Asp)
C01639	tRNA(Cys)
C01640	tRNA(Gln)
C01641	tRNA(Glu)
C01642	tRNA(Gly)
C01643	tRNA(His)
C01644	tRNA(Ile)
C01645	tRNA(Leu)
C01646	tRNA(Lys)
C01647	tRNA(Met)
C01648	tRNA(Phe)
C01649	tRNA(Pro)
C01650	tRNA(Ser)
C01651	tRNA(Thr)
C01652	tRNA(Trp)
C01653	tRNA(Val)
C01672	Cadaverine
C01674	Chitobiose
C01697	Galactitol
C01721	L-Fuculose
C01755	Thiocyanate
C01762	Xanthosine
C01769	(S)-Acetoin
C01788	CDP-abequose
C01801	Deoxyribose
C01825	L-Galactose
C01832	Lauroyl-CoA
C01845	Propan-2-ol
C01847	Reduced FMN
C01888	Aminoacetone
C01909	Dethiobiotin
C01921	Glycocholate
C01929	L-Histidinal
C01931	L-Lysyl-tRNA	C16H29N2O11PR2(C5H8O6PR)n
C01934	L-Rhamnonate
C01935	Maltodextrin
C01944	Octanoyl-CoA
C01962	Thiocysteine
C01977	tRNA guanine	C10H14N5O8P(C5H8O6PR)n(C5H8O6PR)n
C01978	tRNA queuine	C17H24N5O10P(C5H8O6PR)n(C5H8O6PR)n
C01983	(R)-Mandelate
C01984	(S)-Mandelate
C02047	L-Leucyl-tRNA	C21H32N6O11PR(C5H8O6PR)n
C02051	Lipoylprotein	C8H14NOS2R
C02059	Phylloquinone
C02091	(S)-Ureidoglycine
C02097	dTDP-galactose
C02137	alpha-Oxo-benzeneacetic acid
C02163	L-Arginyl-tRNA(Arg)	C21H33N9O11PR(C5H8O6PR)n
C02166	Leukotriene C4
C02167	Maleylpyruvate
C02191	Protoporphyrin
C02211	tRNA precursor	C10H17O10PR2(C5H8O6PR)n
C02220	2-Aminomuconate
C02222	2-Maleylacetate
C02225	2-Methylcitrate
C02226	2-Methylmaleate
C02232	3-Oxoadipyl-CoA
C02262	D-Galactosamine
C02265	D-Phenylalanine
C02269	Deoxynucleoside	C5H9O3R
C02282	Glutaminyl-tRNA	C20H29N7O12PR(C5H8O6PR)n
C02291	L-Cystathionine
C02320	R-S-Glutathione	C10H16N3O6SR
C02323	Salicyl alcohol
C02325	Sinapyl alcohol
C02336	beta-D-Fructose
C02338	beta-L-Rhamnose
C02350	(S)-Allantoin
C02353	2',3'-Cyclic AMP
C02354	2',3'-Cyclic CMP
C02355	2',3'-Cyclic UMP
C02356	(S)-2-Aminobutanoate
C02380	6-Mercaptopurine
C02412	Glycyl-tRNA(Gly)	C12H20NO11PR2(C5H8O6PR)n
C02429	L-Leucyl-protein	C8H15N2O3R(C2H2NOR)n
C02430	L-Methionyl-tRNA	C20H30N6O11PSR(C5H8O6PR)n
C02463	Precorrin 2
C02476	alpha-L-Rhamnose
C02480	cis,cis-Muconate
C02501	2-Hydroxymuconate
C02504	alpha-Isopropylmalate
C02512	3-Cyano-L-alanine
C02514	3-Fumarylpyruvate
C02528	Chenodeoxycholate
C02538	Estrone 3-sulfate
C02553	L-Seryl-tRNA(Ser)	C13H22NO12PR2(C5H8O6PR)n
C02554	L-Valyl-tRNA(Val)	C20H30N6O11PR(C5H8O6PR)n
C02565	N-Methylhydantoin
C02575	Pentachlorophenol
C02583	Protein glutamine	C6H9N3O3R2
C02593	Tetradecanoyl-CoA
C02612	(R)-2-Methylmalate
C02630	2-Hydroxyglutarate
C02631	2-Isopropylmaleate
C02637	3-Dehydroshikimate
C02646	4-Coumaryl alcohol
C02659	Acetone cyanohydrin
C02686	Galactosylceramide	C25H46NO8R
C02702	L-Prolyl-tRNA(Pro)	C15H24NO11PR2(C5H8O6PR)n
C02713	N-Acetylmuramate
C02714	N-Acetylputrescine
C02730	2-Succinylbenzoate
C02737	Phosphatidylserine	C8H12NO10PR2
C02739	1-(5-Phospho-D-ribosyl)-ATP
C02741	Phosphoribosyl-AMP
C02743	[Protein]-L-cysteine	C4H6N2O2SR2
C02745	Reduced flavodoxin
C02780	2,5-Didehydro-D-gluconate
C02839	L-Tyrosyl-tRNA(Tyr)	C24H30N6O12PR(C5H8O6PR)n
C02869	Oxidized flavodoxin
C02876	Propanoyl phosphate
C02888	Sorbose 1-phosphate
C02909	(2-Naphthyl)methanol
C02923	2,3-Dihydroxytoluene
C02938	3-Indoleacetonitrile
C02939	3-Methylbutanoyl-CoA
C02949	4-Hydroxybenzoyl-CoA
C02962	D-Allose 6-phosphate
C02967	DNA 5-methylcytosine	C10H16N3O7P(C5H8O5PR)n(C5H8O5PR)n
C02972	Dihydrolipoylprotein	C8H16NOS2R
C02984	L-Aspartyl-tRNA(Asp)	C14H22NO13PR2(C5H8O6PR)n
C02987	L-Glutamyl-tRNA(Glu)	C20H28N6O13PR(C5H8O6PR)n
C02988	L-Histidyl-tRNA(His)	C16H24N3O11PR2(C5H8O6PR)n
C02992	L-Threonyl-tRNA(Thr)	C14H24NO12PR2(C5H8O6PR)n
C02995	Maltose 6'-phosphate
C02999	N-Acetylmuramoyl-Ala
C03012	Naphthalene-1,2-diol
C03028	Thiamin triphosphate
C03044	(R,R)-Butane-2,3-diol
C03046	(S,S)-Butane-2,3-diol
C03063	2-Oxohept-3-enedioate
C03069	3-Methylcrotonyl-CoA
C03082	4-Phospho-L-aspartate
C03089	5-Methylthio-D-ribose
C03090	5-Phosphoribosylamine
C03114	Dimethylbenzimidazole
C03125	L-Cysteinyl-tRNA(Cys)	C18H26N6O11PSR(C5H8O6PR)n
C03127	L-Isoleucyl-tRNA(Ile)	C21H32N6O11PR(C5H8O6PR)n
C03150	Nicotinamide-beta-riboside
C03160	2-Succinylbenzoyl-CoA
C03167	Phosphonoacetaldehyde
C03175	Shikimate 3-phosphate
C03193	(5-L-Glutamyl)-peptide	C7H11N2O5R(C2H2NOR)n
C03194	(R)-1-Aminopropan-2-ol
C03198	(S)-4-Hydroxymandelate
C03203	1-Hydroxy-2-naphthoate
C03221	2-trans-Dodecenoyl-CoA
C03232	3-Phosphonooxypyruvate
C03263	Coproporphyrinogen III
C03273	5-Oxopentanoate
C03284	L-3-Aminoisobutanoate
C03287	L-Glutamyl 5-phosphate
C03291	L-Xylulose 5-phosphate
C03294	N-Formylmethionyl-tRNA	C21H30N6O12PSR(C5H8O6PR)n
C03296	N2-Succinyl-L-arginine
C03313	Phylloquinol
C03319	dTDP-L-rhamnose
C03344	2-Methylacetoacetyl-CoA
C03345	2-Methylbut-2-enoyl-CoA
C03360	4-Nitrophenyl phosphate
C03363	5-L-Glutamyl amino acid	C7H11N2O5R
C03373	Aminoimidazole ribotide
C03393	4-Phospho-D-erythronate
C03402	L-Asparaginyl-tRNA(Asn)	C14H23N2O12PR2(C5H8O6PR)n
C03406	N-(L-Arginino)succinate
C03415	N2-Succinyl-L-ornithine
C03451	(R)-S-Lactoylglutathione
C03460	2-Methylprop-2-enoyl-CoA
C03479	Folinic acid
C03492	D-4'-Phosphopantothenate
C03506	Indoleglycerol phosphate
C03508	L-2-Amino-3-oxobutanoic acid
C03511	L-Phenylalanyl-tRNA(Phe)	C19H26NO11PR2(C5H8O6PR)n
C03512	L-Tryptophanyl-tRNA(Trp)	C26H31N7O11PR(C5H8O6PR)n
C03539	S-Ribosyl-L-homocysteine
C03546	myo-Inositol 4-phosphate
C03557	2-Aminoethylphosphonate
C03561	(R)-3-Hydroxybutanoyl-CoA
C03585	3-Chloro-cis,cis-muconate
C03590	4-Hydroxyphenylglyoxylate
C03657	1,4-Dihydroxy-2-naphthoate
C03680	4-Imidazolone-5-propanoate
C03684	6-Pyruvoyltetrahydropterin
C03688	Apo-[acyl-carrier-protein]
C03692	1,2-Diacyl-3-beta-D-galactosyl-sn-glycerol	C11H16O10R2
C03722	Quinolinate
C03733	UDP-alpha-D-galactofuranose
C03740	(5-L-Glutamyl)-L-amino acid	C7H11N2O5R
C03741	(S)-4-Amino-5-oxopentanoate
C03742	(S)-4-Hydroxymandelonitrile
C03752	2-Amino-2-deoxy-D-gluconate
C03785	D-Tagatose 1,6-bisphosphate
C03794	N6-(1,2-Dicarboxyethyl)-AMP
C03824	2-Aminomuconate semialdehyde
C03827	2-Dehydro-3-deoxy-L-fuconate
C03838	5'-Phosphoribosylglycinamide
C03859	D-Glucosyllipopolysaccharide
C03862	Dolichyl phosphate D-mannose
C03885	3-Nonaprenyl-4-hydroxybenzoate
C03892	Phosphatidylglycerophosphate	C8H14O13P2R2
C03912	(S)-1-Pyrroline-5-carboxylate
C03921	2-Dehydro-3-deoxy-D-glucarate
C03939	Acetyl-[acyl-carrier protein]	C2H3OSR
C03972	2,3,4,5-Tetrahydrodipicolinate
C03979	2-Dehydro-3-deoxy-L-rhamnonate
C04006	1D-myo-Inositol 3-phosphate
C04039	2,3-Dihydroxy-3-methylbutanoate
C04044	3-(2,3-Dihydroxyphenyl)propanoate
C04051	5-Amino-4-imidazolecarboxyamide
C04052	5-Carboxy-2-oxohept-3-enedioate
C04053	5-Dehydro-4-deoxy-D-glucuronate
C04079	N-((R)-Pantothenoyl)-L-cysteine
C04088	Octadecanoyl-[acyl-carrier protein]	C18H35OSR
C04112	3-Methyl-cis,cis-hexadienedioate
C04114	(E)-4-(Trimethylammonio)but-2-enoate
C04121	CMP-3-deoxy-D-manno-octulosonate
C04122	D-1-Aminopropan-2-ol O-phosphate
C04132	N-Acetyl-D-glucosamine 6-sulfate
C04133	N-Acetyl-L-glutamate 5-phosphate
C04144	Tetrahydropteroyltri-L-glutamate
C04145	all-trans-Nonaprenyl diphosphate
C04146	all-trans-Octaprenyl diphosphate
C04157	tRNA containing N1-methylguanine	C11H16N5O8P(C5H8O6PR)n(C5H8O6PR)n
C04171	(2S,3S)-2,3-Dihydro-2,3-dihydroxybenzoate
C04178	Bromoxynil
C04180	cis-Dec-3-enoyl-[acp]	C10H17OSR
C04181	3-Hydroxy-3-methyl-2-oxobutanoic acid
C04186	5-Carboxymethyl-2-hydroxymuconate
C04225	(Z)-But-2-ene-1,2,3-tricarboxylate
C04230	1-Acyl-sn-glycero-3-phosphocholine	C9H20NO7PR
C04233	2-Acyl-sn-glycero-3-phosphocholine	C9H20NO7PR
C04236	(2S)-2-Isopropyl-3-oxosuccinate
C04242	5-Fluorodeoxyuridine monophosphate
C04246	But-2-enoyl-[acyl-carrier protein]	C4H5OSR
C04253	Electron-transferring flavoprotein
C04257	N-Acetyl-D-mannosamine 6-phosphate
C04260	O-D-Alanyl-poly(ribitol phosphate)	(C8H16NO8P)n
C04261	Protein N(pi)-phospho-L-histidine	C7H9N4O5PR2
C04272	(R)-2,3-Dihydroxy-3-methylbutanoate
C04281	L-1-Pyrroline-3-hydroxy-5-carboxylate
C04287	3D-3,5/4-Trihydroxycyclohexane-1,2-dione
C04294	5-(2-Hydroxyethyl)-4-methylthiazole
C04297	CDP-4-dehydro-3,6-dideoxy-D-glucose
C04302	N-(5-Phospho-D-ribosyl)anthranilate
C04317	1-Organyl-2-lyso-sn-glycero-3-phosphocholine	C8H20NO6PR
C04324	(1E,3E)-4-Hydroxybuta-1,3-diene-1,2,4-tricarboxylate
C04327	4-Methyl-5-(2-phosphooxyethyl)thiazole
C04332	6,7-Dimethyl-8-(D-ribityl)lumazine
C04349	(4S)-4,6-Dihydroxy-2,5-dioxohexanoate
C04352	(R)-4'-Phosphopantothenoyl-L-cysteine
C04376	5'-Phosphoribosyl-N-formylglycinamide
C04377	5,10-Methylenetetrahydromethanopterin
C04405	(2S,3S)-3-Hydroxy-2-methylbutanoyl-CoA
C04411	(2R,3S)-3-Isopropylmalate
C04419	Carboxybiotin-carboxyl-carrier protein	C18H26N5O6SR2
C04421	N-Succinyl-LL-2,6-diaminoheptanedioate
C04425	S-Adenosyl-4-methylthio-2-oxobutanoate
C04431	cis-4-Carboxymethylenebut-2-en-4-olide
C04432	tRNA containing 6-isopentenyladenosine	C15H22N5O7P(C5H8O6PR)n(C5H8O6PR)n
C04438	1-Acyl-sn-glycero-3-phosphoethanolamine	C6H13NO7PR
C04442	2-Dehydro-3-deoxy-6-phospho-D-gluconate
C04454	5-Amino-6-(5'-phospho-D-ribitylamino)uracil
C04462	N-Succinyl-2-L-amino-6-oxoheptanedioate
C04473	3-alpha-D-Galactosyl-[lipopolysaccharide glucose]
C04478	3-Deoxy-D-manno-octulosonate 8-phosphate
C04483	Deoxycholic acid
C04489	5-Methyltetrahydropteroyltri-L-glutamate
C04494	Guanosine 3'-diphosphate 5'-triphosphate
C04501	N-Acetyl-alpha-D-glucosamine 1-phosphate
C04534	6-Phospho-beta-D-glucosyl-(1,4)-D-glucose
C04539	N-Acetyl-D-glucosaminyllipopolysaccharide
C04556	4-Amino-2-methyl-5-(phosphooxymethyl)pyrimidine
C04558	3-Methylmuconolactone
C04559	4-Methylmuconolactone
C04570	Reduced electron-transferring flavoprotein
C04574	di-trans,poly-cis-Undecaprenyl diphosphate
C04575	(4R,5S)-4,5,6-Trihydroxy-2,3-dioxohexanoate
C04593	(2S,3R)-3-Hydroxybutane-1,2,3-tricarboxylate
C04618	(3R)-3-Hydroxybutanoyl-[acyl-carrier protein]	C4H7O2SR
C04619	(3R)-3-Hydroxydecanoyl-[acyl-carrier protein]	C10H19O2SR
C04620	(3R)-3-Hydroxyoctanoyl-[acyl-carrier protein]	C8H15O2SR
C04631	UDP-N-acetyl-3-(1-carboxyvinyl)-D-glucosamine
C04633	(3R)-3-Hydroxypalmitoyl-[acyl-carrier protein]	C16H31O2SR
C04635	1-(1-Alkenyl)-sn-glycero-3-phosphoethanolamine	C7H15NO6PR
C04637	1-Phosphatidyl-D-myo-inositol 4,5-bisphosphate	C11H19O19P3R2
C04638	2,3-Bis-O-(geranylgeranyl)glycerol 1-phosphate
C04640	2-(Formamido)-N1-(5'-phosphoribosyl)acetamidine
C04642	2-Hydroxy-5-carboxymethylmuconate semialdehyde
C04644	3alpha,7alpha-Dihydroxy-5beta-cholestanoyl-CoA
C04646	6-Thioinosine-5'-monophosphate
C04650	L-Phosphinothricin
C04652	UDP-2,3-bis(3-hydroxytetradecanoyl)glucosamine
C04666	D-erythro-1-(Imidazol-4-yl)glycerol 3-phosphate
C04677	1-(5'-Phosphoribosyl)-5-amino-4-imidazolecarboxamide
C04688	(3R)-3-Hydroxytetradecanoyl-[acyl-carrier protein]	C14H27O2SR
C04691	2-Dehydro-3-deoxy-D-arabino-heptonate 7-phosphate
C04702	UDPMurNAc(oyl-L-Ala-D-gamma-Glu-L-Lys-D-Ala-D-Ala)
C04706	cis-2-Chloro-4-carboxymethylenebut-2-en-1,4-olide
C04732	5-Amino-6-(1-D-ribitylamino)uracil
C04734	1-(5'-Phosphoribosyl)-5-formamido-4-imidazolecarboxamide
C04738	UDP-3-O-(3-hydroxytetradecanoyl)-N-acetylglucosamine
C04742	(15S)-15-Hydroxy-5,8,11-cis-13-trans-eicosatetraenoate
C04751	1-(5-Phospho-D-ribosyl)-5-amino-4-imidazolecarboxylate
C04752	4-Amino-5-hydroxymethyl-2-methylpyrimidine diphosphate
C04756	O-1-Alk-1-enyl-2-acyl-sn-glycero-3-phosphoethanolamine	C8H14NO7PR2
C04760	3alpha,7alpha,12alpha-Trihydroxy-5beta-cholestanoyl-CoA
C04778	N1-(5-Phospho-alpha-D-ribosyl)-5,6-dimethylbenzimidazole
C04805	5(S)-HETE
C04807	2-Amino-7,8-dihydro-4-hydroxy-6-(diphosphooxymethyl)pteridine
C04823	1-(5'-Phosphoribosyl)-5-amino-4-(N-succinocarboxamide)-imidazole
C04824	Lipid X
C04851	MurAc(oyl-L-Ala-D-gamma-Glu-L-Lys-D-Ala-D-Ala)-diphospho-undecaprenol
C04874	7,8-Dihydroneopterin
C04877	UDP-N-acetylmuramoyl-L-alanyl-gamma-D-glutamyl-meso-2,6-diaminopimelate
C04882	UDP-N-acetylmuramoyl-L-alanyl-D-glutamyl-6-carboxy-L-lysyl-D-alanyl-D-alanine
C04895	7,8-Dihydroneopterin 3'-triphosphate
C04896	5-(5-Phospho-D-ribosylaminoformimino)-1-(5-phosphoribosyl)-imidazole-4-carboxamide
C04916	N-(5'-Phospho-D-1'-ribulosylformimino)-5-amino-1-(5''-phospho-D-ribosyl)-4-imidazolecarboxamide
C04919	2,3,2'3'-Tetrakis(3-hydroxytetradecanoyl)-D-glucosaminyl-1,6-beta-D-glucosamine 1,4'-bisphosphate
C04932	Lipid A disaccharide
C05122	Taurocholate
C05125	2-(alpha-Hydroxyethyl)thiamine diphosphate
C05143	Dhurrin
C05172	Selenophosphoric acid
C05196	Dihydroflavodoxin
C05197	Protein glycine	C3H4N2O2R2
C05198	5'-Deoxyadenosine
C05199	Flavodoxin semiquinone
C05212	1-Radyl-2-acyl-sn-glycero-3-phosphocholine	C9H19NO7PR2
C05223	Dodecanoyl-[acyl-carrier protein]	C12H23OSR
C05235	Hydroxyacetone
C05258	(S)-3-Hydroxyhexadecanoyl-CoA
C05259	3-Oxopalmitoyl-CoA
C05260	(S)-3-Hydroxytetradecanoyl-CoA
C05261	3-Oxotetradecanoyl-CoA
C05262	(S)-3-Hydroxydodecanoyl-CoA
C05263	3-Oxododecanoyl-CoA
C05264	(S)-Hydroxydecanoyl-CoA
C05265	3-Oxodecanoyl-CoA
C05266	(S)-3-Hydroxyoctanoyl-CoA
C05267	3-Oxooctanoyl-CoA
C05268	(S)-Hydroxyhexanoyl-CoA
C05269	3-Oxohexanoyl-CoA
C05270	Hexanoyl-CoA
C05271	trans-Hex-2-enoyl-CoA
C05272	trans-Hexadec-2-enoyl-CoA
C05273	trans-Tetradec-2-enoyl-CoA
C05274	Decanoyl-CoA
C05275	trans-Dec-2-enoyl-CoA
C05276	trans-Oct-2-enoyl-CoA
C05279	trans,cis-Lauro-2,6-dienoyl-CoA
C05280	cis,cis-3,6-Dodecadienoyl-CoA
C05312	Protein glycin-2-yl radical	C3H3N2O2R2
C05335	L-Selenomethionine
C05336	Selenomethionyl-tRNA(Met)	C20H30N6O11PSeR(C5H8O6PR)n
C05343	(R)-4-Hydroxymandelate
C05345	beta-D-Fructose 6-phosphate
C05356	5(S)-HPETE
C05359	e-
C05364	4-Carboxy-2-oxo-3-hexenedioate
C05378	beta-D-Fructose 1,6-bisphosphate
C05379	Oxalosuccinate
C05381	3-Carboxy-1-hydroxypropyl-ThPP
C05382	Sedoheptulose 7-phosphate
C05396	Lactose 6'-phosphate
C05399	Melibiitol
C05400	Epimelibiose
C05401	3-beta-D-Galactosyl-sn-glycerol
C05402	Melibiose
C05404	D-Gal alpha 1->6D-Gal alpha 1->6D-Glucose
C05444	3alpha,7alpha,26-Trihydroxy-5beta-cholestane
C05445	3alpha,7alpha-Dihydroxy-5beta-cholestan-26-al
C05447	3alpha,7alpha-Dihydroxy-5beta-cholest-24-enoyl-CoA
C05460	3alpha,7alpha,12alpha-Trihydroxy-5beta-cholest-24-enoyl-CoA
C05463	Taurodeoxycholate
C05464	Glycodeoxycholate
C05465	Taurochenodeoxycholate
C05466	Glycochenodeoxycholate
C05470	Tetrahydrocortisone
C05472	Urocortisol
C05478	3alpha,21-Dihydroxy-5beta-pregnane-11,20-dione
C05480	Pregnanolone
C05481	Cortolone
C05482	Cortol
C05483	3alpha,20alpha,21-Trihydroxy-5beta-pregnan-11-one
C05484	Pregnanediol
C05512	Deoxyinosine
C05519	L-Allothreonine
C05527	3-Sulfinylpyruvate
C05528	3-Sulfopyruvate
C05576	3,4-Dihydroxyphenylethyleneglycol
C05577	3,4-Dihydroxymandelaldehyde
C05593	3-Hydroxyphenylacetate
C05600	2-Hydroxyhepta-2,4-dienedioate
C05601	4-Hydroxy-2-oxo-heptanedioate
C05627	4-Hydroxystyrene
C05629	Phenylpropanoate
C05640	Cinnavalininate
C05668	3-Hydroxypropionyl-CoA
C05670	3-Aminopropiononitrile
C05684	Selenite
C05686	Adenylylselenate
C05688	L-Selenocysteine
C05689	Se-Methyl-L-selenocysteine
C05691	Se-Adenosylselenomethionine
C05695	gamma-Glutamyl-Se-methylselenocysteine
C05696	3'-Phosphoadenylylselenate
C05697	Selenate
C05698	Selenohomocysteine
C05699	L-Selenocystathionine
C05702	O-Phosphorylhomoserine
C05703	Methaneselenol
C05711	gamma-Glutamyl-beta-cyanoalanine
C05712	Cyanohydrin	C2HNOR2
C05713	Cyanoglycoside	C8H11NO6R2
C05714	alpha-Aminopropiononitrile
C05715	gamma-Amino-gamma-cyanobutanoate
C05726	S-Substituted L-cysteine	C3H6NO2SR
C05729	R-S-Cysteinylglycine	C5H9N2O3SR
C05730	Glutathionylspermidine
C05744	Acetoacetyl-[acp]	C4H5O2SR
C05745	Butyryl-[acp]	C4H7OSR
C05746	3-Oxohexanoyl-[acp]	C6H9O2SR
C05747	(R)-3-Hydroxyhexanoyl-[acp]	C6H11O2SR
C05748	trans-Hex-2-enoyl-[acp]	C6H9OSR
C05749	Hexanoyl-[acp]	C6H11OSR
C05750	3-Oxooctanoyl-[acp]	C8H13O2SR
C05751	trans-Oct-2-enoyl-[acp]	C8H13OSR
C05752	Octanoyl-[acp]	C8H15OSR
C05753	3-Oxodecanoyl-[acp]	C10H17O2SR
C05754	trans-Dec-2-enoyl-[acp]	C10H17OSR
C05755	Decanoyl-[acp]	C10H19OSR
C05756	3-Oxododecanoyl-[acp]	C12H21O2SR
C05757	(R)-3-Hydroxydodecanoyl-[acp]	C12H23O2SR
C05758	trans-Dodec-2-enoyl-[acp]	C12H21OSR
C05759	3-Oxotetradecanoyl-[acp]	C14H25O2SR
C05760	trans-Tetradec-2-enoyl-[acp]	C14H25OSR
C05761	Tetradecanoyl-[acp]	C14H27OSR
C05762	3-Oxohexadecanoyl-[acp]	C16H29O2SR
C05763	trans-Hexadec-2-enoyl-[acp]	C16H29OSR
C05764	Hexadecanoyl-[acp]	C16H31OSR
C05766	Uroporphyrinogen I
C05768	Coproporphyrinogen I
C05770	Coproporphyrin III
C05772	Precorrin 3A
C05773	Cobyrinate
C05774	Cobinamide
C05775	alpha-Ribazole
C05778	Sirohydrochlorin
C05809	3-Octaprenyl-4-hydroxybenzoate
C05810	2-Octaprenylphenol
C05811	2-Octaprenyl-6-hydroxyphenol
C05812	2-Octaprenyl-6-methoxyphenol
C05813	2-Octaprenyl-6-methoxy-1,4-benzoquinone
C05814	2-Octaprenyl-3-methyl-6-methoxy-1,4-benzoquinone
C05815	2-Octaprenyl-3-methyl-5-hydroxy-6-methoxy-1,4-benzoquinone
C05817	(1R,6R)-6-Hydroxy-2-succinylcyclohexa-2,4-diene-1-carboxylate
C05818	2-Demethylmenaquinone
C05819	Menaquinol
C05821	Enterochelin
C05822	3'-CMP
C05824	S-Sulfo-L-cysteine
C05838	cis-2-Hydroxycinnamate
C05839	cis-beta-D-Glucosyl-2-hydroxycinnamate
C05840	Iminoaspartate
C05841	Nicotinate D-ribonucleoside
C05844	5-L-Glutamyl-taurine
C05847	all-trans-Polyprenyl diphosphate
C05850	Reduced Vitamin K	C11H9O2R
C05892	UDP-N-acetylmuramoyl-L-alanyl-gamma-D-glutamyl-L-lysine
C05893	Undecaprenyl-diphospho-N-acetylmuramoyl-(N-acetylglucosamine)-L-alanyl-gamma-D-glutamyl-L-lysyl-D-alanyl-D-alanine
C05897	Undecaprenyl-diphospho-N-acetylmuramoyl-L-alanyl-D-glutamyl-meso-2,6-diaminopimeloyl-D-alanyl-D-alanine
C05898	Undecaprenyl-diphospho-N-acetylmuramoyl-(N-acetylglucosamine)-L-alanyl-D-glutamyl-meso-2,6-diaminopimeloyl-D-alanyl-D-alanine
C05921	Biotinyl-5'-AMP
C05922	Formamidopyrimidine nucleoside triphosphate
C05923	2,5-Diaminopyrimidine nucleoside triphosphate
C05924	Molybdopterin
C05931	N-Succinyl-L-glutamate
C05932	N-Succinyl-L-glutamate 5-semialdehyde
C05938	L-4-Hydroxyglutamate semialdehyde
C05946	(4R)-4-Hydroxy-2-oxoglutarate
C05947	L-erythro-4-Hydroxyglutamate
C05951	Leukotriene D4
C05966	15(S)-HPETE
C05973	2-Acyl-sn-glycero-3-phosphoethanolamine	C6H13NO7PR
C05974	2-Acyl-sn-glycero-3-phosphoserine	C7H13NO9PR
C05979	Propane-1-ol
C05980	Cardiolipin	C13H18O17P2R4
C05983	Propionyladenylate
C05993	Acetyl adenylate
C05998	3-Hydroxyisovaleryl-CoA
C05999	Lactaldehyde
C06000	(S)-3-Hydroxyisobutyryl-CoA
C06001	(S)-3-Hydroxyisobutyrate
C06002	(S)-Methylmalonate semialdehyde
C06006	(S)-2-Aceto-2-hydroxybutanoate
C06007	(R)-2,3-Dihydroxy-3-methylpentanoate
C06010	(S)-2-Acetolactate
C06019	D-arabino-Hex-3-ulose 6-phosphate
C06022	UDP-3-O-(3-hydroxytetradecanoyl)-D-glucosamine
C06024	3-Deoxy-D-manno-octulosonyl-lipid IV(A)
C06025	Di[3-deoxy-D-manno-octulosonyl]-lipid IV(A)
C06026	Di[3-deoxy-D-manno-octulosonyl]-lipid A
C06032	D-erythro-3-Methylmalate
C06037	Digalactosyl-diacylglycerol	C17H26O15R2
C06054	2-Oxo-3-hydroxy-4-phosphobutanoate
C06055	O-Phospho-4-hydroxy-L-threonine
C06056	4-Hydroxy-L-threonine
C06112	L-Glutamyl-tRNA(Gln)	C20H28N6O13PR(C5H8O6PR)n
C06114	gamma-Glutamyl-beta-aminopropiononitrile
C06125	Sulfatide	C25H46NO11SR
C06126	Digalactosylceramide	C31H56NO13R
C06148	2,5-Diamino-6-(5'-triphosphoryl-3',4'-trihydroxy-2'-oxopentyl)-amino-4-oxopyrimidine
C06153	scyllo-Inositol
C06156	alpha-D-Glucosamine 1-phosphate
C06157	[Dihydrolipoyllysine-residue succinyltransferase] S-glutaryldihydrolipoyllysine	C13H22NO4S2R
C06186	Arbutin
C06187	Arbutin 6-phosphate
C06188	Salicin 6-phosphate
C06193	Guanosine 3'-phosphate
C06194	2',3'-Cyclic GMP
C06196	2'-Deoxyinosine 5'-phosphate
C06201	2,4-Dihydroxyhept-2-enedioate
C06206	Benzoyl phosphate
C06224	3,4-Dihydroxystyrene
C06232	Molybdate
C06240	UDP-N-acetyl-D-mannosaminouronate
C06250	Holo-[carboxylase]	C17H27N5O4SR2
C06251	Lauroyl-KDO2-lipid IV(A)
C06311	Galactitol 1-phosphate
C06319	Precorrin 6Y
C06320	Precorrin 6X
C06329	2-Chloromaleylacetate
C06376	N-Acetyl-D-galactosamine 6-phosphate
C06377	D-Galactosamine 6-phosphate
C06397	ADP-D-glycero-beta-D-manno-heptose
C06398	ADP-L-glycero-beta-D-manno-heptose
C06399	Hydrogenobyrinate
C06400	1-alpha-D-[(1->4)-alpha-D-Glucosyl](n-1)-alpha-D-glucopyranoside
C06406	Precorrin 3B
C06407	Precorrin 4
C06408	Precorrin 8X
C06416	Precorrin 5
C06427	(9Z,12Z,15Z)-Octadecatrienoic acid
C06441	L-Xylulose 1-phosphate
C06473	2-Keto-D-gluconic acid
C06481	L-Seryl-tRNA(Sec)	C13H22NO12PR2(C5H8O6PR)n
C06482	L-Selenocysteinyl-tRNA(Sec)	C13H22NO11PSeR2(C5H8O6PR)n
C06503	Hydrogenobyrinate a,c diamide
C06504	Cob(II)yrinate a,c diamide
C06505	Cob(I)yrinate a,c diamide
C06506	Adenosyl cobyrinate a,c diamide
C06507	Adenosyl cobyrinate hexaamide
C06508	Adenosyl cobinamide
C06509	Adenosyl cobinamide phosphate
C06510	Adenosine-GDP-cobinamide
C06567	Penicilloic acid	C8H13N2O4SR
C06611	trans-3-Chloro-2-propene-1-ol
C06612	cis-3-Chloro-2-propene-1-ol
C06613	trans-3-Chloroallyl aldehyde
C06714	3-Hydroxypimeloyl-CoA
C06715	3-Oxopimeloyl-CoA
C06730	4-Methylcatechol
C06755	Chloroacetic acid
C06760	2-Hydroxy-5-methyl-cis,cis-muconic semialdehyde
C06790	Trichloroethene
C06892	2-Deoxy-5-keto-D-gluconic acid
C06893	2-Deoxy-5-keto-D-gluconic acid 6-phosphate
C06899	Chloral hydrate
C07054	Isoniazid
C07086	Phenylacetic acid
C07087	2-Hydroxy-6-oxoocta-2,4,7-trienoate
C07090	Protoanemonin
C07091	cis-Acetylacrylate
C07118	Benzoylacetyl-CoA
C07335	2-Amino-3-oxo-4-phosphonooxybutyrate
C07447	Acetylhydrazine
C07478	2-Hydroxy-5-methyl-cis,cis-muconate
C07490	Trichloroethanol
C07585	N-Acetylisoniazid
C07645	Aldophosphamide
C07648	Thioguanine
C07649	5-FU
C07836	D-glycero-beta-D-manno-Heptose 7-phosphate
C07838	D-glycero-beta-D-manno-Heptose 1-phosphate
C08325	Amygdalin
C08334	Lotaustralin
C08353	beta-D-Ribopyranose
C09332	THF-L-glutamate
C09812	2-Hydroxycyclohexane-1-carboxyl-CoA
C09813	2-Ketocyclohexane-1-carboxyl-CoA
C09814	Benzonitrile
C09822	Cyclohexane-1-carboxylate
C09823	Cyclohexane-1-carboxyl-CoA
C11038	2'-Deoxy-5-hydroxymethylcytidine-5'-diphosphate
C11039	2'-Deoxy-5-hydroxymethylcytidine-5'-triphosphate
C11062	4-Hydroxybutyryl-CoA
C11088	1,2-Dibromoethane
C11143	Dimethyl sulfoxide
C11278	Aflatoxin B1exo-8,9-epoxide-GSH
C11354	2-Hydroxy-cis-hex-2,4-dienoate
C11355	4-Amino-4-deoxychorismate
C11434	2-C-Methyl-D-erythritol 4-phosphate
C11435	4-(Cytidine 5'-diphospho)-2-C-methyl-D-erythritol
C11436	2-Phospho-4-(cytidine 5'-diphospho)-2-C-methyl-D-erythritol
C11437	1-Deoxy-D-xylulose 5-phosphate
C11453	2-C-Methyl-D-erythritol 2,4-cyclodiphosphate
C11457	3-(3-Hydroxyphenyl)propanoic acid
C11472	D-glycero-beta-D-manno-Heptose 1,7-bisphosphate
C11481	HSO3-
C11516	2-(alpha-D-Mannosyl)-3-phosphoglycerate
C11537	(2R)-3-Sulfolactate
C11538	Cobalt-sirohydrochlorin
C11539	Cobalt-precorrin 3
C11540	Cobalt-precorrin 4
C11542	Cobalt-precorrin 6
C11543	Cobalt-dihydro-precorrin 6
C11544	2-O-(alpha-D-Mannosyl)-D-glycerate
C11545	Cobalt-precorrin 8
C11557	1-Phosphatidyl-1D-myo-inositol 5-phosphate	C11H18O16P2R2
C11583	4-Glutathionyl cyclophosphamide
C11638	3-Amino-2-oxopropyl phosphate
C11736	5-Fluorodeoxyuridine
C11811	1-Hydroxy-2-methyl-2-butenyl 4-diphosphate
C11821	5-Hydroxyisourate
C11838	(S)-4,5-Dihydroxypentane-2,3-dione
C11907	dTDP-4-oxo-6-deoxy-D-glucose
C12147	L-Threonine O-3-phosphate
C12205	5-Hydroxyconiferyl alcohol
C12214	Aminofructose 6-phosphate
C12215	Iminoerythrose 4-phosphate
C12248	5-Hydroxy-2-oxo-4-ureido-2,5-dihydro-1H-imidazole-5-carboxylate
C12621	trans-3-Hydroxycinnamate
C12623	trans-2,3-Dihydroxycinnamate
C12739	5'-Deoxy-5-fluorouridine
C12834	2,5-Dichloro-carboxymethylenebut-2-en-4-olide
C12835	2,5-Dichloro-4-oxohex-2-enedioate
C12838	trans-4-Carboxymethylenebut-2-en-4-olide
C13309	2-Phytyl-1,4-naphthoquinone
C13425	3-Hexaprenyl-4-hydroxybenzoate
C13508	Sulfoquinovosyldiacylglycerol	C11H16O12SR2
C13645	Hydrobromic acid
C13747	1,7-Dimethylxanthine
C14088	3-Methylsalicylate
C14089	1-Hydroxymethylnaphthalene
C14090	1-Naphthaldehyde
C14099	2-Naphthaldehyde
C14103	4-Methylsalicylate
C14109	4-Hydroxymethylsalicylate
C14110	4-Hydroxymethylcatechol
C14143	Adipyl-CoA
C14144	5-Carboxy-2-pentenoyl-CoA
C14145	(3S)-3-Hydroxyadipyl-CoA
C14180	S-(Hydroxymethyl)glutathione
C14463	(R)-3-Hydroxy-3-methyl-2-oxopentanoate
C14610	(S)-5-Oxo-2,5-dihydrofuran-2-acetate
C14786	(1R,2S)-Naphthalene 1,2-oxide
C14787	(1S,2R)-Naphthalene 1,2-oxide
C14791	(1R)-Hydroxy-(2R)-glutathionyl-1,2-dihydronaphthalene
C14792	(1S)-Hydroxy-(2S)-glutathionyl-1,2-dihydronaphthalene
C14793	(1R)-Glutathionyl-(2R)-hydroxy-1,2-dihydronaphthalene
C14800	1-Nitronaphthalene-5,6-oxide
C14802	1-Nitronaphthalene-7,8-oxide
C14803	1-Nitro-7-hydroxy-8-glutathionyl-7,8-dihydronaphthalene
C14804	1-Nitro-7-glutathionyl-8-hydroxy-7,8-dihydronaphthalene
C14805	1-Nitro-5-hydroxy-6-glutathionyl-5,6-dihydronaphthalene
C14806	1-Nitro-5-glutathionyl-6-hydroxy-5,6-dihydronaphthalene
C14818	Fe2+
C14819	Fe3+
C14839	Bromobenzene-3,4-oxide
C14840	Bromobenzene-2,3-oxide
C14847	3,4-Dihydro-3-hydroxy-4-S-glutathionyl bromobenzene
C14848	2,3-Dihydro-2-S-glutathionyl-3-hydroxy bromobenzene
C14851	Benzo[a]pyrene-4,5-oxide
C14852	Benzo[a]pyrene-7,8-diol
C14855	4,5-Dihydro-4-hydroxy-5-S-glutathionyl-benzo[a]pyrene
C14856	7,8-Dihydro-7-hydroxy-8-S-glutathionyl-benzo[a]pyrene
C14857	1,1-Dichloroethylene epoxide
C14858	2,2-Dichloroacetaldehyde
C14859	Chloroacetyl chloride
C14861	S-(2,2-Dichloro-1-hydroxy)ethyl glutathione
C14863	2-(S-Glutathionyl)acetyl glutathione
C14864	S-(2-Chloroacetyl)glutathione
C14865	2-(S-Glutathionyl)acetyl chloride
C14868	S-(1,2-Dichlorovinyl)glutathione
C14870	2-Bromoacetaldehyde
C14871	S-(Formylmethyl)glutathione
C14874	Glutathione episulfonium ion
C14899	3-Dehydro-L-gulonate 6-phosphate
C14909	9alpha-Hydroxyandrosta-1,4-diene-3,17-dione
C15524	Phenylglyoxylyl-CoA
C15532	N-Acetyl-L-citrulline
C15547	1,4-Dihydroxy-2-naphthoyl-CoA
C15556	L-3,4-Dihydroxybutan-2-one 4-phosphate
C15602	Quinone
C15603	Hydroquinone
C15647	2-Acyl-1-(1-alkenyl)-sn-glycero-3-phosphate	C6H9O7PR2
C15667	5-Carboxyamino-1-(5-phospho-D-ribosyl)imidazole
C15672	Heme O
C15673	2-Dehydro-L-idonate
C15699	gamma-L-Glutamylputrescine
C15700	gamma-Glutamyl-gamma-aminobutyraldehyde
C15804	p-Hydroxyphenyl lignin
C15805	Guaiacyl lignin
C15806	Syringyl lignin
C15807	5-Hydroxy-guaiacyl lignin
C15809	Iminoglycine
C15810	Sulfur-carrier protein	C4H7N2O3R
C15811	[Enzyme]-cysteine	C4H6N2O2SR2
C15812	[Enzyme]-S-sulfanylcysteine	C4H6N2O2S2R2
C15813	Adenylyl-[sulfur-carrier protein]	C14H19N7O9PR
C15814	Thiocarboxy-[sulfur-carrier protein]	C4H7N2O2SR
C15972	Enzyme N6-(lipoyl)lysine	C8H14NOS2R
C15973	Enzyme N6-(dihydrolipoyl)lysine	C8H16NOS2R
C15980	(S)-2-Methylbutanoyl-CoA
C15996	7-Cyano-7-carbaguanine
C16074	Phenylacetonitrile
C16153	UDP-L-Ara4N
C16154	UDP-L-Ara4FN
C16155	UDP-L-Ara4O
C16156	Undecaprenyl phosphate alpha-L-Ara4FN
C16157	Undecaprenyl phosphate alpha-L-Ara4N
C16186	L-Ascorbate 6-phosphate
C16216	3-Oxostearoyl-CoA
C16217	3-Hydroxyoctadecanoyl-CoA
C16219	3-Oxostearoyl-[acp]	C18H33O2SR
C16220	(R)-3-Hydroxyoctadecanoyl-[acp]	C18H35O2SR
C16221	(2E)-Octadecenoyl-[acp]	C18H33OSR
C16236	Protein N6-(octanoyl)lysine	C8H16NOR
C16237	Protein N6-(lipoyl)lysine	C8H14NOS2R
C16238	Lipoyl-AMP
C16239	Lipoyl-[acp]	C8H13OS3R
C16240	Apoprotein	NH2R
C16241	(R)-Lipoate
C16242	Cobalt-precorrin 5A
C16243	Cobalt-precorrin 5B
C16244	Cobalt-precorrin 7
C16248	2,6-Dibromohydroquinone
C16254	[Dihydrolipoyllysine-residue succinyltransferase] S-succinyldihydrolipoyllysine	C12H20NO4S2R
C16255	[Dihydrolipoyllysine-residue acetyltransferase] S-acetyldihydrolipoyllysine	C10H18NO2S2R
C16330	3-Oxo-OPC8-CoA
C16331	OPC6-CoA
C16334	3-Oxo-OPC6-CoA
C16335	OPC4-CoA
C16338	3-Oxo-OPC4-CoA
C16339	(+)-7-Isojasmonic acid CoA
C16348	cis-3-Chloroallyl aldehyde
C16365	5-Acetylamino-6-formylamino-3-methyluracil
C16374	(2E,6Z,9Z,12Z,15Z,18Z,21Z)-Tetracosahepta-2,6,9,12,15,18,21-enoyl-CoA
C16375	(6Z,9Z,12Z,15Z,18Z,21Z)-3-Hydroxytetracosahexa-6,9,12,15,18,21-enoyl-CoA
C16387	(2E,6Z,9Z,12Z,15Z,18Z)-Tetracosahexa-2,6,9,12,15,18-enoyl-CoA
C16388	(6Z,9Z,12Z,15Z,18Z)-3-Hydroxytetracosapenta-6,9,12,15,18-enoyl-CoA
C16391	Trinitrotoluene
C16392	4-Hydroxylamino-2,6-dinitrotoluene
C16393	2-Hydroxylamino-4,6-dinitrotoluene
C16396	2,4-Diamino-6-nitrotoluene
C16399	2,4-Diamino-6-hydroxylaminotoluene
C16420	4-Acetamido-2-amino-6-nitrotoluene
C16463	3',5'-Cyclic diGMP
C16466	7-Methyl-3-oxo-6-octenoyl-CoA
C16468	(2E)-5-Methylhexa-2,4-dienoyl-CoA
C16469	3-Hydroxy-5-methylhex-4-enoyl-CoA
C16470	5-Methylhex-4-enoyl-CoA
C16471	5-Methyl-3-oxo-4-hexenoyl-CoA
C16474	3-Fluoro-cis,cis-muconate
C16476	4-Fluoromuconolactone
C16477	5-Fluoromuconolactone
C16487	Hydrofluoric acid
C16488	Fructoselysine
C16489	Fructoselysine 6-phosphate
C16519	2-Succinyl-5-enolpyruvyl-6-hydroxy-3-cyclohexene-1-carboxylate
C16520	Hexadecenoyl-[acyl-carrier protein]	C16H29OSR
C16551	Alcophosphamide
C16565	Aminopropylcadaverine
C16586	2-Phenyl-1,3-propanediol monocarbamate
C16587	3-Carbamoyl-2-phenylpropionaldehyde
C16595	4-Hydroxy-5-phenyltetrahydro-1,3-oxazin-2-one
C16596	5-Phenyl-1,3-oxazinane-2,4-dione
C16614	6-Methylmercaptopurine
C16615	6-Methylthiopurine 5'-monophosphate ribonucleotide
C16618	6-Thioxanthine 5'-monophosphate
C16619	6-Thioguanosine monophosphate
C16622	N,N'-Diacetylhydrazine
C16633	5-Fluorouridine
C16634	5-Fluorouridine monophosphate
C16635	5'-Deoxy-5-fluorocytidine
C16636	tRNA(Sec)
C16637	5-Deoxyribose-1-phosphate
C16639	beta-D-Ribofuranose
C16675	7-Aminomethyl-7-carbaguanine
C16688	Sucrose 6-phosphate
C16698	N-Acetylmuramic acid 6-phosphate
C16737	5-Deoxy-D-glucuronate
C16739	L-Arginyl-protein	C8H16N5O3R(C2H2NOR)n
C16848	6-Deoxy-5-ketofructose 1-phosphate
C16849	Hydroxypyruvaldehyde phosphate
C16850	2-Amino-3,7-dideoxy-D-threo-hept-6-ulosonic acid
C17023	Sulfur donor
C17210	2-(2'-Methylthio)ethylmalic acid
C17212	3-(2'-Methylthio)ethylmalic acid
C17214	2-(3'-Methylthio)propylmalic acid
C17215	3-(3'-Methylthio)propylmalic acid
C17218	2-(4'-Methylthio)butylmalic acid
C17219	3-(4'-Methylthio)butylmalic acid
C17222	2-(5'-Methylthio)pentylmalic acid
C17223	3-(5'-Methylthio)pentylmalic acid
C17226	2-(6'-Methylthio)hexylmalic acid
C17227	3-(6'-Methylthio)hexylmalic acid
C17230	2-(7'-Methylthio)heptylmalic acid
C17231	3-(7'-Methylthio)heptylmalic acid
C17324	tRNA adenine	C10H14N5O7P(C5H8O6PR)n(C5H8O6PR)n
C17401	Cobalt-factor III
C17556	di-trans,poly-cis-Undecaprenyl phosphate
C17569	Ubiquinone-8
C17949	N-Acetyldemethylphosphinothricin
C17952	N-Acetylphosphinothricin
C17962	Demethylphosphinothricin
C18028	L-Fucono-1,5-lactone
C18076	5'-Phosphoguanylyl(3'->5')guanosine
C18094	UDP-L-arabinofuranose
C18096	D-Allulose 6-phosphate
C18237	Molybdoenzyme molybdenum cofactor
C18239	Precursor Z
C18242	2,3,5-Trichlorodienelactone
C18243	2,3,5-Trichloromaleylacetate
C18304	2-Chloro-5-methyl-cis-dienelactone
C18305	2-Chloro-5-methylmaleylacetate
C18309	3-Chloro-2-methyldienelactone
C18310	3-Chloro-2-methylmaleylacetate
C18796	(2R)-2-Hydroxy-2-methylbutanenitrile
C18902	Methylselenic acid
C18933	Chloranil
C19078	tRNA with a 3' cytidine	C14H21N3O11PR(C5H8O6PR)n
C19080	tRNA with a 3' CC end	C23H33N6O18P2R(C5H8O6PR)n
C19085	tRNA with a 3' CCA end	C33H45N11O24P3R(C5H8O6PR)n
C19151	Coenzyme F420-3
C19586	Aflatoxin B1-exo-8,9-epoxide
C19673	Malonyl-[acp] methyl ester	C4H5O3SR
C19722	[tRNA(Ile2)]-cytidine34	C9H14N3O8P(C5H8O6PR)n(C5H8O6PR)n
C19723	[tRNA(Ile2)]-lysidine34	C15H26N5O9P(C5H8O6PR)n(C5H8O6PR)n
C19771	2'-(5-Triphosphoribosyl)-3'-dephospho-CoA
C19772	alpha-D-Glucopyranosyl-diphospho-ditrans,octacis-undecaprenol
C19845	Pimeloyl-[acyl-carrier protein]	C7H11O3SR
C19846	Pimeloyl-[acyl-carrier protein] methyl ester	C8H13O3SR
C19847	Demethylmenaquinol
C19848	Adenylated molybdopterin
C19875	alpha-Kdo-(2->8)-alpha-Kdo-(2->4)-alpha-Kdo-(2->6)-lipid IVA
C19878	D-glycero-alpha-D-manno-Heptose 7-phosphate
C19879	D-glycero-alpha-D-manno-Heptose 1,7-bisphosphate
C19880	D-glycero-alpha-D-manno-Heptose 1-phosphate
C19882	D-glycero-D-manno-Heptose 7-phosphate
C19883	alpha-Kdo-(2->4)-alpha-Kdo-(2->6)-[4-P-L-Ara4N]-lipid IVA
C19884	Lipid IIA
C19890	alpha-Kdo-(2->4)-alpha-Kdo-(2->6)-[4-P-L-Ara4N]-lipid A
C19891	1D-chiro-Inositol
C19945	3-Oxo-5,6-dehydrosuberyl-CoA
C20062	2-(1,2-Epoxy-1,2-dihydrophenyl)acetyl-CoA
C20138	N-Demethylansamitocin P-3
C20139	Ansamitocinoside P-3
C20144	Androsta-1,4-diene-3,17-dione
C20231	(Z)-3-Ureidoacrylate peracid
C20239	6-Carboxy-5,6,7,8-tetrahydropterin
C20246	2-[(2R,5Z)-2-Carboxy-4-methylthiazol-5(2H)-ylidene]ethyl phosphate
C20247	2-(2-Carboxy-4-methylthiazol-5-yl)ethyl phosphate
C20248	7-Carboxy-7-carbaguanine
C20249	(Z)-3-Peroxyaminoacrylate
C20251	1-Keto-D-chiro-inositol
C20253	Aminoacrylate
C20254	Ureidoacrylate
C20258	(2S,4S)-4-Hydroxy-2,3,4,5-tetrahydrodipicolinate
C20357	UDP-N,N'-Diacetylbacillosamine
C20372	3-Ketoglutaryl-[acp] methyl ester	C6H7O4SR
C20373	3-Hydroxyglutaryl-[acp] methyl ester	C6H9O4SR
C20374	Enoylglutaryl-[acp] methyl ester	C6H7O3SR
C20375	Glutaryl-[acp] methyl ester	C6H9O3SR
C20376	3-Ketopimeloyl-[acp] methyl ester	C8H11O4SR
C20377	3-Hydroxypimeloyl-[acp] methyl ester	C8H13O4SR
C20378	Enoylpimeloyl-[acp] methyl ester	C8H11O3SR
C20386	Biotin sulfoxide
C20396	Methylphosphonate
C20415	dTDP-4-acetamido-4,6-dideoxy-alpha-D-galactose
C20420	tritrans,heptacis-Undecaprenyl phosphate
C20421	N,N'-Diacetyl-alpha-D-bacillosaminyldiphospho-tritrans,heptacis-undecaprenol
C20422	alpha-D-Ribose 1-methylphosphonate 5-triphosphate
C20427	N-Acetyl-D-galactosaminyl-alpha-(1->3)-N,N'-diacetyl-alpha-D-bacillosaminyldiphospho-tritrans,heptacis-undecaprenol
C20446	tRNA 7-aminomethyl-7-carbaguanine	C12H18N5O8P(C5H8O6PR)n(C5H8O6PR)n
C20451	tRNA hypoxanthine	C10H13N4O8P(C5H8O6PR)n(C5H8O6PR)n
C20497	N-Acetyl-beta-D-mannosaminuronosyl-(1->4)-N-acetyl-alpha-D-glucosaminyl-diphospho-ditrans,octacis-undecaprenol
C20498	4-Acetamido-4,6-dideoxy-alpha-D-galactosyl-(1->4)-N-acetyl-beta-D-mannosaminuronosyl-(1->4)-N-acetyl-alpha-D-glucosaminyl-diphospho-ditrans,octacis-undecaprenol
C20518	2,3-Bis-(O-phytanyl)-sn-glycerol 1-phosphate
C20589	D-Glucosaminate-6-phosphate
C20638	GDP-4-amino-4,6-dideoxy-alpha-D-mannose
C20641	L-Threonylcarbamoyladenylate
C20646	(3S)-2-Oxo-3-phenylbutanoate
C20657	meso-2,3-Butanediol
C20683	Long-chain acyl-[acyl-carrier protein]	C3H4OSR2
C20748	(E)-4-(Trimethylammonio)but-2-enoyl-CoA
C20749	4-Trimethylammoniobutanoyl-CoA
C20750	L-Carnitinyl-CoA
C20751	N6-L-Threonylcarbamoyladenine in tRNA	C15H21N6O11P(C5H8O6PR)n(C5H8O6PR)n
C20753	2-Methylthio-N6-dimethylallyladenine in tRNA	C16H24N5O7PS(C5H8O6PR)n(C5H8O6PR)n
C20755	2-Thio-N6-dimethylallyladenine in tRNA	C15H22N5O7PS(C5H8O6PR)n(C5H8O6PR)n
C20756	[Ribosomal protein S12]-L-aspartate	C5H6N2O4R2
C20758	[Ribosomal protein S12]-3-methylthioaspartate	C6H8N2O4SR2
C20781	2,4-Diketo-3-deoxy-L-fuconate
C20797	2,3-Dihydroxypropane-1-sulfonate
C20798	2-Hydroxy-3-oxopropane-1-sulfonate
C20829	Sulfoquinovose
C20830	6-Deoxy-6-sulfo-D-fructose
C20831	6-Deoxy-6-sulfo-D-fructose 1-phosphate
C20858	Protein N5-methyl-L-glutamine	C7H11N3O3R2
C20863	5'-Phospho-[mRNA]	C10H18O13P2R(R1)(C5H8O6PR)n
C20864	5'-Triphospho-[mRNA]	C10H20O19P4R(R1)(C5H8O6PR)n
C20895	(2S,3S)-3-Methylphenylalanine
C20896	D-Galactaro-1,4-lactone
C20933	(9Z)-Hexadec-9-enoyl-KDO2-lipid IV(A)
C20969	Carboxyphosphate
C20994	S-(Hercyn-2-yl)-L-cysteine S-oxide
C20995	gamma-L-Glutamyl-S-(hercyn-2-yl)-L-cysteine S-oxide
C21015	gamma-L-Glutamyl-L-2-aminobutyrate
C21016	Ophthalmate
C21028	(R)-5,6-Dihydrothymine
C21113	NMNH
C21153	Adenosylcobalamin 5'-phosphate
C21214	Dimethylallyl phosphate
C21215	Prenylated FMNH2
C21284	Fe-coproporphyrin III
C21310	(8S)-3',8-Cyclo-7,8-dihydroguanosine 5'-triphosphate
C21333	8-Amino-3,8-dideoxy-D-manno-octulosonate
C21334	CMP-8-amino-3,8-dideoxy-beta-D-manno-octulosonate
C21386	L-Leucyl-L-arginyl-protein	C14H27N6O4R(C2H2NOR)n
C21387	L-Leucyl-L-lysyl-protein	C14H27N4O4R(C2H2NOR)n
C21388	L-Lysyl-protein	C8H16N3O3R(C2H2NOR)n
C21440	[Protein]-S-sulfanyl-L-cysteine	C4H6N2O2S2R2
G00092	G00092
G00093	G00093
G00094	G00094
G00370	G00370
G00711	G00711
G01275	G01275
G01391	G01391
G09795	G09795
G10008	G10008
G13073	G13073
G13074	G13074
C01342	C01342
