# Supplementary material for: Metabolic network reconstruction as a resource for analyzing Salmonella Typhimurium SL1344 growth in the mouse intestine
Source: PLoS Comput Biol. 2025 Mar 11;21(3):e1012869. doi: 10.1371/journal.pcbi.1012869 (PMC11925469; doi:10.1371/journal.pcbi.1012869)
Supplement: S4 Data — The subsystems definition is based on the STM_v1_0 GEM. (XLSX) [file pcbi.1012869.s004.xlsx]

## Sheet: less conserved
Nitrogen Metabolism
Reaction ID	Reaction Formula	GPR rule in STM_v1_0	in SL1344
ALLTN	h2o_c + alltn_c -> h_c + alltt_c	STM0523	yes
NHFRBO	h_c + nadh_c + 2 no_c -> h2o_c + nad_c + n2o_c	STM2840 and STM2841	yes
NO3R1bpp	q8h2_c + no3_p -> h2o_p + q8_c + no2_p	STM2256 and STM2259 and STM2255 and STM2258 and STM2257	no
NO3R2bpp	mql8_c + no3_p -> h2o_p + mqn8_c + no2_p	STM2255 and STM2256 and STM2259 and STM2260	no
NODOx	2 o2_c + nadh_c + 2 no_c -> h_c + nad_c + 2 no3_c	STM2556	yes
NODOy	2 o2_c + nadph_c + 2 no_c -> h_c + nadp_c + 2 no3_c	STM2556	yes
NTRIR3pp	2 h_p + 3 q8h2_c + no2_p -> 2 h2o_p + nh4_p + 3 q8_c	STM4277 and STM4278_S and STM4279 and STM4280	no
NTRIR4pp	2 h_p + 3 mql8_c + no2_p -> 2 h2o_p + nh4_p + 3 mqn8_c	STM4277 and STM4278_S and STM4279 and STM4280	no
UGLYCH	h2o_c + 2 h_c + urdglyc_c -> co2_c + 2 nh4_c + glx_c	STM0515	no
Oxdative Phosphorylation
Reaction ID	Reaction Formula	GPR rule in STM_v1_0	in SL1344
CRNDCAL2	atp_c + coa_c + crn__D_c -> adp_c + pi_c + crnDcoa_c	STM0071	yes
ATPS4rpp	adp_c + pi_c + 4 h_p <=> h2o_c + 3 h_c + atp_c	(STM3869 and STM3870 and STM3871 and STM3864 and STM3865 and STM3866 and STM3867 and STM3868) or (STM3869 and STM3870 and STM3871 and STM3864 and STM3865 and STM3866 and STM3867 and STM3868 and STM3872)	no
CTBTCAL2	atp_c + coa_c + ctbt_c -> adp_c + pi_c + ctbtcoa_c	STM0071	yes
CRNBTCT	crn_c + bbtcoa_c <=> gbbtn_c + crncoa_c	STM0072	yes
CRNCAL2	atp_c + coa_c + crn_c -> adp_c + pi_c + crncoa_c	STM0071	yes
CRNCAR	crncoa_c <=> crnDcoa_c	STM0070	yes
CRNCBCT	crn_c + ctbtcoa_c <=> crncoa_c + ctbt_c	STM0072	yes
CRNCDH	crncoa_c <=> h2o_c + ctbtcoa_c	STM0070	yes
CYTBO3_4pp	4 h_c + 0.5 o2_c + q8h2_c -> h2o_c + 4 h_p + q8_c	STM0440 and STM0441 and STM0442 and STM0443	no
FDH4pp	2 h_c + q8_c + for_p -> h_p + co2_p + q8h2_c	(STM4035 and STM4036 and STM4037) or (STM1570 and STM1569 and STM1568)	yes
FDH5pp	2 h_c + mqn8_c + for_p -> h_p + mql8_c + co2_p	(STM1570 and STM1569 and STM1568) or (STM4035 and STM4036 and STM4037)	yes
G3PD5	q8_c + glyc3p_c -> q8h2_c + dhap_c	(STM2284 and STM2285 and STM2286) or STM3526	yes
G3PD6	mqn8_c + glyc3p_c -> mql8_c + dhap_c	STM2284 and STM2285 and STM2286	yes
G3PD7	2dmmq8_c + glyc3p_c -> 2dmmql8_c + dhap_c	STM2284 and STM2285 and STM2286	yes
GLCDpp	h2o_p + q8_c + glc__D_p -> h_p + q8h2_c + glcn_p	STM0861 or STM0169	yes
LDH_D2	lac__D_c + q8_c -> pyr_c + q8h2_c	STM2167	yes
NADH5	h_c + nadh_c + q8_c -> nad_c + q8h2_c	STM1211	yes
NADH9	h_c + nadh_c + 2dmmq8_c -> nad_c + 2dmmql8_c	STM1211	yes
NADPHQR2	h_c + nadph_c + q8_c -> nadp_c + q8h2_c	STM3179	no
NADPHQR3	h_c + nadph_c + mqn8_c -> nadp_c + mql8_c	STM3179	no
NADPHQR4	h_c + nadph_c + 2dmmq8_c -> nadp_c + 2dmmql8_c	STM3179	no
NADTRHD	nad_c + nadph_c -> nadh_c + nadp_c	STM4126 or (STM1480 and STM1479)	yes
NADH10	h_c + nadh_c + mqn8_c -> nad_c + mql8_c	STM1211	yes
NADH16pp	4 h_c + nadh_c + q8_c -> 3 h_p + nad_c + q8h2_c	STM2316_S and STM2317 and STM2318 and STM2319 and STM2320 and STM2321 and STM2322 and STM2323_S and STM2324 and STM2325 and STM2326 and STM2327 and STM2328	no
NO3R1pp	2 h_c + q8h2_c + no3_c -> h2o_c + 2 h_p + q8_c + no2_c	(STM1580 and STM1579 and STM1578 and STM1577) or (STM1764 and STM1763 and STM1762 and STM1761)	yes
NADH17pp	4 h_c + nadh_c + mqn8_c -> 3 h_p + nad_c + mql8_c	STM2316_S and STM2317 and STM2318 and STM2319 and STM2320 and STM2321 and STM2322 and STM2323_S and STM2324 and STM2325 and STM2326 and STM2327 and STM2328	no
NADH18pp	4 h_c + nadh_c + 2dmmq8_c -> 3 h_p + nad_c + 2dmmql8_c	STM2316_S and STM2317 and STM2318 and STM2319 and STM2320 and STM2321 and STM2322 and STM2323_S and STM2324 and STM2325 and STM2326 and STM2327 and STM2328	no
NO3R2pp	2 h_c + mql8_c + no3_c -> h2o_c + 2 h_p + mqn8_c + no2_c	(STM1580 and STM1579 and STM1578 and STM1577) or (STM1764 and STM1763 and STM1762 and STM1761)	yes
NTRIR2x	5 h_c + 3 nadh_c + no2_c -> 2 h2o_c + nh4_c + 3 nad_c	STM3474 and STM3475	no
L_LACD2	q8_c + lac__L_c -> pyr_c + q8h2_c	STM3694	yes
L_LACD3	mqn8_c + lac__L_c -> pyr_c + mql8_c	STM3694	yes
POX	h2o_c + pyr_c + q8_c -> co2_c + ac_c + q8h2_c	STM0935	yes
PPK2	ppi_c + atp_c <=> adp_c + pppi_c	STM2501	yes
PPK	pi_c + atp_c -> ppi_c + adp_c	STM2501	yes
QMO2	2 o2_c + q8h2_c -> 2 h_c + q8_c + 2 o2s_c	STM3180	no
QMO3	2 o2_c + mql8_c -> 2 h_c + mqn8_c + 2 o2s_c	STM3180	no
THD2pp	2 h_p + nadh_c + nadp_c -> 2 h_c + nad_c + nadph_c	STM1480 and STM1479	yes
TMAOR1pp	h_p + mql8_c + tmao_p -> h2o_p + mqn8_c + tma_p	STM3823 and STM3822	yes
TMAOR2pp	h_p + 2dmmql8_c + tmao_p -> h2o_p + 2dmmq8_c + tma_p	STM3823 and STM3822	yes
TRDR	h_c + nadph_c + trdox_c -> nadp_c + trdrd_c	(STM3915 and STM0958 and STM0958) or STM2649	no
SUCDi	q8_c + succ_c -> fum_c + q8h2_c	STM0732 and STM0733 and STM0734 and STM0735	no
CYTBD2pp	2 h_c + 0.5 o2_c + mql8_c -> h2o_c + 2 h_p + mqn8_c	STM1792 and STM1793	yes
CYTBDpp	2 h_c + 0.5 o2_c + q8h2_c -> h2o_c + 2 h_p + q8_c	(STM1792 and STM1793) or (STM0740 and STM0741)	yes
HYD1pp	2 h_c + q8_c + h2_c -> 2 h_p + q8h2_c	(STM1786 and STM1787 and STM1788) or (STM3147 and STM3150) or (STM2847 and STM2848 and STM2849 and STM2850 and STM2851 and STM2852) or (STM1538 and STM1539)	yes
HYD2pp	2 h_c + mqn8_c + h2_c -> 2 h_p + mql8_c	(STM1786 and STM1787 and STM1788) or (STM3147 and STM3150) or (STM1538 and STM1539)	yes
HYD3pp	2 h_c + h2_c + 2dmmq8_c -> 2 h_p + 2dmmql8_c	(STM1786 and STM1787 and STM1788) or (STM3147 and STM3150) or (STM1538 and STM1539)	yes
DMSOR1pp	mql8_c + dmso_p -> h2o_p + mqn8_c + dms_p	(STM1499 and STM1498 and STM1497 and STM1496) or (STM0964 and STM0965 and STM0966) or (STM4305_S and STM4306 and STM4307) or (STM2528 and STM2530 and STM2529)	yes
DMSOR2pp	2dmmql8_c + dmso_p -> h2o_p + dms_p + 2dmmq8_c	(STM0964 and STM0965 and STM0966) or (STM4305_S and STM4306 and STM4307) or (STM2528 and STM2530 and STM2529)	yes
TETDHpp1	mql8_c + tet_p -> 2 h_p + mqn8_c + 2 tsul_p	STM1383 and STM1385 and STM1384	yes
TSULDHpp1	2 h_p + mql8_c + tsul_p -> 2 h_c + mqn8_c + so3_p + h2s_p	STM2065 and STM2064 and STM2063	no
TETDHpp2	2dmmql8_c + tet_p -> 2 h_p + 2 tsul_p + 2dmmq8_c	STM1383 and STM1385 and STM1384	yes
TSULDHpp2	2 h_p + 2dmmql8_c + tsul_p -> 2 h_c + so3_p + 2dmmq8_c + h2s_p	STM2065 and STM2064 and STM2063	no
TETDHpp3	q8h2_c + tet_p -> 2 h_p + q8_c + 2 tsul_p	STM1383 and STM1385 and STM1384	yes
TSULDHpp3	2 h_p + q8h2_c + tsul_p -> 2 h_c + q8_c + so3_p + h2s_p	STM2065 and STM2064 and STM2063	no
TTONR1pp	mql8_c + tton_p -> 4 h_c + mqn8_c + tsul_p + so3_p	STM1383 and STM1384 and STM1385	yes
TTONR2pp	q8h2_c + tton_e -> 4 h_c + q8_c + tsul_e + so3_e	STM1383 and STM1384 and STM1385	yes
Cell Envelope Biosynthesis
Reaction ID	Reaction Formula	GPR rule in STM_v1_0	in SL1344
3HAD180	3hoctaACP_c -> h2o_c + toctd2eACP_c	STM1067 or STM0227	no
3HAD181	3hcvac11eACP_c -> t3c11vaceACP_c + h2o_c	STM0227 or STM1067	no
3HAD40	3haACP_c -> but2eACP_c + h2o_c	STM1067 or STM0227	no
3HAD60	3hhexACP_c -> thex2eACP_c + h2o_c	STM1067 or STM0227	no
3HAD80	3hoctACP_c -> toct2eACP_c + h2o_c	STM1067 or STM0227	no
3OAR100	3odecACP_c + h_c + nadph_c <=> nadp_c + 3hdecACP_c	STM1195	yes
3OAR120	3oddecACP_c + h_c + nadph_c <=> nadp_c + 3hddecACP_c	STM1195	yes
3OAR121	3ocddec5eACP_c + h_c + nadph_c -> nadp_c + 3hcddec5eACP_c	STM1195	yes
3OAR140	3omrsACP_c + h_c + nadph_c <=> nadp_c + 3hmrsACP_c	STM1195	yes
3OAR141	3ocmrs7eACP_c + h_c + nadph_c -> nadp_c + 3hcmrs7eACP_c	STM1195	yes
3OAR160	3opalmACP_c + h_c + nadph_c <=> nadp_c + 3hpalmACP_c	STM1195	yes
3OAR161	3ocpalm9eACP_c + h_c + nadph_c -> nadp_c + 3hcpalm9eACP_c	STM1195	yes
3OAR180	3ooctdACP_c + h_c + nadph_c <=> 3hoctaACP_c + nadp_c	STM1195	yes
3OAR181	3ocvac11eACP_c + h_c + nadph_c -> 3hcvac11eACP_c + nadp_c	STM1195	yes
3OAR40	actACP_c + h_c + nadph_c <=> 3haACP_c + nadp_c	STM1195	yes
3OAR60	3ohexACP_c + h_c + nadph_c <=> 3hhexACP_c + nadp_c	STM1195	yes
3OAR80	3ooctACP_c + h_c + nadph_c <=> 3hoctACP_c + nadp_c	STM1195	yes
3OAS100	ocACP_c + malACP_c + h_c -> 3odecACP_c + ACP_c + co2_c	STM2378 or STM1197	yes
3OAS120	malACP_c + dcaACP_c + h_c -> 3oddecACP_c + ACP_c + co2_c	STM2378 or STM1197	yes
ACGAMT	udcpp_c + uacgam_c -> ump_c + unaga_c	STM3918	yes
3OAS121	malACP_c + cdec3eACP_c + h_c -> 3ocddec5eACP_c + ACP_c + co2_c	STM2378	yes
3OAS140	malACP_c + ddcaACP_c + h_c -> 3omrsACP_c + ACP_c + co2_c	STM2378 or STM1197	yes
3OAS141	malACP_c + cddec5eACP_c + h_c -> 3ocmrs7eACP_c + ACP_c + co2_c	STM2378	yes
ACMAMUT	unaga_c + uacmamu_c -> h_c + udp_c + unagamu_c	STM3929	yes
3OAS160	malACP_c + myrsACP_c + h_c -> 3opalmACP_c + ACP_c + co2_c	STM2378 or STM1197	yes
3OAS161	malACP_c + tdeACP_c + h_c -> 3ocpalm9eACP_c + ACP_c + co2_c	STM2378	yes
3OAS180	malACP_c + palmACP_c + h_c -> 3ooctdACP_c + ACP_c + co2_c	STM1197 or STM2378	yes
3OAS181	malACP_c + hdeACP_c + h_c -> 3ocvac11eACP_c + ACP_c + co2_c	STM1197	yes
3HAD100	3hdecACP_c -> h2o_c + tdec2eACP_c	STM1067 or STM0227	no
3HAD120	3hddecACP_c -> h2o_c + tddec2eACP_c	STM1067 or STM0227	no
3HAD121	3hcddec5eACP_c -> h2o_c + t3c5ddeceACP_c	STM0227 or STM1067	no
3OAS60	malACP_c + butACP_c + h_c -> 3ohexACP_c + ACP_c + co2_c	STM2378 or STM1197	yes
3HAD140	3hmrsACP_c -> h2o_c + tmrs2eACP_c	STM1067 or STM0227	no
3OAS80	malACP_c + hexACP_c + h_c -> 3ooctACP_c + ACP_c + co2_c	STM2378 or STM1197	yes
3HAD141	3hcmrs7eACP_c -> h2o_c + t3c7mrseACP_c	STM1067 or STM0227	no
3HAD160	3hpalmACP_c -> h2o_c + tpalm2eACP_c	STM1067 or STM0227	no
3HAD161	3hcpalm9eACP_c -> h2o_c + t3c9palmeACP_c	STM0227 or STM1067	no
AACPS1	ACP_c + ttdca_c + atp_c -> myrsACP_c + ppi_c + amp_c	STM3010 and STM1196	no
AACPS2	ACP_c + ttdcea_c + atp_c -> tdeACP_c + ppi_c + amp_c	STM3010 and STM1196	no
ALAALAr	atp_c + 2 ala__D_c -> adp_c + pi_c + h_c + alaala_c	STM0380 or STM0130	yes
AACPS3	ACP_c + hdca_c + atp_c -> ppi_c + palmACP_c + amp_c	STM3010 and STM1196	no
AACPS4	ACP_c + atp_c + hdcea_c -> ppi_c + amp_c + hdeACP_c	STM3010 and STM1196	no
AACPS5	ACP_c + atp_c + ocdcea_c -> ppi_c + amp_c + octeACP_c	STM3010 and STM1196	no
AACPS6	ACP_c + atp_c + ocdca_c -> ppi_c + amp_c + ocdcaACP_c	STM3010 and STM1196	no
AACPS7	ACP_c + ddca_c + atp_c -> ddcaACP_c + ppi_c + amp_c	STM3010 and STM1196	no
AACPS8	ACP_c + atp_c + dca_c -> dcaACP_c + ppi_c + amp_c	STM3010 and STM1196	no
AACPS9	ACP_c + atp_c + octa_c -> ocACP_c + ppi_c + amp_c	STM3010 and STM1196	no
EAR100x	h_c + nadh_c + tdec2eACP_c -> dcaACP_c + nad_c	STM1700	yes
EAR100y	h_c + nadph_c + tdec2eACP_c -> dcaACP_c + nadp_c	STM1700	yes
EAR120x	h_c + nadh_c + tddec2eACP_c -> ddcaACP_c + nad_c	STM1700	yes
EAR120y	h_c + nadph_c + tddec2eACP_c -> ddcaACP_c + nadp_c	STM1700	yes
EAR121x	h_c + nadh_c + t3c5ddeceACP_c -> cddec5eACP_c + nad_c	STM1700	yes
EAR121y	h_c + nadph_c + t3c5ddeceACP_c -> cddec5eACP_c + nadp_c	STM1700	yes
EAR140x	h_c + nadh_c + tmrs2eACP_c -> myrsACP_c + nad_c	STM1700	yes
EAR140y	h_c + nadph_c + tmrs2eACP_c -> myrsACP_c + nadp_c	STM1700	yes
EAR141x	h_c + nadh_c + t3c7mrseACP_c -> tdeACP_c + nad_c	STM1700	yes
EAR141y	h_c + nadph_c + t3c7mrseACP_c -> tdeACP_c + nadp_c	STM1700	yes
EAR160x	h_c + nadh_c + tpalm2eACP_c -> palmACP_c + nad_c	STM1700	yes
EAR160y	h_c + nadph_c + tpalm2eACP_c -> palmACP_c + nadp_c	STM1700	yes
EAR161x	h_c + nadh_c + t3c9palmeACP_c -> hdeACP_c + nad_c	STM1700	yes
EAR161y	h_c + nadph_c + t3c9palmeACP_c -> hdeACP_c + nadp_c	STM1700	yes
EAR180x	h_c + nadh_c + toctd2eACP_c -> ocdcaACP_c + nad_c	STM1700	yes
EAR180y	h_c + nadph_c + toctd2eACP_c -> ocdcaACP_c + nadp_c	STM1700	yes
EAR181x	t3c11vaceACP_c + h_c + nadh_c -> octeACP_c + nad_c	STM1700	yes
EAR181y	t3c11vaceACP_c + h_c + nadph_c -> octeACP_c + nadp_c	STM1700	yes
EAR40x	but2eACP_c + h_c + nadh_c -> butACP_c + nad_c	STM1700	yes
EAR40y	but2eACP_c + h_c + nadph_c -> butACP_c + nadp_c	STM1700	yes
EAR60x	thex2eACP_c + h_c + nadh_c -> hexACP_c + nad_c	STM1700	yes
EAR60y	thex2eACP_c + h_c + nadph_c -> hexACP_c + nadp_c	STM1700	yes
EAR80x	toct2eACP_c + h_c + nadh_c -> ocACP_c + nad_c	STM1700	yes
EAR80y	toct2eACP_c + h_c + nadph_c -> ocACP_c + nadp_c	STM1700	yes
ETHAAL	etha_c -> nh4_c + acald_c	STM2457 and STM2458	yes
FA100ACPHi	dcaACP_c + h2o_c -> ACP_c + h_c + dca_c	STM0403	no
FA120ACPHi	ddcaACP_c + h2o_c -> ACP_c + ddca_c + h_c	STM0403	no
FA140ACPHi	myrsACP_c + h2o_c -> ACP_c + ttdca_c + h_c	STM0403	no
FA141ACPHi	tdeACP_c + h2o_c -> ACP_c + ttdcea_c + h_c	STM0403	no
FA160ACPHi	palmACP_c + h2o_c -> ACP_c + h_c + hdca_c	STM0403	no
FA161ACPHi	hdeACP_c + h2o_c -> ACP_c + h_c + hdcea_c	STM0403	no
FA80ACPHi	ocACP_c + h2o_c -> ACP_c + h_c + octa_c	STM0403	no
FACOAE100	h2o_c + dcacoa_c -> h_c + dca_c + coa_c	STM0464	yes
FACOAE120	h2o_c + ddcacoa_c -> ddca_c + h_c + coa_c	STM0464	yes
FACOAE140	h2o_c + tdcoa_c -> ttdca_c + h_c + coa_c	STM0464	yes
FACOAE141	h2o_c + tdecoa_c -> ttdcea_c + h_c + coa_c	STM0464	yes
FACOAE160	h2o_c + pmtcoa_c -> h_c + hdca_c + coa_c	STM0464	yes
FACOAE161	h2o_c + hdcoa_c -> h_c + hdcea_c + coa_c	STM0464	yes
FACOAE180	h2o_c + stcoa_c -> h_c + ocdca_c + coa_c	STM0464	yes
FACOAE181	h2o_c + odecoa_c -> h_c + ocdcea_c + coa_c	STM0464	yes
FACOAE60	h2o_c + hxcoa_c -> h_c + coa_c + hxa_c	STM0464	yes
FACOAE80	h2o_c + occoa_c -> h_c + octa_c + coa_c	STM0464	yes
FACOAL100t2pp	atp_c + h_p + coa_c + dca_p -> ppi_c + amp_c + h_c + dcacoa_c	STM1818 or STM1350	yes
FACOAL120t2pp	atp_c + h_p + coa_c + ddca_p -> ppi_c + amp_c + h_c + ddcacoa_c	STM1350 or STM1818	yes
FACOAL140t2pp	atp_c + h_p + coa_c + ttdca_p -> ppi_c + amp_c + h_c + tdcoa_c	STM1818 or STM1350	yes
FACOAL141t2pp	atp_c + h_p + coa_c + ttdcea_p -> ppi_c + amp_c + h_c + tdecoa_c	STM1350 or STM1818	yes
FACOAL160t2pp	atp_c + h_p + coa_c + hdca_p -> ppi_c + amp_c + h_c + pmtcoa_c	STM1350 or STM1818	yes
FACOAL161t2pp	atp_c + h_p + coa_c + hdcea_p -> ppi_c + amp_c + h_c + hdcoa_c	STM1818 or STM1350	yes
FACOAL180t2pp	atp_c + h_p + coa_c + ocdca_p -> ppi_c + amp_c + h_c + stcoa_c	STM1818 or STM1350	yes
FACOAL181t2pp	atp_c + h_p + coa_c + ocdcea_p -> ppi_c + amp_c + h_c + odecoa_c	STM1818 or STM1350	yes
FACOAL60t2pp	atp_c + h_p + coa_c + hxa_p -> ppi_c + amp_c + h_c + hxcoa_c	STM1818 or STM1350	yes
FACOAL80t2pp	atp_c + h_p + coa_c + octa_p -> ppi_c + amp_c + h_c + occoa_c	STM1818 or STM1350	yes
G1PTT	h_c + dttp_c + g1p_c -> ppi_c + dtdpglu_c	STM3923 or STM2095	yes
G1PACT	accoa_c + gam1p_c -> h_c + coa_c + acgam1p_c	STM3862	yes
GDMANE	gdpddman_c -> gdpofuc_c	STM2108	yes
GDPMNH	h2o_c + gdpmann_c -> h_c + gdp_c + man_c	STM2107	no
GALUi	h_c + utp_c + g1p_c -> ppi_c + udpg_c	STM1752 and STM2098	yes
GDPMNP	h2o_c + gdpmann_c -> 2 h_c + gmp_c + man1p_c	STM2477	no
GF6PTA	gln__L_c + f6p_c -> glu__L_c + gam6p_c	STM3861	yes
GLUR	glu__D_c <=> glu__L_c	STM4131	yes
GMAND	gdpmann_c -> h2o_c + gdpddman_c	STM2109	yes
GOFUCR	h_c + nadph_c + gdpofuc_c -> nadp_c + gdpfuc_c	STM2108	yes
MI1PP	h2o_c + mi1p__D_c -> pi_c + inost_c	STM2546	yes
PAPPT3	udcpp_c + ugmda_c -> ump_c + uagmda_c	STM0125	yes
PGAMT	gam1p_c <=> gam6p_c	STM3294	yes
UAAGDS	atp_c + 26dap__M_c + uamag_c -> adp_c + pi_c + h_c + ugmd_c	STM0123	yes
UACMAMO	h2o_c + 2 nad_c + uacmam_c -> 3 h_c + 2 nadh_c + uacmamu_c	STM3921	yes
UAG2E	uacgam_c <=> uacmam_c	STM3920	yes
UAGCVT	uacgam_c + pep_c -> pi_c + uaccg_c	STM3307	yes
UAGDP	h_c + utp_c + acgam1p_c -> ppi_c + uacgam_c	STM3862	yes
UAGPT3	uacgam_c + uagmda_c -> h_c + udp_c + uaagmda_c	STM0128	yes
UAMAGS	atp_c + glu__D_c + uama_c -> adp_c + pi_c + h_c + uamag_c	STM0126	yes
UAMAS	atp_c + ala__L_c + uamr_c -> adp_c + pi_c + h_c + uama_c	STM0129	yes
UAPGR	h_c + nadph_c + uaccg_c -> nadp_c + uamr_c	STM4137	yes
UDCPDP	h2o_c + udcpdp_c -> pi_c + h_c + udcpp_c	STM1710 or STM0865 or STM3205	yes
UDCPDPpp	h2o_p + udcpdp_p -> pi_p + h_p + udcpp_p	STM0865 or STM1710 or STM3205	yes
UDPGD	h2o_c + 2 nad_c + udpg_c -> 3 h_c + 2 nadh_c + udpglcur_c	STM2080	yes
UGMDDS	atp_c + alaala_c + ugmd_c -> adp_c + pi_c + h_c + ugmda_c	STM0124	yes
MAN1PT2	h_c + gdp_c + man1p_c -> pi_c + gdpmann_c	STM2105_S or STM2084	yes
G1PCTYT	h_c + ctp_c + g1p_c -> ppi_c + cdpglc_c	STM2092	yes
CDPGLC46DH	cdpglc_c -> h2o_c + cdp4dh6doglc_c	STM2091	yes
CDP4D6DGLCRx	h_c + nadh_c + cdp4dh6doglc_c -> h2o_c + nad_c + cdp4dh36ddglc_c	STM2090 and STM2093	yes
CDPABEQS	h_c + nadh_c + cdp4dh36ddglc_c -> nad_c + cdpabeq_c	STM2089	yes
T2DECAI	tdec2eACP_c <=> cdec3eACP_c	STM1067	no
TDPADGAT	accoa_c + dtdp4addg_c -> h_c + coa_c + dtdp4aaddg_c	STM3924	no
TDPAGTA	glu__L_c + dtdp4d6dg_c -> akg_c + dtdp4addg_c	STM3925	yes
TDPDRE	dtdp4d6dg_c -> dtdp4d6dm_c	STM2094	no
TDPDRR	h_c + nadph_c + dtdp4d6dm_c -> nadp_c + dtdprmn_c	STM2096	yes
TDPGDH	dtdpglu_c -> h2o_c + dtdp4d6dg_c	STM2097 or STM3922	yes
UDPGALM	udpgal_c -> udpgalfur_c	STM0719	yes
OA5VL_ST	100 udcpo5_p -> 99 h_p + 99 udcpdp_p + OA_ST_p	STM1332 and STM0589	yes
OACT	accoa_c + udcpo4_c -> coa_c + udcpo5_c	STM2232	yes
UDCPAT	cdpabeq_c + udcpgrm_c -> h_c + cdp_c + udcpo4_c	STM2087	yes
UDCPMT	gdpmann_c + udcpgr_c -> h_c + gdp_c + udcpgrm_c	STM2086	yes
UDCPRT	dtdprmn_c + udcpg_c -> h_c + dtdp_c + udcpgr_c	STM2085	yes
UDCPGT	2 h_c + udcpp_c + udpgal_c -> ump_c + udcpg_c	STM2082	yes
UPLA4NT	udcpp_c + udpLa4n_c -> udp_c + uLa4n_c	STM2298	yes
peptido_ST	murein5p5p_p <=> 2 peptido_ST_p		no
OAL_ST	colipa_p + OA_ST_p -> h_p + udcpdp_p + colipaOA_e	STM3713	yes
OA4L_ST	25 udcpo4_p -> 24 h_p + 24 udcpdp_p + OA_ST_p	STM1332 and STM2079	yes
OA5L_ST	25 udcpo5_p -> 24 h_p + 24 udcpdp_p + OA_ST_p	STM1332 and STM2079	yes
OA4VL_ST	100 udcpo4_p -> 99 h_p + 99 udcpdp_p + OA_ST_p	STM1332 and STM0589	yes

## Sheet: more conserved
Alternate carbon metabolism
Reaction ID	Reaction Formula	GPR rule in STM_v1_0	in SL1344
3KGK	3dhguln_c + atp_c -> 3dhgulnp_c + adp_c + h_c	STM3674	yes
ACCOAL	atp_c + ppa_c + coa_c -> adp_c + pi_c + ppcoa_c	STM0371 or STM4275	yes
ACGAL1PPpp	h2o_p + acgal1p_p -> pi_p + acgal_p		no
ACGAM1PPpp	h2o_p + acgam1p_p -> pi_p + acgam_p		no
ACM6PH	h2o_c + acmum6p_c -> acgam6p_c + lac__D_c		no
2DGLCNRx	h_c + 2dhglcn_c + nadh_c -> glcn_c + nad_c	STM3646	yes
2DGLCNRy	h_c + 2dhglcn_c + nadph_c -> glcn_c + nadp_c	STM3646	yes
2DGULRx	h_c + nadh_c + 2dhguln_c -> nad_c + idon__L_c	STM3646	yes
2DGULRy	h_c + nadph_c + 2dhguln_c -> nadp_c + idon__L_c	STM3646	yes
ACNML	acnam_c -> pyr_c + acmana_c	STM3339	yes
ADNUC	h2o_c + adn_c -> ade_c + rib__D_c	STM0051	yes
AGDC	h2o_c + acgam6p_c -> ac_c + gam6p_c	STM0683	yes
ALDD3y	h2o_c + nadp_c + ppal_c -> 2 h_c + ppa_c + nadph_c	STM3680	yes
ALLTAMH	2 h2o_c + 2 h_c + alltt_c -> co2_c + 2 nh4_c + urdglyc_c	STM0527	yes
5DGLCNR	h_c + 5dglcn_c + nadph_c <=> glcn_c + nadp_c	STM4483	yes
AMALT1	malt_c + malttr_c -> glc__D_c + maltttr_c	STM3513	yes
AMALT2	malt_c + maltttr_c -> glc__D_c + maltpt_c	STM3513	yes
AMALT3	malt_c + maltpt_c -> malthx_c + glc__D_c	STM3513	yes
AMALT4	malthx_c + malt_c -> glc__D_c + malthp_c	STM3513	yes
AMANAPEr	acmanap_c <=> acgam6p_c	STM3337	yes
AMANK	atp_c + acmana_c -> adp_c + h_c + acmanap_c	STM3336	yes
A5PISO	ru5p__D_c <=> ara5p_c	STM2838_S or STM3315	yes
ARAI	arab__L_c <=> rbl__L_c	STM0102	yes
ALDD2y	h2o_c + nadp_c + acald_c -> 2 h_c + nadph_c + ac_c	STM3680	yes
ASCBPL	h2o_c + ascb6p_c -> 3dhgulnp_c + h_c	STM4382	yes
AAMYL	14glucan_c -> malthx_c	STM1963	yes
AAMYLpp	14glucan_p -> malthx_p	STM3664	yes
DDGALK	atp_c + 2dh3dgal_c -> adp_c + h_c + 2dh3dgal6p_c	STM3829	yes
DDGLK	atp_c + 2ddglcn_c -> adp_c + h_c + 2ddg6p_c	STM3612	yes
DOGULNR	h_c + nadh_c + 23doguln_c -> 3dhguln_c + nad_c	STM3668	yes
DRPA	2dr5p_c -> acald_c + g3p_c	STM4567	yes
DKGLCNR1	h_c + nadph_c + 25dkglcn_c -> nadp_c + 2dhguln_c	STM3165 or STM0255	yes
DKGLCNR2x	h_c + nadh_c + 25dkglcn_c -> 5dglcn_c + nad_c	STM3646	yes
DKGLCNR2y	h_c + nadph_c + 25dkglcn_c -> 5dglcn_c + nadp_c	STM3646	yes
CYTDH	h2o_c + cytd_c -> rib__D_c + csn_c	STM0661 or STM0051	yes
F6PP	h2o_c + f6p_c -> pi_c + fru_c	STM0840 or STM0842	yes
FCI	fuc__L_c <=> fcl__L_c	STM2976	yes
FCLK	atp_c + fcl__L_c -> adp_c + h_c + fc1p_c	STM2977	yes
FCLPA	fc1p_c <=> dhap_c + lald__L_c	STM2974 or STM2916	yes
G2PPpp	h2o_p + glyc2p_p -> pi_p + glyc_p	STM4249	yes
G3PD2	nadp_c + glyc3p_c <=> h_c + nadph_c + dhap_c	STM3700	yes
G3PT	h2o_c + glyc3p_c -> pi_c + glyc_c	STM0840 or STM0842	yes
FRUK	atp_c + f1p_c -> adp_c + h_c + fdp_c	STM2205	yes
G6PDA	h2o_c + gam6p_c -> nh4_c + f6p_c	STM0684	yes
GAL1PPpp	h2o_p + gal1p_p -> pi_p + gal_p	STM1117	yes
GALKr	atp_c + gal_c -> adp_c + h_c + gal1p_c	STM0774 or STM2101	yes
GALM2pp	gal_bD_p -> gal_p	STM0773	yes
GALS3	h2o_c + melib_c -> glc__D_c + gal_c	STM4298	yes
GLCATr	accoa_c + glc__D_c <=> coa_c + acglc__D_c	STM0472	no
GLCRAL	5dh4dglc_c -> pyr_c + 2h3oppan_c	STM3249	yes
GLCRD	glcr_c -> h2o_c + 5dh4dglc_c	STM2960 or STM2961	yes
GLYCDx	nad_c + glyc_c -> h_c + nadh_c + dha_c	STM4108 or STM3529	yes
GLYCTO2	q8_c + glyclt_c -> q8h2_c + glx_c	STM1620	yes
GLYCTO3	mqn8_c + glyclt_c -> mql8_c + glx_c	STM1620	yes
GLYCTO4	2dmmq8_c + glyclt_c -> 2dmmql8_c + glx_c	STM1620	yes
GLYK	atp_c + glyc_c -> adp_c + h_c + glyc3p_c	STM4086	yes
GNK	atp_c + glcn_c -> adp_c + h_c + 6pgc_c	STM4485 or STM3542	no
GUR1PPpp	h2o_p + glcur1p_p -> pi_p + glcur_p		no
HPYRI	hpyr_c <=> 2h3oppan_c	STM0518	yes
HPYRRx	h_c + nadh_c + hpyr_c -> nad_c + glyc__R_c	STM1135 or STM3646	yes
HPYRRy	h_c + nadph_c + hpyr_c -> nadp_c + glyc__R_c	STM3646 or STM1135	yes
IDOND	h_c + 5dglcn_c + nadh_c <=> nad_c + idon__L_c	STM4484	yes
IDOND2	h_c + 5dglcn_c + nadph_c -> nadp_c + idon__L_c	STM4484	yes
HEX4	atp_c + man_c -> adp_c + h_c + man6p_c		no
HEX7	atp_c + fru_c -> adp_c + h_c + f6p_c	STM0393	yes
KG6PDC	3dhgulnp_c + h_c -> co2_c + xu5p__L_c	STM4386 or STM3675	yes
MAN6PI	man6p_c <=> f6p_c	STM1467	yes
LCARS	h_c + nadh_c + lald__L_c <=> 12ppd__S_c + nad_c	STM2973	yes
MCITD	2mcit_c -> h2o_c + 2mcacn_c	STM0370	yes
MCITL2	micit_c <=> pyr_c + succ_c	STM0368	yes
MCITS	h2o_c + ppcoa_c + oaa_c -> h_c + coa_c + 2mcit_c	STM0369	yes
MICITDr	h2o_c + 2mcacn_c -> micit_c	STM0158	yes
MLTG1	h2o_c + malttr_c -> glc__D_c + malt_c	STM0401	yes
MLTG2	h2o_c + maltttr_c -> glc__D_c + malttr_c	STM0401	yes
MLTG3	h2o_c + maltpt_c -> glc__D_c + maltttr_c	STM0401	yes
MLTG4	h2o_c + malthx_c -> glc__D_c + maltpt_c	STM0401	yes
MLTG5	h2o_c + malthp_c -> malthx_c + glc__D_c	STM0401	yes
MLTP1	pi_c + maltpt_c <=> maltttr_c + g1p_c	STM3514	yes
MLTP2	pi_c + malthx_c <=> maltpt_c + g1p_c	STM3514	yes
MLTP3	pi_c + malthp_c <=> malthx_c + g1p_c	STM3514	yes
MME	mmcoa__R_c <=> mmcoa__S_c		no
MN6PP	h2o_c + man6p_c -> pi_c + man_c	STM0840 or STM0842	yes
OBTFL	coa_c + 2obut_c -> ppcoa_c + for_c	(STM0970 and STM0973 and STM2646) or (STM0970 and STM0973) or (STM0970 and STM3241)	yes
LYXI	lyx__L_c -> xylu__L_c	STM4046	yes
PFK_2	atp_c + tag6p__D_c -> adp_c + h_c + tagdp__D_c	STM4062 or STM3257 or STM1326	yes
M1PD	nad_c + mnl1p_c <=> h_c + nadh_c + f6p_c	STM3686	yes
PGLYCP	h2o_c + 2pglyc_c -> pi_c + glyclt_c	STM3482	yes
PGMT	g1p_c <=> g6p_c	STM0698 or STM2820	yes
MALTATr	accoa_c + malt_c <=> coa_c + acmalt_c	STM0472	no
PPAKr	adp_c + ppap_c <=> atp_c + ppa_c	STM3242 or STM2057 or STM2337	yes
PPM	r1p_c <=> r5p_c	STM4569	yes
PPM2	2dr1p_c <=> 2dr5p_c	STM4569	yes
R5PP	h2o_c + r5p_c -> pi_c + rib__D_c	STM0840 or STM0842	yes
R5PPpp	h2o_p + r5p_p -> pi_p + rib__D_p	STM4249	yes
RBK	atp_c + rib__D_c -> adp_c + h_c + r5p_c	STM3885 or STM3793	yes
PTA2	pi_c + ppcoa_c -> coa_c + ppap_c	STM2338 or STM2047	yes
RBK_L1	atp_c + rbl__L_c -> adp_c + h_c + ru5p__L_c	STM0103	yes
RBP4E	ru5p__L_c <=> xu5p__D_c	STM0101 or STM4388 or STM3677	yes
RMI	rmn_c <=> rml_c	STM4046	yes
RMK	atp_c + rml_c -> adp_c + h_c + rml1p_c	STM4047	yes
RMPA	rml1p_c <=> dhap_c + lald__L_c	STM4045	yes
SBTPD	nad_c + sbt6p_c <=> h_c + nadh_c + f6p_c	STM2835	yes
UACGALPpp	h2o_p + udpacgal_p -> 2 h_p + acgal1p_p + ump_p	STM0494	yes
UACGAMPpp	h2o_p + uacgam_p -> 2 h_p + acgam1p_p + ump_p	STM0494	yes
TRE6PH	h2o_c + tre6p_c -> g6p_c + glc__D_c	STM4453	yes
TRE6PP	h2o_c + tre6p_c -> pi_c + tre_c	STM1929	yes
TRE6PS	g6p_c + udpg_c -> h_c + udp_c + tre6p_c	STM1928	yes
TREH	h2o_c + tre_c -> 2 glc__D_c	STM3603	yes
UDPG4E	udpg_c <=> udpgal_c	STM0776	yes
UDPGALPpp	h2o_p + udpgal_p -> 2 h_p + gal1p_p + ump_p	STM0494	yes
TREHpp	h2o_p + tre_p -> 2 glc__D_p	STM1796	yes
UDPGPpp	h2o_p + udpg_p -> 2 h_p + g1p_p + ump_p	STM0494	yes
UGLCURPpp	h2o_p + udpglcur_p -> 2 h_p + glcur1p_p + ump_p	STM0494	yes
UGLT	gal1p_c + udpg_c <=> g1p_c + udpgal_c	STM0775	yes
TRSARr	h_c + nadh_c + 2h3oppan_c <=> nad_c + glyc__R_c	STM0519 or STM3248	yes
URDGLYCD	nad_c + urdglyc_c -> h_c + nadh_c + oxur_c	STM0528	yes
URIH	h2o_c + uri_c -> rib__D_c + ura_c	STM0661 or STM0051	yes
X5PL3E	xu5p__L_c -> ru5p__L_c	STM4387	yes
XYLI1	xyl__D_c <=> xylu__D_c	STM3661	yes
XYLI2	glc__D_c <=> fru_c	STM3661	yes
XYLK	atp_c + xylu__D_c -> adp_c + h_c + xu5p__D_c	STM3660 or STM0103	yes
XYLK2	atp_c + xylu__L_c -> adp_c + h_c + xu5p__L_c	STM0103 or STM3674	yes
PMANM	man1p_c <=> man6p_c	STM2104 or STM2083	yes
ARGDr	h2o_c + arg__L_c -> nh4_c + citr__L_c	STM4467	yes
ALCD19	h_c + nadh_c + glyald_c <=> nad_c + glyc_c	STM1627	yes
TARTD	tartr__L_c -> h2o_c + oaa_c	STM3355 and STM3354	yes
GLTPD	nad_c + galt1p_c <=> h_c + nadh_c + tag6p__D_c	STM3261	yes
TGBPA	tagdp__D_c <=> g3p_c + dhap_c	STM3257 and STM3253	yes
GUI1	glcur_c <=> fruur_c	STM3137	yes
GUI2	galur_c <=> tagur_c	STM3137	yes
MNNH	mana_c -> h2o_c + 2ddglcn_c	STM3135	yes
MANAO	nad_c + mana_c <=> h_c + nadh_c + fruur_c	STM3136	yes
DAPAL	h2o_c + 23dappa_c -> 2 nh4_c + pyr_c	STM1002	yes
GALCTD	galct__D_c -> h2o_c + 5dh4dglc_c	STM3250 or STM3697	yes
TAG1PK	atp_c + tag1p__D_c -> adp_c + h_c + tagdp__D_c	STM1326 or STM3254	yes
AB6PGH	h2o_c + arbt6p_c -> g6p_c + hqn_c	STM3051	yes
DRBK	atp_c + drib_c -> adp_c + h_c + 2dr5p_c	STM3793	yes
GULNLR	2 nad_c + guln__L_c -> 2 nadh_c + fruur_c		no
INOSR	nadp_c + inost_c <=> h_c + nadph_c + 2ins_c	STM4433 or STM4425	yes
2HH24DDH1	h2o_c + 2hh24dd_c -> 24dhhed_c	STM1105	yes
GALCTND	galctn__D_c -> h2o_c + 2dh3dgal_c	STM3828	yes
DDPGALA	2dh3dgal6p_c <=> pyr_c + g3p_c		no
CHITPH	h2o_c + chit6p_c -> acgam_c + acgam6p_c	STM1316	yes
D5KGK	atp_c + d5kg_c -> adp_c + h_c + d5kgp_c	STM4420	yes
D5KGPA	d5kgp_c -> dhap_c + msa_c		no
DHEDAA	24dhhed_c -> sucsal_c + pyr_c	STM1106 and STM2289	yes
2INSD	2ins_c -> h2o_c + dkdi_c	STM4424_S	no
DTARTD	tartr__D_c -> h2o_c + oaa_c	STM2949	no
TCBO	q8_c + tcb_c -> acon_C_c + q8h2_c	STM0690 and STM0691	yes
Anaplerotic Reactions
Reaction ID	Reaction Formula	GPR rule in STM_v1_0	in SL1344
ICL	ICL	STM4184	yes
ME1	ME1	STM1566	yes
ME2	ME2	STM2472	yes
MALS	MALS	STM4183	yes
PPA	PPA	STM4414 or STM2502 or STM2927	yes
PPA2	PPA2	STM2927 or STM2502	yes
PPC	PPC	STM4119	yes
PPCK	PPCK	STM3500	yes
