# Supplementary material for: Metabolic network reconstruction as a resource for analyzing Salmonella Typhimurium SL1344 growth in the mouse intestine
Source: PLoS Comput Biol. 2025 Mar 11;21(3):e1012869. doi: 10.1371/journal.pcbi.1012869 (PMC11925469; doi:10.1371/journal.pcbi.1012869)
Supplement: S5 Data — (XLSX) [file pcbi.1012869.s005.xlsx]

## Sheet: genes_intersection
DB1 ∩ DB3 ∩ STM_v1_0	DB1 ∩ STM_v1_0
SL1344_1557	SL1344_0002
SL1344_1497	SL1344_0003
SL1344_3674	SL1344_0004
SL1344_3234	SL1344_0006
SL1344_2424	SL1344_0007
SL1344_2953	SL1344_0040
SL1344_2028	SL1344_0043
SL1344_1680	SL1344_0046
SL1344_4414	SL1344_0047
SL1344_0002	SL1344_0050
SL1344_4058	SL1344_0052
SL1344_3496	SL1344_0055
SL1344_3110	SL1344_0056
SL1344_1438	SL1344_0058
SL1344_3651	SL1344_0061
SL1344_4357	SL1344_0062
SL1344_4363	SL1344_0065
SL1344_1223	SL1344_0067
SL1344_3139	SL1344_0068
SL1344_0250	SL1344_0071
SL1344_2057	SL1344_0072
SL1344_3880	SL1344_0073
SL1344_2049	SL1344_0075
SL1344_3368	SL1344_0087
SL1344_1293	SL1344_0089
SL1344_3826	SL1344_0092
SL1344_3612	SL1344_0101
SL1344_3038	SL1344_0102
SL1344_1577	SL1344_0103
SL1344_2339	SL1344_0106
SL1344_1132	SL1344_0107
SL1344_4413	SL1344_0108
SL1344_2815	SL1344_0110
SL1344_0586	SL1344_0111
SL1344_1441	SL1344_0112
SL1344_3221	SL1344_0113
SL1344_0512	SL1344_0122
SL1344_3331	SL1344_0123
SL1344_1496	SL1344_0124
SL1344_2435	SL1344_0125
SL1344_2307	SL1344_0126
SL1344_1176	SL1344_0128
SL1344_0112	SL1344_0129
SL1344_2058	SL1344_0130
SL1344_1631	SL1344_0134
SL1344_1820	SL1344_0140
SL1344_3869	SL1344_0141
SL1344_3666	SL1344_0145
SL1344_2073	SL1344_0150
SL1344_0521	SL1344_0152
SL1344_3633	SL1344_0153
SL1344_3936	SL1344_0154
SL1344_2357	SL1344_0159
SL1344_4081	SL1344_0162
SL1344_0428	SL1344_0164
SL1344_2535	SL1344_0166
SL1344_0410	SL1344_0167
SL1344_2472	SL1344_0169
SL1344_0141	SL1344_0170
SL1344_1072	SL1344_0172
SL1344_0092	SL1344_0182
SL1344_0164	SL1344_0183
SL1344_0221	SL1344_0191
SL1344_3659	SL1344_0192
SL1344_1550	SL1344_0193
SL1344_3493	SL1344_0194
SL1344_2253	SL1344_0195
SL1344_2254	SL1344_0203
SL1344_2255	SL1344_0204
SL1344_0170	SL1344_0207
SL1344_2293	SL1344_0208
SL1344_3984	SL1344_0209
SL1344_1500	SL1344_0214
SL1344_4221	SL1344_0219
SL1344_2229	SL1344_0221
SL1344_2492	SL1344_0222
SL1344_1429	SL1344_0223
SL1344_0902	SL1344_0227
SL1344_3983	SL1344_0229
SL1344_1499	SL1344_0230
SL1344_2491	SL1344_0233
SL1344_1427	SL1344_0235
SL1344_0903	SL1344_0243
SL1344_4215	SL1344_0246
SL1344_4243	SL1344_0247
SL1344_3982	SL1344_0248
SL1344_1498	SL1344_0250
SL1344_3645	SL1344_0256
SL1344_1041	SL1344_0305
SL1344_2775	SL1344_0312
SL1344_1528	SL1344_0316
SL1344_4354	SL1344_0317
SL1344_1240	SL1344_0318
SL1344_1062	SL1344_0324
SL1344_2426	SL1344_0325
SL1344_2027	SL1344_0346
SL1344_3506	SL1344_0348
SL1344_1225	SL1344_0359
SL1344_3046	SL1344_0363
SL1344_4071	SL1344_0364
SL1344_0318	SL1344_0365
SL1344_0874	SL1344_0366
SL1344_3861	SL1344_0367
SL1344_3762	SL1344_0375
SL1344_0510	SL1344_0381
SL1344_0152	SL1344_0388
SL1344_0718	SL1344_0394
SL1344_1581	SL1344_0396
SL1344_2442	SL1344_0397
SL1344_2832	SL1344_0407
SL1344_1691	SL1344_0410
SL1344_1509	SL1344_0413
SL1344_2627	SL1344_0416
SL1344_0065	SL1344_0417
SL1344_0998	SL1344_0419
SL1344_2414	SL1344_0420
SL1344_0716	SL1344_0421
SL1344_4280	SL1344_0422
SL1344_2605	SL1344_0423
SL1344_0717	SL1344_0425
SL1344_4279	SL1344_0426
SL1344_0305	SL1344_0428
SL1344_1409	SL1344_0433
SL1344_1234	SL1344_0436
SL1344_3302	SL1344_0437
SL1344_3303	SL1344_0438
SL1344_1380	SL1344_0451
SL1344_3029	SL1344_0457
SL1344_1731	SL1344_0458
SL1344_0381	SL1344_0468
SL1344_4055	SL1344_0481
SL1344_1097	SL1344_0482
SL1344_4075	SL1344_0484
SL1344_0154	SL1344_0487
SL1344_3562	SL1344_0491
SL1344_1410	SL1344_0499
SL1344_2296	SL1344_0510
SL1344_2827	SL1344_0511
SL1344_2295	SL1344_0512
SL1344_2829	SL1344_0515
SL1344_2291	SL1344_0516
SL1344_2287	SL1344_0518
SL1344_2286	SL1344_0520
SL1344_3441	SL1344_0521
SL1344_2821	SL1344_0525
SL1344_2926	SL1344_0526
SL1344_2041	SL1344_0528
SL1344_1428	SL1344_0530
SL1344_3610	SL1344_0535
SL1344_4242	SL1344_0556
SL1344_3788	SL1344_0572
SL1344_1692	SL1344_0573
SL1344_1508	SL1344_0574
SL1344_1689	SL1344_0576
SL1344_1511	SL1344_0577
SL1344_2927	SL1344_0578
SL1344_0896	SL1344_0579
SL1344_0597	SL1344_0580
SL1344_2512	SL1344_0581
SL1344_2925	SL1344_0582
SL1344_3121	SL1344_0583
SL1344_1467	SL1344_0584
SL1344_1042	SL1344_0585
SL1344_1038	SL1344_0586
SL1344_2070	SL1344_0595
SL1344_3933	SL1344_0597
SL1344_2792	SL1344_0606
SL1344_2246	SL1344_0607
SL1344_2793	SL1344_0609
SL1344_2247	SL1344_0610
SL1344_4382	SL1344_0615
SL1344_4033	SL1344_0625
SL1344_1715	SL1344_0628
SL1344_3124	SL1344_0631
SL1344_1468	SL1344_0632
SL1344_1714	SL1344_0633
SL1344_3919	SL1344_0636
SL1344_2979	SL1344_0648
SL1344_2245	SL1344_0650
SL1344_2007	SL1344_0651
SL1344_2517	SL1344_0652
SL1344_4115	SL1344_0653
SL1344_3374	SL1344_0654
SL1344_2268	SL1344_0655
SL1344_3031	SL1344_0660
SL1344_0183	SL1344_0662
SL1344_4391	SL1344_0665
SL1344_4399	SL1344_0666
SL1344_4395	SL1344_0667
SL1344_3052	SL1344_0668
SL1344_2437	SL1344_0671
SL1344_0007	SL1344_0672
SL1344_2436	SL1344_0673
SL1344_2970	SL1344_0680
SL1344_1513	SL1344_0682
SL1344_2429	SL1344_0683
SL1344_3935	SL1344_0687
SL1344_2358	SL1344_0688
SL1344_0153	SL1344_0700
SL1344_0719	SL1344_0712
SL1344_4172	SL1344_0716
SL1344_3675	SL1344_0717
SL1344_0772	SL1344_0718
SL1344_3665	SL1344_0719
SL1344_1131	SL1344_0720
SL1344_2347	SL1344_0721
SL1344_1134	SL1344_0722
SL1344_1130	SL1344_0723
SL1344_4117	SL1344_0733
SL1344_3147	SL1344_0734
SL1344_2988	SL1344_0735
SL1344_0910	SL1344_0737
SL1344_3213	SL1344_0739
SL1344_0819	SL1344_0744
SL1344_4063	SL1344_0745
SL1344_1239	SL1344_0749
SL1344_0214	SL1344_0750
SL1344_0229	SL1344_0751
SL1344_0227	SL1344_0752
SL1344_3517	SL1344_0753
SL1344_3501	SL1344_0758
SL1344_3481	SL1344_0759
SL1344_1862	SL1344_0760
SL1344_3505	SL1344_0762
SL1344_2267	SL1344_0764
SL1344_0230	SL1344_0765
SL1344_4495	SL1344_0768
SL1344_3922	SL1344_0770
SL1344_4497	SL1344_0771
SL1344_2461	SL1344_0772
SL1344_3699	SL1344_0774
SL1344_0941	SL1344_0788
SL1344_2331	SL1344_0803
SL1344_3828	SL1344_0804
SL1344_2048	SL1344_0805
SL1344_1655	SL1344_0807
SL1344_0145	SL1344_0812
SL1344_1992	SL1344_0818
SL1344_2385	SL1344_0819
SL1344_4102	SL1344_0820
SL1344_3065	SL1344_0823
SL1344_3279	SL1344_0824
SL1344_1358	SL1344_0825
SL1344_0417	SL1344_0826
SL1344_0416	SL1344_0827
SL1344_3277	SL1344_0837
SL1344_3266	SL1344_0839
SL1344_0167	SL1344_0841
SL1344_2026	SL1344_0842
SL1344_0915	SL1344_0854
SL1344_0222	SL1344_0855
SL1344_1487	SL1344_0856
SL1344_0632	SL1344_0857
SL1344_2050	SL1344_0863
SL1344_0935	SL1344_0864
SL1344_4184	SL1344_0865
SL1344_1238	SL1344_0866
SL1344_3435	SL1344_0867
SL1344_3191	SL1344_0873
SL1344_2776	SL1344_0874
SL1344_0770	SL1344_0894
SL1344_0203	SL1344_0895
SL1344_3863	SL1344_0896
SL1344_0425	SL1344_0901
SL1344_0914	SL1344_0902
SL1344_3630	SL1344_0903
SL1344_2371	SL1344_0904
SL1344_3308	SL1344_0907
SL1344_1157	SL1344_0910
SL1344_0388	SL1344_0911
SL1344_4015	SL1344_0914
SL1344_3996	SL1344_0915
SL1344_2957	SL1344_0917
SL1344_0751	SL1344_0921
SL1344_4011	SL1344_0922
SL1344_3625	SL1344_0925
SL1344_3852	SL1344_0935
SL1344_3759	SL1344_0936
SL1344_0103	SL1344_0937
SL1344_3639	SL1344_0939
SL1344_4035	SL1344_0941
SL1344_1681	SL1344_0997
SL1344_2655	SL1344_0998
SL1344_0140	SL1344_1038
SL1344_2912	SL1344_1040
SL1344_2940	SL1344_1041
SL1344_0518	SL1344_1042
SL1344_3220	SL1344_1044
SL1344_4083	SL1344_1045
SL1344_1382	SL1344_1046
SL1344_2398	SL1344_1056
SL1344_2123	SL1344_1062
SL1344_0003	SL1344_1063
SL1344_1822	SL1344_1072
SL1344_1312	SL1344_1092
SL1344_3577	SL1344_1097
SL1344_2099	SL1344_1100
SL1344_2124	SL1344_1102
SL1344_2182	SL1344_1130
SL1344_1261	SL1344_1131
SL1344_3227	SL1344_1132
SL1344_3796	SL1344_1134
SL1344_0484	SL1344_1135
SL1344_0922	SL1344_1137
SL1344_1707	SL1344_1140
SL1344_2033	SL1344_1141
SL1344_2306	SL1344_1145
SL1344_3214	SL1344_1146
SL1344_4396	SL1344_1148
SL1344_0525	SL1344_1152
SL1344_3045	SL1344_1157
SL1344_4156	SL1344_1158
SL1344_4050	SL1344_1159
SL1344_4072	SL1344_1160
SL1344_0317	SL1344_1162
SL1344_0481	SL1344_1163
SL1344_3706	SL1344_1170
SL1344_1137	SL1344_1176
SL1344_0917	SL1344_1191
SL1344_0413	SL1344_1192
SL1344_1708	SL1344_1193
SL1344_2937	SL1344_1194
SL1344_3708	SL1344_1223
SL1344_2913	SL1344_1225
SL1344_2914	SL1344_1228
SL1344_1683	SL1344_1229
SL1344_2075	SL1344_1232
SL1344_0752	SL1344_1234
SL1344_3503	SL1344_1238
SL1344_3829	SL1344_1239
SL1344_2069	SL1344_1240
SL1344_2072	SL1344_1241
SL1344_3173	SL1344_1242
SL1344_0633	SL1344_1245
SL1344_2082	SL1344_1248
SL1344_2061	SL1344_1251
SL1344_0925	SL1344_1253
SL1344_0223	SL1344_1261
SL1344_2909	SL1344_1266
SL1344_2616	SL1344_1267
SL1344_0125	SL1344_1271
SL1344_3877	SL1344_1272
SL1344_1283	SL1344_1274
SL1344_1232	SL1344_1276
SL1344_2495	SL1344_1281
SL1344_0771	SL1344_1283
SL1344_3648	SL1344_1284
SL1344_3911	SL1344_1292
SL1344_0256	SL1344_1293
SL1344_2171	SL1344_1309
SL1344_4505	SL1344_1312
SL1344_0487	SL1344_1317
SL1344_2508	SL1344_1318
SL1344_1056	SL1344_1319
SL1344_4348	SL1344_1358
SL1344_1863	SL1344_1359
SL1344_2051	SL1344_1378
SL1344_3449	SL1344_1380
SL1344_1642	SL1344_1381
SL1344_4336	SL1344_1382
SL1344_2251	SL1344_1395
SL1344_3519	SL1344_1397
SL1344_0209	SL1344_1398
SL1344_3629	SL1344_1400
SL1344_1892	SL1344_1404
SL1344_4384	SL1344_1407
SL1344_0396	SL1344_1409
SL1344_1724	SL1344_1410
SL1344_3568	SL1344_1419
SL1344_1146	SL1344_1420
SL1344_3027	SL1344_1426
SL1344_1251	SL1344_1427
SL1344_4235	SL1344_1428
SL1344_1488	SL1344_1429
SL1344_0650	SL1344_1438
SL1344_0052	SL1344_1441
SL1344_1986	SL1344_1447
SL1344_0208	SL1344_1452
SL1344_0585	SL1344_1455
SL1344_4407	SL1344_1467
SL1344_2498	SL1344_1468
SL1344_0997	SL1344_1486
SL1344_0312	SL1344_1487
SL1344_3081	SL1344_1488
SL1344_3563	SL1344_1496
SL1344_1229	SL1344_1497
SL1344_1455	SL1344_1498
SL1344_1687	SL1344_1499
SL1344_4070	SL1344_1500
SL1344_2446	SL1344_1507
SL1344_0665	SL1344_1508
SL1344_4292	SL1344_1509
SL1344_2969	SL1344_1510
SL1344_2413	SL1344_1511
SL1344_3113	SL1344_1513
SL1344_0516	SL1344_1515
SL1344_1100	SL1344_1528
SL1344_0764	SL1344_1530
SL1344_3054	SL1344_1547
SL1344_0765	SL1344_1550
SL1344_4397	SL1344_1557
SL1344_1241	SL1344_1577
SL1344_3306	SL1344_1581
SL1344_1395	SL1344_1609
SL1344_2160	SL1344_1610
SL1344_0535	SL1344_1611
SL1344_2170	SL1344_1625
SL1344_2055	SL1344_1631
SL1344_3159	SL1344_1639
SL1344_4013	SL1344_1642
SL1344_2465	SL1344_1644
SL1344_3873	SL1344_1654
SL1344_0089	SL1344_1655
SL1344_0348	SL1344_1656
SL1344_0491	SL1344_1657
SL1344_3541	SL1344_1658
SL1344_0056	SL1344_1662
SL1344_0744	SL1344_1668
SL1344_3324	SL1344_1670
SL1344_3323	SL1344_1673
SL1344_0055	SL1344_1674
SL1344_0745	SL1344_1675
SL1344_0683	SL1344_1676
SL1344_3089	SL1344_1680
SL1344_2521	SL1344_1681
SL1344_0235	SL1344_1683
SL1344_4233	SL1344_1687
SL1344_3062	SL1344_1689
SL1344_2991	SL1344_1690
SL1344_0526	SL1344_1691
SL1344_1817	SL1344_1692
SL1344_1639	SL1344_1693
SL1344_4069	SL1344_1699
SL1344_3696	SL1344_1700
SL1344_4106	SL1344_1705
SL1344_1656	SL1344_1707
SL1344_3467	SL1344_1708
SL1344_0166	SL1344_1714
SL1344_3932	SL1344_1715
SL1344_4285	SL1344_1716
SL1344_1044	SL1344_1720
SL1344_4494	SL1344_1721
SL1344_0873	SL1344_1724
SL1344_3044	SL1344_1727
SL1344_3226	SL1344_1728
SL1344_1818	SL1344_1730
SL1344_0737	SL1344_1731
SL1344_1281	SL1344_1734
SL1344_2628	SL1344_1747
SL1344_1700	SL1344_1753
SL1344_2954	SL1344_1755
SL1344_2895	SL1344_1759
SL1344_4321	SL1344_1760
SL1344_0101	SL1344_1761
SL1344_3642	SL1344_1765
SL1344_3994	SL1344_1817
SL1344_3222	SL1344_1818
SL1344_1045	SL1344_1819
SL1344_2258	SL1344_1820
SL1344_4119	SL1344_1822
SL1344_4118	SL1344_1823
SL1344_3311	SL1344_1825
SL1344_2452	SL1344_1827
SL1344_0062	SL1344_1836
SL1344_0609	SL1344_1844
SL1344_0061	SL1344_1845
SL1344_0610	SL1344_1862
SL1344_0712	SL1344_1863
SL1344_0364	SL1344_1866
SL1344_0113	SL1344_1870
SL1344_1654	SL1344_1883
SL1344_1753	SL1344_1892
SL1344_2276	SL1344_1986
SL1344_0071	SL1344_1992
SL1344_0067	SL1344_1993
SL1344_2471	SL1344_1995
SL1344_0583	SL1344_1996
SL1344_0172	SL1344_1997
SL1344_4237	SL1344_1999
SL1344_1398	SL1344_2000
SL1344_0739	SL1344_2001
SL1344_3327	SL1344_2002
SL1344_3326	SL1344_2003
SL1344_1400	SL1344_2004
SL1344_4263	SL1344_2005
SL1344_1644	SL1344_2007
SL1344_0159	SL1344_2008
SL1344_3794	SL1344_2009
SL1344_3662	SL1344_2010
SL1344_2942	SL1344_2011
SL1344_3223	SL1344_2013
SL1344_3109	SL1344_2016
SL1344_3864	SL1344_2017
SL1344_1819	SL1344_2019
SL1344_2931	SL1344_2023
SL1344_1658	SL1344_2026
SL1344_1657	SL1344_2027
SL1344_2393	SL1344_2028
SL1344_2403	SL1344_2033
SL1344_0367	SL1344_2034
SL1344_2016	SL1344_2038
SL1344_0111	SL1344_2039
SL1344_0324	SL1344_2041
SL1344_0110	SL1344_2048
SL1344_0325	SL1344_2049
SL1344_2941	SL1344_2050
SL1344_2068	SL1344_2051
SL1344_3881	SL1344_2053
SL1344_2074	SL1344_2054
SL1344_0753	SL1344_2055
SL1344_2086	SL1344_2056
SL1344_2085	SL1344_2057
SL1344_1883	SL1344_2058
SL1344_2324	SL1344_2059
SL1344_0863	SL1344_2060
SL1344_0866	SL1344_2061
SL1344_2323	SL1344_2062
SL1344_0805	SL1344_2063
SL1344_3892	SL1344_2064
SL1344_0365	SL1344_2065
SL1344_0004	SL1344_2066
SL1344_3453	SL1344_2067
SL1344_2353	SL1344_2068
SL1344_3865	SL1344_2069
SL1344_4049	SL1344_2070
SL1344_3135	SL1344_2072
SL1344_0768	SL1344_2073
SL1344_3893	SL1344_2074
SL1344_1755	SL1344_2075
SL1344_2951	SL1344_2078
SL1344_3212	SL1344_2081
SL1344_2173	SL1344_2082
SL1344_3770	SL1344_2085
SL1344_3216	SL1344_2086
SL1344_4073	SL1344_2099
SL1344_1170	SL1344_2118
SL1344_0482	SL1344_2123
SL1344_4183	SL1344_2124
SL1344_1730	SL1344_2132
SL1344_4080	SL1344_2140
SL1344_3901	SL1344_2141
SL1344_3450	SL1344_2142
SL1344_4029	SL1344_2143
SL1344_1547	SL1344_2145
SL1344_3676	SL1344_2146
SL1344_0750	SL1344_2160
SL1344_3309	SL1344_2165
SL1344_3879	SL1344_2166
SL1344_0073	SL1344_2167
SL1344_4030	SL1344_2170
SL1344_0102	SL1344_2171
SL1344_3626	SL1344_2173
SL1344_3039	SL1344_2176
SL1344_1866	SL1344_2177
SL1344_1397	SL1344_2181
SL1344_4157	SL1344_2182
SL1344_3111	SL1344_2183
SL1344_3995	SL1344_2208
SL1344_2053	SL1344_2223E
SL1344_0511	SL1344_2223F
SL1344_2956	SL1344_2225
SL1344_0749	SL1344_2227
SL1344_4512	SL1344_2228
SL1344_0631	SL1344_2229
SL1344_0680	SL1344_2237
SL1344_3265	SL1344_2245
SL1344_4496	SL1344_2246
SL1344_2081	SL1344_2247
SL1344_2060	SL1344_2251
SL1344_0363	SL1344_2252
SL1344_2279	SL1344_2253
SL1344_0700	SL1344_2254
SL1344_1611	SL1344_2255
SL1344_1381	SL1344_2258
SL1344_3448	SL1344_2266
SL1344_1267	SL1344_2267
SL1344_0636	SL1344_2268
SL1344_4405	SL1344_2270
SL1344_0047	SL1344_2274
SL1344_2807	SL1344_2275
SL1344_2132	SL1344_2276
SL1344_0901	SL1344_2278
SL1344_1836	SL1344_2279
SL1344_3016	SL1344_2286
SL1344_0937	SL1344_2287
SL1344_3621	SL1344_2291
SL1344_3620	SL1344_2293
SL1344_0243	SL1344_2295
SL1344_0530	SL1344_2296
SL1344_2381	SL1344_2306
SL1344_0668	SL1344_2307
SL1344_1844	SL1344_2309
SL1344_1271	SL1344_2310
SL1344_1272	SL1344_2320
SL1344_2484	SL1344_2321
SL1344_4211	SL1344_2322
SL1344_0366	SL1344_2323
SL1344_1747	SL1344_2324
SL1344_1284	SL1344_2331
SL1344_0072	SL1344_2334
SL1344_0584	SL1344_2335
SL1344_0576	SL1344_2339
SL1344_2274	SL1344_2347
SL1344_0721	SL1344_2352
SL1344_0720	SL1344_2353
SL1344_3844	SL1344_2357
SL1344_3954	SL1344_2358
SL1344_1245	SL1344_2360
SL1344_0182	SL1344_2361
SL1344_2803	SL1344_2362
SL1344_3070	SL1344_2367
SL1344_0375	SL1344_2369
SL1344_0130	SL1344_2371
SL1344_2450	SL1344_2376
SL1344_0129	SL1344_2377
SL1344_0123	SL1344_2381
SL1344_0126	SL1344_2384
SL1344_0124	SL1344_2385
SL1344_0774	SL1344_2390
SL1344_1419	SL1344_2393
SL1344_2932	SL1344_2395
SL1344_4299	SL1344_2398
SL1344_4114	SL1344_2403
SL1344_2527	SL1344_2404
SL1344_0662	SL1344_2405
SL1344_3353	SL1344_2406
SL1344_0233	SL1344_2407
SL1344_2335	SL1344_2413
SL1344_0666	SL1344_2414
SL1344_0520	SL1344_2420
SL1344_2008	SL1344_2421
SL1344_2004	SL1344_2423
SL1344_2001	SL1344_2424
SL1344_2011	SL1344_2426
SL1344_2010	SL1344_2429
SL1344_1995	SL1344_2430
SL1344_1993	SL1344_2435
SL1344_0436	SL1344_2436
SL1344_0437	SL1344_2437
SL1344_0433	SL1344_2442
SL1344_4171	SL1344_2444
SL1344_3444	SL1344_2446
SL1344_2005	SL1344_2450
SL1344_2933	SL1344_2452
SL1344_3504	SL1344_2460
SL1344_4034	SL1344_2461
SL1344_3287	SL1344_2463
SL1344_1705	SL1344_2464
SL1344_3951	SL1344_2465
SL1344_3891	SL1344_2471
SL1344_2054	SL1344_2472
SL1344_1092	SL1344_2484
SL1344_2369	SL1344_2485
SL1344_1823	SL1344_2490
SL1344_3690	SL1344_2491
SL1344_0134	SL1344_2492
SL1344_4039	SL1344_2493
SL1344_2275	SL1344_2495
SL1344_2278	SL1344_2498
SL1344_0128	SL1344_2505
SL1344_2518	SL1344_2508
SL1344_1135	SL1344_2510
SL1344_1759	SL1344_2511
SL1344_1760	SL1344_2512
SL1344_1761	SL1344_2516
SL1344_1140	SL1344_2517
SL1344_0667	SL1344_2518
SL1344_2181	SL1344_2520
SL1344_3825	SL1344_2521
SL1344_2183	SL1344_2527
SL1344_3228	SL1344_2535
SL1344_2395	SL1344_2540
SL1344_3650	SL1344_2605
SL1344_3233	SL1344_2616
SL1344_2813	SL1344_2618
SL1344_1248	SL1344_2622
SL1344_3229	SL1344_2625
SL1344_3168	SL1344_2627
SL1344_4319	SL1344_2628
SL1344_3640	SL1344_2655
SL1344_4320	SL1344_2758
SL1344_4103	SL1344_2759
SL1344_4101	SL1344_2760
SL1344_4099	SL1344_2761
SL1344_4098	SL1344_2762
SL1344_0419	SL1344_2767
SL1344_3924	SL1344_2770
SL1344_0660	SL1344_2772
SL1344_3033	SL1344_2775
SL1344_0528	SL1344_2776
SL1344_3683	SL1344_2777
SL1344_3684	SL1344_2792
SL1344_3680	SL1344_2793
SL1344_4353	SL1344_2794
SL1344_4213	SL1344_2795
SL1344_2000	SL1344_2796
SL1344_4105	SL1344_2803
SL1344_2540	SL1344_2807
SL1344_4315	SL1344_2811
SL1344_0733	SL1344_2813
SL1344_2485	SL1344_2815
SL1344_0050	SL1344_2820
SL1344_2421	SL1344_2821
SL1344_2420	SL1344_2827
SL1344_2145	SL1344_2829
SL1344_1253	SL1344_2830
SL1344_4056	SL1344_2831
SL1344_1292	SL1344_2832
SL1344_2906	SL1344_2841
SL1344_4185	SL1344_2842
SL1344_2430	SL1344_2843
SL1344_0820	SL1344_2844
SL1344_0907	SL1344_2895
SL1344_4064	SL1344_2906
SL1344_2505	SL1344_2909
SL1344_2964	SL1344_2912
SL1344_2625	SL1344_2913
SL1344_0426	SL1344_2914
SL1344_1242	SL1344_2925
SL1344_1674	SL1344_2926
SL1344_3894	SL1344_2927
SL1344_2002	SL1344_2931
SL1344_0673	SL1344_2932
SL1344_1040	SL1344_2933
SL1344_2003	SL1344_2937
SL1344_2266	SL1344_2940
SL1344_0607	SL1344_2941
SL1344_2009	SL1344_2942
SL1344_2017	SL1344_2943
SL1344_1670	SL1344_2950
SL1344_0788	SL1344_2951
SL1344_3178	SL1344_2953
SL1344_1145	SL1344_2954
SL1344_2270	SL1344_2956
SL1344_0904	SL1344_2957
SL1344_1426	SL1344_2964
SL1344_2490	SL1344_2968
SL1344_4244	SL1344_2969
SL1344_0762	SL1344_2970
SL1344_3884	SL1344_2979
SL1344_2067	SL1344_2980
SL1344_0169	SL1344_2987
SL1344_1228	SL1344_2988
SL1344_2039	SL1344_2991
SL1344_0219	SL1344_2994
SL1344_2463	SL1344_3016
SL1344_2118	SL1344_3019
SL1344_0046	SL1344_3027
SL1344_2334	SL1344_3029
SL1344_2066	SL1344_3031
SL1344_3886	SL1344_3033
SL1344_2023	SL1344_3038
SL1344_3670	SL1344_3039
SL1344_3789	SL1344_3042
SL1344_2059	SL1344_3044
SL1344_2758	SL1344_3045
SL1344_3230	SL1344_3046
SL1344_2034	SL1344_3052
SL1344_2510	SL1344_3054
SL1344_2511	SL1344_3062
	SL1344_3065
	SL1344_3066
	SL1344_3070
	SL1344_3081
	SL1344_3087
	SL1344_3088
	SL1344_3089
	SL1344_3108
	SL1344_3109
	SL1344_3110
	SL1344_3111
	SL1344_3113
	SL1344_3121
	SL1344_3124
	SL1344_3133
	SL1344_3135
	SL1344_3139
	SL1344_3147
	SL1344_3159
	SL1344_3160
	SL1344_3164
	SL1344_3168
	SL1344_3173
	SL1344_3178
	SL1344_3191
	SL1344_3198
	SL1344_3212
	SL1344_3213
	SL1344_3214
	SL1344_3215
	SL1344_3216
	SL1344_3220
	SL1344_3221
	SL1344_3222
	SL1344_3223
	SL1344_3226
	SL1344_3227
	SL1344_3228
	SL1344_3229
	SL1344_3230
	SL1344_3233
	SL1344_3234
	SL1344_3252
	SL1344_3265
	SL1344_3266
	SL1344_3272
	SL1344_3277
	SL1344_3279
	SL1344_3286
	SL1344_3287
	SL1344_3302
	SL1344_3303
	SL1344_3305
	SL1344_3306
	SL1344_3308
	SL1344_3309
	SL1344_3310
	SL1344_3311
	SL1344_3323
	SL1344_3324
	SL1344_3326
	SL1344_3327
	SL1344_3328
	SL1344_3331
	SL1344_3353
	SL1344_3355
	SL1344_3363
	SL1344_3364
	SL1344_3368
	SL1344_3374
	SL1344_3376
	SL1344_3424
	SL1344_3435
	SL1344_3441
	SL1344_3443
	SL1344_3444
	SL1344_3448
	SL1344_3449
	SL1344_3450
	SL1344_3453
	SL1344_3460
	SL1344_3467
	SL1344_3473
	SL1344_3479
	SL1344_3480
	SL1344_3481
	SL1344_3493
	SL1344_3496
	SL1344_3501
	SL1344_3502
	SL1344_3503
	SL1344_3504
	SL1344_3505
	SL1344_3506
	SL1344_3507
	SL1344_3517
	SL1344_3519
	SL1344_3520
	SL1344_3521
	SL1344_3522
	SL1344_3523
	SL1344_3526
	SL1344_3527
	SL1344_3528
	SL1344_3529
	SL1344_3530
	SL1344_3532
	SL1344_3541
	SL1344_3554
	SL1344_3562
	SL1344_3563
	SL1344_3564
	SL1344_3568
	SL1344_3577
	SL1344_3579
	SL1344_3592
	SL1344_3593
	SL1344_3594
	SL1344_3595
	SL1344_3596
	SL1344_3600
	SL1344_3610
	SL1344_3612
	SL1344_3620
	SL1344_3621
	SL1344_3625
	SL1344_3626
	SL1344_3629
	SL1344_3630
	SL1344_3633
	SL1344_3637
	SL1344_3638
	SL1344_3639
	SL1344_3640
	SL1344_3642
	SL1344_3645
	SL1344_3648
	SL1344_3650
	SL1344_3651
	SL1344_3657
	SL1344_3659
	SL1344_3662
	SL1344_3665
	SL1344_3666
	SL1344_3670
	SL1344_3674
	SL1344_3675
	SL1344_3676
	SL1344_3677
	SL1344_3678
	SL1344_3679
	SL1344_3680
	SL1344_3681
	SL1344_3683
	SL1344_3684
	SL1344_3685
	SL1344_3687
	SL1344_3688
	SL1344_3689
	SL1344_3690
	SL1344_3696
	SL1344_3699
	SL1344_3706
	SL1344_3708
	SL1344_3712
	SL1344_3713
	SL1344_3728
	SL1344_3753
	SL1344_3758
	SL1344_3759
	SL1344_3762
	SL1344_3770
	SL1344_3784
	SL1344_3785
	SL1344_3788
	SL1344_3789
	SL1344_3793
	SL1344_3794
	SL1344_3796
	SL1344_3821
	SL1344_3822
	SL1344_3823
	SL1344_3824
	SL1344_3825
	SL1344_3826
	SL1344_3828
	SL1344_3829
	SL1344_3832
	SL1344_3833
	SL1344_3834
	SL1344_3838
	SL1344_3844
	SL1344_3847
	SL1344_3849
	SL1344_3850
	SL1344_3851
	SL1344_3852
	SL1344_3861
	SL1344_3863
	SL1344_3864
	SL1344_3865
	SL1344_3869
	SL1344_3873
	SL1344_3877
	SL1344_3878
	SL1344_3879
	SL1344_3880
	SL1344_3881
	SL1344_3884
	SL1344_3885
	SL1344_3886
	SL1344_3887
	SL1344_3888
	SL1344_3891
	SL1344_3892
	SL1344_3893
	SL1344_3894
	SL1344_3901
	SL1344_3906
	SL1344_3911
	SL1344_3913
	SL1344_3914
	SL1344_3915
	SL1344_3919
	SL1344_3922
	SL1344_3924
	SL1344_3926
	SL1344_3932
	SL1344_3933
	SL1344_3935
	SL1344_3936
	SL1344_3939
	SL1344_3945
	SL1344_3951
	SL1344_3954
	SL1344_3962
	SL1344_3982
	SL1344_3983
	SL1344_3984
	SL1344_3994
	SL1344_3995
	SL1344_3996
	SL1344_3999
	SL1344_4004
	SL1344_4010
	SL1344_4011
	SL1344_4012
	SL1344_4013
	SL1344_4015
	SL1344_4029
	SL1344_4030
	SL1344_4033
	SL1344_4034
	SL1344_4035
	SL1344_4036
	SL1344_4039
	SL1344_4049
	SL1344_4050
	SL1344_4055
	SL1344_4056
	SL1344_4058
	SL1344_4059
	SL1344_4063
	SL1344_4064
	SL1344_4069
	SL1344_4070
	SL1344_4071
	SL1344_4072
	SL1344_4073
	SL1344_4075
	SL1344_4079
	SL1344_4080
	SL1344_4081
	SL1344_4083
	SL1344_4098
	SL1344_4099
	SL1344_4101
	SL1344_4102
	SL1344_4103
	SL1344_4105
	SL1344_4106
	SL1344_4114
	SL1344_4115
	SL1344_4117
	SL1344_4118
	SL1344_4119
	SL1344_4156
	SL1344_4157
	SL1344_4163
	SL1344_4164
	SL1344_4166
	SL1344_4167
	SL1344_4168
	SL1344_4171
	SL1344_4172
	SL1344_4183
	SL1344_4184
	SL1344_4185
	SL1344_4209
	SL1344_4211
	SL1344_4213
	SL1344_4215
	SL1344_4216
	SL1344_4219
	SL1344_4221
	SL1344_4227
	SL1344_4231
	SL1344_4233
	SL1344_4235
	SL1344_4236
	SL1344_4237
	SL1344_4238
	SL1344_4242
	SL1344_4243
	SL1344_4244
	SL1344_4260
	SL1344_4262
	SL1344_4263
	SL1344_4279
	SL1344_4280
	SL1344_4285
	SL1344_4286
	SL1344_4292
	SL1344_4299
	SL1344_4315
	SL1344_4319
	SL1344_4320
	SL1344_4321
	SL1344_4331
	SL1344_4336
	SL1344_4341
	SL1344_4348
	SL1344_4349
	SL1344_4353
	SL1344_4354
	SL1344_4357
	SL1344_4363
	SL1344_4382
	SL1344_4384
	SL1344_4387
	SL1344_4391
	SL1344_4395
	SL1344_4396
	SL1344_4397
	SL1344_4399
	SL1344_4405
	SL1344_4407
	SL1344_4412
	SL1344_4413
	SL1344_4414
	SL1344_4494
	SL1344_4495
	SL1344_4496
	SL1344_4497
	SL1344_4505
	SL1344_4509
	SL1344_4512

## Sheet: reactions_intersection
DB1 ∩ DB3 ∩ STM_v1_0	DB1 ∩ STM_v1_0	DB3 ∩ STM_v1_0
R00009	3KGK	R00009
R00013	3NTD2pp	R00013
R00036	3NTD4pp	R00036
R00078	3NTD7pp	R00066
R00084	3NTD9pp	R00078
R00086	3OAR100	R00084
R00087	3OAR120	R00086
R00089	3OAR121	R00087
R00103	3OAR140	R00089
R00104	3OAR141	R00103
R00112	3OAR160	R00104
R00114	3OAR161	R00112
R00115	23CAMPtex	R00114
R00125	23CCMPtex	R00115
R00127	23CGMPtex	R00125
R00130	23CUMPtex	R00127
R00137	3OAR180	R00130
R00150	23DAPPAtex	R00137
R00156	12PPDRtex	R00150
R00158	12PPDRtpp	R00156
R00161	12PPDStex	R00158
R00174	12PPDStpp	R00161
R00177	23PDE2pp	R00174
R00178	23PDE4pp	R00177
R00183	23PDE7pp	R00178
R00189	23PDE9pp	R00183
R00194	26DAHtex	R00188
R00199	2AGPA120tipp	R00189
R00200	2AGPA140tipp	R00190
R00212	2AGPA141tipp	R00194
R00214	2AGPA160tipp	R00199
R00216	2AGPA161tipp	R00200
R00217	2AGPA180tipp	R00212
R00221	2AGPA181tipp	R00214
R00228	14GLUCANabcpp	R00216
R00230	14GLUCANtexi	R00217
R00235	2AGPE120tipp	R00221
R00238	3OAR181	R00226
R00239	2AGPE140tipp	R00228
R00248	2AGPE141tipp	R00230
R00253	3OAR40	R00235
R00256	2AGPE160tipp	R00238
R00259	3OAR60	R00239
R00260	2AGPE161tipp	R00248
R00267	2AGPE180tipp	R00253
R00277	2AGPE181tipp	R00256
R00278	2AGPEAT120	R00258
R00286	ABUTtex	R00259
R00287	ACACtex	R00260
R00289	ACALD	R00267
R00291	ACALDtex	R00274
R00299	2AGPEAT140	R00277
R00310	3OAR80	R00278
R00315	2AGPEAT141	R00286
R00330	2AGPEAT160	R00287
R00332	2AGPEAT161	R00289
R00336	ACCOAL	R00291
R00339	3OAS100	R00299
R00341	2AGPEAT180	R00310
R00342	2AGPEAT181	R00315
R00345	2AGPG120tipp	R00330
R00351	ACGAL1Ptex	R00332
R00355	3OAS120	R00336
R00371	ACGALtex	R00339
R00401	2AGPG140tipp	R00341
R00405	2AGPG141tipp	R00342
R00409	2AGPG160tipp	R00345
R00411	ACGAM1Ptex	R00351
R00420	ACGAMK	R00355
R00426	ACGAMT	R00362
R00429	2AGPG161tipp	R00371
R00451	2AGPG180tipp	R00401
R00462	2AGPG181tipp	R00405
R00465	ACGAtex	R00409
R00472	2AGPGAT120	R00411
R00479	ACGK	R00420
R00480	2AGPGAT140	R00425
R00481	3OAS121	R00426
R00483	2AGPGAT141	R00429
R00485	2AGPGAT160	R00451
R00490	ACGS	R00462
R00494	3OAS140	R00465
R00497	ACKr	R00472
R00505	2AGPGAT161	R00479
R00509	2AGPGAT180	R00480
R00511	2AGPGAT181	R00481
R00512	3OAS141	R00483
R00515	ACMAMUT	R00485
R00517	3OAS160	R00489
R00527	3OAS161	R00490
R00549	ACMANAtex	R00494
R00552	ACMUMtex	R00497
R00566	2DGLCNRx	R00505
R00570	2DGLCNRy	R00509
R00573	2DGULRx	R00511
R00575	2DGULRy	R00512
R00578	ACNAMt2pp	R00515
R00582	ACNAMtex	R00517
R00586	ACNML	R00527
R00610	ACOAD1f	R00549
R00617	ACOAD2f	R00552
R00658	2MAHMP	R00566
R00660	3OAS180	R00570
R00662	34dhpactex	R00573
R00669	3AMPtex	R00575
R00670	ACOAD3f	R00578
R00674	ACOAD4f	R00582
R00694	ACOAD5f	R00586
R00704	3CMPtex	R00610
R00705	3OAS181	R00617
R00707	3GMPtex	R00658
R00711	ACOAD6f	R00660
R00714	ACOAD7f	R00662
R00734	ACOAD8f	R00669
R00747	ACODA	R00670
R00749	3OAS60	R00674
R00751	3OAS80	R00694
R00754	3PEPTabcpp	R00704
R00765	ACONTa	R00705
R00782	ACONTb	R00707
R00832	ADK1	R00711
R00835	ADK3	R00713
R00844	ACOTA	R00714
R00847	3PEPTtex	R00720
R00858	ACS	R00734
R00888	ACSERtex	R00742
R00894	ADK4	R00747
R00897	ADMDC	R00749
R00899	ADNCYC	R00751
R00921	3UMPtex	R00754
R00931	ADNK1	R00765
R00944	ADNUC	R00782
R00945	ADNt2pp_copy1	R00787
R00946	ACSERtpp	R00832
R00948	ACt4pp	R00835
R00955	ADNt2pp_copy2	R00844
R00956	4HOXPACDtex	R00847
R00963	ADNtex	R00858
R00965	ADOCBLabcpp	R00888
R00966	ACtex	R00894
R00968	ADA	R00897
R00986	ADCL	R00899
R00996	ADPRDP	R00921
R01015	ADEt2rpp	R00931
R01030	ADEtex	R00939
R01034	ADSK	R00944
R01036	ADSL1r	R00945
R01061	4PCP	R00946
R01066	ADSL2r	R00948
R01068	ADSS	R00955
R01069	AGDC	R00956
R01071	ALDD3y	R00963
R01072	ALLTAMH	R00965
R01073	AGM3PApp	R00966
R01082	AGM3PH	R00968
R01083	ALLTN	R00986
R01086	ALLTNt2rpp	R00996
R01090	AGM3Pt2pp	R01015
R01092	ALLTNtex	R01016
R01126	AGM4PApp	R01030
R01127	ALLtex	R01034
R01130	4PEPTtex	R01036
R01131	ALR2	R01061
R01134	ALR4x	R01064
R01135	AGM4PCP	R01066
R01137	5DGLCNR	R01068
R01150	AM4PCP	R01069
R01155	AMALT1	R01071
R01157	AMALT2	R01072
R01158	AMALT3	R01073
R01168	AMALT4	R01082
R01175	AGM4PH	R01083
R01185	AGM4Pt2pp	R01086
R01201	AGMH	R01090
R01213	AGMHE	R01092
R01214	AGMT	R01126
R01215	AGMt2pp	R01127
R01220	AMANAPEr	R01130
R01226	AMANK	R01131
R01227	AMAOTr	R01132
R01228	AGMtex	R01134
R01231	5DGLCNt2rpp	R01135
R01245	AGPAT120	R01137
R01251	AGPAT140	R01150
R01268	AMMQLT8	R01155
R01279	AMPMS2	R01157
R01286	5DGLCNtex	R01158
R01325	AMPN	R01168
R01334	AMPTASECG	R01175
R01373	AMPTASEPG	R01185
R01388	AGPAT141	R01201
R01392	AGPAT160	R01213
R01394	AGPAT161	R01214
R01398	AMPtex	R01215
R01401	5DOAN	R01220
R01432	ANHGMtex	R01221
R01465	ANHMK	R01226
R01466	AGPAT180	R01227
R01470	AGPAT181	R01228
R01482	AGPR	R01229
R01492	AHCYSNS	R01231
R01505	ANPRT	R01245
R01512	ANS	R01251
R01513	AOXSr	R01268
R01518	AP4AH	R01279
R01528	AICART	R01286
R01529	AIRC2	R01291
R01530	AP5AH	R01302
R01541	A5PISO	R01325
R01547	APRAUR	R01334
R01560	AKGDH	R01373
R01561	ARAI	R01388
R01562	AKGt2rpp	R01392
R01567	AKGtex	R01394
R01569	ALAALAabcpp	R01397
R01570	ALAALAr	R01398
R01639	ALAALAtex	R01401
R01645	ARBTNabcpp	R01432
R01647	ALAGLUE	R01465
R01648	ALAR	R01466
R01655	ALATA_D2	R01470
R01658	ALATA_L2	R01482
R01664	ALATRS	R01492
R01665	ALAabcpp	R01505
R01714	ARBt2rpp	R01512
R01715	ARBt3ipp	R01513
R01717	ARBtex	R01518
R01724	ARGAGMt7pp	R01528
R01728	ALAt2pp	R01529
R01736	ALAt4pp	R01530
R01739	ARGDC	R01541
R01745	ARGDCpp	R01547
R01770	ARGORNt7pp	R01560
R01771	ALAtex	R01561
R01775	ALDD2y	R01562
R01777	ARGSL	R01567
R01811	ARGTRS	R01569
R01818	ASNNpp	R01570
R01819	ASNS1	R01626
R01825	ARGabcpp	R01639
R01826	ARGt3pp	R01645
R01827	ASNS2	R01647
R01830	ARGtex	R01648
R01855	ASAD	R01655
R01856	ASCBPL	R01658
R01857	ASCBtex	R01664
R01863	ASNN	R01665
R01870	AAMYL	R01714
R01876	ASNTRS_1	R01715
R01877	AAMYLpp	R01716
R01878	ABTA	R01717
R01900	ASNt2rpp	R01724
R01901	ABUTD	R01728
R01909	ASNtex	R01736
R01917	ASO3tex	R01737
R01918	ABUTt2pp	R01739
R01920	CRNDCAL2	R01745
R01968	ASPK	R01770
R01969	ASPO3	R01771
R01975	ASPO4	R01775
R01983	ASPO5	R01777
R01993	ASPO6	R01811
R02003	CDPMEK	R01818
R02017	CFAS160E	R01819
R02018	CFAS160G	R01825
R02019	CFAS180E	R01826
R02024	CRNDabcpp	R01827
R02035	CFAS180G	R01830
R02036	CGLYabcpp	R01855
R02060	ASPT	R01856
R02087	ASPTA	R01857
R02088	CGLYtex	R01863
R02090	CHLabcpp	R01870
R02093	CHLtex	R01876
R02094	ASPTRS	R01877
R02098	ASPabcpp	R01878
R02099	ASPt2_2pp	R01900
R02101	ASPt2pp	R01901
R02102	CHORS	R01909
R02137	ASPtex	R01917
R02143	AST	R01918
R02147	CRNDt2rpp	R01920
R02148	CITt7pp	R01931
R02199	CITtex	R01954
R02237	ATHRDHr	R01968
R02262	CRNabcpp	R01969
R02263	ATPPRT	R01975
R02272	CRNt2rpp	R01983
R02291	ICITtex	R01993
R02297	CRNt7pp	R02003
R02326	ACONCtex	R02016
R02328	BALAt2pp	R02017
R02331	BALAtex	R02018
R02340	CRNt8pp	R02019
R02370	BSORx	R02021
R02377	BSORy	R02024
R02413	BTS4	R02035
R02426	BUTSO3tex	R02036
R02437	BUTtex	R02060
R02439	CRNtex	R02087
R02454	CLPNS120pp	R02088
R02472	CA2t3pp	R02090
R02473	CS	R02093
R02484	CA2tex	R02094
R02485	CADVtpp	R02098
R02493	CLPNS140pp	R02099
R02527	CLPNS141pp	R02100
R02528	CAt6pp	R02101
R02549	CLPNS160pp	R02102
R02556	CSNtex	R02137
R02557	CLPNS161pp	R02142
R02637	CLPNS180pp	R02143
R02649	CBIuabcpp	R02147
R02698	CBL1abcpp	R02148
R02703	CLPNS181pp	R02199
R02705	CTBTCAL2	R02237
R02719	CLt3_2pp	R02262
R02722	CLtex	R02263
R02735	CMPtex	R02272
R02748	CBPS	R02291
R02749	CD2abcpp	R02297
R02750	CD2t3pp	R02322
R02752	CD2tex	R02323
R02754	CD2tpp	R02324
R02777	CDAPPA120	R02325
R02783	CO2tex	R02326
R02864	CDAPPA140	R02328
R02918	CTBTabcpp	R02331
R02935	CDAPPA141	R02340
R03005	CDAPPA160	R02370
R03013	COBALT2abcpp	R02377
R03014	COBALT2t3pp	R02412
R03018	COBALT2tex	R02413
R03026	CTBTt2rpp	R02426
R03033	COBALT2tpp_copy1	R02437
R03037	COLIPAabcpp	R02439
R03067	CDAPPA161	R02454
R03083	CDAPPA180	R02472
R03084	CDAPPA181	R02473
R03106	CTPS2	R02484
R03132	CU1Opp	R02485
R03165	CPGNabcpp	R02493
R03182	DAMPtex	R02527
R03192	DAPDC	R02528
R03193	DAPE	R02530
R03194	DAPabcpp	R02549
R03197	DAPtex	R02556
R03210	CU1abcpp	R02557
R03220	CPPPGO	R02637
R03223	CPPPGO2	R02649
R03231	DASYN120	R02698
R03236	DASYN140	R02703
R03241	CRNBTCT	R02705
R03243	AU1abcpp	R02719
R03244	CRNCAL2	R02720
R03254	CRNCAR	R02722
R03260	CRNCBCT	R02735
R03269	DASYN141	R02748
R03303	DASYN160	R02749
R03313	DASYN161	R02750
R03317	DASYN180	R02752
R03348	CRNCDH	R02754
R03387	CU2abcpp	R02777
R03409	DASYN181	R02783
R03443	CU2tex	R02864
R03457	DB4PS	R02914
R03458	DBTS	R02918
R03459	DMQMT	R02935
R03460	CU2tpp	R03005
R03508	DMSOtex	R03013
R03509	DMStex	R03014
R03537	DCAtex	R03018
R03538	DCMPtex	R03026
R03595	DCYTD	R03033
R03646	DCYTt2pp	R03035
R03648	CUtex	R03037
R03650	DCYTtex	R03067
R03652	DDCAtexi	R03083
R03654	DDGALK	R03084
R03655	DDGLCNtex	R03106
R03656	DDGLK	R03132
R03657	DDPA	R03165
R03658	DGK1	R03182
R03659	DOGULNR	R03192
R03660	DOPAtex	R03193
R03661	DPCOAK	R03194
R03662	DRPA	R03197
R03663	DGMPtex	R03210
R03664	DGSNt2pp	R03220
R03665	DGSNtex	R03223
R03777	DSBCGT	R03231
R03857	DSBGGT	R03236
R03929	DHAD1	R03241
R03940	DHAD2	R03243
R03947	DHAtex	R03244
R03968	DHBD	R03254
R03990	DSERDHr	R03260
R04001	DSERt2pp	R03269
R04030	DSERtex	R03303
R04031	DHBS	R03313
R04035	CYANtex	R03317
R04037	DHDPRy	R03348
R04109	DHDPS	R03387
R04144	DTMPK	R03409
R04148	DTMPtex	R03443
R04152	CYNTtex	R03457
R04170	DUMPtex	R03458
R04173	DURIK1	R03459
R04189	DURIPP	R03460
R04210	DHFS	R03503
R04217	DHNAOT4	R03504
R04231	DURIt2pp	R03508
R04292	DURItex	R03509
R04325	DHORD2	R03531
R04355	CYSDS_copy1	R03537
R04365	DHORD5	R03538
R04418	DHORTS	R03595
R04424	DXPRIi	R03646
R04425	DXPS	R03648
R04426	DXYLK	R03650
R04439	DHPPDA2	R03652
R04441	DHPS2	R03654
R04448	CYSDtex	R03655
R04457	D_LACt2pp	R03656
R04475	D_LACtex	R03657
R04534	DHQS	R03658
R04536	DHQTi	R03659
R04543	E4PD	R03660
R04549	CYSS	R03661
R04550	EAR100x	R03662
R04559	EAR100y	R03663
R04560	DIMPtex	R03664
R04566	DINSt2pp	R03665
R04587	EAR120x	R03777
R04591	DINStex	R03857
R04606	EAR120y	R03929
R04640	CYSSADS	R03940
R04657	EAR121x	R03947
R04658	EAR121y	R03968
R04737	DKGLCNR1	R03990
R04738	DKGLCNR2x	R04001
R04739	EAR140x	R04030
R04740	DKGLCNR2y	R04031
R04741	CYSTL	R04035
R04744	EAR140y	R04037
R04745	EAR141x	R04109
R04746	DMATT	R04144
R04748	DMPPS	R04148
R04749	EAR141y	R04152
R04953	EAR160x	R04170
R04964	EAR160y	R04173
R04986	EAR161x	R04189
R04988	CYSTRS	R04210
R05049	EAR161y	R04217
R05070	EAR180x	R04231
R05085	EAR180y	R04292
R05135	EAR181x	R04325
R05176	EAR181y	R04355
R05221	ECAP3pp	R04365
R05553	CYSabc2pp	R04379
R05571	ECAtpp	R04418
R05577	ECOAH1	R04424
R05578	EAR40x	R04425
R05605	EAR40y	R04426
R05606	EAR60x	R04439
R05607	EAR60y	R04441
R05608	ECOAH2	R04448
R05633	ECOAH3	R04457
R05634	ECOAH4	R04475
R05636	EAR80x	R04534
R05644	EAR80y	R04535
R05661	ECOAH5	R04536
R05684	ECOAH6	R04537
R05688	ECA4OALpp	R04543
R05705	ECAP1pp	R04544
R05809	ECAP2pp	R04549
R05810	ECOAH7	R04550
R05814	ECOAH8	R04558
R05850	EDA	R04559
R06513	CYStex	R04560
R06530	EDD	R04566
R06531	EDTXS1	R04567
R06895	CYSItex	R04568
R06983	EDTXS2	R04587
R06987	EDTXS3	R04591
R07125	CYStpp	R04606
R07127	EDTXS4	R04640
R07168	ENO	R04657
R07281	CYTD	R04658
R07396	CYTDH	R04737
R07411	CYTDK2	R04738
R07658	ENTCS	R04739
R07659	ETHAAL	R04740
R07660	CYTDt2pp_copy1	R04741
R07677	ETHAt2pp	R04744
R07772	ETHAtex	R04745
R07773	ETHSO3tex	R04746
R08219	CYTDt2pp_copy2	R04748
R08549	ETOHtex	R04749
R08572	CYTDtex	R04953
R08639	CYTK1	R04954
R09097	CYTK2	R04964
R09248	DAAD	R04965
R09675	DADA	R04986
R09748	DADK	R04988
R09750	DADNt2pp	R05049
R10127	DADNtex	R05070
R10643	DALAt2pp	R05085
R10644	DALAtex	R05135
R10675	F6PA	R05176
R10707	F6PP	R05221
R10851	F6Pt6_2pp	R05222
R11323	F6Ptex	R05553
	FACOAE100	R05571
	FACOAE120	R05577
	FACOAE140	R05578
	FACOAE141	R05605
	FACOAE160	R05606
	FACOAE161	R05607
	FACOAE180	R05608
	FACOAE181	R05633
	FACOAE60	R05634
	FACOAE80	R05636
	FACOAL100t2pp	R05637
	FACOAL120t2pp	R05644
	FACOAL140t2pp	R05661
	FACOAL141t2pp	R05684
	FACOAL160t2pp	R05688
	FACOAL161t2pp	R05705
	FACOAL180t2pp	R05809
	FACOAL181t2pp	R05810
	FACOAL60t2pp	R05814
	FACOAL80t2pp	R05850
	FADRx_copy1	R06513
	FADRx2	R06514
	FALDtex	R06530
	FBA	R06531
	FBP	R06895
	FCI	R06983
	FCLK	R06987
	FCLPA	R07125
	FCLT	R07127
	FDH4pp	R07168
	FDH5pp	R07281
	FE2t2pp	R07396
	FE2tex	R07405
	FE2tpp	R07411
	FE3Ri	R07658
	FE3DHBZSabcpp	R07659
	FE3tex	R07660
	G1PPpp	R07677
	G1PTT	R07764
	G1Ptex	R07772
	FECRMabcpp	R07773
	G1SAT	R08219
	G2PPpp	R08549
	FEENTERabcpp	R08555
	G3PAT120	R08572
	G3PAT140	R08639
	G3PAT141	R08648
	FEENTERtpp	R09097
	G3PAT160	R09248
	G3PAT161	R09675
	FEOXAMabcpp	R09748
	G3PAT180	R09750
	G3PAT181	R10127
	FEROpp	R10643
	G3PCabcpp	R10644
	G3PCtex	R10675
	FLVR	R10707
	G3PD2	R10851
	G3PD5	R10866
	G3PD6	R11323
	G3PD7
	G3PEabcpp
	G3PEtex
	FLVRx
	FMETTRS
	FMNAT
	FMNRx
	G3PGabcpp
	FMNRx2
	FORt2pp
	FORtex
	G3PGtex
	G3PIabcpp
	G3PItex
	FORtppi
	G3PSabcpp
	G3PStex
	G3PT
	FRUK
	FRULYStex
	G5SD
	G6PDA
	FRUURtex
	FRUtex
	G6PDH2r
	G6PP
	G6Pt6_2pp
	FTHFD
	FUCtex
	G6Ptex
	GAL1PPpp
	GAL1Ptex
	FUM
	FUMt2_2pp
	FUMtex
	GALBDtex
	GALCTNLtex
	G1PACT
	GALCTNt2pp
	GALCTNtex
	GALCTt2rpp
	GALCTtex
	GALKr
	GAMtex
	GAPD
	GARFT
	GART
	GBBTNtex
	GDMANE
	GDPDPK
	GALM2pp
	GALS3
	GALT1
	GALTtex
	GALURt2rpp
	GALURtex
	GALUi
	GDPtex
	GALabcpp
	GF6PTA
	GALt2pp
	GALtex
	GAM6Pt6_2pp
	GHMT2r
	GK1
	GLBRAN2
	GAMAN6Ptex
	GLCDpp
	GLCNt2rpp
	GLXCL
	GLYALDtex
	GLYALDtpp
	GLCNtex
	GLCP
	GLCP2
	GLYAT
	GLYBabcpp
	GLYBtex_copy1
	GLYC2Ptex
	GLCRAL
	GLCRD
	GLCRt2rpp
	GLCRtex
	GLYC3Pabcpp
	GLCS1
	GLYC3Pt6pp
	GLYC3Ptex
	GLCTR1
	GLCTR2
	GLCTR3
	GLCUR1Ptex
	GLYCAt2rpp
	GLYCAtex
	GLCURt2rpp
	GLCURtex
	GLCabcpp
	GLYCDx
	GLYCK
	GLYCK2
	GLYCLTDx
	GLYCLTDy
	GLCt2pp
	GLCtex_copy1
	GLCtex_copy2
	GLYCLTt2rpp
	GLYCLTt4pp
	GLDBRAN2
	GLGC
	GLNS
	GLNTRS
	GLYCLTtex
	GLYCTO2
	GLYCTO3
	GLYCTO4
	GLNabcpp
	GLNtex
	GLYCtex
	GLYCtpp
	GLU5K
	GLUCYS
	GLYK
	GLYOX
	GLUDy
	GLUN
	GLUNpp
	GLUPRT
	GLUR
	GLYTRS
	GLYt2pp
	GLYtex
	GMAND
	GLUSy
	GLUTRR
	GLUTRS
	GLUabcpp
	GMHEPAT
	GMHEPK
	GLUt2rpp
	GLUt4pp
	GLUtex
	GMPR
	GMPS2
	GMPtex
	GND
	GTHOXtex
	GTHOr
	GTHRDHpp
	GOFUCR
	GTHRDabc2pp
	GPDDA1
	GPDDA1pp
	GPDDA2
	GPDDA2pp
	GPDDA3
	GPDDA3pp
	GTHRDabcpp
	GTHRDtex
	GTHS
	GTPCI
	GPDDA4
	GPDDA4pp
	GTPDPDP
	GTPDPK
	GPDDA5
	GPDDA5pp
	GRTT
	GRXR
	GTPtex
	GSNK
	GSNt2pp
	GSNtex
	GSPMDA
	GUAt2pp
	GUAtex
	GSPMDS
	H2O2tex
	H2Otex
	HMBS
	H2Stex
	HMPK1
	H2tex
	HOMt2pp
	HOMtex
	HACD1i
	HACD2i
	HACD3i
	HPPPNtex
	HPYRI
	HPYRRx
	HPYRRy
	HACD4i
	HACD5i
	HACD6i
	HSDy
	HSK
	HACD7i
	HSST
	HSTPT
	HXAtex
	HYXNtex
	HACD8i
	HBZOPT
	HCINNMtex
	HCO3E
	HDCAtexi
	Htex
	ICDHyr
	HDCEAtexi
	CTECOAI7
	HEMEOS
	ICHORS_copy1
	ICHORS_copy2
	HEPK1
	HEPT1
	ICHORT
	ICL
	HEPT2
	IDOND
	IDOND2
	HEPT3
	HEPT4
	IDONt2rpp
	HETZK
	HEX1
	HEX7
	IDONtex
	IGPDH
	IGPS
	ILETA
	ILETRS
	HG2abcpp
	HG2tex
	ILEabcpp
	HISTD
	HISTP
	HISTRS
	HISabcpp
	ILEt2rpp
	ILEtex
	IMPC
	IMPD
	HISt2rpp
	IMPtex
	INDOLEt2pp
	INDOLEt2rpp
	HIStex
	INDOLEtex
	INSH
	INSK
	INSTtex
	INSt2pp_copy1
	INSt2pp_copy2
	KAS14
	KAS15
	INStex
	IPDPS
	KAT1
	ACACT11
	ACACT8
	IPMD
	IPPMIa
	IPPMIb
	ACACT13
	ACACT10
	ACACT9
	ACACT12
	IPPS
	ISETACtex
	ACACT8r
	LPLIPAL2A161
	KDOCT2
	KDOPS
	KG6PDC
	K2L4Aabcpp
	KARA1
	KARA2
	Kt2pp
	Kt3pp
	Ktex
	MALtex
	LA4NTpp
	MAN6PI
	LPLIPAL2A180
	MAN6Pt6_2pp
	MAN6Ptex
	LADGMDH
	LALDO2x
	LALGP
	MANGLYCtex
	LPLIPAL2A181
	MANtex
	LCARS
	MCITD
	LCTStex
	MCITL2
	LDH_D
	LPLIPAL2ATE120
	LDH_D2
	MCITS
	LEUTAi
	LPLIPAL2ATE140
	LEUTRS
	LEUabcpp
	LEUt2rpp
	LEUtex
	MCPST
	MCTP1App
	MCTP1Bpp
	MCTP2App
	MDDCP1pp
	LIPACabcpp
	MDDCP2pp
	LPLIPAL2ATE141
	MDDCP3pp
	MDDCP4pp
	LIPAabcpp
	LPADSS
	MDDCP5pp
	LPLIPAL2ATE160
	MDDEP1pp
	MDDEP2pp
	LPLIPAL1A120pp
	LPLIPAL1A140pp
	LPLIPAL1A141pp
	LPLIPAL1A160pp
	MDDEP3pp
	LPLIPAL2ATE161
	MDDEP4pp
	MDH
	ME1
	LPLIPAL1A161pp
	LPLIPAL1A180pp
	LPLIPAL1A181pp
	LPLIPAL1E120pp
	ME2
	LPLIPAL1E140pp
	LPLIPAL2ATE180
	LPLIPAL1E141pp
	LPLIPAL1E160pp
	MECDPDH2
	MELIBt2pp
	LPLIPAL1E161pp
	MELIBt3ipp
	LPLIPAL2ATE181
	MELIBtex
	MEPCT
	LPLIPAL1E180pp
	LPLIPAL1E181pp
	LPLIPAL1G120pp
	METAT
	LPLIPAL2ATG120
	METDabcpp
	METDtex
	LPLIPAL1G140pp
	LPLIPAL1G141pp
	LPLIPAL1G160pp
	LPLIPAL1G161pp
	LPLIPAL1G180pp
	LPLIPAL1G181pp
	LPLIPAL2A120
	METS
	METSOX1tex
	LPLIPAL2A140
	LPLIPAL2A141
	LPLIPAL2ATG140
	LPLIPAL2A160
	METSOX2tex
	LPLIPAL2ATG141
	METTRS
	METabcpp
	LPLIPAL2ATG160
	METtex
	MG2tex
	MG2tpp
	LPLIPAL2ATG161
	MI1PP
	MICITDr
	MLTG1
	MLTG2
	MLTG3
	MLTG4
	MLTG5
	LPLIPAL2ATG180
	MLTGY1pp
	LPLIPAL2ATG181
	MLTGY2pp
	LPLIPAL2E120
	MLTGY3pp
	MLTGY4pp
	NADH5
	NADH9
	LPLIPAL2E140
	NADK
	MLTP1
	MLTP2
	MLTP3
	LPLIPAL2E141
	MMETtex
	LPLIPAL2E160
	NADS1
	MN2t3pp
	MN2tpp
	MN6PP
	MNLtex
	NADTRHD
	NAMNPP
	MNt2pp
	NAt3_1p5pp
	MNtex
	LPLIPAL2E161
	MOAT
	MOAT2
	MOAT3C
	NAt3_2pp
	NAtex
	NDPK1
	NDPK2
	NDPK3
	MOBDabcpp
	MOBDtex
	NDPK4
	MOHMT
	LPLIPAL2E180
	MPTG
	NDPK5
	NDPK6
	LPLIPAL2E181
	NDPK7
	NDPK8
	NH4tex
	NH4tpp
	NHFRBO
	MPTG2
	MSO3tex
	MTAN
	MTHFC
	MTHFD
	NI2abcpp
	NI2t3pp
	NI2tex
	MTHFR2
	NMNAT
	LPLIPAL2G120
	MTRPOX
	NMNPtpp
	N2Otex
	LPLIPAL2G140
	NMNtex
	NNAM
	NNATr
	NACODA
	NACtex
	NADDP
	NADH10
	NNDPR
	NO2t2rpp
	NO2tex
	NO3R1pp
	NO3R2pp
	LPLIPAL2G141
	NO3t7pp
	NO3tex
	NODOx
	NTD12pp
	NODOy
	LPLIPAL2G160
	NOtex
	NTD1pp
	NTD2
	NTD2pp
	LPLIPAL2G161
	NPHS
	NTD1
	NTD3
	NTD3pp
	NTD4
	NTD4pp
	NTD10
	NTD10pp
	NTD11
	NTD11pp
	NTD5
	NTD12
	NTD5pp
	LPLIPAL2G180
	NTD6
	NTD6pp
	LPLIPAL2G181
	NTD7
	NTD7pp
	NTD8
	OPHBDC
	OPHHX
	NTD8pp
	LSERDHr
	NTD9
	NTD9pp
	ORNDC
	ORNabcpp
	NTP1
	NTP10
	ORNtex
	LYSDC
	OROTt2_2pp
	LYSTRS
	NTP3
	NTP5
	NTPP1
	NTPP2
	OAAt2_2pp
	OROTtex
	OAAtex
	ORPT
	OXGDC2
	P5CD
	P5CR
	NTPP3
	NTPP4
	NTPP5
	NTPP6
	PA120abcpp
	LYSabcpp
	PA140abcpp
	PA141abcpp
	NTPP7
	NTPP8
	PA160abcpp
	NTPTP1
	PA161abcpp
	LYSt2pp
	PA180abcpp
	PA181abcpp
	NTPTP2
	O2Stex
	PACALDtex
	PANTS
	PAPA120
	PAPA120pp
	O2tex
	PAPA140
	LYSt3pp
	PAPA140pp
	PAPA141
	OAADC
	OBTFL
	PAPA141pp
	LYStex
	PAPA160
	PAPA160pp
	OCDCAtexi
	OCDCEAtexi
	PAPA161
	LYXI
	PAPA161pp
	OCTAtex
	OCTDPS
	LYXt2pp
	CTECOAI8
	PAPA180
	LYXtex
	PAPA180pp
	PAPA181
	PAPA181pp
	PAPPT3
	PAPSR2
	OHPBAT
	OHPHM
	OMBZLM
	OMCDC
	OMMBLHX
	PDH
	OMPDC
	L_LACD2
	OMPHHX
	PDX5POi
	PDX5PS
	PE120abcpp
	L_LACD3
	PE140abcpp
	PFL
	L_LACt2rpp
	PG120abcpp
	PG140abcpp
	PE141abcpp
	PE160abcpp
	PE161abcpp
	PE180abcpp
	PE181abcpp
	PG141abcpp
	PG160abcpp
	PG161abcpp
	PG180abcpp
	PG181abcpp
	PEAMNtex
	PERD
	PGAMT
	PETNT161pp
	PGCD
	L_LACtex
	PGI
	PETNT181pp
	PFK
	PGK
	PFK_2
	M1PD
	PGL
	PGLYCP
	MACPD
	PGM
	PGMT
	PLIPA1E141pp
	PLIPA1E160pp
	PGP120abcpp
	MALDt2_2pp
	PGP140abcpp
	PLIPA1E161pp
	PLIPA1E180pp
	PGP141abcpp
	PGP160abcpp
	PGP161abcpp
	PGP180abcpp
	PGP181abcpp
	PLIPA1E181pp
	PLIPA1G120pp
	PLIPA1G140pp
	PLIPA1G141pp
	PGPP120
	PGPP120pp
	PLIPA1G160pp
	MALDtex
	PLIPA1G161pp
	PLIPA1G180pp
	PGPP140
	PGPP140pp
	PGPP141
	PGPP141pp
	PLIPA1G181pp
	MALS
	PLIPA2A120pp
	PLIPA2A140pp
	PLIPA2A141pp
	PGPP160
	PGPP160pp
	PGPP161
	PLIPA2A160pp
	PGPP161pp
	PGPP180
	PLIPA2A161pp
	PLIPA2A180pp
	PLIPA2A181pp
	PLIPA2E120pp
	PGPP180pp
	PGPP181
	PGPP181pp
	PLIPA2E140pp
	PLIPA2E141pp
	MALTHXabcpp
	PLIPA2E160pp
	PLIPA2E161pp
	PLIPA2E180pp
	PLIPA2E181pp
	PLIPA2G120pp
	MALTHXtexi
	PLIPA2G140pp
	PLIPA2G141pp
	PHEMEabcpp
	PHETA1
	PLIPA2G160pp
	MALTPTabcpp
	PLIPA2G161pp
	PLIPA2G180pp
	PLIPA2G181pp
	PMPK
	PHETRS
	PHEt2rpp
	PHEtex
	PIt2rpp
	PItex
	PIuabcpp
	PNTK
	PNTOt4pp
	PLIPA1A120pp
	MALTPTtexi
	PLIPA1A140pp
	PNTOtex
	POX
	PLIPA1A141pp
	PPA
	PLIPA1A160pp
	PPA2
	MALTTRabcpp
	PLIPA1A161pp
	PLIPA1A180pp
	PPAKr
	MALTTRtexi
	PPALtex
	PPAt4pp
	PLIPA1A181pp
	PLIPA1E120pp
	PLIPA1E140pp
	PPAtex
	PPBNGS
	PPC
	PRAIi
	MALTTTRabcpp
	PRAMPC
	PPCDC
	PPCK
	PPGPPDP
	PPK2
	PRASCSi
	MALTTTRtexi
	PRATPP
	PRFGS
	PPK
	PPM
	PPM2
	MALTabcpp
	PPNCL2
	PRMICI
	PROD2
	PPND
	PROGLYabcpp
	PROGLYtex
	PROTRS
	PROabcpp
	PROt4pp
	PPNDH
	PPPNt2rpp
	PPPNtex
	PPS
	PPTtex
	PROtex
	PRPPS
	PSCLYStex
	PSCVT
	PSD120
	PRAGSr
	MALTtexi
	PSD140
	PSD141
	PSD160
	MALt2_2pp
	PSD161
	PSD180
	SERASr
	PSD181
	PSERT
	PSERtex
	PSP_L
	PSP_Lpp
	PSSA120
	PSSA140
	PSSA141
	PSSA160
	PSSA161
	PSSA180
	PSSA181
	R5PP
	R5PPpp
	R5Ptex
	RBFK
	RBFSa
	RBK
	PTA2
	PTAr
	PTHRpp
	RBK_L1
	RBP4E
	PTRCORNt7pp
	SERAT
	PTRCTA
	PTRCabcpp
	PTRCt2pp
	PTRCtex
	RIBtex
	SERD_D
	RMI
	PUNP1
	PUNP2
	PUNP3
	RMK
	SERTRS
	RMNtex
	RMNtpp
	PUNP4
	PUNP5
	PUNP6
	PUNP7
	PYAM5PO
	PYDAMK
	PYDXK
	RMPA
	RNDR1
	RNDR1b
	RNDR2
	PYDXNK
	RNDR2b
	SERTRS2
	RNDR3
	PYK
	PYNP2r
	RNDR3b
	SERt2rpp
	PYRtex
	RNDR4
	RNDR4b
	SERt4pp
	QULNS
	RPE
	RPI
	TDSR2
	THD2pp
	SADH
	SERtex
	SADT2
	SBTPD
	THDPS
	THMDt2pp_copy1
	SFGTHi
	THMDt2pp_copy2
	THMDtex
	THMabcpp
	SBTtex
	SDPDS
	SDPTA
	SELCYSS
	SGDS
	SELNPS
	THMtex
	THRA2
	THRA
	THRD
	THRD_L
	TTDCAtexi
	THRPtex
	SGSAD
	THRS
	THRTRS
	TTDCEAtexi
	TUNGSabcpp
	TUNGStex
	THRabcpp
	SHCHCS2
	THRt2pp
	TYMtex
	TYRPpp
	SHCHD2
	TYRPtex
	TYRTA
	THRt2rpp
	THRt4pp
	THRtex
	TYRTRS
	SHCHF
	TYRt2rpp
	TYRtex
	THYMtex
	TKT1
	U23GAAT
	UAAGDS
	UACGALPpp
	UACGAMPpp
	TKT2
	TMAOR1pp
	TMAOR2pp
	UACGAMtex
	TMAOtex
	SHK3Dr
	TMAtex
	TMDK1
	UACMAMO
	UAG2E
	TMDPP
	TMDS
	TMK
	UAGCVT
	UAGDP
	UAGPT3
	TMPK
	SKMtex
	TMPPP
	UAMAGS
	UAMAS
	TPI
	SO2tex
	TPRDCOAS
	UAPGR
	UDCPDP
	UDCPDPS
	UDCPDPpp
	TRE6PH
	TRE6PP
	TRE6PS
	TREH
	UDPACGALtex
	UDPG4E
	UDPGALPpp
	UDPGALtex
	TREHpp
	TREtex
	TRPS1
	UDPGD
	UDPGDC
	TRPS2
	SO3tex
	TRPS3
	TRPTRS
	UDPGLCURtex
	UDPGPpp
	UDPGtex
	SO4tex
	UDPKAAT
	UGLCURPpp
	UGLT
	TRPt2rpp
	TRPtex
	TRSARr
	TSULabcpp
	TSULtex
	UGMDDS
	UHGADA
	SOTA
	ULA4NFT
	URDGLYCD
	UREAtex
	UREAtpp
	URIDK2r
	URIH
	UM3PL
	UM4PCP
	UM4PL
	URIK2
	SPMDabcpp
	URIt2pp_copy1
	UMPK
	UMPtex
	URIt2pp_copy2
	SPMDtex
	URItex
	USHD
	UNK3
	UPLA4FNT
	UPP3MT
	UPP3S
	VALTA
	VALTRS
	VALabcpp
	VALt2rpp
	VALtex
	UPPRT
	URAt2pp
	SPMS
	URAtex
	VPAMTr
	X5PL3E
	SPODM
	XANt2pp
	XANtex
	XMPtex
	XTSNH
	XTSNt2rpp
	XTSNtex
	ALCD3ir
	SSALy
	XYLI1
	XYLI2
	XYLK
	XYLK2
	XYLUtex
	XYLtex
	MMSAD2
	DSCLCOCH
	XYLt2pp
	ZN2abcpp
	CPC2MT
	SUCBZL
	CPC3MT
	CODSCL4MT
	CODSCL5DA
	CODSCL5BMT
	ZN2t3pp
	ZN2tpp
	Zn2tex
	CPC6R
	CODSCL6BMT
	SUCBZS
	CODSCL8XI
	COBNAD
	SUCCt2_2pp
	COB1NDAAT1
	COB1NDAAT2
	ADCOBNSYN
	AEPtex
	AEPabcpp
	AEPPYRTA
	PALDH
	LTHRK
	THRPDC
	ADOCBIPS
	4hoxpactex
	4HOXPACt2pp_1
	ADOCBLPS
	ADOCBLPP
	ADOCBIK
	SUCCtex
	4HOXPACMON
	4HOXPACMOF_1
	CBLAT
	34DHPACDO
	CMCMSAD
	REMNANT1tex
	SUCOAS
	OPTCCL
	2HH24DDH
	4H2KPILY
	udcdp20OagLpp
	udcdpgalrmnmanabetpp
	OGLT
	ORLT
	SUCRtex
	OMLT
	OAP19pp
	OALT
	SULFACtex
	MAN1PT2
	G1PCTYT
	SULR
	CDPGLC46DH
	PMANM
	OAP1pp
	OAP2pp
	CDP4D6DGLCRx
	SULabcpp
	CDPABEQS
	OAP3pp
	OAP4pp
	OAP5pp
	SALCHS4FEabcpp
	OAP6pp
	OAP7pp
	OAP8pp
	OAP9pp
	OAP10pp
	OAP11pp
	OAP12pp
	TALA
	OAP13pp
	OAP14pp
	OAP15pp
	TARTRtex
	OAP16pp
	OAP17pp
	TAURtex
	OAP18pp
	TCYNTtex
	CTECOAI6
	AIRStex
	SALCHS4abcpp
	FEENTER2tpp
	ARGDr
	OCBT
	SALCHSXtex
	CSNt2pp
	CBMKr
	3PGt6pp
	2PGt6pp
	PEPt6pp
	CSND
	ALCD19
	ALCD2x
	FALDH2
	TDPAGTA
	DPR
	PEPtex
	2PGtex
	3PGtex
	SERD_L
	CYTBD2pp
	CYTBDpp
	TARTD
	TDPDRR
	NI2tpp
	ACANTHAT
	GLTPD
	TGBPA
	CAT
	CHORM
	GUI1
	TDPGDH
	GUI2
	MNNH
	MANAO
	DAPAL
	UDPGALM
	HYD1pp
	HYD2pp
	HYD3pp
	CITt4pp
	TDSK
	TETtex
	FOAMtex
	DDGLCNt2rpp
	CITt_kt
	TARTRDtex
	TDSR1
	NI2uabcpp
	TARTRDtpp
	GALCTD
	SHSL1
	ASPt2_3pp
	FEROXBFEabcpp
	SUCFUMtpp
	SUCCt2_3pp
	FUMt2_3pp
	MALt2_3pp
	ALAALAD_1
	DMSOR1pp
	DMSOR2pp
	NAt3pp
	TAGtex
	TAGptspp
	TAG1PK
	FE2abcpp
	MNabc_1
	TETDHpp1
	TETDHpp2
	4IZ5PPH
	NFLGLNH
	FEROXEFEabcpp
	TETDHpp3
	SO3R
	FEROXGFEabcpp
	MG2uabcpp
	UPPDC1
	AIRSK
	OA5VL_ST
	OAO4t3pp
	FEENTERR3
	FEROXBFEtex
	SALCHS4FER1
	FEROXEFEtex
	SALCHS4FER2
	SALCHS4FER3
	4HTHRtex
	FEROXGtex
	4HTHRtrpp
	4HTHRK
	HISDr
	FEROXEtex
	AB6PGH
	SARCOX
	AADDGT
	ENTERHpp
	SALCHS4Hpp
	FE3HOXabcpp
	FEOXAMR1
	FEOXAMR2
	FEOXAMR3
	SALCHS4FEHpp
	FEROXBtex
	HDCAt2pp
	FEDHBZS3R1
	FEDHBZS3R2
	FEDHBZS3R3
	OCDCAt2pp
	OCDCEAt2pp
	TTDCAt2pp
	SALCHS2FEtonex
	DDCAt2pp
	SALCHS2FEabcpp
	SALCHS2FER1
	SALCHS2FER2
	SALCHS2FER3
	SALCHS2H
	SALCHS1H
	ENTERH
	DHBZS3H
	DHBZS2H
	DRIBtpp
	FEENTERtex
	ENTERGLCT1
	ENTERGLCT2
	DRBK
	FEROXBFER1
	FEROXBFER2
	DRIBtex
	FEROXBFER3
	SLCYSS
	FEROXEFER1
	FEROXEFER2
	FEROXEFER3
	FEROXGFER1
	FEROXGFER2
	FEROXGFER3
	GULNLtex
	HHDDI
	DXYLUDtex
	MUREINLPPTP
	INOSR
	MMSAD3
	PROLPPGT160
	DMBZIDS
	2HH24DDH1
	GALCTND
	CHITPH
	FEENTERR1
	FEENTERR2
	D5KGK
	DHEDAA
	OACT
	UDCPAT
	UDCPMT
	UDCPRT
	UDCPGT
	TCBO
	GLYBt2pp
	RNAMtpp
	OAO5t3pp
	TCBt2pp
	TTONR1pp
	TTONR2pp
	LEUt4rpp
	UPLA4NT
	PSUDS
	NNDMBRT
	OAL_ST
	OA4L_ST
	OA5L_ST
	OA4VL_ST

## Sheet: metabolites_intersection
DB1 ∩ DB3 ∩ STM_v1_0	DB1 ∩ STM_v1_0	DB3 ∩ STM_v1_0
C00001	10fthf	C00001
C00002	12dgr120	C00002
C00003	12dgr140	C00003
C00004	12dgr141	C00004
C00005	12dgr160	C00005
C00006	12dgr161	C00006
C00007	12dgr180	C00007
C00008	12dgr181	C00008
C00009	12ppd__R	C00009
C00010	12ppd__S	C00010
C00011	13dpg	C00011
C00013	14glucan	C00013
C00015	15dap	C00014
C00016	1agpe120	C00015
C00018	1agpe140	C00016
C00019	1agpe141	C00018
C00020	1agpe160	C00019
C00021	1agpe161	C00020
C00022	1agpe180	C00021
C00024	1agpe181	C00022
C00025	1agpg120	C00024
C00026	1agpg140	C00025
C00027	1agpg141	C00026
C00029	1agpg160	C00027
C00031	1agpg161	C00029
C00032	1agpg180	C00031
C00033	1agpg181	C00032
C00035	1ddecg3p	C00033
C00036	1hdec9eg3p	C00035
C00037	1hdecg3p	C00036
C00041	1odec11eg3p	C00037
C00042	1odecg3p	C00041
C00043	1pyr5c	C00042
C00044	1tdec7eg3p	C00043
C00047	1tdecg3p	C00044
C00048	23camp	C00047
C00049	23ccmp	C00048
C00051	23cgmp	C00049
C00052	23cump	C00051
C00053	23dappa	C00052
C00054	23ddhb	C00053
C00055	23dhb	C00054
C00058	23dhba	C00055
C00059	23dhbzs	C00058
C00061	23dhbzs2	C00059
C00062	23dhbzs3	C00061
C00063	23dhdp	C00062
C00064	23dhmb	C00063
C00065	23dhmp	C00064
C00067	23doguln	C00065
C00068	24dhhed	C00067
C00072	25aics	C00068
C00073	25dkglcn	C00072
C00074	25drapp	C00073
C00075	26dap_LL	C00074
C00077	26dap__M	C00075
C00078	2agpe120	C00077
C00079	2agpe140	C00078
C00080	2agpe141	C00079
C00081	2agpe160	C00080
C00082	2agpe161	C00081
C00084	2agpe180	C00082
C00085	2agpe181	C00083
C00086	2agpg120	C00084
C00088	2agpg140	C00085
C00089	2agpg141	C00086
C00091	2agpg160	C00088
C00092	2agpg161	C00089
C00093	2agpg180	C00091
C00094	2agpg181	C00092
C00095	2ahbut	C00093
C00096	2ameph	C00094
C00097	2amsa	C00095
C00099	2aobut	C00096
C00100	2cpr5p	C00097
C00101	2dda7p	C00099
C00103	2ddecg3p	C00100
C00104	2ddg6p	C00101
C00105	2ddglcn	C00103
C00106	2dh3dgal	C00104
C00108	2dh3dgal6p	C00105
C00109	2dhglcn	C00106
C00111	2dhguln	C00108
C00112	2dhp	C00109
C00114	2dmmq8	C00111
C00116	2dmmql8	C00112
C00119	2dr1p	C00114
C00120	2dr5p	C00116
C00121	2h3oppan	C00119
C00122	2hdec9eg3p	C00120
C00123	2hdecg3p	C00121
C00124	2hh24dd	C00122
C00127	2ins	C00123
C00129	2ippm	C00124
C00130	2kmb	C00125
C00131	2mahmp	C00126
C00133	2mcacn	C00127
C00134	2mcit	C00129
C00135	2me4p	C00130
C00136	2mecdp	C00131
C00137	2obut	C00132
C00140	2odec11eg3p	C00133
C00141	2odecg3p	C00134
C00143	2ohed	C00135
C00144	2ohph	C00136
C00147	2ombzl	C00137
C00148	2omhmbl	C00140
C00149	2ommbl	C00141
C00152	2omph	C00143
C00153	2oph	C00144
C00154	2p4c2me	C00147
C00155	2pg	C00148
C00156	2pglyc	C00149
C00158	2shchc	C00152
C00159	2tdec7eg3p	C00153
C00160	2tdecg3p	C00154
C00163	2tpr3dpcoa	C00155
C00166	34dhpac	C00156
C00167	34dhpacet	C00158
C00168	34hpp	C00159
C00169	3amp	C00160
C00170	3c2hmp	C00163
C00175	3c3hmp	C00166
C00178	3c4mop	C00167
C00179	3cmp	C00168
C00181	3dhguln	C00169
C00183	3dhgulnp	C00170
C00184	3dhq	C00175
C00186	3dhsk	C00178
C00188	3gmp	C00179
C00189	3haACP	C00181
C00191	3hbcoa	C00183
C00194	3hcddec5eACP	C00184
C00196	3hcinnm	C00186
C00197	3hcmrs7eACP	C00188
C00199	3hcpalm9eACP	C00189
C00203	3hcvac11eACP	C00191
C00204	3hdcoa	C00194
C00206	3hddcoa	C00196
C00208	3hddecACP	C00197
C00212	3hdecACP	C00199
C00213	3hhcoa	C00203
C00214	3hhdcoa	C00204
C00217	3hhexACP	C00206
C00222	3hmrsACP	C00208
C00224	3hocoa	C00212
C00227	3hoctACP	C00213
C00229	3hoctaACP	C00214
C00231	3hodcoa	C00217
C00232	3hpalmACP	C00222
C00233	3hpppn	C00224
C00234	3htdcoa	C00227
C00235	3ig3p	C00229
C00236	3mob	C00231
C00239	3mop	C00232
C00242	3ocddec5eACP	C00233
C00243	3ocmrs7eACP	C00234
C00244	3ocpalm9eACP	C00235
C00245	3ocvac11eACP	C00236
C00249	3odcoa	C00239
C00250	3oddcoa	C00242
C00251	3oddecACP	C00243
C00253	3odecACP	C00244
C00254	3ohcoa	C00245
C00255	3ohdcoa	C00249
C00256	3ohexACP	C00250
C00257	3ohodcoa	C00251
C00258	3omrsACP	C00253
C00259	3oocoa	C00254
C00262	3ooctACP	C00255
C00263	3ooctdACP	C00256
C00269	3opalmACP	C00257
C00270	3ophb	C00258
C00275	3otdcoa	C00259
C00279	3pg	C00262
C00282	3php	C00263
C00283	3psme	C00266
C00286	3sala	C00269
C00288	3ump	C00270
C00294	4abut	C00275
C00295	4abutn	C00279
C00299	4abz	C00282
C00301	4adcho	C00283
C00310	4ahmmp	C00286
C00311	4ampm	C00288
C00312	4c2me	C00294
C00314	4h2kpi	C00295
C00315	4hbz	C00299
C00318	4hoxpac	C00301
C00320	4hoxpacd	C00310
C00325	4hthr	C00311
C00327	4izp	C00312
C00329	4mhetz	C00314
C00330	4mop	C00315
C00332	4mpetz	C00318
C00333	4pasp	C00320
C00334	4per	C00325
C00337	4ppan	C00327
C00341	4ppcys	C00329
C00342	4r5au	C00330
C00343	5aizc	C00332
C00344	5aop	C00333
C00345	5aprbu	C00334
C00350	5apru	C00337
C00352	5caiz	C00341
C00354	5cmhm	C00342
C00357	5cmhmsa	C00343
C00360	5cohe	C00344
C00361	5dglcn	C00345
C00362	5dh4dglc	C00349
C00363	5drib	C00350
C00364	5mta	C00352
C00365	5mthf	C00354
C00378	5mtr	C00357
C00380	5prdmbz	C00360
C00385	6hmhptpp	C00361
C00387	6pgc	C00362
C00390	6pgl	C00363
C00392	8aonn	C00364
C00399	ACP	C00365
C00407	LalaDglu	C00378
C00415	LalaDgluMdap	C00380
C00416	LalaDgluMdapDala	C00385
C00417	LalaLglu	C00387
C00424	Nmtrp	C00390
C00430	OA_ST	C00392
C00437	Pald	C00399
C00438	Sfglutth	C00407
C00439	aacoa	C00415
C00440	ac	C00416
C00441	acACP	C00417
C00445	acac	C00424
C00446	acald	C00430
C00448	acanth	C00431
C00455	accoa	C00437
C00458	acetol	C00438
C00459	acg5p	C00439
C00460	acg5sa	C00440
C00463	acgal	C00441
C00469	acgal1p	C00445
C00475	acgam	C00446
C00479	acgam1p	C00448
C00488	acgam6p	C00455
C00493	acglu	C00458
C00498	acmana	C00459
C00499	acmanap	C00460
C00501	acmum	C00463
C00507	acmum6p	C00469
C00508	acnam	C00475
C00514	acolipa	C00479
C00522	acon_C	C00488
C00526	acorn	C00489
C00530	acser	C00490
C00534	actACP	C00493
C00536	actp	C00498
C00546	adcob1nda	C00499
C00555	adcobn	C00501
C00558	ade	C00504
C00559	adn	C00506
C00568	adocbi	C00507
C00575	adocbip	C00508
C00577	adocbl	C00514
C00580	adocblp	C00522
C00601	adp	C00526
C00603	adpglc	C00530
C00606	adphep_DD	C00531
C00618	adphep_LD	C00534
C00620	adprib	C00536
C00624	agdpcbi	C00546
C00627	agm	C00555
C00631	ahcys	C00558
C00636	ahdt	C00559
C00641	aicar	C00568
C00642	air	C00575
C00644	airs	C00577
C00645	akg	C00580
C00647	ala_B	C00601
C00655	ala__D	C00603
C00666	ala__L	C00606
C00669	alaala	C00615
C00670	alac__S	C00618
C00671	alatrna	C00620
C00672	all__D	C00624
C00673	alltn	C00627
C00679	alltt	C00631
C00680	amet	C00636
C00681	ametam	C00641
C00688	amob	C00642
C00689	amp	C00644
C00691	anhgm	C00645
C00692	anhgm3p	C00647
C00698	anhgm4p	C00655
C00704	anhm	C00662
C00705	anhm3p	C00666
C00718	anhm4p	C00667
C00719	anth	C00669
C00740	ap4a	C00670
C00748	ap5a	C00671
C00770	apg120	C00672
C00785	apg140	C00673
C00787	apg141	C00679
C00793	apg160	C00680
C00794	apg161	C00681
C00800	apg180	C00683
C00802	apg181	C00688
C00818	applp	C00689
C00828	aps	C00691
C00842	ara5p	C00692
C00853	arab__L	C00695
C00857	arbt6p	C00698
C00860	arbtn_fe3	C00700
C00861	arg__L	C00704
C00864	argsuc	C00705
C00877	argtrna	C00718
C00879	ascb6p	C00719
C00880	ascb__L	C00740
C00881	asn__L	C00748
C00882	asntrna	C00770
C00885	aso3	C00785
C00886	asp__L	C00787
C00898	aspsa	C00793
C00905	asptrna	C00794
C00921	athr__L	C00800
C00931	atp	C00802
C00937	au	C00818
C00944	b2coa	C00828
C00957	bbtcoa	C00842
C00966	bglycogen	C00853
C00979	btcoa	C00857
C00988	btn	C00860
C00993	btnso	C00861
C01005	but	C00864
C01007	but2eACP	C00877
C01019	butACP	C00879
C01024	butso3	C00880
C01031	ca2	C00881
C01037	camp	C00882
C01050	cbasp	C00885
C01051	cbi	C00886
C01062	cbl1	C00898
C01063	cbp	C00905
C01079	cd2	C00921
C01081	cddec5eACP	C00931
C01083	cdec3eACP	C00937
C01092	cdp	C00944
C01094	cdp4dh36ddglc	C00957
C01096	cdp4dh6doglc	C00966
C01097	cdpabeq	C00979
C01099	cdpdddecg	C00988
C01100	cdpdhdec9eg	C00993
C01101	cdpdhdecg	C01005
C01102	cdpdodec11eg	C01007
C01103	cdpdodecg	C01011
C01112	cdpdtdec7eg	C01019
C01118	cdpdtdecg	C01024
C01131	cdpglc	C01031
C01132	cgly	C01037
C01134	chit6p	C01050
C01137	chol	C01051
C01144	chor	C01062
C01146	cit	C01063
C01161	citr__L	C01079
C01165	ckdo	C01081
C01170	cl	C01083
C01177	clpn120	C01092
C01179	clpn140	C01094
C01180	clpn141	C01096
C01181	clpn160	C01097
C01185	clpn161	C01099
C01187	clpn180	C01100
C01209	clpn181	C01101
C01212	cmp	C01102
C01216	co2	C01103
C01219	coa	C01112
C01222	cob1nda	C01118
C01228	cob2nda	C01131
C01233	cobalt2	C01132
C01236	cobya	C01134
C01250	codhpre6	C01137
C01260	codscl5a	C01142
C01267	codscl5b	C01144
C01268	codscl7	C01146
C01269	codscl8x	C01161
C01279	colipa	C01165
C01286	colipa20Oag	C01170
C01289	colipaOA	C01177
C01302	copre2	C01179
C01304	copre3	C01180
C01326	copre4	C01181
C01342	copre6	C01185
C01346	cpe160	C01187
C01352	cpe180	C01209
C01367	cpg160	C01212
C01368	cpg180	C01216
C01419	cpgn	C01219
C01487	cpppg3	C01222
C01528	crn	C01228
C01635	crnDcoa	C01233
C01636	crn__D	C01236
C01637	crncoa	C01250
C01638	csn	C01260
C01639	ctbt	C01267
C01640	ctbtcoa	C01268
C01641	ctp	C01269
C01642	cu	C01279
C01643	cu2	C01286
C01644	cyan	C01289
C01645	cynt	C01300
C01646	cys__D	C01302
C01647	cys__L	C01304
C01648	cysi__L	C01326
C01649	cyst__L	C01342
C01650	cystrna	C01344
C01651	cytd	C01345
C01652	d5kg	C01346
C01653	d5kgp	C01352
C01672	dad_2	C01367
C01697	dad_5	C01368
C01721	dadp	C01419
C01755	damp	C01487
C01762	dann	C01528
C01788	datp	C01635
C01801	db4p	C01636
C01832	dc2coa	C01637
C01847	dca	C01638
C01909	dcaACP	C01639
C01931	dcacoa	C01640
C01944	dcamp	C01641
C02047	dcdp	C01642
C02163	dcmp	C01643
C02191	dctp	C01644
C02225	dcyt	C01645
C02282	dd2coa	C01646
C02291	ddca	C01647
C02353	ddcaACP	C01648
C02354	ddcacoa	C01649
C02355	dgdp	C01650
C02412	dgmp	C01651
C02430	dgsn	C01652
C02463	dgtp	C01653
C02504	dha	C01672
C02553	dhap	C01674
C02554	dhf	C01697
C02593	dhna	C01721
C02631	dhor__S	C01755
C02637	dhpt	C01762
C02702	dimp	C01788
C02713	din	C01801
C02730	dmbzid	C01832
C02737	dmlz	C01847
C02739	dmpp	C01888
C02741	dms	C01909
C02780	dmso	C01931
C02839	dnad	C01944
C02876	dopa	C02047
C02984	dpcoa	C02163
C02987	drib	C02191
C02988	dsbcox	C02225
C02992	dsbcrd	C02282
C03063	dsbdox	C02291
C03082	dsbdrd	C02353
C03089	dsbgox	C02354
C03090	dsbgrd	C02355
C03114	dscl	C02412
C03125	dtbt	C02430
C03127	dtdp	C02463
C03150	dtdp4aaddg	C02504
C03160	dtdp4addg	C02528
C03167	dtdp4d6dg	C02553
C03175	dtdp4d6dm	C02554
C03221	dtdpglu	C02593
C03232	dtdprmn	C02631
C03263	dtmp	C02637
C03287	dttp	C02702
C03291	dudp	C02713
C03294	dump	C02730
C03296	duri	C02737
C03319	dutp	C02739
C03373	dxyl	C02741
C03393	dxyl5p	C02745
C03402	e4p	C02780
C03406	eca2und	C02839
C03415	eca3und	C02869
C03451	eca4colipa	C02876
C03492	eca4und	C02984
C03506	eig3p	C02987
C03508	enlipa	C02988
C03511	enter	C02992
C03512	entermg	C02995
C03539	etha	C03063
C03557	ethso3	C03082
C03657	etoh	C03089
C03680	f1p	C03090
C03722	f6p	C03114
C03733	fad	C03125
C03741	fadh2	C03127
C03785	fald	C03150
C03794	fc1p	C03160
C03838	fcl__L	C03167
C03892	fdp	C03175
C03912	fe2	C03194
C03939	fe3	C03221
C03972	fe3dhbzs	C03232
C04052	fe3dhbzs3	C03263
C04088	fe3hox	C03273
C04114	fecrm	C03287
C04121	feenter	C03291
C04122	feoxam	C03294
C04133	feoxam_un	C03296
C04146	feroxB	C03319
C04171	feroxBfe	C03373
C04186	feroxE	C03393
C04225	feroxEfe	C03402
C04236	feroxG	C03406
C04246	feroxGfe	C03415
C04257	fgam	C03451
C04272	fmettrna	C03492
C04294	fmn	C03506
C04297	fmnh2	C03508
C04302	for	C03511
C04327	fpram	C03512
C04332	fprica	C03539
C04352	frdp	C03557
C04376	frmd	C03657
C04411	fru	C03680
C04421	frulys	C03688
C04425	fruur	C03722
C04438	fuc__L	C03733
C04442	fum	C03741
C04454	g1p	C03752
C04462	g3p	C03785
C04478	g3pc	C03794
C04494	g3pe	C03838
C04556	g3pg	C03892
C04574	g3pi	C03912
C04575	g3ps	C03939
C04593	g6p	C03972
C04619	gagicolipa	C04052
C04620	gal	C04088
C04631	gal1p	C04114
C04633	gal_bD	C04121
C04640	galct__D	C04122
C04642	galctn__D	C04133
C04652	galctn__L	C04146
C04666	galt	C04171
C04677	galt1p	C04186
C04688	galur	C04225
C04691	gam	C04236
C04732	gam1p	C04246
C04734	gam6p	C04257
C04738	gar	C04261
C04751	gbbtn	C04272
C04752	gdp	C04294
C04778	gdpddman	C04297
C04807	gdpfuc	C04302
C04823	gdpmann	C04327
C04824	gdpofuc	C04332
C04877	gdptp	C04352
C04882	ggagicolipa	C04376
C04895	gggagicolipa	C04411
C04896	gicolipa	C04421
C04916	glc__D	C04425
C04919	glcn	C04438
C04932	glcr	C04442
C05172	glcur	C04454
C05198	glcur1p	C04462
C05223	gln__L	C04478
C05235	glntrna	C04483
C05258	glu1sa	C04494
C05259	glu5p	C04556
C05260	glu5sa	C04574
C05261	glu__D	C04575
C05262	glu__L	C04593
C05263	glucys	C04619
C05264	glutrna	C04620
C05265	glx	C04631
C05266	gly	C04633
C05267	glyald	C04640
C05268	glyb	C04642
C05269	glyc	C04644
C05270	glyc2p	C04652
C05271	glyc3p	C04666
C05272	glyc__R	C04677
C05273	glycerylrolpp	C04688
C05274	glyclt	C04691
C05275	glycogen	C04732
C05276	glytrna	C04734
C05382	gmhep17bp	C04738
C05402	gmhep1p	C04751
C05512	gmhep7p	C04752
C05519	gmp	C04760
C05600	grdp	C04778
C05601	grxox	C04807
C05629	grxrd	C04823
C05730	gsn	C04824
C05744	gthox	C04874
C05745	gthrd	C04877
C05746	gtp	C04882
C05747	gtspmd	C04895
C05748	gua	C04896
C05749	guln__L	C04916
C05750	h	C04919
C05751	h2	C04932
C05752	h2mb4p	C05122
C05753	h2o	C05172
C05754	h2o2	C05198
C05755	h2s	C05223
C05756	hco3	C05235
C05757	hcys__L	C05258
C05758	hdca	C05259
C05759	hdcea	C05260
C05760	hdcoa	C05261
C05761	hdd2coa	C05262
C05762	hdeACP	C05263
C05763	hemeO	C05264
C05764	hexACP	C05265
C05773	hg2	C05266
C05774	hhlipa	C05267
C05778	his__L	C05268
C05809	hisp	C05269
C05810	histd	C05270
C05811	histrna	C05271
C05812	hlipa	C05272
C05817	hmbil	C05273
C05818	hmgth	C05274
C05819	hom__L	C05275
C05821	hphhlipa	C05276
C05822	hpyr	C05382
C05824	hqn	C05402
C05840	hx2coa	C05444
C05897	hxa	C05445
C05898	hxan	C05460
C05931	hxcoa	C05512
C05932	iasp	C05519
C05973	ichor	C05593
C05979	icit	C05600
C05980	icolipa	C05601
C06006	idon__L	C05629
C06007	idp	C05684
C06010	ile__L	C05686
C06022	iletrna	C05697
C06024	imacp	C05730
C06025	imp	C05744
C06026	indole	C05745
C06054	inost	C05746
C06055	ins	C05747
C06056	ipdp	C05748
C06156	isetac	C05749
C06187	itp	C05750
C06193	k	C05751
C06194	kdo	C05752
C06196	kdo2lipid4	C05753
C06201	kdo2lipid4L	C05754
C06232	kdo2lipid4p	C05755
C06240	kdo8p	C05756
C06251	kdolipid4	C05757
C06311	kphphhlipa	C05758
C06397	lac__D	C05759
C06398	lac__L	C05760
C06473	lald__D	C05761
C06481	lald__L	C05762
C06482	lcts	C05763
C06504	leu__L	C05764
C06505	leutrna	C05773
C06506	lgt__S	C05774
C06507	lipa	C05778
C06508	lipaold	C05809
C06509	lipidA	C05810
C06510	lipidAds	C05811
C06892	lipidX	C05812
C06893	lpp	C05817
C07836	lys__L	C05818
C07838	lystrna	C05819
C11143	lyx__L	C05821
C11355	malACP	C05822
C11434	mal__D	C05824
C11435	mal__L	C05840
C11436	malt	C05892
C11437	malthp	C05897
C11453	malthx	C05898
C11457	maltpt	C05931
C11472	malttr	C05932
C11538	maltttr	C05973
C11539	man	C05979
C11540	man1p	C05980
C11542	man6p	C06006
C11543	mana	C06007
C11544	manglyc	C06010
C11545	melib	C06022
C11811	mercppyr	C06024
C11907	met__D	C06025
C12147	met__L	C06026
C12621	methf	C06054
C14180	metsox_R__L	C06055
C14818	metsox_S__L	C06056
C14819	mettrna	C06156
C14899	mg2	C06187
C15556	mi1p__D	C06193
C15667	micit	C06194
C15672	mlthf	C06196
C16153	mmet	C06201
C16154	mn2	C06232
C16155	mnl	C06240
C16157	mnl1p	C06251
C16186	mobd	C06311
C16216	mql8	C06397
C16217	mqn8	C06398
C16219	msa	C06473
C16220	mso3	C06481
C16221	mthgxl	C06482
C16242	murein3p3p	C06504
C16243	murein3px4p	C06505
C16244	murein4p3p	C06506
C16488	murein4p4p	C06507
C16520	murein4px4p	C06508
C16698	murein4px4p4p	C06509
C19771	murein4px4px4p	C06510
C20386	murein5p3p	C06892
C20497	murein5p4p	C06893
C20498	murein5p5p	C07836
C20748	murein5p5p5p	C07838
C20749	murein5px3p	C11143
C20750	murein5px4p	C11355
C20933	murein5px4px4p	C11434
	murein_lpp	C11435
	myrsACP	C11436
	n2o	C11437
	na1	C11453
	nac	C11457
	nad	C11472
	nadh	C11481
	nadp	C11538
	nadph	C11539
	ncam	C11540
	nflgln	C11542
	nh4	C11543
	ni2	C11544
	nicrnt	C11545
	nmn	C11811
	no	C11838
	no2	C11907
	no3	C12147
	o2	C12621
	o2s	C14180
	oaa	C14818
	oc2coa	C14819
	ocACP	C14899
	occoa	C15556
	ocdca	C15667
	ocdcaACP	C15672
	ocdcea	C16153
	octa	C16154
	octdp	C16155
	octeACP	C16157
	od2coa	C16186
	odecoa	C16216
	ohpb	C16217
	orn	C16219
	orot	C16220
	orot5p	C16221
	oxur	C16242
	pa120	C16243
	pa140	C16244
	pa141	C16488
	pa160	C16489
	pa161	C16520
	pa180	C16698
	pa181	C19722
	pacald	C19723
	palmACP	C19771
	pan4p	C20386
	pant__R	C20497
	pap	C20498
	paps	C20748
	pdx5p	C20749
	pe120	C20750
	pe140	C20933
	pe141
	pe160
	pe161
	pe180
	pe181
	peamn
	pep
	pg120
	pg140
	pg141
	pg160
	pg161
	pg180
	pg181
	pgp120
	pgp140
	pgp141
	pgp160
	pgp161
	pgp180
	pgp181
	phe__L
	pheme
	phetrna
	phhlipa
	phom
	phphhlipa
	phpyr
	phthr
	pi
	pmcoa
	pmtcoa
	pnto__R
	ppa
	ppal
	ppap
	ppbng
	ppcoa
	ppgpp
	pphn
	ppi
	ppoh
	ppp9
	pppg9
	pppi
	pppn
	ppt
	pram
	pran
	prbamp
	prbatp
	prfp
	prlp
	pro__L
	progly
	prolpp
	protrna
	prpp
	ps120
	ps140
	ps141
	ps160
	ps161
	ps180
	ps181
	psclys
	psd5p
	pser__L
	ptrc
	pyam5p
	pydam
	pydx
	pydx5p
	pydxn
	pyr
	q8
	q8h2
	quln
	r1p
	r5p
	rbflvrd
	rbl__L
	remnant1
	rhcys
	rib__D
	ribflv
	rml
	rml1p
	rmn
	rnam
	ru5p__D
	ru5p__L
	s
	s7p
	salchs1
	salchs2
	salchs2fe
	salchs4
	salchs4fe
	salchsx
	sarcs
	sbt6p
	sbt__D
	sbzcoa
	scl
	scys__L
	sectrna
	seln
	selnp
	ser__D
	ser__L
	seramp
	sertrna
	sertrna_sec
	sheme
	skm
	skm5p
	sl26da
	sl2a6o
	so2
	so3
	so4
	spmd
	ssaltpp
	stcoa
	sucarg
	sucbz
	succ
	succoa
	sucglu
	sucgsa
	suchms
	sucorn
	sucr
	sucsal
	sulfac
	t3c11vaceACP
	t3c5ddeceACP
	t3c7mrseACP
	t3c9palmeACP
	tag1p__D
	tag6p__D
	tag__D
	tagdp__D
	tagur
	tartr__D
	tartr__L
	taur
	tcb
	tcynt
	td2coa
	tdcoa
	tddec2eACP
	tdeACP
	tdec2eACP
	tdecoa
	tet
	thdp
	thex2eACP
	thf
	thm
	thmmp
	thmpp
	thr__L
	thrp
	thrtrna
	thym
	thymd
	tma
	tmao
	tmrs2eACP
	toct2eACP
	toctd2eACP
	tpalm2eACP
	trdox
	trdrd
	tre
	tre6p
	trnaala
	trnaarg
	trnaasn
	trnaasp
	trnacys
	trnagln
	trnaglu
	trnagly
	trnahis
	trnaile
	trnaleu
	trnalys
	trnamet
	trnaphe
	trnapro
	trnasecys
	trnaser
	trnathr
	trnatrp
	trnatyr
	trnaval
	trp__L
	trptrna
	tsul
	ttdca
	ttdcea
	tton
	tungs
	tym
	tyr__L
	tyrp
	tyrtrna
	u23ga
	u3aga
	u3hga
	uLa4fn
	uLa4n
	uaagmda
	uaccg
	uacgam
	uacmam
	uacmamu
	uagmda
	uama
	uamag
	uamr
	udcdp10Oag
	udcdp11Oag
	udcdp12Oag
	udcdp13Oag
	udcdp14Oag
	udcdp15Oag
	udcdp16Oag
	udcdp17Oag
	udcdp18Oag
	udcdp19Oag
	udcdp20Oag
	udcdp2Oag
	udcdp3Oag
	udcdp4Oag
	udcdp5Oag
	udcdp6Oag
	udcdp7Oag
	udcdp8Oag
	udcdp9Oag
	udcdpgal
	udcdpgalrmn
	udcdpgalrmnman
	udcdpgalrmnmanabe
	udcpdp
	udcpg
	udcpgr
	udcpgrm
	udcpo4
	udcpo5
	udcpp
	udp
	udpLa4fn
	udpLa4n
	udpLa4o
	udpacgal
	udpg
	udpgal
	udpgalfur
	udpglcur
	ugmd
	ugmda
	um4p
	ump
	unaga
	unagamu
	unagamuf
	uppg3
	ura
	urcan
	urdglyc
	urea
	uri
	utp
	val__L
	valtrna
	xan
	xmp
	xtsn
	xu5p__D
	xu5p__L
	xyl__D
	xylu__D
	xylu__L
	zn2

## Sheet: ortholog genes
in the model			whole genome				E-values threshold for bidirectional BLASTP: 1E-30
SL1344_0002	STM0002		SL1344_0002	STM0002
SL1344_0003	STM0003		SL1344_0003	STM0003
SL1344_0004	STM0004		SL1344_0004	STM0004
SL1344_0006	STM0006		SL1344_0005	STM0005
SL1344_0007	STM0007		SL1344_0006	STM0006
SL1344_0040	STM0039		SL1344_0007	STM0007
SL1344_0043	STM0042		SL1344_0010	STM0010
SL1344_0046	STM0045		SL1344_0012	STM0012
SL1344_0047	STM0046		SL1344_0013	STM0013
SL1344_0050	STM0049		SL1344_0014	STM0014
SL1344_0052	STM0051		SL1344_0018	STM0018
SL1344_0055	STM0054|STM3351		SL1344_0019	STM0019
SL1344_0056	STM0055|STM3352		SL1344_0020	STM0020
SL1344_0058	STM0057		SL1344_0022	STM0022
SL1344_0061	STM0060		SL1344_0023	STM0023|STM0175|STM0546|STM3638|STM4593
SL1344_0062	STM0061|STM0621		SL1344_0024	STM0024
SL1344_0065	STM0064		SL1344_0027	STM0027
SL1344_0067	STM0066		SL1344_0028	STM0028
SL1344_0068	STM0067		SL1344_0031	STM0030
SL1344_0071	STM0070		SL1344_0033	STM0032|STM0038
SL1344_0072	STM0071		SL1344_0034	STM0033
SL1344_0073	STM0072		SL1344_0035	STM0034
SL1344_0075	STM0074		SL1344_0036	STM0035
SL1344_0087	STM0086		SL1344_0037	STM0036
SL1344_0089	STM0088		SL1344_0038	STM0037
SL1344_0092	STM0091		SL1344_0039	STM0032|STM0038
SL1344_0101	STM0101		SL1344_0040	STM0039
SL1344_0102	STM0102		SL1344_0041	STM0040
SL1344_0103	STM0103		SL1344_0042	STM0041
SL1344_0106	STM0106		SL1344_0043	STM0042
SL1344_0107	STM0107		SL1344_0046	STM0045
SL1344_0108	STM0108		SL1344_0047	STM0046
SL1344_0110	STM0110		SL1344_0050	STM0049
SL1344_0111	STM0111		SL1344_0051	STM0050
SL1344_0112	STM0112		SL1344_0052	STM0051
SL1344_0113	STM0113		SL1344_0053	STM0052
SL1344_0122	STM0122		SL1344_0054	STM0053
SL1344_0123	STM0123		SL1344_0055	STM0054|STM0768|STM3351
SL1344_0124	STM0124		SL1344_0056	STM0055|STM3352
SL1344_0125	STM0125		SL1344_0058	STM0057
SL1344_0126	STM0126		SL1344_0059	STM0058
SL1344_0128	STM0128		SL1344_0061	STM0060
SL1344_0129	STM0129		SL1344_0062	STM0061|STM0621
SL1344_0130	STM0130		SL1344_0064	STM0063
SL1344_0134	STM0134		SL1344_0065	STM0064
SL1344_0140	STM0140		SL1344_0067	STM0066
SL1344_0141	STM0141		SL1344_0068	STM0067
SL1344_0145	STM0145		SL1344_0071	STM0070
SL1344_0150	STM0150|STM0568		SL1344_0072	STM0071
SL1344_0152	STM0152		SL1344_0073	STM0072
SL1344_0153	STM0153		SL1344_0074	STM0073
SL1344_0154	STM0154		SL1344_0075	STM0074
SL1344_0159	STM0158		SL1344_0076	STM0075
SL1344_0162	STM0161		SL1344_0077	STM0076
SL1344_0164	STM0163		SL1344_0078	STM0077|STM1352
SL1344_0166	STM0165		SL1344_0080	STM0079
SL1344_0167	STM0166		SL1344_0084	STM0084
SL1344_0169	STM0168		SL1344_0087	STM0086
SL1344_0170	STM0169		SL1344_0089	STM0088
SL1344_0172	STM0171		SL1344_0091	STM0090
SL1344_0182	STM0181		SL1344_0092	STM0091
SL1344_0183	STM0182		SL1344_0093	STM0092
SL1344_0191	STM0190		SL1344_0094	STM0093
SL1344_0192	STM0191		SL1344_0095	STM0094
SL1344_0193	STM0192		SL1344_0096	STM0095
SL1344_0194	STM0193		SL1344_0097	STM0096
SL1344_0195	STM0194		SL1344_0098	STM0097
SL1344_0203	STM0202		SL1344_0099	STM0098
SL1344_0204	STM0203		SL1344_0101	STM0101
SL1344_0207	STM0206		SL1344_0102	STM0102
SL1344_0208	STM0207		SL1344_0103	STM0103
SL1344_0209	STM0208		SL1344_0104	STM0104
SL1344_0214	STM0213		SL1344_0105	STM0105
SL1344_0219	STM0218		SL1344_0106	STM0106
SL1344_0221	STM0220		SL1344_0107	STM0107
SL1344_0222	STM0221		SL1344_0108	STM0108
SL1344_0223	STM0222		SL1344_0109	STM0109
SL1344_0227	STM0226		SL1344_0110	STM0110
SL1344_0229	STM0228		SL1344_0111	STM0111
SL1344_0230	STM0229		SL1344_0112	STM0112
SL1344_0233	STM0232		SL1344_0113	STM0113
SL1344_0235	STM0234|STM2559		SL1344_0115	STM0115
SL1344_0243	STM0242		SL1344_0116	STM0116
SL1344_0246	STM0245		SL1344_0118	STM0118
SL1344_0247	STM0246		SL1344_0120	STM0120
SL1344_0248	STM0247		SL1344_0122	STM0122|STM1836
SL1344_0250	STM0255		SL1344_0123	STM0123
SL1344_0256	STM0261		SL1344_0124	STM0124
SL1344_0305	STM0309		SL1344_0125	STM0125
SL1344_0312	STM0316		SL1344_0126	STM0126
SL1344_0316	STM0320		SL1344_0127	STM0127
SL1344_0317	STM0321		SL1344_0128	STM0128
SL1344_0318	STM0322		SL1344_0129	STM0129
SL1344_0324	STM0329		SL1344_0130	STM0130
SL1344_0325	STM0330		SL1344_0131	STM0131
SL1344_0346	STM3391		SL1344_0132	STM0132
SL1344_0348	STM0353|STM0498		SL1344_0133	STM0133
SL1344_0359	STM0364		SL1344_0134	STM0134
SL1344_0363	STM0368		SL1344_0136	STM0136
SL1344_0364	STM0369		SL1344_0139	STM0139
SL1344_0365	STM0370		SL1344_0140	STM0140
SL1344_0366	STM0371		SL1344_0141	STM0141
SL1344_0367	STM0372		SL1344_0142	STM0142
SL1344_0375	STM0380		SL1344_0143	STM0143
SL1344_0381	STM0386		SL1344_0145	STM0145
SL1344_0388	STM0393		SL1344_0147	STM0147
SL1344_0394	STM0399		SL1344_0148	STM0148
SL1344_0396	STM0401		SL1344_0149	STM0149
SL1344_0397	STM0402		SL1344_0150	STM0150|STM0568
SL1344_0407	STM0413		SL1344_0151	STM0151
SL1344_0410	STM0416		SL1344_0152	STM0152
SL1344_0413	STM0419		SL1344_0153	STM0153
SL1344_0416	STM0422		SL1344_0154	STM0154
SL1344_0417	STM0423		SL1344_0156	STM0156
SL1344_0419	STM0425		SL1344_0157	STM0157
SL1344_0420	STM0426		SL1344_0159	STM0158
SL1344_0421	STM0427		SL1344_0160	STM0159
SL1344_0422	STM0428		SL1344_0162	STM0161
SL1344_0423	STM0429		SL1344_0163	STM0162
SL1344_0425	STM0431		SL1344_0164	STM0163
SL1344_0426	STM0432		SL1344_0165	STM0164
SL1344_0428	STM0434		SL1344_0166	STM0165
SL1344_0433	STM0439		SL1344_0167	STM0166
SL1344_0436	STM0442		SL1344_0169	STM0168
SL1344_0437	STM0443		SL1344_0170	STM0169
SL1344_0438	STM0444		SL1344_0172	STM0171
SL1344_0451	STM0457		SL1344_0173	STM0172
SL1344_0457	STM0463		SL1344_0174	STM0173
SL1344_0458	STM0464		SL1344_0175	STM0174
SL1344_0468	STM3391		SL1344_0176	STM0023|STM0175|STM3638|STM4593
SL1344_0481	STM0488		SL1344_0177	STM0176
SL1344_0482	STM0489		SL1344_0180	STM0179
SL1344_0484	STM0491		SL1344_0182	STM0181
SL1344_0487	STM0494		SL1344_0183	STM0182
SL1344_0491	STM0353|STM0498		SL1344_0185	STM0184
SL1344_0499	STM0506		SL1344_0186	STM0185
SL1344_0510	STM0517		SL1344_0188	STM0187
SL1344_0511	STM0518		SL1344_0190	STM0189
SL1344_0512	STM0519		SL1344_0191	STM0190
SL1344_0515	STM0522		SL1344_0192	STM0191
SL1344_0516	STM0523		SL1344_0193	STM0192
SL1344_0518	STM0525		SL1344_0194	STM0193
SL1344_0520	STM0527		SL1344_0195	STM0194
SL1344_0521	STM0528		SL1344_0197	STM0196
SL1344_0525	STM0532		SL1344_0198	STM0197
SL1344_0526	STM0533		SL1344_0202	STM0201
SL1344_0528	STM0535		SL1344_0203	STM0202
SL1344_0530	STM0537		SL1344_0204	STM0203
SL1344_0535	STM0542		SL1344_0206	STM0205
SL1344_0556	STM0150|STM0568		SL1344_0207	STM0206
SL1344_0572	STM0584		SL1344_0208	STM0207
SL1344_0573	STM0585|STM2777		SL1344_0209	STM0208
SL1344_0574	STM0586		SL1344_0210	STM0209
SL1344_0576	STM0588		SL1344_0211	STM0210
SL1344_0577	STM0589		SL1344_0213	STM0212
SL1344_0578	STM0590		SL1344_0214	STM0213
SL1344_0579	STM0591		SL1344_0215	STM0214
SL1344_0580	STM0592		SL1344_0216	STM0215
SL1344_0581	STM0593		SL1344_0217	STM0216
SL1344_0582	STM0594		SL1344_0218	STM0217
SL1344_0583	STM0595		SL1344_0219	STM0218
SL1344_0584	STM0596		SL1344_0221	STM0220
SL1344_0585	STM0597		SL1344_0222	STM0221
SL1344_0586	STM0598		SL1344_0223	STM0222
SL1344_0595	STM0607		SL1344_0224	STM0223
SL1344_0597	STM0609		SL1344_0225	STM0224
SL1344_0606	STM0618		SL1344_0227	STM0226
SL1344_0607	STM0619		SL1344_0229	STM0228
SL1344_0609	STM0061|STM0621		SL1344_0230	STM0229
SL1344_0610	STM0622		SL1344_0232	STM0231
SL1344_0615	STM0627		SL1344_0233	STM0232
SL1344_0625	STM0637		SL1344_0234	STM0233
SL1344_0628	STM0640		SL1344_0235	STM0234|STM2559
SL1344_0631	STM0643		SL1344_0237	STM0236
SL1344_0632	STM0644		SL1344_0243	STM0242
SL1344_0633	STM0645		SL1344_0244	STM0243
SL1344_0636	STM0648		SL1344_0246	STM0245
SL1344_0648	STM0659		SL1344_0247	STM0246
SL1344_0650	STM0661		SL1344_0248	STM0247
SL1344_0651	STM0662		SL1344_0250	STM0255
SL1344_0652	STM0663		SL1344_0251	STM0256
SL1344_0653	STM0664		SL1344_0252	STM0257
SL1344_0654	STM0665		SL1344_0253	STM0258
SL1344_0655	STM0666		SL1344_0254	STM0259
SL1344_0660	STM0671		SL1344_0255	STM0260
SL1344_0662	STM0680		SL1344_0256	STM0261
SL1344_0665	STM0683		SL1344_0257	STM0262
SL1344_0666	STM0684		SL1344_0259	STM0264
SL1344_0667	STM0685		SL1344_0260	STM0266
SL1344_0668	STM0686		SL1344_0261	STM0267
SL1344_0671	STM0689		SL1344_0262	STM0268
SL1344_0672	STM0690		SL1344_0264	STM0270
SL1344_0673	STM0691		SL1344_0265	STM0271
SL1344_0680	STM0698		SL1344_0266	STM0272
SL1344_0682	STM0700		SL1344_0268	STM0274
SL1344_0683	STM0701|STM3114		SL1344_0276	STM0281
SL1344_0687	STM0705		SL1344_0277	STM0282
SL1344_0688	STM0706		SL1344_0278	STM0283
SL1344_0700	STM0719		SL1344_0280	STM0285
SL1344_0712	STM0730		SL1344_0281	STM0286
SL1344_0716	STM0734		SL1344_0284	STM0289
SL1344_0717	STM0735		SL1344_0286	STM0291
SL1344_0718	STM0736		SL1344_0286B	STM0292
SL1344_0719	STM0737		SL1344_0296	STM0300
SL1344_0720	STM0738		SL1344_0297	STM0301
SL1344_0721	STM0739		SL1344_0299	STM0303
SL1344_0722	STM0740|STM1792		SL1344_0300	STM0304
SL1344_0723	STM0741		SL1344_0302	STM0306
SL1344_0733	STM0756		SL1344_0304	STM0308
SL1344_0734	STM0757		SL1344_0305	STM0309
SL1344_0735	STM0758		SL1344_0307	STM0311
SL1344_0737	STM0760		SL1344_0308	STM0312
SL1344_0739	STM0762		SL1344_0309	STM0313
SL1344_0744	STM0055|STM3352		SL1344_0311	STM0315
SL1344_0745	STM0054|STM3351		SL1344_0312	STM0316
SL1344_0749	STM0772		SL1344_0314	STM0318
SL1344_0750	STM0773		SL1344_0316	STM0320
SL1344_0751	STM0774		SL1344_0317	STM0321
SL1344_0752	STM0775		SL1344_0318	STM0322
SL1344_0753	STM0776		SL1344_0319	STM0325
SL1344_0758	STM0781		SL1344_0320	[]
SL1344_0759	STM0782		SL1344_0323	STM0328
SL1344_0760	STM0783		SL1344_0324	STM0329
SL1344_0762	STM0785		SL1344_0325	STM0330
SL1344_0764	STM0787		SL1344_0326	STM0331
SL1344_0765	STM0788		SL1344_0327	STM0332
SL1344_0768	STM0791		SL1344_0328	STM0333
SL1344_0770	STM0793		SL1344_0331	STM0336
SL1344_0771	STM0794		SL1344_0332	STM0337
SL1344_0772	STM0795		SL1344_0333	STM0338
SL1344_0774	STM0797		SL1344_0334	STM0339
SL1344_0788	STM0812		SL1344_0336	STM0341
SL1344_0803	STM0828		SL1344_0338	STM0343
SL1344_0804	STM0829		SL1344_0339	STM0344
SL1344_0805	STM0830		SL1344_0342	STM0347
SL1344_0807	STM0832		SL1344_0345	STM0350
SL1344_0812	STM0837		SL1344_0346	STM0351|STM0475|STM2481|STM3391
SL1344_0818	STM0842		SL1344_0347	STM0352
SL1344_0819	STM0843		SL1344_0348	STM0353|STM0498
SL1344_0820	STM0844		SL1344_0351	STM0356
SL1344_0823	STM0847		SL1344_0352	STM0357
SL1344_0824	STM0848		SL1344_0353	STM0358
SL1344_0825	STM0849		SL1344_0355	STM0360
SL1344_0826	STM0850		SL1344_0356	STM0361
SL1344_0827	STM0851		SL1344_0358	STM0363
SL1344_0837	STM0861		SL1344_0359	STM0364
SL1344_0839	STM0863		SL1344_0360	STM0365
SL1344_0841	STM0865		SL1344_0362	STM0367
SL1344_0842	STM0866		SL1344_0363	STM0368
SL1344_0854	STM0877		SL1344_0364	STM0369
SL1344_0855	STM0878		SL1344_0365	STM0370
SL1344_0856	STM0879		SL1344_0366	STM0371
SL1344_0857	STM0880		SL1344_0367	STM0372
SL1344_0863	STM0887		SL1344_0368	STM0373
SL1344_0864	STM0888		SL1344_0369	STM0374
SL1344_0865	STM0889		SL1344_0370	STM0375
SL1344_0866	STM0890		SL1344_0371	STM0376
SL1344_0867	STM0891		SL1344_0372	STM0377
SL1344_0873	STM0934		SL1344_0375	STM0380
SL1344_0874	STM0935		SL1344_0376	STM0381
SL1344_0894	STM0956		SL1344_0377	STM0382
SL1344_0895	STM0957		SL1344_0380	STM0385
SL1344_0896	STM0958		SL1344_0381	STM0386
SL1344_0901	STM0963		SL1344_0385	STM0390
SL1344_0902	STM0964|STM1498|STM1499|STM2530		SL1344_0387	STM0392
SL1344_0903	STM0965		SL1344_0388	STM0393
SL1344_0904	STM0966		SL1344_0389	STM0394
SL1344_0907	STM0970		SL1344_0390	STM0395
SL1344_0910	STM0973|STM3241		SL1344_0391	STM0396
SL1344_0911	STM0974		SL1344_0392	STM0397
SL1344_0914	STM0977		SL1344_0393	STM0398
SL1344_0915	STM0978		SL1344_0394	STM0399
SL1344_0917	STM0980		SL1344_0395	STM0400
SL1344_0921	STM0984		SL1344_0396	STM0401
SL1344_0922	STM0985		SL1344_0397	STM0402
SL1344_0925	STM0988		SL1344_0399	STM0404
SL1344_0935	STM0998		SL1344_0400	STM0405
SL1344_0936	STM0999		SL1344_0402	STM0407
SL1344_0937	STM1000		SL1344_0403	STM0408
SL1344_0939	STM1002		SL1344_0405	STM0410
SL1344_0941	STM1004		SL1344_0407	STM0413
SL1344_0997	STM1057		SL1344_0410	STM0416
SL1344_0998	STM1058		SL1344_0413	STM0419
SL1344_1038	STM1099		SL1344_0415	STM0421
SL1344_1040	STM1101		SL1344_0416	STM0422
SL1344_1041	STM1102		SL1344_0417	STM0423
SL1344_1042	STM1103		SL1344_0419	STM0425
SL1344_1044	STM1105		SL1344_0420	STM0426
SL1344_1045	STM1106		SL1344_0421	STM0427
SL1344_1046	STM1107		SL1344_0422	STM0428
SL1344_1056	STM1117		SL1344_0423	STM0429
SL1344_1062	STM1124		SL1344_0424	STM0430
SL1344_1063	STM1125		SL1344_0425	STM0431
SL1344_1072	STM1135		SL1344_0426	STM0432
SL1344_1092	STM1155		SL1344_0428	STM0434
SL1344_1097	STM1160		SL1344_0430	STM0436
SL1344_1100	STM1163		SL1344_0431	STM0437
SL1344_1102	STM1165		SL1344_0432	STM0438
SL1344_1130	STM1193		SL1344_0433	STM0439
SL1344_1131	STM1194		SL1344_0436	STM0442
SL1344_1132	STM1195		SL1344_0437	STM0443
SL1344_1134	STM1197		SL1344_0438	STM0444
SL1344_1135	STM1198		SL1344_0439	STM0445
SL1344_1137	STM1200		SL1344_0441	STM0447
SL1344_1140	STM1203		SL1344_0442	STM0448
SL1344_1141	STM1204		SL1344_0443	STM0449
SL1344_1145	STM1208		SL1344_0444	STM0450
SL1344_1146	STM1209		SL1344_0446	STM0452
SL1344_1148	STM1211		SL1344_0449	STM0455
SL1344_1152	STM1215		SL1344_0450	STM0456
SL1344_1157	STM1220		SL1344_0451	STM0457
SL1344_1158	STM1221		SL1344_0452	STM0458
SL1344_1159	STM1222		SL1344_0454	STM0460
SL1344_1160	STM1223		SL1344_0455	STM0461
SL1344_1162	STM1225		SL1344_0457	STM0463
SL1344_1163	STM1226		SL1344_0458	STM0464
SL1344_1170	STM1232		SL1344_0461	STM0468
SL1344_1176	STM1238		SL1344_0468	STM0351|STM0475|STM2481|STM3391
SL1344_1191	STM1255		SL1344_0469	STM0476
SL1344_1192	STM1256		SL1344_0470	STM0477
SL1344_1193	STM1257		SL1344_0471	STM0478
SL1344_1194	STM1258		SL1344_0472	STM0479
SL1344_1223	STM1288		SL1344_0477	STM0484
SL1344_1225	STM1290		SL1344_0479	STM0486
SL1344_1228	STM1293		SL1344_0480	STM0487
SL1344_1229	STM1294		SL1344_0481	STM0488
SL1344_1232	STM1297		SL1344_0482	STM0489
SL1344_1234	STM1299		SL1344_0483	STM0490
SL1344_1238	STM1303|STM3468		SL1344_0484	STM0491
SL1344_1239	STM1304		SL1344_0485	STM0492
SL1344_1240	STM1305		SL1344_0486	STM0493
SL1344_1241	STM1306		SL1344_0487	STM0494
SL1344_1242	STM1307		SL1344_0489	STM0496
SL1344_1245	STM1310		SL1344_0490	STM0497
SL1344_1248	STM1313		SL1344_0491	STM0353|STM0498
SL1344_1251	STM1316		SL1344_0494	STM0501
SL1344_1253	STM1318		SL1344_0495	STM0502
SL1344_1261	STM1326		SL1344_0496	STM0503
SL1344_1266	STM1332		SL1344_0497	STM0504
SL1344_1267	STM1333		SL1344_0498	STM0505
SL1344_1271	STM1337		SL1344_0499	STM0506
SL1344_1272	STM1338		SL1344_0500	STM0507
SL1344_1274	STM1340		SL1344_0501	STM0508
SL1344_1276	STM1342		SL1344_0502	STM0509
SL1344_1281	STM1347		SL1344_0503	STM0510
SL1344_1283	STM1349		SL1344_0504	STM0511
SL1344_1284	STM1350		SL1344_0505	STM0512
SL1344_1292	STM1358		SL1344_0506	STM0513
SL1344_1293	STM1359		SL1344_0507	STM0514
SL1344_1309	STM1375		SL1344_0509	STM0516
SL1344_1312	STM1378		SL1344_0510	STM0517
SL1344_1317	STM1383		SL1344_0511	STM0518
SL1344_1318	STM1384		SL1344_0512	STM0519
SL1344_1319	STM1385		SL1344_0513	STM0520
SL1344_1358	STM1426		SL1344_0515	STM0522
SL1344_1359	STM1427		SL1344_0516	STM0523
SL1344_1378	STM1446		SL1344_0517	STM0524
SL1344_1380	STM1448		SL1344_0518	STM0525
SL1344_1381	STM1449		SL1344_0519	STM0526
SL1344_1382	STM1450		SL1344_0520	STM0527
SL1344_1395	STM1463		SL1344_0521	STM0528
SL1344_1397	STM1467		SL1344_0522	STM0529
SL1344_1398	STM1468|STM4300		SL1344_0523	STM0530
SL1344_1400	STM1469		SL1344_0524	STM0531
SL1344_1404	STM1473		SL1344_0525	STM0532
SL1344_1407	STM1477		SL1344_0526	STM0533
SL1344_1409	STM1479		SL1344_0528	STM0535
SL1344_1410	STM1480		SL1344_0530	STM0537
SL1344_1419	STM1489		SL1344_0531	STM0538
SL1344_1420	STM1490		SL1344_0535	STM0542
SL1344_1426	STM1496		SL1344_0538	STM0545
SL1344_1427	STM1497		SL1344_0539	STM0023|STM0546|STM3638
SL1344_1428	STM0964|STM1498|STM1499|STM2530		SL1344_0540	STM0547
SL1344_1429	STM0964|STM1498|STM1499		SL1344_0542	STM0549
SL1344_1438	STM3136		SL1344_0543	STM0550
SL1344_1441	STM1511		SL1344_0547	STM0557
SL1344_1447	STM1517		SL1344_0548	STM0558|STM4205
SL1344_1452	STM1522		SL1344_0551	STM0563
SL1344_1455	STM1525		SL1344_0552	STM0564
SL1344_1467	STM1538|STM1787		SL1344_0555	STM0567
SL1344_1468	STM1539|STM1786		SL1344_0556	STM0150|STM0568
SL1344_1486	STM1556		SL1344_0557	STM0569
SL1344_1487	STM1557		SL1344_0558	STM0570
SL1344_1488	STM3537		SL1344_0559	STM0571
SL1344_1496	STM1566		SL1344_0560	STM0572
SL1344_1497	STM1567		SL1344_0561	STM0573
SL1344_1498	STM1568		SL1344_0562	STM0574
SL1344_1499	STM1569		SL1344_0563	STM0575
SL1344_1500	STM1570|STM4037		SL1344_0566	STM0578
SL1344_1507	STM1576|STM1765		SL1344_0571	STM0583
SL1344_1508	STM1577|STM1764		SL1344_0572	STM0584
SL1344_1509	STM1578|STM1763		SL1344_0573	STM0585|STM2777
SL1344_1510	STM1579		SL1344_0574	STM0586
SL1344_1511	STM1580		SL1344_0576	STM0588
SL1344_1513	STM1582		SL1344_0577	STM0589
SL1344_1515	STM1584		SL1344_0578	STM0590
SL1344_1528	STM1597		SL1344_0579	STM0591
SL1344_1530	STM1599		SL1344_0580	STM0592
SL1344_1547	STM1617		SL1344_0581	STM0593
SL1344_1550	STM1620		SL1344_0582	STM0594
SL1344_1557	STM1627		SL1344_0583	STM0595
SL1344_1577	STM1647		SL1344_0584	STM0596
SL1344_1581	STM1651		SL1344_0585	STM0597
SL1344_1609	STM1679		SL1344_0586	STM0598
SL1344_1610	STM1680		SL1344_0588	STM0600|STM4532
SL1344_1611	STM1681		SL1344_0590	STM0602
SL1344_1625	STM1695		SL1344_0591	STM0603
SL1344_1631	STM1700		SL1344_0592	STM0604
SL1344_1639	STM1707		SL1344_0593	STM0605
SL1344_1642	STM1710		SL1344_0594	STM0606
SL1344_1644	STM1712		SL1344_0595	STM0607
SL1344_1654	STM1723		SL1344_0597	STM0609
SL1344_1655	STM1724		SL1344_0599	STM0611
SL1344_1656	STM1725		SL1344_0601	STM0613
SL1344_1657	STM1726		SL1344_0603	STM0615
SL1344_1658	STM1727		SL1344_0605	STM0617
SL1344_1662	STM1731		SL1344_0606	STM0618
SL1344_1668	STM1737		SL1344_0607	STM0619
SL1344_1670	STM1739		SL1344_0609	STM0061|STM0621
SL1344_1673	STM1742		SL1344_0610	STM0622
SL1344_1674	STM1743		SL1344_0612	STM0624
SL1344_1675	STM1744		SL1344_0613	STM0625
SL1344_1676	STM1745		SL1344_0614	STM0626
SL1344_1680	STM1749		SL1344_0615	STM0627
SL1344_1681	STM1750		SL1344_0619	STM0631
SL1344_1683	STM1752		SL1344_0621	STM0633
SL1344_1687	STM1756		SL1344_0622	STM0634
SL1344_1689	STM1761		SL1344_0625	STM0637
SL1344_1690	STM1762		SL1344_0626	STM0638
SL1344_1691	STM1578|STM1763		SL1344_0627	STM0639
SL1344_1692	STM1577|STM1764		SL1344_0628	STM0640|STM1910
SL1344_1693	STM1576|STM1765		SL1344_0631	STM0643
SL1344_1699	STM1771		SL1344_0632	STM0644
SL1344_1700	STM1772		SL1344_0633	STM0645
SL1344_1705	STM1777		SL1344_0634	STM0646
SL1344_1707	STM1779		SL1344_0636	STM0648
SL1344_1708	STM1780		SL1344_0638	STM0650
SL1344_1714	STM1539|STM1786		SL1344_0639	STM0651
SL1344_1715	STM1538|STM1787		SL1344_0640	STM0652
SL1344_1716	STM1788		SL1344_0642	STM0654
SL1344_1720	STM0740|STM1792		SL1344_0643	STM0655
SL1344_1721	STM1793		SL1344_0644	STM0656
SL1344_1724	STM1796		SL1344_0645	STM0657
SL1344_1727	STM1799		SL1344_0647	STM0658
SL1344_1728	STM1800		SL1344_0648	STM0659
SL1344_1730	STM1802		SL1344_0649	STM0660
SL1344_1731	STM1803		SL1344_0650	STM0661
SL1344_1734	STM1806		SL1344_0651	STM0662
SL1344_1747	STM1818		SL1344_0652	STM0663
SL1344_1753	STM1824		SL1344_0653	STM0664
SL1344_1755	STM1826|STM2971|STM3240		SL1344_0654	STM0665
SL1344_1759	STM1830		SL1344_0655	STM0666
SL1344_1760	STM1831		SL1344_0656	STM0667
SL1344_1761	STM1832		SL1344_0658	STM0669
SL1344_1765	STM0122		SL1344_0659	STM0670
SL1344_1817	STM1883		SL1344_0660	STM0671
SL1344_1818	STM1884		SL1344_0662	STM0680
SL1344_1819	STM1885		SL1344_0663	STM0681
SL1344_1820	STM1886		SL1344_0664	STM0682
SL1344_1822	STM1888		SL1344_0665	STM0683
SL1344_1823	STM1889		SL1344_0666	STM0684
SL1344_1825	STM1891		SL1344_0667	STM0685
SL1344_1827	STM1893		SL1344_0668	STM0686
SL1344_1836	STM1901		SL1344_0669	STM0687
SL1344_1844	STM1909		SL1344_0671	STM0689
SL1344_1845	STM0640		SL1344_0672	STM0690
SL1344_1862	STM1928		SL1344_0673	STM0691
SL1344_1863	STM1929		SL1344_0674	STM0692
SL1344_1866	STM1933		SL1344_0678	STM0696
SL1344_1870	STM1937		SL1344_0680	STM0698
SL1344_1883	STM1954		SL1344_0682	STM0700
SL1344_1892	STM1963		SL1344_0683	STM0701|STM3114
SL1344_1986	STM2009		SL1344_0684	STM0702
SL1344_1992	STM2016		SL1344_0685	STM0703
SL1344_1993	STM2017		SL1344_0687	STM0705
SL1344_1995	STM2019		SL1344_0688	STM0706
SL1344_1996	STM2020		SL1344_0690	STM0709
SL1344_1997	STM2021		SL1344_0691	STM0710|STM2560
SL1344_1999	STM2023		SL1344_0692	STM0711
SL1344_2000	STM2024		SL1344_0693	STM0712
SL1344_2001	STM2025		SL1344_0694	STM0713
SL1344_2002	STM2026		SL1344_0695	STM0714
SL1344_2003	STM2027		SL1344_0699	STM0718
SL1344_2004	STM2028		SL1344_0700	STM0719
SL1344_2005	STM2029		SL1344_0702	STM0720
SL1344_2007	STM2031		SL1344_0703	STM0721
SL1344_2008	STM2032		SL1344_0704	STM0722
SL1344_2009	STM2033		SL1344_0705	STM0723
SL1344_2010	STM2034		SL1344_0706	STM0724
SL1344_2011	STM2035		SL1344_0707	STM0725
SL1344_2013	STM2037		SL1344_0708	STM0726
SL1344_2016	STM2040		SL1344_0710	STM0728
SL1344_2017	STM2041		SL1344_0711	STM0729
SL1344_2019	STM2043		SL1344_0712	STM0730
SL1344_2023	STM2047		SL1344_0716	STM0734
SL1344_2026	STM2050		SL1344_0717	STM0735
SL1344_2027	STM2051		SL1344_0718	STM0736
SL1344_2028	STM2052		SL1344_0719	STM0737
SL1344_2033	STM2057		SL1344_0720	STM0738
SL1344_2034	STM2058		SL1344_0721	STM0739
SL1344_2038	STM2062		SL1344_0722	STM0740|STM1792
SL1344_2039	STM2063		SL1344_0723	STM0741
SL1344_2041	STM2065		SL1344_0727	STM0745
SL1344_2048	STM2071		SL1344_0729	STM0747
SL1344_2049	STM2072		SL1344_0730	STM0748
SL1344_2050	STM2073		SL1344_0732	STM0750
SL1344_2051	STM2074		SL1344_0733	STM0756
SL1344_2053	STM2076		SL1344_0734	STM0757
SL1344_2054	STM2077		SL1344_0735	STM0758
SL1344_2055	STM2078		SL1344_0737	STM0760
SL1344_2056	STM2079		SL1344_0739	STM0762
SL1344_2057	STM2080		SL1344_0740	STM0763
SL1344_2058	STM2081		SL1344_0741	STM0764
SL1344_2059	STM2082		SL1344_0742	STM0765
SL1344_2060	STM2083		SL1344_0744	STM0055|STM3352
SL1344_2061	STM2084		SL1344_0745	STM0054|STM0768|STM3351
SL1344_2062	STM2085		SL1344_0746	STM0769
SL1344_2063	STM2086		SL1344_0747	STM0770
SL1344_2064	STM2087		SL1344_0748	STM0771
SL1344_2065	STM2088		SL1344_0749	STM0772
SL1344_2066	STM2089		SL1344_0750	STM0773
SL1344_2067	STM2090		SL1344_0751	STM0774
SL1344_2068	STM2091		SL1344_0752	STM0775
SL1344_2069	STM2092		SL1344_0753	STM0776
SL1344_2070	STM2093		SL1344_0754	STM0777
SL1344_2072	STM2095		SL1344_0755	STM0778
SL1344_2073	STM2096		SL1344_0756	STM0779
SL1344_2074	STM2097|STM3922		SL1344_0758	STM0781
SL1344_2075	STM2098		SL1344_0759	STM0782
SL1344_2078	STM2101		SL1344_0760	STM0783
SL1344_2081	STM2104		SL1344_0761	STM0784
SL1344_2082	STM2084		SL1344_0762	STM0785
SL1344_2085	STM2108		SL1344_0763	STM0786
SL1344_2086	STM2109		SL1344_0764	STM0787
SL1344_2099	STM2122		SL1344_0765	STM0788
SL1344_2118	STM2141		SL1344_0766	STM0789
SL1344_2123	STM2146		SL1344_0768	STM0791
SL1344_2124	STM2147		SL1344_0770	STM0793
SL1344_2132	STM2155		SL1344_0771	STM0794
SL1344_2140	STM2162		SL1344_0772	STM0795
SL1344_2141	STM2163		SL1344_0773	STM0796
SL1344_2142	STM2164		SL1344_0774	STM0797
SL1344_2143	STM2165		SL1344_0775	STM0798
SL1344_2145	STM2167		SL1344_0776	STM0800
SL1344_2146	STM2168		SL1344_0777	STM0801
SL1344_2160	STM2183		SL1344_0778	STM0802
SL1344_2165	STM2188		SL1344_0783	STM0807
SL1344_2166	STM2189		SL1344_0784	STM0808
SL1344_2167	STM2190		SL1344_0785	STM0809
SL1344_2170	STM2193		SL1344_0787	STM0811
SL1344_2171	STM2194		SL1344_0788	STM0812
SL1344_2173	STM2196		SL1344_0789	STM0813
SL1344_2176	STM2199		SL1344_0791	STM0815
SL1344_2177	STM2200		SL1344_0792	STM0816
SL1344_2181	STM2204		SL1344_0793	STM0817
SL1344_2182	STM2205		SL1344_0794	STM0818
SL1344_2183	STM2206		SL1344_0795	STM0819
SL1344_2208	STM2232		SL1344_0796	STM0820
SL1344_2223E	STM2252		SL1344_0797	STM0821
SL1344_2223F	STM2253		SL1344_0798	STM0822
SL1344_2225	STM2255		SL1344_0801	STM0826
SL1344_2227	STM2257		SL1344_0802	STM0827
SL1344_2228	STM2258		SL1344_0803	STM0828
SL1344_2229	STM2259		SL1344_0804	STM0829
SL1344_2237	STM2267		SL1344_0805	STM0830
SL1344_2245	STM2276		SL1344_0807	STM0832
SL1344_2246	STM2277		SL1344_0809	STM0834
SL1344_2247	STM2278		SL1344_0811	STM0836
SL1344_2251	STM2282		SL1344_0812	STM0837
SL1344_2252	STM2283		SL1344_0813	STM0838
SL1344_2253	STM2284		SL1344_0814	STM0839
SL1344_2254	STM2285		SL1344_0817	STM0841
SL1344_2255	STM2286		SL1344_0818	STM0842
SL1344_2258	STM2289		SL1344_0819	STM0843
SL1344_2266	STM2297		SL1344_0820	STM0844
SL1344_2267	STM2298		SL1344_0821	STM0845
SL1344_2268	STM2299		SL1344_0822	STM0846
SL1344_2270	STM2301		SL1344_0823	STM0847
SL1344_2274	STM2305		SL1344_0824	STM0848
SL1344_2275	STM2306		SL1344_0825	STM0849
SL1344_2276	STM2307		SL1344_0826	STM0850
SL1344_2278	STM2309		SL1344_0827	STM0851
SL1344_2279	STM2310		SL1344_0828	STM0852
SL1344_2286	STM2317		SL1344_0831	STM0855
SL1344_2287	STM2318		SL1344_0832	STM0856
SL1344_2291	STM2322		SL1344_0833	STM0857
SL1344_2293	STM2324		SL1344_0834	STM0858
SL1344_2295	STM2326		SL1344_0835	STM0859
SL1344_2296	STM2327		SL1344_0837	STM0861
SL1344_2306	STM2337		SL1344_0838	STM0862
SL1344_2307	STM2338		SL1344_0839	STM0863
SL1344_2309	STM2340		SL1344_0840	STM0864
SL1344_2310	STM2341		SL1344_0841	STM0865
SL1344_2320	STM2351		SL1344_0842	STM0866
SL1344_2321	STM2352		SL1344_0843	STM0867
SL1344_2322	STM2353		SL1344_0844	STM0868
SL1344_2323	STM2354		SL1344_0845	STM0869
SL1344_2324	STM2355		SL1344_0846	STM0870
SL1344_2331	STM2362		SL1344_0850	STM0874
SL1344_2334	STM2365		SL1344_0852	STM0875
SL1344_2335	STM2366		SL1344_0854	STM0877
SL1344_2339	STM2370		SL1344_0855	STM0878
SL1344_2347	STM2378		SL1344_0856	STM0879
SL1344_2352	STM2383		SL1344_0857	STM0880
SL1344_2353	STM2384		SL1344_0859	STM0882
SL1344_2357	STM2388		SL1344_0860	STM0884
SL1344_2358	STM2389		SL1344_0862	STM0886
SL1344_2360	STM2391		SL1344_0863	STM0887
SL1344_2361	STM2392		SL1344_0864	STM0888
SL1344_2362	STM2393		SL1344_0865	STM0889
SL1344_2367	STM2399		SL1344_0866	STM0890
SL1344_2369	STM2401		SL1344_0867	STM0891
SL1344_2371	STM2403		SL1344_0870	STM0931
SL1344_2376	STM2408		SL1344_0871	STM0932
SL1344_2377	STM2409		SL1344_0872	STM0933
SL1344_2381	STM2415		SL1344_0873	STM0934
SL1344_2384	STM2421		SL1344_0874	STM0935
SL1344_2385	STM2422		SL1344_0875	STM0936
SL1344_2390	STM2427		SL1344_0876	STM0937
SL1344_2393	STM2430		SL1344_0877	STM0938
SL1344_2395	STM2432		SL1344_0878	STM0939
SL1344_2398	STM2435		SL1344_0879	STM0940
SL1344_2403	STM2440		SL1344_0880	STM0941
SL1344_2404	STM2441		SL1344_0881	STM0942
SL1344_2405	STM2442		SL1344_0884	STM0945
SL1344_2406	STM2443		SL1344_0886	STM0947
SL1344_2407	STM2444		SL1344_0888	STM0950
SL1344_2413	STM2450		SL1344_0889	STM0951
SL1344_2414	STM2451		SL1344_0890	STM0952
SL1344_2420	STM2457		SL1344_0893	STM0955
SL1344_2421	STM2458		SL1344_0894	STM0956
SL1344_2423	STM2460		SL1344_0895	STM0957
SL1344_2424	STM2461		SL1344_0896	STM0958
SL1344_2426	STM2463		SL1344_0898	STM0960
SL1344_2429	STM2466		SL1344_0899	STM0961
SL1344_2430	STM2467		SL1344_0900	STM0962
SL1344_2435	STM2472		SL1344_0901	STM0963
SL1344_2436	STM2473		SL1344_0902	STM0964|STM1498|STM1499|STM2530|STM4305
SL1344_2437	STM2474|STM3076		SL1344_0903	STM0965
SL1344_2442	STM3331		SL1344_0904	STM0966
SL1344_2444	STM3391		SL1344_0905	STM0968
SL1344_2446	STM2483		SL1344_0906	STM0969
SL1344_2450	STM2487		SL1344_0907	STM0970
SL1344_2452	STM2489		SL1344_0909	STM0972
SL1344_2460	STM2497		SL1344_0910	STM0973|STM3241
SL1344_2461	STM2498		SL1344_0911	STM0974
SL1344_2463	STM2500		SL1344_0912	STM0975
SL1344_2464	STM2501		SL1344_0913	STM0976
SL1344_2465	STM2502		SL1344_0914	STM0977
SL1344_2471	STM2510		SL1344_0915	STM0978
SL1344_2472	STM2511		SL1344_0916	STM0979
SL1344_2484	STM2522		SL1344_0917	STM0980
SL1344_2485	STM2523		SL1344_0918	STM0981
SL1344_2490	STM2528		SL1344_0920	STM0983
SL1344_2491	STM2529		SL1344_0921	STM0984
SL1344_2492	STM0964|STM1498|STM2530		SL1344_0922	STM0985
SL1344_2493	STM2531		SL1344_0923	STM0986
SL1344_2495	STM2533		SL1344_0925	STM0988
SL1344_2498	STM2536		SL1344_0926	STM0989
SL1344_2505	STM2543		SL1344_0927	STM0990
SL1344_2508	STM2546		SL1344_0928	STM0991
SL1344_2510	STM2548		SL1344_0929	STM0992
SL1344_2511	STM2549		SL1344_0930	STM0993
SL1344_2512	STM2550		SL1344_0931	STM0994
SL1344_2516	STM2554		SL1344_0932	STM0995
SL1344_2517	STM2555		SL1344_0934	STM0997
SL1344_2518	STM2556		SL1344_0935	STM0998
SL1344_2520	STM2558		SL1344_0936	STM0999
SL1344_2521	STM0234|STM2559		SL1344_0937	STM1000
SL1344_2527	STM2565		SL1344_0939	STM1002
SL1344_2535	STM2573		SL1344_0940	STM1003
SL1344_2540	STM2578		SL1344_0941	STM1004
SL1344_2605	STM2641		SL1344_0942	STM0893|STM1005
SL1344_2616	STM2652		SL1344_0945	STM1008|STM2633
SL1344_2618	STM2654		SL1344_0946	STM1009|STM2632
SL1344_2622	STM2662		SL1344_0952	STM1014|STM2626
SL1344_2625	STM2667		SL1344_0953	STM1015|STM2625
SL1344_2627	STM2669		SL1344_0958	STM1020
SL1344_2628	STM2670		SL1344_0959	STM1021
SL1344_2655	STM2683		SL1344_0961	STM1022
SL1344_2758	STM2773		SL1344_0965	[]
SL1344_2759	STM2774		SL1344_0969	STM0910|STM1031
SL1344_2760	STM2775		SL1344_0971	STM0911|STM1032
SL1344_2761	STM2776		SL1344_0972	STM0912|STM1033
SL1344_2762	STM0585|STM2777		SL1344_0977	STM1038
SL1344_2767	STM2783		SL1344_0980	STM0918|STM1041|STM2594
SL1344_2770	STM2786		SL1344_0984	STM1045
SL1344_2772	STM2788		SL1344_0985	STM1046
SL1344_2775	STM2791		SL1344_0986	STM1047
SL1344_2776	STM2792		SL1344_0987	STM0925|STM1048|STM2589
SL1344_2777	STM2793		SL1344_0988	STM0926|STM1049|STM2588
SL1344_2792	STM2807		SL1344_0991	STM1051
SL1344_2793	STM2808		SL1344_0993	STM1053
SL1344_2794	STM2809		SL1344_0995	STM1055
SL1344_2795	STM2810		SL1344_0997	STM1057
SL1344_2796	STM2811		SL1344_0998	STM1058
SL1344_2803	STM2818		SL1344_1000	STM1060
SL1344_2807	STM2827		SL1344_1001	STM1061
SL1344_2811	STM2831		SL1344_1002	STM1062
SL1344_2813	STM2833		SL1344_1003	STM1063
SL1344_2815	STM2835		SL1344_1004	STM1064
SL1344_2820	STM2840		SL1344_1008	STM1068
SL1344_2821	STM2841		SL1344_1010	STM1070
SL1344_2827	STM2847		SL1344_1012	STM1072
SL1344_2829	STM2849		SL1344_1013	STM1073
SL1344_2830	STM2850		SL1344_1015	STM1075
SL1344_2831	STM2851		SL1344_1017	STM1077
SL1344_2832	STM2852		SL1344_1020	STM1080
SL1344_2841	STM2861		SL1344_1022	STM1082
SL1344_2842	STM2862		SL1344_1026	STM1087
SL1344_2843	STM2863		SL1344_1027	STM1088
SL1344_2844	STM2864		SL1344_1030	STM1091
SL1344_2895	STM2916		SL1344_1033	STM1094
SL1344_2906	STM2927		SL1344_1034	STM1095
SL1344_2909	STM2930		SL1344_1035	STM1096
SL1344_2912	STM2933		SL1344_1038	STM1099
SL1344_2913	STM2934		SL1344_1040	STM1101
SL1344_2914	STM2935		SL1344_1041	STM1102
SL1344_2925	STM2946		SL1344_1042	STM1103
SL1344_2926	STM2947		SL1344_1044	STM1105
SL1344_2927	STM2948		SL1344_1045	STM1106
SL1344_2931	STM2952		SL1344_1046	STM1107
SL1344_2932	STM2953		SL1344_1047	STM1108
SL1344_2933	STM2954		SL1344_1048	STM1109
SL1344_2937	STM2956		SL1344_1051	STM1112
SL1344_2940	STM2959		SL1344_1053	STM1114
SL1344_2941	STM2960|STM2961		SL1344_1054	STM1115
SL1344_2942	STM2960|STM2961		SL1344_1056	STM1117
SL1344_2943	STM2962		SL1344_1060	STM1122
SL1344_2950	STM2970		SL1344_1062	STM1124
SL1344_2951	STM1826|STM2971|STM3240		SL1344_1063	STM1125
SL1344_2953	STM2973		SL1344_1064	STM1126
SL1344_2954	STM2974		SL1344_1065	STM1127
SL1344_2956	STM2976		SL1344_1066	STM1128
SL1344_2957	STM2977		SL1344_1067	STM1129
SL1344_2964	STM2984		SL1344_1068	STM1130
SL1344_2968	STM2988		SL1344_1069	STM1131
SL1344_2969	STM2991		SL1344_1070	STM1132
SL1344_2970	STM2992		SL1344_1071	STM1133
SL1344_2979	STM3001		SL1344_1072	STM1135
SL1344_2980	STM3002		SL1344_1073	STM1136
SL1344_2987	STM3009		SL1344_1076	STM1139
SL1344_2988	STM3010		SL1344_1079	STM1142
SL1344_2991	STM3013		SL1344_1085	STM1148
SL1344_2994	STM3016|STM3091		SL1344_1086	STM1149
SL1344_3016	STM3040		SL1344_1087	STM1150
SL1344_3019	STM3043		SL1344_1088	STM1151
SL1344_3027	STM3051		SL1344_1091	STM1154
SL1344_3029	STM3053		SL1344_1092	STM1155
SL1344_3031	STM3055		SL1344_1093	STM1156
SL1344_3033	STM3057		SL1344_1097	STM1160
SL1344_3038	STM3062		SL1344_1100	STM1163
SL1344_3039	STM3063		SL1344_1102	STM1165
SL1344_3042	STM3066		SL1344_1103	STM1166
SL1344_3044	STM3068		SL1344_1105	STM1168
SL1344_3045	STM3069		SL1344_1106	STM1169
SL1344_3046	STM3070		SL1344_1107	STM1170
SL1344_3052	STM2474|STM3076		SL1344_1110	STM1173
SL1344_3054	STM3078		SL1344_1113	STM1176
SL1344_3062	STM3086		SL1344_1114	STM1177
SL1344_3065	STM3090		SL1344_1115	STM1178
SL1344_3066	STM3016|STM3091		SL1344_1116	STM1179
SL1344_3070	STM3095		SL1344_1117	STM1180
SL1344_3081	STM3106		SL1344_1118	STM1181
SL1344_3087	STM3112		SL1344_1119	STM1182
SL1344_3088	STM3113		SL1344_1120	STM1183
SL1344_3089	STM0701|STM3114		SL1344_1121	STM1184
SL1344_3108	STM3134		SL1344_1122	STM1185
SL1344_3109	STM3135		SL1344_1123	STM1187
SL1344_3110	STM3136		SL1344_1124	STM1188
SL1344_3111	STM3137		SL1344_1129	STM1192
SL1344_3113	STM3139		SL1344_1130	STM1193
SL1344_3121	STM3147		SL1344_1131	STM1194
SL1344_3124	STM3150		SL1344_1132	STM1195
SL1344_3133	STM3159		SL1344_1134	STM1197
SL1344_3135	STM3161		SL1344_1135	STM1198
SL1344_3139	STM3165		SL1344_1136	STM1199
SL1344_3147	STM3173		SL1344_1137	STM1200
SL1344_3159	STM3185		SL1344_1138	STM1201
SL1344_3160	STM3186		SL1344_1139	STM1202
SL1344_3164	STM3190		SL1344_1140	STM1203
SL1344_3168	STM3195		SL1344_1141	STM1204
SL1344_3173	STM3200		SL1344_1144	STM1207
SL1344_3178	STM3205		SL1344_1145	STM1208
SL1344_3191	STM3218		SL1344_1146	STM1209
SL1344_3198	STM3225		SL1344_1148	STM1211
SL1344_3212	STM1826|STM2971|STM3240		SL1344_1150	STM1213
SL1344_3213	STM0973|STM3241		SL1344_1152	STM1215
SL1344_3214	STM3242		SL1344_1153	STM1216
SL1344_3215	STM3243		SL1344_1154	STM1217
SL1344_3216	STM3244		SL1344_1155	STM1218
SL1344_3220	STM3247		SL1344_1156	STM1219
SL1344_3221	STM3248		SL1344_1157	STM1220
SL1344_3222	STM3249		SL1344_1158	STM1221
SL1344_3223	STM3250		SL1344_1159	STM1222
SL1344_3226	STM3253		SL1344_1160	STM1223
SL1344_3227	STM3254		SL1344_1161	STM1224
SL1344_3228	STM3255		SL1344_1162	STM1225
SL1344_3229	STM3256		SL1344_1163	STM1226
SL1344_3230	STM3257		SL1344_1164	STM1227
SL1344_3233	STM3260		SL1344_1165	STM1228
SL1344_3234	STM3261		SL1344_1167	STM1229
SL1344_3252	STM3279		SL1344_1168	STM1230
SL1344_3265	STM3294		SL1344_1169	STM1231
SL1344_3266	STM3295		SL1344_1170	STM1232
SL1344_3272	STM3300		SL1344_1171	STM1233
SL1344_3277	STM3305		SL1344_1172	STM1234
SL1344_3279	STM3307		SL1344_1175	STM1237
SL1344_3286	STM3314		SL1344_1176	STM1238
SL1344_3287	STM3315		SL1344_1177	STM1239
SL1344_3302	STM3330		SL1344_1179	STM1240
SL1344_3303	STM3331		SL1344_1188	STM1252
SL1344_3305	STM3333		SL1344_1191	STM1255
SL1344_3306	STM3334		SL1344_1192	STM1256
SL1344_3308	STM3336		SL1344_1193	STM1257
SL1344_3309	STM3337		SL1344_1194	STM1258
SL1344_3310	STM3338		SL1344_1196	STM1260
SL1344_3311	STM3339		SL1344_1198	STM1263
SL1344_3323	STM0054|STM3351		SL1344_1199	STM1264
SL1344_3324	STM0055|STM3352		SL1344_1201	STM1266
SL1344_3326	STM3354		SL1344_1205	STM1270
SL1344_3327	STM3355		SL1344_1208	STM1273
SL1344_3328	STM3356		SL1344_1214	STM1278
SL1344_3331	STM3359		SL1344_1215	STM1279
SL1344_3353	STM3380		SL1344_1218	STM1283
SL1344_3355	STM3382		SL1344_1219	STM1284
SL1344_3363	STM3390		SL1344_1220	STM1285
SL1344_3364	STM3391		SL1344_1221	STM1286
SL1344_3368	STM3401		SL1344_1222	STM1287
SL1344_3374	STM3407		SL1344_1223	STM1288
SL1344_3376	STM3409		SL1344_1224	STM1289
SL1344_3424	STM3457		SL1344_1225	STM1290
SL1344_3435	STM1303|STM3468		SL1344_1228	STM1293
SL1344_3441	STM3474		SL1344_1229	STM1294
SL1344_3443	STM3476		SL1344_1230	STM1295
SL1344_3444	STM3477		SL1344_1232	STM1297
SL1344_3448	STM3481		SL1344_1233	STM1298
SL1344_3449	STM3482		SL1344_1234	STM1299
SL1344_3450	STM3483		SL1344_1237	STM1302
SL1344_3453	STM3486		SL1344_1238	STM1303|STM3468
SL1344_3460	STM3493		SL1344_1239	STM1304
SL1344_3467	STM3500		SL1344_1240	STM1305
SL1344_3473	STM3506		SL1344_1241	STM1306
SL1344_3479	STM3512		SL1344_1242	STM1307
SL1344_3480	STM3513		SL1344_1244	STM1309
SL1344_3481	STM3514|STM3534		SL1344_1245	STM1310
SL1344_3493	STM3526		SL1344_1248	STM1313
SL1344_3496	STM3529		SL1344_1250	STM1315
SL1344_3501	STM3514|STM3534		SL1344_1251	STM1316
SL1344_3502	STM3535		SL1344_1252	STM1317
SL1344_3503	STM3536		SL1344_1253	STM1318
SL1344_3504	STM3537		SL1344_1255	STM1320
SL1344_3505	STM3538		SL1344_1257	STM1322
SL1344_3506	STM3539		SL1344_1259	STM1324
SL1344_3507	STM3541		SL1344_1261	STM1326
SL1344_3517	STM3551		SL1344_1262	STM1327
SL1344_3519	STM3553		SL1344_1263	STM1328
SL1344_3520	STM3554		SL1344_1265	STM1330
SL1344_3521	STM3555		SL1344_1266	STM1332
SL1344_3522	STM3556		SL1344_1267	STM1333
SL1344_3523	STM3557		SL1344_1271	STM1337
SL1344_3526	STM3560		SL1344_1272	STM1338
SL1344_3527	STM3561		SL1344_1274	STM1340
SL1344_3528	STM3562		SL1344_1276	STM1342
SL1344_3529	STM3563		SL1344_1278	STM1344
SL1344_3530	STM3564|STM3567		SL1344_1279	STM1345
SL1344_3532	STM3564|STM3567		SL1344_1281	STM1347
SL1344_3541	STM3576		SL1344_1282	STM1348
SL1344_3554	STM3589		SL1344_1283	STM1349
SL1344_3562	STM3597		SL1344_1284	STM1350
SL1344_3563	STM3598		SL1344_1286	STM0077|STM1352
SL1344_3564	STM3599		SL1344_1287	STM1353
SL1344_3568	STM3603		SL1344_1288	STM1354
SL1344_3577	STM3612		SL1344_1289	STM1355
SL1344_3579	STM3614		SL1344_1290	STM1356
SL1344_3592	STM3626		SL1344_1291	STM1357
SL1344_3593	STM3627		SL1344_1292	STM1358
SL1344_3594	STM3628		SL1344_1293	STM1359
SL1344_3595	STM3629		SL1344_1294	STM1360
SL1344_3596	STM3630		SL1344_1296	STM1361
SL1344_3600	STM3635		SL1344_1298	STM1364
SL1344_3610	STM3644|STM3822		SL1344_1299	STM1365
SL1344_3612	STM3646		SL1344_1302	STM1368
SL1344_3620	STM3655		SL1344_1304	STM1370
SL1344_3621	STM3656		SL1344_1305	STM1371
SL1344_3625	STM3660		SL1344_1306	STM1372
SL1344_3626	STM3661		SL1344_1307	STM1373
SL1344_3629	STM3664		SL1344_1309	STM1375
SL1344_3630	STM3665		SL1344_1312	STM1378
SL1344_3633	STM3668		SL1344_1313	STM1379
SL1344_3637	STM3672		SL1344_1314	STM1380
SL1344_3638	STM3673		SL1344_1315	STM1381
SL1344_3639	STM3674		SL1344_1316	STM1382
SL1344_3640	STM3675		SL1344_1317	STM1383
SL1344_3642	STM3677		SL1344_1318	STM1384
SL1344_3645	STM3680		SL1344_1319	STM1385
SL1344_3648	STM3683		SL1344_1320	STM1386
SL1344_3650	STM3685		SL1344_1321	STM1387
SL1344_3651	STM3686		SL1344_1323	STM1389
SL1344_3657	STM3692		SL1344_1324	STM1390
SL1344_3659	STM3694		SL1344_1325	STM1391
SL1344_3662	STM3697		SL1344_1326	STM1392
SL1344_3665	STM3699		SL1344_1328	STM1394
SL1344_3666	STM3700		SL1344_1329	STM1395
SL1344_3670	STM3704		SL1344_1334	STM1400
SL1344_3674	STM3708		SL1344_1338	STM1404
SL1344_3675	STM3709		SL1344_1339	STM1405
SL1344_3676	STM3710		SL1344_1343	STM1409
SL1344_3677	STM3711		SL1344_1345	STM1411
SL1344_3678	STM3712		SL1344_1346	STM1412
SL1344_3679	STM3713		SL1344_1348	STM1414
SL1344_3680	STM3714		SL1344_1349	STM1415
SL1344_3681	STM3715		SL1344_1352	STM1418
SL1344_3683	STM3717		SL1344_1353	STM1419
SL1344_3684	STM3718		SL1344_1355	STM1421
SL1344_3685	STM3719		SL1344_1356	STM1422
SL1344_3687	STM3721		SL1344_1357	STM1425
SL1344_3688	STM3722		SL1344_1358	STM1426
SL1344_3689	STM3723		SL1344_1359	STM1427
SL1344_3690	STM3724		SL1344_1360	STM1428
SL1344_3696	STM3730		SL1344_1361	STM1429
SL1344_3699	STM3733		SL1344_1362	STM1430
SL1344_3706	STM3740		SL1344_1363	[]
SL1344_3708	STM3742		SL1344_1364	STM1432
SL1344_3712	STM3746		SL1344_1366	STM1434
SL1344_3713	STM3747		SL1344_1368	STM1436
SL1344_3728	STM3763|STM4456		SL1344_1371	STM1439
SL1344_3753	STM3787		SL1344_1373	STM1441
SL1344_3758	STM3792		SL1344_1374	STM1442
SL1344_3759	STM3793		SL1344_1378	STM1446
SL1344_3762	STM3796		SL1344_1380	STM1448
SL1344_3770	STM3802		SL1344_1381	STM1449
SL1344_3784	STM2253		SL1344_1382	STM1450
SL1344_3785	STM2254		SL1344_1383	STM1451
SL1344_3788	STM3644|STM3822		SL1344_1384	STM1452
SL1344_3789	STM3823		SL1344_1385	STM1453
SL1344_3793	STM3827		SL1344_1386	STM1454
SL1344_3794	STM3828		SL1344_1387	STM1455
SL1344_3796	STM3829		SL1344_1388	STM1456
SL1344_3821	STM3854		SL1344_1389	STM1457
SL1344_3822	STM3855		SL1344_1394	STM1462
SL1344_3823	STM3856		SL1344_1395	STM1463
SL1344_3824	STM3857		SL1344_1396	STM1466
SL1344_3825	STM2204		SL1344_1397	STM1467
SL1344_3826	STM3859		SL1344_1398	STM1468|STM4300
SL1344_3828	STM3861		SL1344_1400	STM1469
SL1344_3829	STM3862		SL1344_1401	STM1470
SL1344_3832	STM3865		SL1344_1402	STM1471
SL1344_3833	STM3866		SL1344_1403	STM1472
SL1344_3834	STM3867		SL1344_1404	STM1473
SL1344_3838	STM3871		SL1344_1405	STM1475
SL1344_3844	STM3877		SL1344_1407	STM1477
SL1344_3847	STM3880		SL1344_1408	STM1478
SL1344_3849	STM3882		SL1344_1409	STM1479
SL1344_3850	STM3883		SL1344_1410	STM1480
SL1344_3851	STM3884		SL1344_1411	STM1481
SL1344_3852	STM3885		SL1344_1414	STM1484
SL1344_3861	STM3901		SL1344_1416	STM1486
SL1344_3863	STM3903		SL1344_1417	STM1487
SL1344_3864	STM3904		SL1344_1418	STM1488
SL1344_3865	STM3905		SL1344_1419	STM1489
SL1344_3869	STM3909		SL1344_1420	STM1490
SL1344_3873	STM3913		SL1344_1421	STM1491
SL1344_3877	STM3918		SL1344_1422	STM1492
SL1344_3878	STM3919		SL1344_1423	STM1493
SL1344_3879	STM3920		SL1344_1424	STM1494
SL1344_3880	STM3921		SL1344_1425	STM1495
SL1344_3881	STM2097|STM3922		SL1344_1426	STM1496
SL1344_3884	STM3925		SL1344_1427	STM1497
SL1344_3885	STM3926		SL1344_1428	STM0964|STM1498|STM1499|STM2530|STM4305
SL1344_3886	STM3927		SL1344_1429	STM0964|STM1498|STM1499|STM4305
SL1344_3887	STM3928		SL1344_1431	STM1501
SL1344_3888	STM3929		SL1344_1435	STM1505
SL1344_3891	STM3936		SL1344_1436	STM1506
SL1344_3892	STM3937		SL1344_1437	STM1507
SL1344_3893	STM3938		SL1344_1438	STM1508|STM3136
SL1344_3894	STM3939		SL1344_1440	STM1510
SL1344_3901	STM3947		SL1344_1441	STM1511
SL1344_3906	STM3952		SL1344_1442	STM1512
SL1344_3911	STM3957		SL1344_1446	STM1516
SL1344_3913	STM3959		SL1344_1447	STM1517
SL1344_3914	STM3960		SL1344_1451	STM1521
SL1344_3915	STM3961		SL1344_1452	STM1522
SL1344_3919	STM3965		SL1344_1453	STM1523
SL1344_3922	STM3968		SL1344_1454	STM1524
SL1344_3924	STM3970		SL1344_1455	STM1525
SL1344_3926	STM3972		SL1344_1457	STM1527
SL1344_3932	STM3978		SL1344_1459	STM1530
SL1344_3933	STM3979		SL1344_1461	STM1532
SL1344_3935	STM3982		SL1344_1462	STM1533
SL1344_3936	STM3983		SL1344_1465	STM1536
SL1344_3939	STM3986		SL1344_1466	STM1537
SL1344_3945	STM3997		SL1344_1467	STM1538|STM1787
SL1344_3951	STM4004		SL1344_1468	STM1539|STM1786
SL1344_3954	STM4007		SL1344_1469	STM1540
SL1344_3962	STM4016		SL1344_1470	STM1541
SL1344_3982	STM4035		SL1344_1471	STM1542
SL1344_3983	STM4036		SL1344_1472	STM1543
SL1344_3984	STM1570|STM4037		SL1344_1473	STM1544
SL1344_3994	STM4045		SL1344_1474	STM1545
SL1344_3995	STM4046		SL1344_1475	STM1546
SL1344_3996	STM4047		SL1344_1477	STM1548
SL1344_3999	STM4050		SL1344_1482	STM1552
SL1344_4004	STM4055		SL1344_1484	STM1554
SL1344_4010	STM4061		SL1344_1485	STM1555
SL1344_4011	STM4062		SL1344_1486	STM1556
SL1344_4012	STM4063		SL1344_1487	STM1557
SL1344_4013	STM4064		SL1344_1488	STM1558|STM3537
SL1344_4015	STM4066		SL1344_1489	STM1559
SL1344_4029	STM4080		SL1344_1490	STM1560
SL1344_4030	STM4081		SL1344_1491	STM1561
SL1344_4033	STM4084		SL1344_1496	STM1566
SL1344_4034	STM4085		SL1344_1497	STM1567
SL1344_4035	STM4086		SL1344_1498	STM1568
SL1344_4036	STM4087		SL1344_1499	STM1569
SL1344_4039	STM4090		SL1344_1500	STM1570|STM4037
SL1344_4049	STM4100		SL1344_1502	STM1571
SL1344_4050	STM4101		SL1344_1503	STM1572
SL1344_4055	STM4105		SL1344_1505	STM1574
SL1344_4056	STM4106		SL1344_1507	STM1576|STM1765
SL1344_4058	STM4108		SL1344_1508	STM1577|STM1764
SL1344_4059	STM4109		SL1344_1509	STM1578|STM1763
SL1344_4063	STM4114		SL1344_1510	STM1579
SL1344_4064	STM4115		SL1344_1511	STM1580
SL1344_4069	STM4119		SL1344_1512	STM1581
SL1344_4070	STM4120		SL1344_1513	STM1582
SL1344_4071	STM4121		SL1344_1514	STM1583
SL1344_4072	STM4122		SL1344_1515	STM1584
SL1344_4073	STM4123		SL1344_1517	STM1586
SL1344_4075	STM4126		SL1344_1518	STM1587
SL1344_4079	STM4130		SL1344_1519	STM1588
SL1344_4080	STM4131		SL1344_1520	STM1589
SL1344_4081	STM4137		SL1344_1524	STM1593
SL1344_4083	STM4139		SL1344_1525	STM1594
SL1344_4098	STM4159		SL1344_1526	STM1595
SL1344_4099	STM4160		SL1344_1528	STM1597
SL1344_4101	STM4162		SL1344_1529	STM1598
SL1344_4102	STM4163		SL1344_1530	STM1599
SL1344_4103	STM4164		SL1344_1532	STM1602
SL1344_4105	STM4166		SL1344_1534	STM1604
SL1344_4106	STM4167		SL1344_1536	STM1606
SL1344_4114	STM4175		SL1344_1537	STM1607
SL1344_4115	STM4176		SL1344_1539	STM1609
SL1344_4117	STM4182		SL1344_1540	STM1610
SL1344_4118	STM4183		SL1344_1542	STM1612
SL1344_4119	STM4184		SL1344_1544	STM1614
SL1344_4156	STM4220		SL1344_1545	STM1615
SL1344_4157	STM4221		SL1344_1547	STM1617
SL1344_4163	STM4227		SL1344_1548	STM1618
SL1344_4164	STM4228		SL1344_1550	STM1620
SL1344_4166	STM4229		SL1344_1552	STM1622
SL1344_4167	STM4230		SL1344_1553	STM1623
SL1344_4168	STM4231		SL1344_1554	STM1624
SL1344_4171	STM4234		SL1344_1555	STM1625
SL1344_4172	STM4235		SL1344_1556	STM1626
SL1344_4183	STM4247		SL1344_1557	STM1627
SL1344_4184	STM4248		SL1344_1560	STM1630
SL1344_4185	STM4249		SL1344_1561	STM1631
SL1344_4209	STM4273		SL1344_1563	STM1633
SL1344_4211	STM4275		SL1344_1564	STM1634
SL1344_4213	STM4277		SL1344_1565	STM1635
SL1344_4215	STM4279		SL1344_1566	STM1636
SL1344_4216	STM4280		SL1344_1567	STM1637
SL1344_4219	STM4283		SL1344_1570	STM1640
SL1344_4221	STM4285		SL1344_1571	STM1641
SL1344_4227	STM4290		SL1344_1572	STM1642
SL1344_4231	STM4294		SL1344_1576	STM1646
SL1344_4233	STM4296		SL1344_1577	STM1647
SL1344_4235	STM4298		SL1344_1581	STM1651
SL1344_4236	STM4299		SL1344_1585	STM1654
SL1344_4237	STM1468|STM4300		SL1344_1586	STM1655
SL1344_4238	STM4301		SL1344_1587	STM1656
SL1344_4242	STM0964|STM1498|STM1499		SL1344_1588	STM1657
SL1344_4243	STM4306		SL1344_1591	STM1660
SL1344_4244	STM4307		SL1344_1592	STM1661
SL1344_4260	STM4323		SL1344_1594	STM1663
SL1344_4262	STM4325		SL1344_1595	STM1664
SL1344_4263	STM4326		SL1344_1596	STM1665
SL1344_4279	STM4342		SL1344_1598	STM1668
SL1344_4280	STM4343		SL1344_1599	STM1669
SL1344_4285	STM4348		SL1344_1600	STM1670
SL1344_4286	STM4349		SL1344_1601	STM1671
SL1344_4292	STM4358		SL1344_1602	STM1672
SL1344_4299	STM4366		SL1344_1605	STM1675
SL1344_4315	STM4382		SL1344_1606	STM1676
SL1344_4319	STM4386		SL1344_1607	STM1677
SL1344_4320	STM4387		SL1344_1608	STM1678
SL1344_4321	STM4388		SL1344_1609	STM1679
SL1344_4331	STM4398		SL1344_1610	STM1680
SL1344_4336	STM4403		SL1344_1611	STM1681
SL1344_4341	STM4408		SL1344_1613	STM1683
SL1344_4348	STM4415		SL1344_1614	STM1684
SL1344_4349	STM4416		SL1344_1615	STM1685
SL1344_4353	STM4420		SL1344_1620	STM1690
SL1344_4354	STM4421		SL1344_1621	STM1691
SL1344_4357	STM4425		SL1344_1622	STM1692
SL1344_4363	STM4433		SL1344_1623	STM1693
SL1344_4382	STM4452		SL1344_1624	STM1694
SL1344_4384	STM4453		SL1344_1625	STM1695
SL1344_4387	STM3763|STM4456		SL1344_1626	STM1696
SL1344_4391	STM4460		SL1344_1628	STM1698
SL1344_4395	STM4465		SL1344_1631	STM1700
SL1344_4396	STM4466		SL1344_1632	STM1701
SL1344_4397	STM4467		SL1344_1633	STM1702
SL1344_4399	STM4469		SL1344_1634	STM1703
SL1344_4405	STM4475		SL1344_1636	STM1704
SL1344_4407	STM4477		SL1344_1639	STM1707
SL1344_4412	STM4482		SL1344_1640	STM1708
SL1344_4413	STM4483		SL1344_1642	STM1710
SL1344_4414	STM4484		SL1344_1644	STM1712
SL1344_4494	STM4567		SL1344_1645	STM1713
SL1344_4495	STM4568		SL1344_1646	STM1714
SL1344_4496	STM4569		SL1344_1648	STM1716
SL1344_4497	STM4570		SL1344_1649	STM1717
SL1344_4505	STM4578		SL1344_1651	STM1719
SL1344_4509	STM4582		SL1344_1652	STM1720
SL1344_4512	STM4585		SL1344_1653	STM1721
			SL1344_1654	STM1723
			SL1344_1655	STM1724
			SL1344_1656	STM1725
			SL1344_1657	STM1726
			SL1344_1658	STM1727
			SL1344_1662	STM1731
			SL1344_1663	STM1732
			SL1344_1665	STM1734
			SL1344_1668	STM1737
			SL1344_1670	STM1739
			SL1344_1672	STM1741
			SL1344_1673	STM1742
			SL1344_1674	STM1743
			SL1344_1675	STM1744
			SL1344_1676	STM1745
			SL1344_1677	STM1746
			SL1344_1679	STM1748
			SL1344_1680	STM1749
			SL1344_1681	STM1750
			SL1344_1683	STM1752
			SL1344_1684	STM1753
			SL1344_1685	STM1754
			SL1344_1687	STM1756
			SL1344_1688	STM1760
			SL1344_1689	STM1761
			SL1344_1690	STM1762
			SL1344_1691	STM1578|STM1763
			SL1344_1692	STM1577|STM1764
			SL1344_1693	STM1576|STM1765
			SL1344_1694	STM1766
			SL1344_1695	STM1767
			SL1344_1696	STM1768
			SL1344_1699	STM1771
			SL1344_1700	STM1772
			SL1344_1701	STM1773
			SL1344_1703	STM1775
			SL1344_1704	STM1776
			SL1344_1705	STM1777
			SL1344_1706	STM1778
			SL1344_1707	STM1779
			SL1344_1708	STM1780
			SL1344_1709	STM1781
			SL1344_1712	STM1784
			SL1344_1713	STM1785
			SL1344_1714	STM1539|STM1786
			SL1344_1715	STM1538|STM1787
			SL1344_1716	STM1788
			SL1344_1719	STM1791
			SL1344_1720	STM0740|STM1792
			SL1344_1721	STM1793
			SL1344_1723	STM1795
			SL1344_1724	STM1796
			SL1344_1726	STM1798
			SL1344_1727	STM1799
			SL1344_1728	STM1800
			SL1344_1729	STM1801
			SL1344_1730	STM1802
			SL1344_1731	STM1803
			SL1344_1732	STM1804
			SL1344_1733	STM1805
			SL1344_1734	STM1806
			SL1344_1740	STM1812
			SL1344_1742	STM1814
			SL1344_1743	STM1815
			SL1344_1745	STM1817
			SL1344_1747	STM1818
			SL1344_1749	STM1820
			SL1344_1750	STM1821
			SL1344_1753	STM1824
			SL1344_1755	STM1826|STM2971|STM3240
			SL1344_1756	STM1827
			SL1344_1757	STM1828
			SL1344_1759	STM1830
			SL1344_1760	STM1831
			SL1344_1761	STM1832
			SL1344_1764	STM1835
			SL1344_1765	STM0122|STM1836
			SL1344_1771	STM1842
			SL1344_1772	STM1843
			SL1344_1773	STM1844
			SL1344_1774	STM1845
			SL1344_1775	STM1846
			SL1344_1777	STM1848
			SL1344_1778	STM1849
			SL1344_1779	STM1850
			SL1344_1782	STM1853
			SL1344_1784	STM1855
			SL1344_1790	STM1860
			SL1344_1793	STM1862
			SL1344_1795	STM1864
			SL1344_1800	STM1868
			SL1344_1806	STM1871
			SL1344_1808	STM1874
			SL1344_1811	STM1877
			SL1344_1812	STM1878
			SL1344_1813	STM1879
			SL1344_1814	STM1880
			SL1344_1817	STM1883
			SL1344_1818	STM1884
			SL1344_1819	STM1885
			SL1344_1820	STM1886
			SL1344_1821	STM1887
			SL1344_1822	STM1888
			SL1344_1823	STM1889
			SL1344_1824	STM1890
			SL1344_1825	STM1891
			SL1344_1826	STM1892
			SL1344_1827	STM1893
			SL1344_1828	STM1894
			SL1344_1829	STM1895
			SL1344_1830	STM1896
			SL1344_1834	STM1899
			SL1344_1836	STM1901
			SL1344_1838	STM1903
			SL1344_1840	STM1905
			SL1344_1841	STM1906
			SL1344_1842	STM1907
			SL1344_1844	STM1909
			SL1344_1845	STM0640|STM1910
			SL1344_1846	STM1911
			SL1344_1848	STM1913
			SL1344_1849	STM1914
			SL1344_1850	STM1915
			SL1344_1852	STM1917
			SL1344_1853	STM1918
			SL1344_1854	STM1919|STM4533
			SL1344_1856	STM1921
			SL1344_1857	STM1922
			SL1344_1858	STM1923
			SL1344_1862	STM1928
			SL1344_1863	STM1929
			SL1344_1866	STM1933
			SL1344_1870	STM1937
			SL1344_1871	STM1938
			SL1344_1873	STM1940
			SL1344_1876	STM1946
			SL1344_1877	STM1947
			SL1344_1879	STM1950
			SL1344_1880	STM1951
			SL1344_1881	STM1952
			SL1344_1882	STM1953
			SL1344_1883	STM1954
			SL1344_1885	STM1956
			SL1344_1887	STM1958
			SL1344_1888	STM1959|STM2771
			SL1344_1889	STM1960
			SL1344_1892	STM1963
			SL1344_1894	STM1965
			SL1344_1898	STM1969
			SL1344_1899	STM1970
			SL1344_1900	STM1971
			SL1344_1901	STM1972
			SL1344_1903	STM1974
			SL1344_1905	STM1976
			SL1344_1908	STM1979
			SL1344_1910	STM1981
			SL1344_1911	STM1982
			SL1344_1914	STM1986
			SL1344_1915	STM1987
			SL1344_1917	STM1989
			SL1344_1918	STM1990
			SL1344_1920	STM1992
			SL1344_1921	STM1993
			SL1344_1923	STM1995
			SL1344_1925	PSLT054|STM1997
			SL1344_1928	STM2137
			SL1344_1929	STM2705
			SL1344_1930	[]
			SL1344_1956	STM0907
			SL1344_1960	STM2240
			SL1344_1967	STM0898
			SL1344_1977	STM2001
			SL1344_1981	STM2006
			SL1344_1982	STM2007
			SL1344_1983	STM2008
			SL1344_1986	STM2009
			SL1344_1990	STM2013
			SL1344_1991	STM2015
			SL1344_1992	STM2016
			SL1344_1993	STM2017
			SL1344_1995	STM2019
			SL1344_1996	STM2020
			SL1344_1997	STM2021
			SL1344_1999	STM2023
			SL1344_2000	STM2024
			SL1344_2001	STM2025
			SL1344_2002	STM2026
			SL1344_2003	STM2027
			SL1344_2004	STM2028
			SL1344_2005	STM2029
			SL1344_2007	STM2031
			SL1344_2008	STM2032
			SL1344_2009	STM2033
			SL1344_2010	STM2034
			SL1344_2011	STM2035
			SL1344_2012	STM2036
			SL1344_2013	STM2037
			SL1344_2015	STM2039
			SL1344_2016	STM2040
			SL1344_2017	STM2041
			SL1344_2019	STM2043
			SL1344_2023	STM2047
			SL1344_2026	STM2050
			SL1344_2027	STM2051
			SL1344_2028	STM2052
			SL1344_2029	STM2053
			SL1344_2033	STM2057
			SL1344_2034	STM2058
			SL1344_2036	STM2060
			SL1344_2038	STM2062
			SL1344_2039	STM2063
			SL1344_2041	STM2065
			SL1344_2043	STM2066
			SL1344_2044	STM2067
			SL1344_2045	STM2068
			SL1344_2046	STM2069
			SL1344_2047	STM2070
			SL1344_2048	STM2071
			SL1344_2049	STM2072
			SL1344_2050	STM2073
			SL1344_2051	STM2074
			SL1344_2053	STM2076
			SL1344_2054	STM2077
			SL1344_2055	STM2078
			SL1344_2056	STM2079
			SL1344_2057	STM2080
			SL1344_2058	STM2081
			SL1344_2059	STM2082
			SL1344_2060	STM2083
			SL1344_2061	STM2084|STM2105
			SL1344_2062	STM2085
			SL1344_2063	STM2086
			SL1344_2064	STM2087
			SL1344_2065	STM2088
			SL1344_2066	STM2089
			SL1344_2067	STM2090
			SL1344_2068	STM2091
			SL1344_2069	STM2092
			SL1344_2070	STM2093
			SL1344_2072	STM2095
			SL1344_2073	STM2096
			SL1344_2074	STM2097|STM3922
			SL1344_2075	STM2098
			SL1344_2076	STM2099
			SL1344_2077	STM2100
			SL1344_2078	STM2101
			SL1344_2079	STM2102
			SL1344_2080	STM2103
			SL1344_2081	STM2104
			SL1344_2082	STM2084|STM2105
			SL1344_2083	STM2106
			SL1344_2085	STM2108
			SL1344_2086	STM2109
			SL1344_2088	STM2111
			SL1344_2089	STM2112
			SL1344_2090	STM2113
			SL1344_2092	STM2115
			SL1344_2093	STM2116
			SL1344_2095	STM2118
			SL1344_2096	STM2119
			SL1344_2097	STM2120
			SL1344_2099	STM2122
			SL1344_2100	STM2123
			SL1344_2101	STM2124
			SL1344_2102	STM2125
			SL1344_2103	STM2126
			SL1344_2104	STM2127|STM2128
			SL1344_2105	STM2127|STM2128
			SL1344_2106	STM2129
			SL1344_2107	STM2130
			SL1344_2108	STM2131
			SL1344_2109	STM2133
			SL1344_2110	STM2134
			SL1344_2111	STM2135
			SL1344_2112	STM2136
			SL1344_2113	STM2137
			SL1344_2117	STM2140
			SL1344_2118	STM2141
			SL1344_2119	STM2142
			SL1344_2120	STM2143
			SL1344_2121	STM2144
			SL1344_2122	STM2145
			SL1344_2123	STM2146
			SL1344_2124	STM2147
			SL1344_2126	STM2149
			SL1344_2127	STM2150
			SL1344_2128	STM2151
			SL1344_2131	STM2154
			SL1344_2132	STM2155
			SL1344_2136	STM2158
			SL1344_2137	STM2159
			SL1344_2138	STM2160
			SL1344_2140	STM2162
			SL1344_2141	STM2163
			SL1344_2142	STM2164
			SL1344_2143	STM2165
			SL1344_2144	STM2166
			SL1344_2145	STM2167
			SL1344_2146	STM2168
			SL1344_2149	STM2171
			SL1344_2150	STM2172
			SL1344_2151	STM2174
			SL1344_2152	STM2175
			SL1344_2153	STM2176
			SL1344_2154	STM2177
			SL1344_2155	STM2178
			SL1344_2156	STM2179
			SL1344_2157	STM2180
			SL1344_2159	STM2182
			SL1344_2160	STM2183
			SL1344_2161	STM2184
			SL1344_2163	STM2186
			SL1344_2164	STM2187
			SL1344_2165	STM2188
			SL1344_2166	STM2189
			SL1344_2167	STM2190
			SL1344_2168	STM2191
			SL1344_2169	STM2192
			SL1344_2170	STM2193
			SL1344_2171	STM2194
			SL1344_2173	STM2196
			SL1344_2174	STM2197
			SL1344_2175	STM2198
			SL1344_2176	STM2199
			SL1344_2177	STM2200
			SL1344_2178	STM2201
			SL1344_2179	STM2202
			SL1344_2180	STM2203
			SL1344_2181	STM2204|STM3858
			SL1344_2182	STM2205
			SL1344_2183	STM2206
			SL1344_2184	STM2207
			SL1344_2185	STM2208
			SL1344_2189	STM2212
			SL1344_2190	STM2213
			SL1344_2192	STM2215
			SL1344_2193	STM2216
			SL1344_2194	STM2217
			SL1344_2195	STM2218
			SL1344_2196	STM2219
			SL1344_2198	STM2221
			SL1344_2199	STM2222
			SL1344_2200	STM2223
			SL1344_2202	STM2225
			SL1344_2203	STM2226
			SL1344_2205	STM2228
			SL1344_2208	STM2232
			SL1344_2211	STM2235
			SL1344_2214	STM2238
			SL1344_2216	STM2240
			SL1344_2217	STM2241
			SL1344_2219	STM2243
			SL1344_2222	STM2246
			SL1344_2223	STM2247|STM3812
			SL1344_2223B	STM2249|STM3814
			SL1344_2223E	STM2252|STM3817
			SL1344_2223F	STM2253|STM3818
			SL1344_2224	[]
			SL1344_2225	STM2255
			SL1344_2227	STM2257
			SL1344_2228	STM2258
			SL1344_2229	STM2259
			SL1344_2233	STM2263
			SL1344_2234	STM2264
			SL1344_2235	STM2265
			SL1344_2236	STM2266
			SL1344_2237	STM2267
			SL1344_2238	STM2269
			SL1344_2239	STM2270
			SL1344_2240	STM2271
			SL1344_2241	STM2272
			SL1344_2242	STM2273
			SL1344_2243	STM2274
			SL1344_2244	STM2275
			SL1344_2245	STM2276
			SL1344_2246	STM2277
			SL1344_2247	STM2278
			SL1344_2249	STM2280
			SL1344_2250	STM2281
			SL1344_2251	STM2282
			SL1344_2252	STM2283
			SL1344_2253	STM2284
			SL1344_2254	STM2285
			SL1344_2255	STM2286
			SL1344_2256	STM2287
			SL1344_2258	STM2289
			SL1344_2259	STM2290
			SL1344_2260	STM2291
			SL1344_2261	STM2292
			SL1344_2262	STM2293
			SL1344_2265	STM2296
			SL1344_2266	STM2297
			SL1344_2267	STM2298
			SL1344_2268	STM2299
			SL1344_2269	STM2300
			SL1344_2270	STM2301
			SL1344_2274	STM2305
			SL1344_2275	STM2306
			SL1344_2276	STM2307
			SL1344_2277	STM2308
			SL1344_2278	STM2309
			SL1344_2279	STM2310
			SL1344_2282	STM2313
			SL1344_2283	STM2314
			SL1344_2284	STM2315
			SL1344_2285	STM2316
			SL1344_2286	STM2317
			SL1344_2287	STM2318
			SL1344_2291	STM2322
			SL1344_2292	STM2323
			SL1344_2293	STM2324
			SL1344_2295	STM2326
			SL1344_2296	STM2327
			SL1344_2299	STM2330
			SL1344_2300	STM2331
			SL1344_2302	STM2333
			SL1344_2303	STM2334
			SL1344_2306	STM2337
			SL1344_2307	STM2338
			SL1344_2308	STM2339
			SL1344_2309	STM2340
			SL1344_2310	STM2341
			SL1344_2311	STM2342
			SL1344_2314	STM2345
			SL1344_2317	STM2348
			SL1344_2318	STM2349
			SL1344_2319	STM2350
			SL1344_2320	STM2351
			SL1344_2321	STM2352
			SL1344_2322	STM2353
			SL1344_2323	STM2354
			SL1344_2324	STM2355
			SL1344_2326	STM2357
			SL1344_2327	STM2358
			SL1344_2328	STM2359
			SL1344_2329	STM2360
			SL1344_2330	STM2361
			SL1344_2331	STM2362
			SL1344_2333	STM2364
			SL1344_2334	STM2365
			SL1344_2335	STM2366
			SL1344_2336	STM2367
			SL1344_2337	STM2368
			SL1344_2338	STM2369
			SL1344_2339	STM2370
			SL1344_2340	STM2371
			SL1344_2341	STM2372
			SL1344_2346	STM2377
			SL1344_2347	STM2378
			SL1344_2348	STM2379
			SL1344_2351	STM2382
			SL1344_2352	STM2383
			SL1344_2353	STM2384
			SL1344_2354	STM2385
			SL1344_2357	STM2388
			SL1344_2358	STM2389
			SL1344_2360	STM2391
			SL1344_2361	STM2392
			SL1344_2362	STM2393
			SL1344_2363	STM2395
			SL1344_2364	STM2396
			SL1344_2365	STM2397
			SL1344_2366	STM2398
			SL1344_2367	STM2399
			SL1344_2369	STM2401
			SL1344_2370	STM2402
			SL1344_2371	STM2403
			SL1344_2372	STM2404
			SL1344_2373	STM2405
			SL1344_2374	STM2406
			SL1344_2376	STM2408
			SL1344_2377	STM2409
			SL1344_2378	STM2410
			SL1344_2381	STM2415
			SL1344_2382	STM2420
			SL1344_2384	STM2421
			SL1344_2385	STM2422
			SL1344_2386	STM2423
			SL1344_2387	STM2424
			SL1344_2388	STM2425
			SL1344_2390	STM2427
			SL1344_2391	STM2428
			SL1344_2392	STM2429
			SL1344_2393	STM2430
			SL1344_2395	STM2432
			SL1344_2398	STM2435
			SL1344_2399	STM2436
			SL1344_2400	STM2437
			SL1344_2403	STM2440
			SL1344_2404	STM2441
			SL1344_2405	STM2442
			SL1344_2406	STM2443
			SL1344_2407	STM2444
			SL1344_2408	STM2445
			SL1344_2409	STM2446
			SL1344_2413	STM2450
			SL1344_2414	STM2451
			SL1344_2416	STM2453
			SL1344_2417	STM2454
			SL1344_2419	STM2456
			SL1344_2420	STM2457
			SL1344_2421	STM2458
			SL1344_2422	STM2459
			SL1344_2423	STM2460
			SL1344_2424	STM2461
			SL1344_2425	STM2462
			SL1344_2426	STM2463
			SL1344_2429	STM2466
			SL1344_2430	STM2467
			SL1344_2431	STM2468
			SL1344_2435	STM2472
			SL1344_2436	STM2473
			SL1344_2437	STM2474|STM3076
			SL1344_2439	STM2476
			SL1344_2441	STM2478
			SL1344_2442	STM2479|STM3331
			SL1344_2443	STM2480
			SL1344_2444	STM0351|STM0475|STM2481|STM3391
			SL1344_2446	STM2483
			SL1344_2448	STM2485
			SL1344_2449	STM2486
			SL1344_2450	STM2487
			SL1344_2451	STM2488
			SL1344_2452	STM2489
			SL1344_2456	STM2493
			SL1344_2457	STM2494
			SL1344_2459	STM2496
			SL1344_2460	STM2497
			SL1344_2461	STM2498
			SL1344_2462	STM2499
			SL1344_2463	STM2500
			SL1344_2464	STM2501
			SL1344_2465	STM2502
			SL1344_2466	STM2503
			SL1344_2471	STM2510
			SL1344_2472	STM2511
			SL1344_2473	STM2512
			SL1344_2474	STM2513
			SL1344_2475	STM2514|STM2515
			SL1344_2477	STM2514|STM2515
			SL1344_2478	STM2516
			SL1344_2479	STM2517
			SL1344_2481	STM2519
			SL1344_2482	STM2520
			SL1344_2483	STM2521
			SL1344_2484	STM2522
			SL1344_2485	STM2523
			SL1344_2486	STM2524
			SL1344_2487	STM2525
			SL1344_2489	STM2527
			SL1344_2490	STM2528
			SL1344_2491	STM2529
			SL1344_2492	STM0964|STM1498|STM2530
			SL1344_2493	STM2531
			SL1344_2494	STM2532
			SL1344_2495	STM2533
			SL1344_2496	STM2534
			SL1344_2497	STM2535
			SL1344_2498	STM2536
			SL1344_2501	STM2539
			SL1344_2505	STM2543
			SL1344_2507	STM2545
			SL1344_2508	STM2546
			SL1344_2509	STM2547
			SL1344_2510	STM2548
			SL1344_2511	STM2549
			SL1344_2512	STM2550
			SL1344_2513	STM2551
			SL1344_2514	STM2552
			SL1344_2515	STM2553
			SL1344_2516	STM2554
			SL1344_2517	STM2555
			SL1344_2518	STM2556
			SL1344_2519	STM2557
			SL1344_2520	STM2558
			SL1344_2521	STM0234|STM2559
			SL1344_2522	STM0710|STM2560
			SL1344_2524	STM2562
			SL1344_2525	STM2563
			SL1344_2526	STM2564
			SL1344_2527	STM2565
			SL1344_2529	STM2567
			SL1344_2531	STM2569
			SL1344_2532	STM2570
			SL1344_2533	STM2571
			SL1344_2534	STM2572
			SL1344_2535	STM2573
			SL1344_2536	STM2574
			SL1344_2537	STM2575
			SL1344_2540	STM2578
			SL1344_2541	STM2579
			SL1344_2542	STM2580
			SL1344_2543	STM2581
			SL1344_2544	STM2582
			SL1344_2545	STM2583
			SL1344_2546	STM2584
			SL1344_2551	STM2587
			SL1344_2552	STM0926|STM1049|STM2588
			SL1344_2553	STM0925|STM1048|STM2589
			SL1344_2554	STM2590
			SL1344_2555	[]
			SL1344_2556	STM2592
			SL1344_2558	STM0918|STM1041|STM2594
			SL1344_2561	STM2597
			SL1344_2563	STM2599
			SL1344_2567	STM2603
			SL1344_2569	STM2605
			SL1344_2570	STM2606
			SL1344_2572	STM2608
			SL1344_2577	STM2614
			SL1344_2579	STM2617
			SL1344_2581	[]
			SL1344_2582	[]
			SL1344_2597	STM1009|STM2632
			SL1344_2597A	STM1008|STM2633
			SL1344_2600	STM2636
			SL1344_2602	STM2638
			SL1344_2603	STM2639
			SL1344_2605	STM2641
			SL1344_2606	STM2642
			SL1344_2607	STM2643
			SL1344_2608	STM2644
			SL1344_2611	STM2647
			SL1344_2612	STM2648
			SL1344_2614	STM2650
			SL1344_2615	STM2651
			SL1344_2616	STM2652
			SL1344_2618	STM2654
			SL1344_2620	STM2660
			SL1344_2621	STM2661
			SL1344_2622	STM2662
			SL1344_2623	STM2663
			SL1344_2625	STM2667
			SL1344_2626	STM2668
			SL1344_2627	STM2669
			SL1344_2628	STM2670
			SL1344_2630	STM2672
			SL1344_2631	[]
			SL1344_2643	[]
			SL1344_2647	STM2674
			SL1344_2650	STM2677
			SL1344_2651	STM2678
			SL1344_2652	STM2679
			SL1344_2653	STM2680
			SL1344_2655	STM2683
			SL1344_2656	STM2684
			SL1344_2662	STM2690
			SL1344_2663	STM2691
			SL1344_2664	STM2692
			SL1344_2666	STM2695
			SL1344_2668	STM2697
			SL1344_2672	STM2701
			SL1344_2674	[]
			SL1344_2676	STM2706
			SL1344_2677	STM2707
			SL1344_2678	STM2708
			SL1344_2690	STM2719
			SL1344_2691	STM2720
			SL1344_2692	STM2721
			SL1344_2693	STM2722
			SL1344_2694	STM2723
			SL1344_2701	STM2729
			SL1344_2702	STM2730
			SL1344_2709	STM2739
			SL1344_2712	[]
			SL1344_2723	STM2740
			SL1344_2726	STM2742
			SL1344_2727	STM2743
			SL1344_2729	STM2745
			SL1344_2730	STM2746
			SL1344_2731	STM2747
			SL1344_2736	STM2752
			SL1344_2737	STM2753
			SL1344_2738	STM2754
			SL1344_2739	STM2755
			SL1344_2741	STM2757
			SL1344_2742	STM2758
			SL1344_2743	STM2759
			SL1344_2744	STM2760
			SL1344_2745	STM2761
			SL1344_2746	STM2762
			SL1344_2747	[]
			SL1344_2751	STM2766
			SL1344_2752	STM2767
			SL1344_2754	STM2769
			SL1344_2756	STM1959|STM2771
			SL1344_2758	STM2773
			SL1344_2759	STM2774
			SL1344_2760	STM2775
			SL1344_2761	STM2776
			SL1344_2762	STM0585|STM2777
			SL1344_2763	STM2780
			SL1344_2764	STM2781
			SL1344_2765	STM2782
			SL1344_2767	STM2783
			SL1344_2768	STM2784
			SL1344_2769	STM2785
			SL1344_2770	STM2786
			SL1344_2772	STM2788
			SL1344_2773	STM2789
			SL1344_2774	STM2790
			SL1344_2775	STM2791
			SL1344_2776	STM2792
			SL1344_2777	STM2793
			SL1344_2778	STM2794
			SL1344_2787	STM2803
			SL1344_2792	STM2807
			SL1344_2793	STM2808
			SL1344_2794	STM2809
			SL1344_2795	STM2810
			SL1344_2796	STM2811
			SL1344_2797	STM2812
			SL1344_2799	STM2814
			SL1344_2800	STM2815
			SL1344_2801	STM2816
			SL1344_2803	STM2818
			SL1344_2807	STM2827
			SL1344_2809	STM2829
			SL1344_2811	STM2831
			SL1344_2813	STM2833
			SL1344_2815	STM2835
			SL1344_2817	STM2837
			SL1344_2818	STM2838
			SL1344_2819	STM2839
			SL1344_2820	STM2840
			SL1344_2821	STM2841
			SL1344_2822	STM2842
			SL1344_2824	STM2844
			SL1344_2827	STM2847
			SL1344_2829	STM2849
			SL1344_2830	STM2850
			SL1344_2831	STM2851
			SL1344_2832	STM2852
			SL1344_2835	STM2855
			SL1344_2837	STM2857
			SL1344_2838	STM2858
			SL1344_2839	STM2859
			SL1344_2841	STM2861
			SL1344_2842	STM2862
			SL1344_2843	STM2863
			SL1344_2844	STM2864
			SL1344_2845	STM2865
			SL1344_2846	STM2866
			SL1344_2847	STM2867
			SL1344_2849	STM2869
			SL1344_2851	STM2871
			SL1344_2854	STM2874
			SL1344_2855	STM2875
			SL1344_2856	STM2876
			SL1344_2858	STM2878
			SL1344_2861	STM2882
			SL1344_2862	STM2883
			SL1344_2863	STM2884
			SL1344_2864	STM2885
			SL1344_2866	STM2887
			SL1344_2867	STM2888
			SL1344_2869	STM2890
			SL1344_2870	STM2891
			SL1344_2871	STM2892
			SL1344_2873	STM2894
			SL1344_2875	STM2896
			SL1344_2876	STM2897
			SL1344_2877	STM2898
			SL1344_2878	STM2899
			SL1344_2886	STM2907
			SL1344_2888	STM2909
			SL1344_2890	STM2911
			SL1344_2891	STM2912
			SL1344_2892	STM2913
			SL1344_2893	STM2914
			SL1344_2894	STM2915
			SL1344_2895	STM2916
			SL1344_2896	STM2917
			SL1344_2897	STM2918
			SL1344_2898	STM2919
			SL1344_2901	STM2922
			SL1344_2903	STM2924
			SL1344_2904	STM2925
			SL1344_2905	STM2926
			SL1344_2906	STM2927
			SL1344_2907	STM2928
			SL1344_2909	STM2930
			SL1344_2912	STM2933
			SL1344_2913	STM2934
			SL1344_2914	STM2935
			SL1344_2915	STM2936
			SL1344_2917	STM2938
			SL1344_2918	STM2939
			SL1344_2919	STM2940
			SL1344_2920	STM2941
			SL1344_2922	STM2943
			SL1344_2923	STM2944
			SL1344_2924	STM2945
			SL1344_2925	STM2946
			SL1344_2926	STM2947
			SL1344_2927	STM2948
			SL1344_2929	STM2950
			SL1344_2930	STM2951
			SL1344_2931	STM2952
			SL1344_2932	STM2953
			SL1344_2933	STM2954
			SL1344_2937	STM2956
			SL1344_2938	STM2957
			SL1344_2939	STM2958
			SL1344_2940	STM2959
			SL1344_2941	STM2960|STM2961
			SL1344_2942	STM2960|STM2961
			SL1344_2943	STM2962
			SL1344_2945	STM2964
			SL1344_2948	STM2968
			SL1344_2949	STM2969
			SL1344_2950	STM2970
			SL1344_2951	STM1826|STM2971|STM3240
			SL1344_2952	STM2972
			SL1344_2953	STM2973
			SL1344_2954	STM2974
			SL1344_2956	STM2976
			SL1344_2957	STM2977
			SL1344_2959	STM2979
			SL1344_2960	STM2980
			SL1344_2962	STM2982
			SL1344_2964	STM2984
			SL1344_2966	STM2986
			SL1344_2967	STM2987
			SL1344_2968	STM2988
			SL1344_2969	STM2991
			SL1344_2970	STM2992
			SL1344_2971	STM2993
			SL1344_2972	STM2994
			SL1344_2973	STM2995
			SL1344_2974	STM2996
			SL1344_2979	STM3001
			SL1344_2980	STM3002
			SL1344_2981	STM3003
			SL1344_2983	STM3005
			SL1344_2984	STM3006
			SL1344_2986	STM3008
			SL1344_2987	STM3009
			SL1344_2988	STM3010
			SL1344_2989	STM3011
			SL1344_2990	STM3012
			SL1344_2991	STM3013
			SL1344_2992	STM3014
			SL1344_2993	STM3015
			SL1344_2994	STM3016|STM3091
			SL1344_2995	STM3017
			SL1344_2996	STM3018
			SL1344_2997	STM3019
			SL1344_2998	STM3020
			SL1344_3000	STM3022
			SL1344_3002	STM3024
			SL1344_3003	STM3025
			SL1344_3005	STM3026
			SL1344_3006	STM3027
			SL1344_3007	STM3028
			SL1344_3008	STM3029
			SL1344_3009	STM3030
			SL1344_3013	STM3036
			SL1344_3014	STM3038
			SL1344_3016	STM3040
			SL1344_3017	STM3041
			SL1344_3018	STM3042
			SL1344_3019	STM3043
			SL1344_3020	STM3044
			SL1344_3024	STM3048
			SL1344_3025	STM3049
			SL1344_3027	STM3051
			SL1344_3028	STM3052
			SL1344_3029	STM3053
			SL1344_3031	STM3055
			SL1344_3032	STM3056
			SL1344_3033	STM3057
			SL1344_3034	STM3058
			SL1344_3038	STM3062
			SL1344_3039	STM3063
			SL1344_3040	STM3064
			SL1344_3041	STM3065
			SL1344_3042	STM3066
			SL1344_3043	STM3067
			SL1344_3044	STM3068
			SL1344_3045	STM3069
			SL1344_3046	STM3070
[truncated: 1,050 more rows]
