# Supplementary material for: Metabolic network reconstruction as a resource for analyzing Salmonella Typhimurium SL1344 growth in the mouse intestine
Source: PLoS Comput Biol. 2025 Mar 11;21(3):e1012869. doi: 10.1371/journal.pcbi.1012869 (PMC11925469; doi:10.1371/journal.pcbi.1012869)
Supplement: S6 Data — (XLSX) [file pcbi.1012869.s006.xlsx]

## Sheet: Sheet1
	no growth detected		max uptake allowed: 25 mmol/gDW-h
	growth detected
	low or late growth, or high standard deviation
Compound Name	Compound ID	Growth Assays - C and aerobe	STM_v1_0 AEROB gDW/gC	iNTS_SL1344 AEROB gDW/gC	Growth Assays - C and anaerobe	STM_v1_0 ANAEROB gDW/gC	iNTS_SL1344 ANAEROB gDW/gC		Compound Name	Compound ID	Growth Assays - N and aerobe	STM_v1_0 AEROB gDW/gN	iNTS_SL1344 AEROB gDW/gN	Growth Assays - N and anaerobe	STM_v1_0 ANAEROB gDW/gN	iNTS_SL1344 ANAEROB gDW/gN
1,2-Propanediol	C00583		0	0		0	0		Acetamide	C06244		0	0		0	0
2,3-Butanediol	C10670		0	0		0	0		Adenine	C00147		1.54902	1.5836		1.54902	1.5836
2,3-Butanedione	C00741		0	0		0	0		Adenosine	C00212		1.54902	0.972647		0.728334	0.592974
2-aminoethanol	C00189		1.07449	0.252762		0	0		Agmatine	C00179		3.24115	0.789165		3.24115	3.30149
2-Deoxyadenosine	C00559		0.496517	0.249671		0.20012	0.142525		Ala-Asp	Ala-Asp		0	1.94017		0	1.15771
2-Deoxy-D-ribose	C01801		1.07701	0.280188		0.228625	0.0786407		Ala-Gln	Ala-Gln		0	1.56506		0	1.46588
2-Hydroxy Benzoic acid	C00805		0	0		0	0		Ala-Glu	Ala-Glu		0	2.3046		0	0.884914
3-0-beta-D-Galalctopyranosyl-D-Arabinose	NA		0	0		0	0		Ala-Gly	Ala-Gly		0	1.54875		0	0.981796
3-Hydroxy-2-Butanone	C00466		0	0		0	0		Ala-His	Ala-His		0	0.724451		0	1.10023
3-Methyl glucose	NA		0	0		0	0		Ala-Leu	Ala-Leu		0	1.45706		0	0.822559
4-Hydroxy Benzoic acid	C00156		0	0		0	0		Ala-Thr	Ala-Thr		0	1.93191		0	1.05129
5-Keto-D-Gluconic Acid	C01062		1.0989	0.24702		0.266498	0.162419		Allantoin	C02350		0	0		0	0
Acetamide	C06244		0	0		0	0		Alloxan	NA		0	0		0	0
Acetic acid	C00033		0.513473	0		0	0		alpha-Amino-N-Valeric Acid	C01826		0	0		0	0
Acetoacetic acid	C00164		0	0		0	0		Ammonia	C01342		6.48229	6.60298		6.48229	6.60298
Adenosine	C00212		0.523014	0.220819		0.233542	0.105966		beta-Phenylethylamine	C05332		0	0		0	0
Adonitol	C00474		0	0		0	0		Biuret	C06555		0	0		0	0
alpha-Cyclodextrin	C00973		0	0		0	0		Cytidine	C00475		2.32043	1.17304		0.740827	0.6489
alpha-D-Lactose	C00243		0	0		0	0		Cytosine	C00380		2.32043	2.36689		2.32043	2.36689
alpha-Hydroxy butyric acid	C05984		0	0		0	0		D,L-alpha-Amino-Caprylic Acid	NA		0	0		0	0
alpha-Hydroxy glutaric acid-y-lactone	NA		0	0		0	0		D,L-alpha-Amino-N-Butyric Acid	NA		0	0		0	0
alpha-Keto butyric acid	C00109		0	0		0	0		D,L-Lactamide	NA		0	0		0	0
alpha-Keto-Valeric acid	C06255		0	0		0	0		D-Alanine	C00133		6.48229	2.89713		3.14208	1.57892
alpha-Ketoglutaric acid	C00026		0.567728	0.245816		0.128391	0		D-Asparagine	C01905		0	0		0	0
alpha-Methyl-D-galactoside	C03619		0	0.202361		0	0.056792		D-Aspartic acid	C00402		0	0		0	0
alpha-Methyl-D-Glucoside	NA		0	0		0	0		delta-Amino-N-Valeric Acid	NA		0	0		0	0
alpha-Methyl-D-Mannoside	NA		0	0		0	0		D-Galactosamine	C02262		0	0		0	0
Amygdalin	C08325		0	0		0	0		D-Glucosamine	C00329		6.48229	4.85649		3.29613	3.00885
Arbutin	C06186		0	0		0	0		D-Glutamic acid	C00217		0	0		0	0
beta-Cyclodextrin	C13183		0	0		0	0		D-Lysine	C00739		0	0		0	0
beta-D-Allose	C01487		0	0		0	0		D-Mannosamine	C03570		0	0		0	0
beta-Hydroxy Butyric acid	C01089		0	0		0	0		D-Serine	C00740		6.48229	2.9404		1.88069	1.77143
beta-Methyl-D-galactoside	NA		0	0		0	0		D-Valine	C06417		0	0		0	0
beta-Methyl-D-Glucoside	NA		0	0		0	0		epsilon-Amino-N-Caproic Acid	C02378		0	0		0	0
beta-Methyl-D-Glucuronic acid	NA		0	0		0	0		Ethanolamine	C00189		6.48229	2.89797		1.55813	1.53405
beta-Methyl-D-Xyloside	NA		0	0		0	0		Ethylamine	C00797		0	0		0	0
Bromo Succinic acid	NA		0	0		0	0		Ethylenediamine	NA		0	0		0	0
Butyric acid	C00246		0	0		0	0		Formamide	C00488		0	0		0	0
Capric acid	C01571		0	0		0	0		gamma-Amino-N-Butyric Acid	C00334		6.48229	3.15282		6.48229	6.60298
Caproic acid	C01585		0	0		0	0		Glucuronamide	D01791		0	0		0	0
Chondroitin Sulfate C	C00635		0	0		0	0		Gly-Asn	Gly-Asn		0	1.10543		0	0.790926
Citraconic acid	C02226		0	0		0	0		Glycine	C00037		6.48229	6.60298		1.63067	6.60298
Citric acid	C00158		0.316491	0.175253		0.12346	0.0379385		Gly-Gln	Gly-Gln		0	1.37957		0	2.13875
D,L-Carnitine	C00318		0	0		0	0		Gly-Glu	Gly-Glu		0	2.02991		0	2.40509
D,L-Malic acid	C00711		0	0		0	0		Gly-Met	Gly-Met		0	0		0	0
D,L-Octopamine	C04227		0	0		0	0		Guanine	C00242		1.54902	0		1.54902	0
D-Alanine	C00133		0.832519	0.173131		0	0		Guanosine	C00387		1.54902	0.891933		0.684008	0.542012
D-Arabinose	C00216		0	0		0	0		Histamine	C00388		0	0		0	0
D-Arabitol	C01904		0	0		0	0		Hydroxylamine	C00192		0	0		0	0
D-Cellobiose	C00185		0	0		0	0		Inosine	C00294		0	0		0	0
Dextrin	C00721		0	0		0	0		L-Alanine	C00041		6.48229	2.8978		3.14208	1.57907
D-Fructose	C00095		1.3551	0.397281		0.328422	0.22615		L-Arginine	C00062		3.45425	0.977829		0.549886	0.562597
D-Fructose-6-phosphate	C00085		1.4165	0.397281		0.430443	0.186177		L-Asparagine	C00152		6.39944	1.58472		1.12079	1.14236
D-Fucose	C01018		0	0		0	0		L-Aspartic acid	C00049		6.48229	3.1518		2.34257	2.29525
D-Galactonic Acid y-lactone	C01040		0	0.245757		0	0.0852987		L-Citrulline	C00327		0	0		0	0
D-Galactose	C00124		1.27982	0.236088		0.294415	0.0262849		L-Cysteine	C00097		6.48229	6.60298		6.48229	6.60298
D-Galacturonic acid	C00333		0	0		0	0		L-Glutamic acid	C00025		6.48229	3.88089		2.30901	2.54193
D-Gluconic acid	C00257		1.19561	0.24702		0.251801	0.124831		L-Glutamine	C00064		6.48229	1.94045		1.05911	2.15817
D-Glucosamine	C00329		0.791831	0.397745		0.320931	0.226413		L-Histidine	C00135		0	0		0	0
D-Glucosaminic acid	C03752		0	0		0	0		L-Homoserine	C00263		0	0		0	0
alpha-D-Glucose	C00031		1.3551	0.397281		0.328422	0.226147		L-Isoleucine	C00407		0	0		0	0
D-Glucose-1-phosphate	C00103		1.3551	0.397281		0.320586	0.226131		L-Leucine	C00123		0	0		0	0
D-Glucose-6-phosphate	C00092		1.4165	0.397281		0.430443	0.186177		L-Lysine	C00047		0	1.59118		0	0
D-Glucuronic acid	C00191		0.950248	0.245779		0.287787	0.180465		L-Methionine	C00073		0	0		0	0
Dihydroxyacetone	C00184		1.3551	0.198228		0.282768	0.0125986		L-Ornithine	C00077		6.48229	1.58428		0.705262	0.704199
D-Lactic acid methyl ester	NA		0	0		0	0		L-Phenylalanine	C00079		0	0		0	0
DL-alpha-Glycerol Phosphate	C00093		1.69643	0.466956		0.453404	0.205198		L-Proline	C00148		0	0		0	0
Citramalic acid	C02226		0	0		0	0		L-Pyroglutamic Acid	C01879		0	0		0	0
D-Malic acid	C00497		0	0		0	0		L-Serine	C00065		6.48229	2.94127		1.88069	1.77143
Maltose	C00208		1.3551	0.183386		0.343015	0.0806688		L-Threonine	C00188		6.48229	3.13872		1.93325	1.7762
D-Mannitol	C00392		1.39153	0.316688		0.277412	0.16619		L-Tryptophan	C00078		0	0		0	0
D-Mannose	C00159		1.3551	0.397281		0.328422	0.226131		L-Tyrosine	C00082		0	0		0	0
D-Melezitose	C08243		0	0		0	0		L-Valine	C00183		0	6.60298		0	4.54984
D-Psicose	C06468		0	0		0	0		Met-Ala	Met-Ala		0	0		0	0
D-Raffinose	C00492		0	0		0	0		Methylamine	NA		0	0		0	0
D-Ribono-1,4-Lactone	NA		0	0		0	0		N-Acetyl-D-Galactosamine	C01132		0	0		0	0
D-Ribose	C00121		0.993741	0.0585963		0.156058	0		N-Acetyl-D-Glucosamine	C00140		6.48229	4.85649		3.29613	3.00885
D-Saccharic acid	C00818		0.587973	0.225211		0.221305	0.21652		N-Acetyl-D-Mannosamine	C00645		6.48229	4.85684		3.29613	3.00885
D-Serine	C00740		0.788934	0.175719		0.107366	0.101128		N-Acetyl-L-Glutamic acid	C00624		0	3.17233		0	6.60298
D-Sorbitol	C00794		1.39153	0.316688		0.277412	0.16619		N-Amylamine	NA		0	0		0	0
D-Tagatose	C00795		1.29716	0.392916		0.325224	0.223662		N-Butylamine	C18706		0	0		0	0
D-Tartaric Acid	C02107		0.373697	0		0.156468	0		Nitrate	C00244		6.48229	6.60298		3.57065	6.19615
D-Threonine	C00820		0	0		0	0		Nitrite	C00088		6.48229	6.60298		3.03729	4.47387
D-Trehalose	C01083		1.3551	0.360257		0.343015	0.242394		N-Phthaloyl-L-Glutamic Acid	NA		0	0		0	0
Dulcitol	C01697		1.31979	0.313194		0.27471	0.164371		Parabanic Acid	NA		0	0		0	0
D-Xylose	C00181		1.26476	0.238276		0.278483	0.00755913		Putrescine	C00134		6.48229	1.57844		6.48229	6.60298
Formic acid	C00058		0	0		0	0		Thymidine	C00214		0	0		0	0
Fumaric acid	C00122		0.400412	0.141263		0.0932409	0.0383637		Thymine	C00178		0	0		0	0
Gelatin	C01498		0	0		0	0		Tyramine	C00483		0	0		0	0
Gentiobiose	C08240		0	0		0	0		Uracil	C00106		0	0		0	0
Glucuronamide	NA		0	0		0	0		Urea	C00086		0	0		0	0
Glycerol	C00116		1.49921	0.178785		0.182787	0		Uric Acid	C00366		0	0		0	0
Glycine	C00037		0.501181	0		0	0		Uridine	C00299		0	0		0	0
Glycogen	C00182		0	0		0	0		Xanthine	C00385		0	0		0	0
Glycolic Acid	C00160		0.410336	0.0682741		0	0		Xanthosine	C01762		0	0		0	0
Glycyl L-Proline	progly		0	1.13045e-11		0	0
Glycyl-L-Aspartic acid	NA		0	0		0	0
Glycyl-L-Glutamic acid	NA		0	0		0	0
Glyoxylic acid	C00048		0	0		0	0
Hydroxy-L-Proline	C01157		0	0		0	0
i-Erythritol	C00503		0	0		0	0
Inosine	C00294		0.691183	0.220355		0.209544	0.0802922
Inulin	C08659		0	0		0	0
Itaconic acid	C00490		0	0.103879		0	0.0543694
Lactitol	NA		0	0		0	0
Lactulose	C07064		0	0		0	0
L-Alaninamide	C19779		0	0		0	0
L-Alanine	C00041		0.832519	0.173133		0	0
L-Alanyl glycine	Ala-Gly		0	0.106789		0	0
Laminarin	C00771		0	0		0	0
L-Arabinose	C00259		1.26476	0.238277		0.278483	0.00755855
L-Arabitol	C00532		0	0		0	0
L-Arginine	C00062		0.93085	0.122174		0	0.0269376
L-Asparagine	C00152		0.443438	0.138547		0.0635982	0
L-Aspartic acid	C00049		0.442491	0.141263		0.112953	0.0383637
L-Galactonic acid-y-lactone	C01115		0	0		0	0
L-Glucose	NA		0	0		0	0
L-Glutamic acid	C00025		0.653614	0.210285		0.137365	0
L-Glutamine	C00064		0.654458	0.148618		0.0900444	0
L-Histidine	C00135		0	0		0	0
L-Homoserine	C00263		0	0		0	0
L-Isoleucine	C00407		0	0		0	0
L-Lactic acid	C00186		0.630611	0.173133		0	0
L-Leucine	C00123		0	0		0	0
L-Lysine	C00047		0	0		0	0
L-Lyxose	C01508		1.26476	0.238291		0.278483	0.00755913
L-Malic acid	C00149		0.400412	0.141264		0.0932409	0.0383634
L-Methionine	C00073		0	0		0	0
L-Ornithine	C00077		1.1534	0		0	0
L-Phenylalanine	C00079		0	0		0	0
L-Proline	C00148		0	0		0	0
L-Pyroglutamic acid	C01879		0	0		0	0
L-Rhamnose	C00507		0.625059	0.24576		0.154822	0.124838
L-Serine	C00065		0.788934	0.175719		0.107366	0.101128
L-Sorbose	C00247		0	0		0	0
L-Tartaric Acid	C00898		0.373697	0.141264		0.156468	0.140676
L-Threonine	C00188		0.758259	0.140638		0.0875604	0
L-Valine	C00183		0	0		0	0
Malonic Acid	C00383		0	0		0	0
Maltitol	G00275		0	0		0	0
Maltotriose	C01835		1.3551	0.183356		0.337131	0.0806832
Mannan	C00464		0	0		0	0
Melibionic Acid	mel		0	0		0	0
D-Melibiose	C05402		1.31746	0.183356		0.32509	0.060461
meso-Inositol	C00137		1.00266	0		0.148713	0
meso-Tartaric acid	C00552		0	0		0	0
methyl pyruvate	C00349		0	0.129849		0	0.0679617
m-Hydroxy phenyl acetic acid	C05593		0	0		0	0
Monomethyl succinate	NA		0	0		0	0
Mucic acid	C00879		0.587973	0.225215		0.221305	0.21652
N-Acetyl-L-Glutamic acid	C00624		0	0.0221405		0	0
N-Acetyl-D-Galactosamine	C01132		0	0		0	0
N-acetyl-D-glucosamine	C00140		0.619186	0.288644		0.216309	0.171246
N-Acetyl-D-Glucosaminitol	NA		0	0		0	0
N-acetyl-beta-D-mannosamine	C00645		0.619186	0.288646		0.216309	0.171246
N-Acetyl-Neuraminic Acid	C00270		0.505545	0.178091		0.180944	0.0993645
Oxalic acid	C00209		0	0		0	0
Oxaloacetic acid	C00036		0.32027	0.141259		0.101155	0.0847685
Oxalomalic acid	C01990		0	0		0	0
Palatinose	C01742		0	0		0	0
Pectin	C00714		0	0		0	0
Phenylethyl-amine	C02455		0	0		0	0
p-Hydroxy Phenyl acetic acid	C00642		0.925495	0.0586152		0	0
Propionic acid	C00163		1.02355	0		0	0
Putrescine	C00134		1.62535	0		0	0
Pyruvic acid	C00022		0.755407	0.173129		0.101338	0.0994119
Quinic Acid	C00296		0	0		0	0
Salicin	C01451		0	0		0	0
Sebacic Acid	C08277		0	0		0	0
Sec-Butylamine	C18706		0	0		0	0
Sedoheptulosan	NA		0	0		0	0
Sorbic Acid	C08502		0	0		0	0
Stachyose	C01613		0	0		0	0
Succinamic Acid	NA		0	0		0	0
Succinic acid	C00042		0.360268	0.127602		0	0
Sucrose	C00089		0	0		0	0
Thymidine	C00214		0.672773	0.235919		0.168599	0.110607
Tricarballylic acid	C19806		0	0		0	0
Turanose	C19636		0	0		0	0
Tween 20	C11624		0	0		0	0
Tween 40	NA		0	0		0	0
Tween 80	C11625		0	0		0	0
Tyramine	C00483		0	0		0	0
Uridine	C00299		0.331954	0.0697835		0.0387004	0
d-Amino Valeric Acid	NA		0	0		0	0
Xylitol	C00379		0	0		0	0
y-Amino Butyric acid	C00334		1.15827	0.035494		0	0
y-Cyclodextrin	NA		0	0		0	0
L-Fucose	C01019		0.625059	0.24576		0.154821	0.124838
D-Aspartic Acid	C00402		0	0		0	0
