# Supplementary material for: Metabolic network reconstruction as a resource for analyzing Salmonella Typhimurium SL1344 growth in the mouse intestine
Source: PLoS Comput Biol. 2025 Mar 11;21(3):e1012869. doi: 10.1371/journal.pcbi.1012869 (PMC11925469; doi:10.1371/journal.pcbi.1012869)
Supplement: S7 Data — (XLSX) [file pcbi.1012869.s007.xlsx]

## Sheet: Sheet1
Compound	Compound ID	transporter ID	mechanism
2-Amino-2-deoxy-D-gluconate	C03752	C03752tpp	Proton symport
2-Methyl-3-oxopropanoate	C00349	C00349tpp	Proton symport
2-Oxoglutarate	C00026	AKGt2rpp	2-oxoglutarate reversible transport via symport (periplasm)
3-Hydroxyphenylacetate	C05593	C05593tpp	Proton symport
3-Methyl-2 oxobutyrate	C00141	3MODtpp	Proton symport
4 Hydroxyphenylacetic acid C8H8O3	C00642	4HOXPACt2pp_1	4 hydroxyphenylacetate transport in via proton symport periplasm
4-Aminobutanoate	C00334	ABUTt2pp	4-aminobutyrate transport in via proton symport (periplasm)
5-Dehydro-D-gluconate	C01062	5DGLCNt2rpp	5-Dehydro-D-gluconate transport via proton symport, reversible (periplasm)
6-Deoxy-D-galactose	C01018	C01018tpp	Proton symport
7-Oxodeoxycholate	C04643	C04643tpp	Proton symport
Acetate	C00033	ACt2rpp|ACt4pp	Acetate reversible transport via proton symport (periplasm)|Na+/Acetate symport (periplasm)
Adenine	C00147	ADEt2rpp	Adenine transport via proton symport (reversible) (periplasm)
Adenosine	C00212	ADNt2pp_copy1|ADNt2pp_copy2	Adenosine transport in via proton symport (periplasm)|Adenosine transport in via proton symport (periplasm)
Agmatine	C00179	ARGAGMt7pp	Arginine/agmatine antiport (periplasm)
Ala-Asp	Ala-Asp	Ala-Asptpp	Proton symport
Ala-Gln	Ala-Gln	Ala-Glntpp	Proton symport
Ala-Glu	Ala-Glu	Ala-Glutpp	Proton symport
Ala-Gly	Ala-Gly	Ala-Glytpp	Proton symport
Ala-His	Ala-His	Ala-Histpp	Proton symport
Ala-Leu	Ala-Leu	Ala-Leutpp	Proton symport
Ala-Thr	Ala-Thr	Ala-Thrtpp	Proton symport
Ammonium	C01342	NH4tpp	Ammonia reversible transport (periplasm)
Butyrate	C00246	buttpp	Proton symport
Chenodeoxycholate	C02528	C02528tpp	Proton symport
Cholic acid	C00695	cholatetpp	Proton symport
Citrate	C00158	CITt7pp|CITt4pp|CITt_kt|CITtupp	Citrate transport via succinate antiport (periplasm)|Citrate transport via sodium symport periplasm|Citrate proton symport periplasm|Citrate transport periplasm
Cytidine	C00475	CYTDt2pp_copy1|CYTDt2pp_copy2	Cytidine transport in via proton symport (periplasm)|Cytidine transport in via proton symport (periplasm)
Cytosine	C00380	CSNt2pp	Cytosine transport in via proton symport (periplasm)
D-Alanine	C00133	DALAt2pp	D-alanine transport in via proton symport (periplasm)
D-Alanyl-D-alanine	C00993	ALAALAabcpp	D-alanyl-D-alanine (DalaDala) transport via ABC system (periplasm)
D-Aspartate	C00402	C00402tpp	Proton symport
D-Fructose	C00095	FRUpts2pp|FRUptspp	Fructose transport via PEP:Pyr PTS (f6p generating) (periplasm)|D-fructose transport via PEP:Pyr PTS (periplasm)
D-Fructose 6-phosphate	C00085	F6Pt6_2pp	Fructose-6-phosphate transport via phosphate antiport (periplasm)
D-Galactarate	C00879	GALCTt2rpp	D-galactarte transport via proton symport, reversible (periplasm)
D-Galactose	C00124	GALabcpp|GALt2pp	D-galactose transport via ABC system (periplasm)|D-galactose transport in via proton symport (periplasm)
D-Galacturonate	C00333	GALURt2rpp	D-galacturonate transport via proton symport, reversible (periplasm)
D-Glucarate	C00818	GLCRt2rpp	D-glucarate transport via proton symport, reversible (periplasm)
D-Gluconate	C00257	GLCNt2rpp	D-gluconate transport via proton symport, reversible (periplasm)
D-Glucosamine	C00329	GAMptspp	D-glucosamine transport via PEP:Pyr PTS (periplasm)
D-Glucose	C00031	GLCDpp|GLCabcpp|GLCptspp|GLCt2pp	Glucose dehydrogenase (ubiquinone-8 as acceptor) (periplasm)|D-glucose transport via ABC system (periplasm)|D-glucose transport via PEP:Pyr PTS (periplasm)|D-glucose transport in via proton symport (periplasm)
D-Glucose6-phosphate	C00092	G6Pt6_2pp	Glucose-6-phosphate transport via phosphate antiport (periplasm)
D-Glucuronate	C00191	GLCURt2rpp	D-glucuronate transport via proton symport, reversible (periplasm)
D-Malate	C00497	MALDt2_2pp	D-Malate transport via proton symport (2 H) (periplasm)
D-Mannitol	C00392	MNLptspp	Mannitol transport via PEP:Pyr PTS (periplasm)
D-Ribose	C00121	RIBabcpp	D-ribose transport via ABC system (periplasm)
D-Serine	C00740	DSERt2pp	D-serine transport in via proton symport (periplasm)
D-Sorbitol	C00794	SBTptspp	D-sorbitol transport via PEP:Pyr PTS (periplasm)
D-tartrate	C02107	TARTRDtpp	D Tartrate facilitated transport periplasm
D-Xylose	C00181	XYLt2pp	D-xylose transport in via proton symport (periplasm)
Deoxyadenosine	C00559	DADNt2pp	Deoxyadenosine transport in via proton symport (periplasm)
Deoxycholic acid	C04483	dchactpp	Proton symport
Deoxyribose C5H10O4	C01801	DRIBtpp	Deoxy D ribose transport via proton symport periplasm
Dihydroxyacetone	C00184	DHAtpp	Dihydroxyacetone transport via facilitated diffusion (periplasm)
Ethanolamine	C00189	ETHAt2pp	Ethanolamine transport in via proton symport
Folate	C00504	foltpp	Proton symport
Formamide	C00488	FOAMtrpp	Formamide transport
Formate	C00058	FORt2pp|FORtppi	Formate transport via proton symport (uptake only, periplasm)|Formate transport via diffusion (cytoplasm to periplasm)
Fructoselysine	C16488	frulystpp|C16488tpp_PTS	Proton symport|PTS
Fumarate	C00122	FUMt2_2pp|SUCFUMtpp|FUMt2_3pp	Fumarate transport via proton symport (2 H) (periplasm)|Succinate:fumarate antiporter (periplasm)|Fumarate transport via proton symport (3 H) (periplasm)
Glucoselysine	C20978	C20978tpp|C20978tpp_PTS	Proton symport|PTS
Gly-Asn	Gly-Asn	Gly-Asntpp	Proton symport
Gly-Gln	Gly-Gln	Gly-Glntpp	Proton symport
Gly-Glu	Gly-Glu	Gly-Glutpp	Proton symport
Gly-Met	Gly-Met	Gly-Mettpp	Proton symport
Glycerol	C00116	GLYCtpp	Glycerol transport via channel (periplasm)
Glycerol2-phosphate	C02979		converted to glycerol in the periplasm
Glycerol3-phosphate	C00093	GLYC3Pabcpp|GLYC3Pt6pp	Sn-Glycerol 3-phosphate transport via ABC system (periplasm)|Glycerol-3-phosphate : phosphate antiporter (periplasm)
Glycine	C00037	GLYt2pp	Glycine transport in via proton symport (periplasm)
Glycolate C2H3O3	C00160	GLYCLTt2rpp|GLYCLTt4pp	Glycolate transport via proton symport, reversible (periplasm)|Glycolate transport via sodium symport (periplasm)
Guanine	C00242	GUAt2pp|GUAtpp	Guanine transport in via proton symport (periplasm)|Guanine transport via diffusion (periplasm)
Guanosine	C00387	GSNt2pp	Guanosine transport in via proton symport (periplasm)
Hexanoate (n-C6:0)	C01585	HEXt2rpp	Hexanoate transport via proton symport, reversible (periplasm)
Hypoxanthine	C00262	HYXNtpp	Hypoxanthine transport (periplasm)
Indole	C00463	INDOLEt2pp|INDOLEt2rpp	Indole transport via proton symport, irreversible (periplasm)|Indole transport via proton symport, reversible (periplasm)
Inosine	C00294	INSt2pp_copy1|INSt2pp_copy2	Inosine transport in via proton symport (periplasm)|Inosine transport in via proton symport (periplasm)
Itaconate	C00490	itacontpp	Proton symport
L-Alanine	C00041	ALAabcpp|ALAt2pp|ALAt4pp	L-alanine transport via ABC system (periplasm)|L-alanine transport in via proton symport (periplasm)|L-alanine transport in via sodium symport (periplasm)
L-Arabinose	C00259	ARBt2rpp|ARBt3ipp	L-arabinose transport via proton symport (periplasm)|L-arabinose transport via proton antiport (periplasm)
L-Arginine	C00062	ARGAGMt7pp|ARGORNt7pp|ARGabcpp|ARGt3pp	Arginine/agmatine antiport (periplasm)|Arginine/ornithine antiporter (periplasm)|L-arginine transport via ABC system (periplasm)|L-arginine transport out via proton antiport (cytoplasm to periplasm)
L-Ascorbate	C00072	ASCBptspp	L-ascorbate transport via PEP:Pyr PTS (periplasm)
L-Asparagine	C00152	ASNabcpp|ASNt2rpp	L-asparagine transport via ABC system (periplasm)|L-asparagine reversible transport via proton symport (periplasm)
L-Aspartate	C00049	ASPabcpp|ASPt2_2pp|ASPt2pp|ASPt2_3pp|SUCASPtpp	L-aspartate transport via ABC system (periplasm)|Aspartate transport via proton symport (2 H) (periplasm)|L-aspartate transport in via proton symport (periplasm)|L-asparate transport via proton symport (3 H) (periplasm)|SUCASPtpp
L-Carnitine	C00318	CRNabcpp|CRNt2rpp|CRNt7pp|CRNt8pp	L-carnitine transport via ABC system (periplasm)|L-carnitine outward transport (H+ antiport)|Carnitine/butyrobetaine antiporter ... <Preview truncated at 128 characters>
L-Cysteine	C00097	CYSabc2pp|CYSabcpp|CYStpp	L-cysteine export via ABC system (cytoplasm to periplasm)|L-cysteine uptake via ABC system (periplasm)|L-cysteine export via facilitated transport
L-Fucose	C01019	FUCtpp	L-fucose transport via proton symport (periplasm)
L-Glutamate	C00025	GLUabcpp|GLUt2rpp|GLUt4pp	L-glutamate transport via ABC system (periplasm)|L-glutamate transport via proton symport, reversible (periplasm)|Na+/glutamate symport (periplasm)
L-Glutamine	C00064	GLNabcpp	L-glutamine transport via ABC system (periplasm)
L-Gulono-1,4-lactone	C01040	C01040tpp	Proton symport
L-Histidine	C00135	HISabcpp|HISt2rpp	L-histidine transport via ABC system (periplasm)|L-histidine reversible transport via proton symport (periplasm)
L-Homoserine	C00263	HOMt2pp	L-homoserineserine efflux via proton symport
L-Isoleucine	C00407	ILEabcpp|ILEt2rpp	L-isoleucine transport via ABC system (periplasm)|L-isoleucine reversible transport via proton symport (periplasm)
L-Lactate	C00186	L_LACt2rpp	L-lactate reversible transport via proton symport (periplasm)
L-Leucine	C00123	LEUabcpp|LEUt2rpp|LEUt4rpp	L-leucine transport via ABC system (periplasm)|L-leucine reversible transport via proton symport (periplasm)|L-leucine transport in via sodium symport
L-Lysine	C00047	CADVtpp|LYSabcpp|LYSt2pp|LYSt3pp	Lysine/Cadaverine antiporter (periplasm)|L-lysine transport via ABC system (periplasm)|L-lysine transport in via proton symport (periplasm)|L-lysine transport out via proton antiport (cytoplasm to periplasm)
L-Lyxose	C01508	LYXt2pp	L-Lyxose transport via proton symport (periplasm)
L-Malate	C00149	MALt2_2pp|MALt2_3pp|SUCMALtpp	Malate transport via proton symport (2 H) (periplasm)|Malate transport via proton symport (3 H) (periplasm)|SUCMALtpp
L-Methionine	C00073	METabcpp	L-methionine transport via ABC system (periplasm)
L-Phenylalanine	C00079	PHEt2rpp	L-phenylalanine reversible transport via proton symport (periplasm)
L-Proline	C00148	PROabcpp|PROt4pp|C00148tpp	L-proline transport via ABC system (periplasm)|Na+/Proline-L symporter (periplasm)|C00148tpp
L-Prolinylglycine	progly	PROGLYabcpp	L-Prolinylglycine (Pro-Gly) transport via ABC system (periplasm)
L-Rhamnose	C00507	RMNtpp	L-rhamnose transport via proton symport (periplasm)
L-Serine	C00065	SERt2rpp|SERt4pp	L-serine reversible transport via proton symport (periplasm)|L-serine via sodium symport (periplasm)
L-tartrate	C00898	TARTRtpp	Tartrate facilitated transport periplasm
L-Threonine	C00188	THRabcpp|THRt2pp|THRt2rpp|THRt4pp	L-threonine transport via ABC system (periplasm)|L-threonine efflux transport via proton antiport (periplasm)|L-threonine reversible transport via proton symport (periplasm)|L-threonine via sodium symport (periplasm)
L-Tryptophan	C00078	TRPt2rpp	L-tryptophan reversible transport via proton symport (periplasm)
L-Tyrosine	C00082	TYRt2rpp	L-tyrosine reversible transport via proton symport (periplasm)
L-Valine	C00183	VALabcpp|VALt2rpp	L-valine transport via ABC system (periplasm)|L-valine reversible transport via proton symport (periplasm)
Malate	C00711	C00711tpp	Proton symport
Maltose	C00208	MALTabcpp|MALTptspp	Maltose transport via ABC system (periplasm)|Maltose transport via PEP:Pyr PTS (periplasm)
Maltotriose C18H32O16	C01835	MALTTRabcpp	Maltotriose transport via ABC system (periplasm)
Melibiose C12H22O11	C05402	MELIBt2pp|MELIBt3ipp	Melibiose transport in via symport (periplasm)|Melibiose transport in via antiport (periplasm)
Met-Ala	Met-Ala	Met-Alatpp	Proton symport
Methyl β-D galactoside	C03619	C03619tpp	Proton symport
Myo-Inositol	C00137	INOSTtpp	Myo-inositol transport
N-acetyl-D-glucosamine	C00140	ACGAptspp	N-Acetyl-D-glucosamine transport via PEP:Pyr PTS (periplasm)
N-Acetyl-L-glutamate	C00624	ACGLUtpp	Proton symport
N-Acetylmuramate	C02713	acmumtpp	Proton symport
N-Acetylneuraminate	C00270	ACNAMt2pp	N-acetylneuraminate proton symport (periplasm)
Nitrate	C00244	NO3t7pp	Nitrate transport in via nitrite antiport (periplasm)
Nitrite	C00088	NO2t2rpp|NO3t7pp	Nitrite transport in via proton symport, reversible (periplasm)|Nitrate transport in via nitrite antiport (periplasm)
Ornithine	C00077	ARGORNt7pp|ORNabcpp|PTRCORNt7pp	Arginine/ornithine antiporter (periplasm)|Ornithine transport via ABC system (periplasm)|Putrescine/ornithine antiporter (periplasm)
Oxaloacetate	C00036	OAAt2_2pp	Oxaloacetate transport via proton symport 2 H periplasm
Propionate	C00163	PPAt4pp|C00163tpp	Na+/Propionate symporter (periplasm)|Proton symport
Putrescine	C00134	PTRCORNt7pp|PTRCabcpp|PTRCt2pp	Putrescine/ornithine antiporter (periplasm)|Putrescine transport via ABC system (periplasm)|Putrescine transport in via proton s... <Preview truncated at 128 characters>
Pyruvate	C00022	PYRt2rpp	Pyruvate reversible transport via proton symport (periplasm)
Spermidine	C00315	SPMDabcpp	Spermidine transport via ABC system (periplasm)
Succinate	C00042	CITt7pp|SUCCt2_2pp|SUCCt3pp|SUCFUMtpp|SUCCt2_3pp|SUCASPtpp|SUCMALtpp	Citrate transport via succinate antiport (periplasm)|Succinate transport via proton symport (2 H) (periplasm)|Succinate transport out via proton antiport (periplasm)|Succinate:fumarate antiporter (periplasm)|Succintate transport via proton symport (3 H) (periplasm)|SUCASPtpp|SUCMALtpp
Taurine	C00245	taurtpp	Proton symport
Taurocholate	C05122	tcholatpp	Proton symport
Thymidine C10H14N2O5	C00214	THMDt2pp_copy1|THMDt2pp_copy2	Thymidine transport in via proton symport (periplasm)|Thymidine transport in via proton symport (periplasm)
Thymine C5H6N2O2	C00178	THYMt3pp	Thymine transport out via proton antiport (periplasm)
Trimethylamine	C00565		converted to Trimethylamine N-oxide reductase in the periplasm
Tyramine	C00483	C00483tpp	Proton symport
Uracil	C00106	URAt2pp	Uracil transport in via proton symport (periplasm)
Urea CH4N2O	C00086	UREAtpp	Urea transport via facilitate diffusion (periplasm)
Uridine	C00299	URIt2pp_copy1|URIt2pp_copy2	Uridine transport in via proton symport (periplasm)|Uridine transport in via proton symport (periplasm)
Xanthine	C00385	XANt2pp|XANtpp	Xanthine transport in via proton symport (periplasm)|Xanthine reversible transport (periplasm)
Xanthosine	C01762	XTSNt2rpp	Xanthosine transport via proton symport (periplasm)
