# Supplementary material for: Metabolic network reconstruction as a resource for analyzing Salmonella Typhimurium SL1344 growth in the mouse intestine
Source: PLoS Comput Biol. 2025 Mar 11;21(3):e1012869. doi: 10.1371/journal.pcbi.1012869 (PMC11925469; doi:10.1371/journal.pcbi.1012869)
Supplement: S8 Data — Sets of the minimal byproducts for each iMM. (XLSX) [file pcbi.1012869.s008.xlsx]

## Sheet: Sheet1
Active uptakes per iMM	EX_ca2_e	EX_ca2_e	EX_arg__L_e	EX_ca2_e	EX_ca2_e	EX_ca2_e	EX_asn__L_e	EX_ca2_e	EX_ca2_e	EX_alaala_e	EX_ca2_e	EX_ca2_e	EX_asp__L_e	EX_ca2_e	EX_ca2_e	EX_ca2_e	EX_ca2_e	EX_ca2_e	EX_ca2_e	EX_ca2_e	EX_ca2_e	EX_ca2_e	EX_ca2_e	EX_ca2_e	EX_ca2_e	EX_ca2_e	EX_ca2_e	EX_ca2_e	EX_ca2_e	EX_alaala_e	EX_ca2_e	EX_ca2_e	EX_ca2_e	EX_ca2_e	EX_ca2_e	EX_ca2_e	EX_ca2_e	EX_ca2_e	EX_ca2_e	EX_ca2_e	EX_ca2_e	EX_ca2_e	EX_arg__L_e	EX_ca2_e	EX_ca2_e	EX_ca2_e	EX_ca2_e	EX_ca2_e	EX_ca2_e
	EX_cl_e	EX_cl_e	EX_ca2_e	EX_cl_e	EX_cl_e	EX_cl_e	EX_ca2_e	EX_cl_e	EX_cl_e	EX_ca2_e	EX_cl_e	EX_cl_e	EX_ca2_e	EX_cl_e	EX_cl_e	EX_cl_e	EX_cl_e	EX_cl_e	EX_cl_e	EX_cl_e	EX_cl_e	EX_cl_e	EX_cl_e	EX_cl_e	EX_cl_e	EX_cl_e	EX_cl_e	EX_cl_e	EX_cl_e	EX_ca2_e	EX_cl_e	EX_cl_e	EX_cl_e	EX_cl_e	EX_cl_e	EX_cl_e	EX_cl_e	EX_cl_e	EX_cl_e	EX_cl_e	EX_cl_e	EX_cl_e	EX_ca2_e	EX_cl_e	EX_cl_e	EX_cl_e	EX_cl_e	EX_cl_e	EX_cl_e
	EX_cobalt2_e	EX_cobalt2_e	EX_cl_e	EX_cobalt2_e	EX_cobalt2_e	EX_cobalt2_e	EX_cl_e	EX_cobalt2_e	EX_cobalt2_e	EX_cl_e	EX_cobalt2_e	EX_cobalt2_e	EX_cl_e	EX_cobalt2_e	EX_cobalt2_e	EX_cobalt2_e	EX_cobalt2_e	EX_cobalt2_e	EX_cobalt2_e	EX_cobalt2_e	EX_cobalt2_e	EX_cobalt2_e	EX_cobalt2_e	EX_cobalt2_e	EX_cobalt2_e	EX_cobalt2_e	EX_cobalt2_e	EX_cobalt2_e	EX_cobalt2_e	EX_cl_e	EX_cobalt2_e	EX_cobalt2_e	EX_cobalt2_e	EX_cobalt2_e	EX_cobalt2_e	EX_cobalt2_e	EX_cobalt2_e	EX_cobalt2_e	EX_cobalt2_e	EX_cobalt2_e	EX_cobalt2_e	EX_cobalt2_e	EX_cl_e	EX_cobalt2_e	EX_cobalt2_e	EX_cobalt2_e	EX_cobalt2_e	EX_cobalt2_e	EX_cobalt2_e
	EX_cu2_e	EX_cu2_e	EX_cobalt2_e	EX_cu2_e	EX_cu2_e	EX_cu2_e	EX_cobalt2_e	EX_cu2_e	EX_cu2_e	EX_cobalt2_e	EX_cu2_e	EX_cu2_e	EX_cobalt2_e	EX_cu2_e	EX_cu2_e	EX_cu2_e	EX_cu2_e	EX_cu2_e	EX_cu2_e	EX_cu2_e	EX_cu2_e	EX_cu2_e	EX_cu2_e	EX_cu2_e	EX_cu2_e	EX_cu2_e	EX_cu2_e	EX_cu2_e	EX_cu2_e	EX_cobalt2_e	EX_cu2_e	EX_cu2_e	EX_cu2_e	EX_cu2_e	EX_cu2_e	EX_cu2_e	EX_cu2_e	EX_cu2_e	EX_cu2_e	EX_cu2_e	EX_cu2_e	EX_cu2_e	EX_cobalt2_e	EX_cu2_e	EX_cu2_e	EX_cu2_e	EX_cu2_e	EX_cu2_e	EX_cu2_e
	EX_cys__L_e	EX_cys__L_e	EX_cu2_e	EX_cys__L_e	EX_mg2_e	EX_cys__L_e	EX_cu2_e	EX_mg2_e	EX_mg2_e	EX_cu2_e	EX_mg2_e	EX_cys__L_e	EX_cu2_e	EX_mg2_e	EX_ala__L_e	EX_cys__L_e	EX_acmum_e	EX_mg2_e	EX_mg2_e	EX_acgam_e	EX_mg2_e	EX_mg2_e	EX_ala__D_e	EX_4abut_e	EX_cys__L_e	EX_cys__L_e	EX_mg2_e	EX_cys__L_e	EX_cys__L_e	EX_cu2_e	EX_cys__L_e	EX_cys__L_e	EX_cys__L_e	EX_mg2_e	EX_cys__L_e	EX_cys__L_e	EX_cys__L_e	EX_mg2_e	EX_mg2_e	EX_mg2_e	EX_cys__L_e	EX_mg2_e	EX_cu2_e	EX_acgam_e	EX_mg2_e	EX_4abut_e	EX_acmum_e	EX_mg2_e	EX_mg2_e
	EX_mg2_e	EX_mg2_e	EX_mg2_e	EX_mg2_e	EX_fe2_e	EX_mg2_e	EX_mg2_e	EX_fe2_e	EX_fe2_e	EX_mg2_e	EX_fe2_e	EX_mg2_e	EX_mg2_e	EX_fe2_e	EX_mg2_e	EX_mg2_e	EX_mg2_e	EX_fe2_e	EX_fe2_e	EX_mg2_e	EX_fe2_e	EX_fe2_e	EX_mg2_e	EX_mg2_e	EX_mg2_e	EX_mg2_e	EX_fe2_e	EX_mg2_e	EX_mg2_e	EX_mg2_e	EX_mg2_e	EX_mg2_e	EX_mg2_e	EX_fe2_e	EX_mg2_e	EX_mg2_e	EX_mg2_e	EX_fe2_e	EX_fe2_e	EX_fe2_e	EX_mg2_e	EX_fe2_e	EX_mg2_e	EX_mg2_e	EX_fe2_e	EX_mg2_e	EX_mg2_e	EX_fe2_e	EX_fe2_e
	EX_fe2_e	EX_fe2_e	EX_fe2_e	EX_fe2_e	EX_mn2_e	EX_fe2_e	EX_fe2_e	EX_mn2_e	EX_mn2_e	EX_fe2_e	EX_mn2_e	EX_fe2_e	EX_fe2_e	EX_mn2_e	EX_fe2_e	EX_fe2_e	EX_fe2_e	EX_mn2_e	EX_mn2_e	EX_fe2_e	EX_mn2_e	EX_mn2_e	EX_fe2_e	EX_fe2_e	EX_fe2_e	EX_fe2_e	EX_mn2_e	EX_fe2_e	EX_fe2_e	EX_fe2_e	EX_fe2_e	EX_fe2_e	EX_fe2_e	EX_mn2_e	EX_fe2_e	EX_fe2_e	EX_fe2_e	EX_mn2_e	EX_mn2_e	EX_mn2_e	EX_fe2_e	EX_mn2_e	EX_fe2_e	EX_fe2_e	EX_mn2_e	EX_fe2_e	EX_fe2_e	EX_mn2_e	EX_mn2_e
	EX_mn2_e	EX_mn2_e	EX_mn2_e	EX_mn2_e	EX_mobd_e	EX_mn2_e	EX_mn2_e	EX_mobd_e	EX_mobd_e	EX_mn2_e	EX_mobd_e	EX_mn2_e	EX_mn2_e	EX_mobd_e	EX_mn2_e	EX_mn2_e	EX_mn2_e	EX_mobd_e	EX_mobd_e	EX_mn2_e	EX_mobd_e	EX_mobd_e	EX_mn2_e	EX_mn2_e	EX_mn2_e	EX_mn2_e	EX_mobd_e	EX_mn2_e	EX_mn2_e	EX_mn2_e	EX_mn2_e	EX_mn2_e	EX_mn2_e	EX_mobd_e	EX_mn2_e	EX_mn2_e	EX_mn2_e	EX_mobd_e	EX_mobd_e	EX_mobd_e	EX_mn2_e	EX_mobd_e	EX_mn2_e	EX_mn2_e	EX_mobd_e	EX_mn2_e	EX_mn2_e	EX_mobd_e	EX_mobd_e
	EX_mobd_e	EX_mobd_e	EX_mobd_e	EX_mobd_e	EX_g6p_e	EX_mobd_e	EX_mobd_e	EX_g6p_e	EX_g6p_e	EX_mobd_e	EX_g6p_e	EX_mobd_e	EX_mobd_e	EX_g6p_e	EX_mobd_e	EX_mobd_e	EX_mobd_e	EX_g6p_e	EX_g6p_e	EX_mobd_e	EX_nh4_e	EX_g6p_e	EX_mobd_e	EX_mobd_e	EX_mobd_e	EX_mobd_e	EX_g6p_e	EX_mnl_e	EX_mnl_e	EX_mobd_e	EX_mobd_e	EX_mobd_e	EX_mobd_e	EX_zn2_e	EX_mobd_e	EX_mobd_e	EX_mobd_e	EX_pi_e	EX_zn2_e	EX_orn_e	EX_mobd_e	EX_zn2_e	EX_mobd_e	EX_mobd_e	EX_zn2_e	EX_mobd_e	EX_mobd_e	EX_zn2_e	EX_zn2_e
	EX_g6p_e	EX_zn2_e	EX_g6p_e	EX_zn2_e	EX_orn_e	EX_pi_e	EX_g6p_e	EX_zn2_e	EX_zn2_e	EX_g6p_e	EX_zn2_e	EX_pi_e	EX_g6p_e	EX_zn2_e	EX_g6p_e	EX_fru_e	EX_g6p_e	EX_zn2_e	EX_zn2_e	EX_g6p_e	EX_g6p_e	EX_zn2_e	EX_g6p_e	EX_g6p_e	EX_zn2_e	EX_fru_e	EX_zn2_e	EX_mobd_e	EX_mobd_e	EX_zn2_e	EX_zn2_e	EX_pi_e	EX_zn2_e	EX_gam_e	EX_pi_e	EX_zn2_e	EX_frulys_e	EX_zn2_e	EX_gam_e	EX_zn2_e	EX_pi_e	EX_so4_e	EX_zn2_e	EX_zn2_e	EX_se_L_e	EX_zn2_e	EX_zn2_e	EX_pro__L_e	EX_so4_e
	EX_zn2_e	EX_glyc3p_e	EX_zn2_e	EX_glyc2p_e	EX_zn2_e	EX_zn2_e	EX_zn2_e	EX_so4_e	EX_se_L_e	EX_zn2_e	EX_pro__L_e	EX_zn2_e	EX_zn2_e	EX_so4_e	EX_zn2_e	EX_pi_e	EX_zn2_e	EX_gam_e	EX_so4_e	EX_zn2_e	EX_zn2_e	EX_so4_e	EX_zn2_e	EX_zn2_e	EX_sbt__D_e	EX_zn2_e	EX_so4_e	EX_zn2_e	EX_pi_e	EX_so4_e	EX_tart_L_e	EX_zn2_e	EX_glc__D_e	EX_so4_e	EX_zn2_e	EX_gam_e	EX_zn2_e	EX_gam_e	EX_so4_e	EX_so4_e	EX_zn2_e	EX_gln__L_e	EX_so4_e	EX_so4_e	EX_so4_e	EX_so4_e	EX_so4_e	EX_so4_e	EX_th_L_e
	EX_his__L_e	EX_his__L_e	EX_so4_e	EX_his__L_e	EX_so4_e	EX_his__L_e	EX_so4_e	EX_gln__L_e	EX_so4_e	EX_so4_e	EX_so4_e	EX_glc__D_e	EX_so4_e	EX_th_L_e	EX_so4_e	EX_zn2_e	EX_so4_e	EX_so4_e	EX_gly_e	EX_so4_e	EX_so4_e	EX_glu__L_e	EX_so4_e	EX_so4_e	EX_glyc2p_e	EX_glyc2p_e	EX_his__L_e	EX_glyc2p_e	EX_zn2_e	EX_glyc3p_e	EX_glyc2p_e	EX_gam_e	EX_glyc2p_e	EX_glyc3p_e	EX_sbt__D_e	EX_glyc2p_e	EX_glyc2p_e	EX_so4_e	EX_glyc2p_e	EX_glyc3p_e	EX_tart_L_e	EX_glyc3p_e	EX_glyc3p_e	EX_glyc3p_e	EX_glyc3p_e	EX_glyc3p_e	EX_glyc3p_e	EX_glyc3p_e	EX_glyc3p_e
	EX_k_e	EX_k_e	EX_his__L_e	EX_k_e	EX_his__L_e	EX_k_e	EX_his__L_e	EX_his__L_e	EX_his__L_e	EX_his__L_e	EX_his__L_e	EX_his__L_e	EX_his__L_e	EX_his__L_e	EX_his__L_e	EX_his__L_e	EX_his__L_e	EX_his__L_e	EX_his__L_e	EX_his__L_e	EX_his__L_e	EX_his__L_e	EX_his__L_e	EX_his__L_e	EX_his__L_e	EX_his__L_e	EX_k_e	EX_his__L_e	EX_his__L_e	EX_his__L_e	EX_his__L_e	EX_his__L_e	EX_his__L_e	EX_his__L_e	EX_his__L_e	EX_his__L_e	EX_his__L_e	EX_his__L_e	EX_his__L_e	EX_his__L_e	EX_his__L_e	EX_his__L_e	EX_his__L_e	EX_his__L_e	EX_his__L_e	EX_his__L_e	EX_his__L_e	EX_his__L_e	EX_his__L_e
	EX_sel_e	EX_sel_e	EX_k_e	EX_malt_e	EX_k_e	EX_malt_e	EX_k_e	EX_k_e	EX_k_e	EX_k_e	EX_k_e	EX_k_e	EX_k_e	EX_k_e	EX_k_e	EX_k_e	EX_k_e	EX_k_e	EX_k_e	EX_k_e	EX_k_e	EX_k_e	EX_k_e	EX_k_e	EX_k_e	EX_k_e	EX_acglu_e	EX_k_e	EX_k_e	EX_k_e	EX_k_e	EX_k_e	EX_k_e	EX_k_e	EX_k_e	EX_k_e	EX_k_e	EX_k_e	EX_k_e	EX_k_e	EX_k_e	EX_k_e	EX_k_e	EX_k_e	EX_k_e	EX_k_e	EX_k_e	EX_k_e	EX_k_e
			EX_sel_e	EX_sel_e	EX_sel_e	EX_sel_e	EX_sel_e	EX_sel_e	EX_sel_e	EX_sel_e	EX_sel_e	EX_sel_e	EX_sel_e	EX_sel_e	EX_sel_e	EX_sel_e	EX_sel_e	EX_sel_e	EX_sel_e	EX_sel_e	EX_sel_e	EX_sel_e	EX_sel_e	EX_sel_e	EX_sel_e	EX_sel_e	EX_sel_e	EX_sel_e	EX_sel_e	EX_sel_e	EX_sel_e	EX_sel_e	EX_sel_e	EX_sel_e	EX_sel_e	EX_sel_e	EX_sel_e	EX_sel_e	EX_sel_e	EX_sel_e	EX_sel_e	EX_sel_e	EX_sel_e	EX_sel_e	EX_sel_e	EX_sel_e	EX_sel_e	EX_sel_e	EX_sel_e
optimal growth rate with total carbon and nitrogen constraint (1/h)	0.0279188	0.114985	0.0432988	0	0.0282108	0	0.0448335	0.0361607	0.0498296	0.0348383	0.0252885	0.0895977	0.0495483	0.0453032	0.0406644	0.0895977	0.0261317	0.060869	0.0445615	0.042129	0.054675	0.0320812	0.0406644	0.0258957	0.0551453	0.0891053	0.0239583	0.0551411	0.0554934	0.122595	0.0668685	0	0.0891118	0.129556	0.0554934	0	0	0	0	0.103298	0.062501	0.119811	0.126738	0.123356	0.128048	0.0931371	0.103373	0.0915367	0.129118
Minimal active secretions per iMM at optimal biomass yield	EX_LalaDgluMdap_e	EX_ac_e	EX_ac_e	EX_ac_e	EX_ac_e	EX_ac_e	EX_ac_e	EX_ac_e	EX_ac_e	EX_ac_e	EX_ac_e	EX_ac_e	EX_ac_e	EX_ac_e	EX_ac_e	EX_ac_e	EX_ac_e	EX_ac_e	EX_ac_e	EX_ac_e	EX_ac_e	EX_ac_e	EX_ac_e	EX_ac_e	EX_ac_e	EX_ac_e	EX_ac_e	EX_ac_e	EX_ac_e	EX_ac_e	EX_ac_e	EX_ac_e	EX_ac_e	EX_ac_e	EX_ac_e	EX_ac_e	EX_15dap_e	EX_ac_e	EX_ac_e	EX_etoh_e	EX_ac_e	EX_15dap_e	EX_etoh_e	EX_ac_e	EX_ac_e	EX_ac_e	EX_ac_e	EX_ac_e	EX_ac_e
	EX_ac_e	EX_co2_e	EX_ade_e	EX_ade_e	EX_co2_e	EX_co2_e	EX_fum_e	EX_ade_e	EX_etoh_e	EX_co2_e	EX_co2_e	EX_co2_e	EX_fum_e	EX_colipaOA_e	EX_glyc_e	EX_ade_e	EX_glyc_e	EX_co2_e	EX_ade_e	EX_etoh_e	EX_co2_e	EX_co2_e	EX_co2_e	EX_co2_e	EX_etoh_e	EX_co2_e	EX_glyc_e	EX_etoh_e	EX_etoh_e	EX_ala__D_e	EX_co2_e	EX_ade_e	EX_co2_e	EX_etoh_e	EX_etoh_e	EX_etoh_e	EX_ac_e	EX_cytd_e	EX_etoh_e	EX_for_e	EX_co2_e	EX_ac_e	EX_glyclt_e	EX_for_e	EX_etoh_e	EX_ade_e	EX_etoh_e	EX_etoh_e	EX_co2_e
	EX_ade_e	EX_cytd_e	EX_co2_e	EX_co2_e	EX_glyclt_e	EX_for_e	EX_glyclt_e	EX_co2_e	EX_glyc_e	EX_colipaOA_e	EX_glyc_e	EX_etoh_e	EX_glyc_e	EX_glyc_e	EX_glyclt_e	EX_etoh_e	EX_glyclt_e	EX_glyc_e	EX_glyclt_e	EX_glyclt_e	EX_glyclt_e	EX_glyc_e	EX_etoh_e	EX_glyclt_e	EX_for_e	EX_etoh_e	EX_glyclt_e	EX_for_e	EX_for_e	EX_etoh_e	EX_etoh_e	EX_etoh_e	EX_etoh_e	EX_for_e	EX_for_e	EX_glyclt_e	EX_co2_e	EX_etoh_e	EX_glyclt_e	EX_glyc_e	EX_for_e	EX_ade_e	EX_h_e	EX_glyclt_e	EX_for_e	EX_etoh_e	EX_for_e	EX_glyclt_e	EX_cytd_e
	EX_alaala_e	EX_etoh_e	EX_glyc_e	EX_etoh_e	EX_h_e	EX_glyc_e	EX_h_e	EX_glyc_e	EX_glyclt_e	EX_glyc_e	EX_glyclt_e	EX_for_e	EX_glyclt_e	EX_glyclt_e	EX_h_e	EX_for_e	EX_h2o_e	EX_h_e	EX_h_e	EX_h_e	EX_h_e	EX_glyclt_e	EX_glyc_e	EX_h_e	EX_glyc_e	EX_for_e	EX_h_e	EX_glyc_e	EX_glyc_e	EX_for_e	EX_for_e	EX_glyclt_e	EX_for_e	EX_glyc_e	EX_glyc_e	EX_h_e	EX_etoh_e	EX_glyclt_e	EX_h_e	EX_glyclt_e	EX_glyc_e	EX_etoh_e	EX_nh4_e	EX_h_e	EX_glyclt_e	EX_glyc_e	EX_glyc_e	EX_h_e	EX_etoh_e
	EX_anhgm_e	EX_for_e	EX_glyclt_e	EX_for_e	EX_pi_e	EX_glyclt_e	EX_phe__L_e	EX_glyclt_e	EX_h_e	EX_glyclt_e	EX_h2o_e	EX_glyclt_e	EX_h_e	EX_h_e	EX_pi_e	EX_glyclt_e	EX_h_e	EX_pi_e	EX_phe__L_e	EX_pi_e	EX_phe__L_e	EX_gua_e	EX_glyclt_e	EX_pi_e	EX_glyclt_e	EX_glyc_e	EX_pi_e	EX_glyclt_e	EX_glyclt_e	EX_glyclt_e	EX_glyclt_e	EX_h_e	EX_glyclt_e	EX_glyclt_e	EX_glyclt_e	EX_nh4_e	EX_glyclt_e	EX_h_e	EX_nh4_e	EX_h2o_e	EX_glyclt_e	EX_for_e	EX_pi_e	EX_nh4_e	EX_h_e	EX_glyclt_e	EX_glyclt_e	EX_pi_e	EX_glyc_e
	EX_co2_e	EX_glyc_e	EX_h_e	EX_glyc_e	EX_ppa_e	EX_h2o_e	EX_pi_e	EX_h_e	EX_pi_e	EX_h_e	EX_h_e	EX_h2s_e	EX_phe__L_e	EX_pi_e	EX_ppa_e	EX_h2s_e	EX_pi_e	EX_ppa_e	EX_pi_e	EX_ppa_e	EX_pi_e	EX_h_e	EX_h_e	EX_ppa_e	EX_h2o_e	EX_glyclt_e	EX_ppa_e	EX_h2o_e	EX_h2o_e	EX_h_e	EX_h2o_e	EX_nh4_e	EX_h2s_e	EX_h2o_e	EX_h2o_e	EX_pi_e	EX_h2s_e	EX_nh4_e	EX_phe__L_e	EX_h_e	EX_h2o_e	EX_glyclt_e	EX_ppa_e	EX_pi_e	EX_nh4_e	EX_h2o_e	EX_h_e	EX_ppa_e	EX_h_e
	EX_glyc_e	EX_glyclt_e	EX_pi_e	EX_glyclt_e	EX_succ_e	EX_h2s_e	EX_ppa_e	EX_pi_e	EX_ppa_e	EX_pi_e	EX_pi_e	EX_h_e	EX_pi_e	EX_ppa_e	EX_succ_e	EX_h_e	EX_ppa_e	EX_succ_e	EX_ppa_e	EX_succ_e	EX_ppa_e	EX_pi_e	EX_pi_e	EX_succ_e	EX_h2s_e	EX_h2s_e	EX_succ_e	EX_h2s_e	EX_h2s_e	EX_nh4_e	EX_h2s_e	EX_ppa_e	EX_h_e	EX_h_e	EX_h2s_e	EX_succ_e	EX_h_e	EX_succ_e	EX_pi_e	EX_pi_e	EX_h2s_e	EX_h_e	EX_ptrc_e	EX_ppa_e	EX_pi_e	EX_h_e	EX_pi_e	EX_succ_e	EX_ile__L_e
	EX_h2s_e	EX_h2s_e	EX_ppa_e	EX_h2s_e		EX_h_e	EX_succ_e	EX_ppa_e	EX_succ_e	EX_ppa_e	EX_ppa_e	EX_ppa_e	EX_ppa_e	EX_succ_e		EX_succ_e	EX_succ_e	EX_val__L_e	EX_succ_e		EX_succ_e	EX_ppa_e	EX_ppa_e		EX_h_e	EX_h_e		EX_h_e	EX_h_e	EX_pi_e	EX_h_e	EX_succ_e	EX_ppa_e	EX_nh4_e	EX_h_e	EX_val__L_e	EX_ile__L_e	EX_val__L_e	EX_succ_e	EX_ppa_e	EX_nh4_e	EX_nh4_e	EX_succ_e	EX_succ_e	EX_ppa_e	EX_pi_e	EX_ppa_e		EX_nh4_e
	EX_h_e	EX_h_e	EX_ptrc_e	EX_h_e		EX_ppa_e		EX_succ_e		EX_succ_e	EX_succ_e	EX_succ_e	EX_succ_e								EX_val__L_e	EX_succ_e	EX_succ_e		EX_ppa_e	EX_succ_e		EX_ppa_e	EX_ppa_e	EX_ppa_e	EX_pi_e	EX_val__L_e	EX_succ_e	EX_pi_e	EX_ppa_e		EX_pi_e		EX_val__L_e	EX_ptrc_e	EX_succ_e	EX_pi_e		EX_val__L_e	EX_succ_e	EX_ppa_e	EX_succ_e		EX_pi_e
	EX_pi_e	EX_pi_e	EX_succ_e	EX_ppa_e		EX_succ_e																			EX_succ_e			EX_succ_e	EX_succ_e	EX_succ_e	EX_succ_e			EX_ppa_e	EX_succ_e		EX_succ_e			EX_succ_e		EX_ppa_e			EX_val__L_e	EX_succ_e	EX_val__L_e		EX_ppa_e
	EX_ppa_e	EX_ppa_e		EX_succ_e																									EX_thymd_e					EX_succ_e								EX_succ_e							EX_succ_e
	EX_succ_e	EX_succ_e		EX_thym_e
[truncated: 1,967 more columns]
