# Supplementary material for: Metabolic network reconstruction as a resource for analyzing Salmonella Typhimurium SL1344 growth in the mouse intestine
Source: PLoS Comput Biol. 2025 Mar 11;21(3):e1012869. doi: 10.1371/journal.pcbi.1012869 (PMC11925469; doi:10.1371/journal.pcbi.1012869)
Supplement: S9 Data — (XLSX) [file pcbi.1012869.s009.xlsx]

## Sheet: minimal media
Essential Gene in all conditions		Subsystem		Conditionally Essential Gene		Subsystem		Dispensable Gene in all conditions		Subsystem
SL1344_0046	ribF	Cofactor and Prosthetic Group Biosynthesis|		SL1344_0003	thrB	Cofactor and Prosthetic Group Biosynthesis|Threonine and Lysine Metabolism|		SL1344_0002	thrA	Threonine and Lysine Metabolism|
SL1344_0065	dapB	Threonine and Lysine Metabolism|		SL1344_0004	thrC	Threonine and Lysine Metabolism|		SL1344_0006	yaaJ	Transport Inner Membrane|
SL1344_0112	leuB	Valine Leucine and Isoleucine Metabolism|		SL1344_0102	araA	Alternate Carbon Metabolism|		SL1344_0007	talB	Pentose Phosphate Pathway|
SL1344_0113	leuA	Valine Leucine and Isoleucine Metabolism|		SL1344_0103	araB	Alternate Carbon Metabolism|		SL1344_0040	nhaA	Inorganic Ion Transport and Metabolism|
SL1344_0123	murE	Cell Envelope Biosynthesis|Unassigned|		SL1344_0152	aceE	GlycolysisGluconeogenesis|		SL1344_0043		Transport Inner Membrane|
SL1344_0124	murF	Cell Envelope Biosynthesis|		SL1344_0153	aceF	GlycolysisGluconeogenesis|		SL1344_0047	ileS	tRNA Charging|
SL1344_0125	mraY	Cell Envelope Biosynthesis|		SL1344_0154	lpdA	Citric Acid Cycle|GlycolysisGluconeogenesis|		SL1344_0050	ispH	Cofactor and Prosthetic Group Biosynthesis|
SL1344_0126	murD	Cell Envelope Biosynthesis|		SL1344_0305	fadE	Membrane Lipid Metabolism|		SL1344_0052	rihC	Alternate Carbon Metabolism|Nucleotide Salvage Pathway|
SL1344_0128	murG	Cell Envelope Biosynthesis|		SL1344_0312	pepD	Arginine and Proline Metabolism|Cysteine Metabolism|Murein Recycling|Unassigned|		SL1344_0058		Transport Inner Membrane|
SL1344_0129	murC	Cell Envelope Biosynthesis|		SL1344_0317	proB	Arginine and Proline Metabolism|		SL1344_0067	carA	Arginine and Proline Metabolism|
SL1344_0134	lpxC	Lipopolysaccharide Biosynthesis Recycling|		SL1344_0318	proA	Arginine and Proline Metabolism|		SL1344_0068	carB	Arginine and Proline Metabolism|
SL1344_0140	coaE	Cofactor and Prosthetic Group Biosynthesis|		SL1344_0381	proC	Arginine and Proline Metabolism|		SL1344_0071	caiD	Oxidative Phosphorylation|
SL1344_0145	nadC	Cofactor and Prosthetic Group Biosynthesis|		SL1344_0394	brnQ	Transport|Transport Inner Membrane|		SL1344_0072	caiC	Oxidative Phosphorylation|
SL1344_0166	speD	Arginine and Proline Metabolism|		SL1344_0396	malZ	Alternate Carbon Metabolism|		SL1344_0073	caiB	Oxidative Phosphorylation|
SL1344_0167	speE	Arginine and Proline Metabolism|		SL1344_0407	tsx	Transport Outer Membrane|		SL1344_0074	caiA	Unassigned|
SL1344_0172	yadF	Unassigned|		SL1344_0457	amtB	Inorganic Ion Transport and Metabolism|		SL1344_0075	caiT	Transport Inner Membrane|
SL1344_0182	panC	Cofactor and Prosthetic Group Biosynthesis|		SL1344_0510	gcl	Glyoxylate Metabolism|		SL1344_0087	kefC	Inorganic Ion Transport and Metabolism|
SL1344_0183	panB	Cofactor and Prosthetic Group Biosynthesis|		SL1344_0606	citT	Transport Inner Membrane|		SL1344_0088	folA	Unassigned|
SL1344_0203	hemL	Cofactor and Prosthetic Group Biosynthesis|		SL1344_0665	nagA	Alternate Carbon Metabolism|		SL1344_0089	apaH	Nucleotide Salvage Pathway|
SL1344_0208	mtn	Arginine and Proline Metabolism|Cofactor and Prosthetic Group Biosynthesis|Methionine Metabolism|		SL1344_0666	nagB	Alternate Carbon Metabolism|		SL1344_0092	pdxAa	Cofactor and Prosthetic Group Biosynthesis|
SL1344_0214	dapD	Threonine and Lysine Metabolism|		SL1344_0680	pgm	Alternate Carbon Metabolism|		SL1344_0101	araD	Alternate Carbon Metabolism|
SL1344_0223	cdsA	Glycerophospholipid Metabolism|Unassigned|		SL1344_0682	potE	Transport Inner Membrane|		SL1344_0106	thiQ	Transport Inner Membrane|
SL1344_0227	lpxD	Lipopolysaccharide Biosynthesis Recycling|		SL1344_0712	gltA	Citric Acid Cycle|		SL1344_0107	thiP	Transport Inner Membrane|
SL1344_0230	lpxB	Lipopolysaccharide Biosynthesis Recycling|		SL1344_0718	sucA	Citric Acid Cycle|		SL1344_0108	tbpA	Transport Inner Membrane|
SL1344_0367	hemB	Cofactor and Prosthetic Group Biosynthesis|		SL1344_0719	sucB	Citric Acid Cycle|		SL1344_0110	leuD	Valine Leucine and Isoleucine Metabolism|
SL1344_0410	ribD	Cofactor and Prosthetic Group Biosynthesis|		SL1344_0720	sucC	Citric Acid Cycle|Unassigned|		SL1344_0111	leuC	Valine Leucine and Isoleucine Metabolism|
SL1344_0481	adk	Nucleotide Salvage Pathway|		SL1344_0721	sucD	Citric Acid Cycle|Unassigned|		SL1344_0122	ftsI	Murein Biosynthesis|
SL1344_0528	lpxH	Lipopolysaccharide Biosynthesis Recycling|		SL1344_0752	galT	Alternate Carbon Metabolism|		SL1344_0130	ddl	Cell Envelope Biosynthesis|
SL1344_0633	nadD	Cofactor and Prosthetic Group Biosynthesis|Nucleotide Salvage Pathway|		SL1344_0753	galE	Alternate Carbon Metabolism|		SL1344_0141	guaC	Purine and Pyrimidine Biosynthesis|
SL1344_0733	nadA	Cofactor and Prosthetic Group Biosynthesis|		SL1344_0762	ybhE	Pentose Phosphate Pathway|		SL1344_0150	aroP	Transport Inner Membrane|
SL1344_0915	aroA	Tyrosine Tryptophan and Phenylalanine Metabolism|		SL1344_0911	focA	Transport Inner Membrane|		SL1344_0159	acnB	Alternate Carbon Metabolism|Citric Acid Cycle|
SL1344_0921	msbA	Lipopolysaccharide Biosynthesis Recycling|Transport Inner Membrane|		SL1344_0914	serC	Cofactor and Prosthetic Group Biosynthesis|Glycine and Serine Metabolism|		SL1344_0162	kdgT	Transport Inner Membrane|
SL1344_0922	lpxK	Lipopolysaccharide Biosynthesis Recycling|		SL1344_0935	aspC	Alanine and Aspartate Metabolism|Tyrosine Tryptophan and Phenylalanine Metabolism|Unassigned|		SL1344_0164	pdxAb	Cofactor and Prosthetic Group Biosynthesis|
SL1344_0925	kdsB	Lipopolysaccharide Biosynthesis Recycling|		SL1344_0998	pyrD	Purine and Pyrimidine Biosynthesis|		SL1344_0169	cueO	Inorganic Ion Transport and Metabolism|
SL1344_1062	putA	Arginine and Proline Metabolism|Folate Metabolism|		SL1344_1056	agp	Alternate Carbon Metabolism|GlycolysisGluconeogenesis|		SL1344_0170	gcd	Oxidative Phosphorylation|
SL1344_1092	htrB	Lipopolysaccharide Biosynthesis Recycling|		SL1344_1170	purB	Purine and Pyrimidine Biosynthesis|		SL1344_0191	mrcB	Murein Biosynthesis|
SL1344_1132	fabG	Cell Envelope Biosynthesis|		SL1344_1176	icdA	Citric Acid Cycle|		SL1344_0193	fhuC	Inorganic Ion Transport and Metabolism|Transport Inner Membrane|
SL1344_1135	pabC	Cofactor and Prosthetic Group Biosynthesis|		SL1344_1225	gapA	GlycolysisGluconeogenesis|		SL1344_0194	fhuD	Inorganic Ion Transport and Metabolism|Transport Inner Membrane|
SL1344_1137	tmk	Nucleotide Salvage Pathway|		SL1344_1234	gdhA	Glutamate Metabolism|		SL1344_0195	fhuB	Inorganic Ion Transport and Metabolism|Transport Inner Membrane|
SL1344_1232	selD	Unassigned|		SL1344_1239	astA	Arginine and Proline Metabolism|		SL1344_0204	clcA	Inorganic Ion Transport and Metabolism|
SL1344_1245	nadE	Cofactor and Prosthetic Group Biosynthesis|		SL1344_1240	astD	Arginine and Proline Metabolism|		SL1344_0207	btuF	Transport Inner Membrane|
SL1344_1266		Cell Envelope Biosynthesis|Lipopolysaccharide Biosynthesis Recycling|		SL1344_1241	astB	Arginine and Proline Metabolism|		SL1344_0209	dgt	Nucleotide Salvage Pathway|
SL1344_1292	aroD	Tyrosine Tryptophan and Phenylalanine Metabolism|		SL1344_1242	astE	Arginine and Proline Metabolism|		SL1344_0219	pyrH	Nucleotide Salvage Pathway|
SL1344_1358	ribE	Cofactor and Prosthetic Group Biosynthesis|		SL1344_1283	pps	GlycolysisGluconeogenesis|		SL1344_0221	dxr	Cofactor and Prosthetic Group Biosynthesis|
SL1344_1631	fabI	Cell Envelope Biosynthesis|		SL1344_1397	manA	Alternate Carbon Metabolism|		SL1344_0222	uppS	Cofactor and Prosthetic Group Biosynthesis|
SL1344_1642	pgpB	Cell Envelope Biosynthesis|Glycerophospholipid Metabolism|		SL1344_1407	ydgI	Transport Inner Membrane|		SL1344_0235	ldcC	Threonine and Lysine Metabolism|
SL1344_1657	trpB	Tyrosine Tryptophan and Phenylalanine Metabolism|		SL1344_1409	pntA	Oxidative Phosphorylation|		SL1344_0243	proS	tRNA Charging|
SL1344_1658	trpA	Tyrosine Tryptophan and Phenylalanine Metabolism|		SL1344_1410	pntB	Oxidative Phosphorylation|		SL1344_0246	metQ	Transport Inner Membrane|
SL1344_1683	galU	Cell Envelope Biosynthesis|		SL1344_1469		Unassigned|		SL1344_0247	yaeE	Transport Inner Membrane|
SL1344_1700	kdsA	Lipopolysaccharide Biosynthesis Recycling|		SL1344_1528	ydcW	Arginine and Proline Metabolism|Unassigned|		SL1344_0248	abc	Transport Inner Membrane|
SL1344_1705	hemA	Cofactor and Prosthetic Group Biosynthesis|		SL1344_1530	pdgL	Cofactor and Prosthetic Group Biosynthesis|Murein Recycling|		SL1344_0250	dkgB	Alternate Carbon Metabolism|Methylglyoxal Metabolism|
SL1344_1708	prs	Histidine Metabolism|		SL1344_1639	pyrF	Purine and Pyrimidine Biosynthesis|		SL1344_0256	gloB	Methylglyoxal Metabolism|
SL1344_1823	msbB	Lipopolysaccharide Biosynthesis Recycling|		SL1344_1654	trpE	Tyrosine Tryptophan and Phenylalanine Metabolism|		SL1344_0316	phoE	Transport|Transport Outer Membrane|Transport Outer Membrane Porin|
SL1344_2059	rfbP	Cell Envelope Biosynthesis|Lipopolysaccharide Biosynthesis Recycling|		SL1344_1655	trpD	Tyrosine Tryptophan and Phenylalanine Metabolism|		SL1344_0324	leuC2	Valine Leucine and Isoleucine Metabolism|
SL1344_2062	rfbN	Cell Envelope Biosynthesis|Lipopolysaccharide Biosynthesis Recycling|		SL1344_1656	trpC	Tyrosine Tryptophan and Phenylalanine Metabolism|		SL1344_0325	leuD2	Valine Leucine and Isoleucine Metabolism|
SL1344_2063	rfbU	Cell Envelope Biosynthesis|Lipopolysaccharide Biosynthesis Recycling|		SL1344_1818	eda	Pentose Phosphate Pathway|Pyruvate Metabolism|		SL1344_0346		Transport Inner Membrane|
SL1344_2064	rfbV	Cell Envelope Biosynthesis|Lipopolysaccharide Biosynthesis Recycling|		SL1344_1819	edd	Pentose Phosphate Pathway|		SL1344_0348		Inorganic Ion Transport and Metabolism|
SL1344_2066	rfbJ	Cell Envelope Biosynthesis|		SL1344_1820	zwf	Pentose Phosphate Pathway|		SL1344_0359	foxA	Transport Outer Membrane|
SL1344_2067	rfbH	Cell Envelope Biosynthesis|		SL1344_2027	pduP	1 2 Propanediol Catabolism|		SL1344_0363	prpB	Alternate Carbon Metabolism|
SL1344_2068	rfbG	Cell Envelope Biosynthesis|		SL1344_2099	udk	Nucleotide Salvage Pathway|		SL1344_0364	prpC	Alternate Carbon Metabolism|Unassigned|
SL1344_2069	rfbF	Cell Envelope Biosynthesis|		SL1344_2252	glpT	Transport Inner Membrane|		SL1344_0365	prpD	Alternate Carbon Metabolism|
SL1344_2070	rfbI	Cell Envelope Biosynthesis|		SL1344_2331	purF	Purine and Pyrimidine Biosynthesis|		SL1344_0366	prpE	Alternate Carbon Metabolism|
SL1344_2072	rfbA	Cell Envelope Biosynthesis|		SL1344_2371	glk	Alternate Carbon Metabolism|GlycolysisGluconeogenesis|		SL1344_0375	ddlA	Cell Envelope Biosynthesis|
SL1344_2073	rfbD	Cell Envelope Biosynthesis|		SL1344_2395	ptsI	Transport Inner Membrane|		SL1344_0388	yajF	Alternate Carbon Metabolism|
SL1344_2075	galF	Cell Envelope Biosynthesis|		SL1344_2396	crr	Unassigned|		SL1344_0413	thiL	Cofactor and Prosthetic Group Biosynthesis|
SL1344_2170	folE	Cofactor and Prosthetic Group Biosynthesis|		SL1344_2435	maeB	Anaplerotic Reactions|		SL1344_0416	dxs	Cofactor and Prosthetic Group Biosynthesis|
SL1344_2208	oafA	Cell Envelope Biosynthesis|		SL1344_2450	purC	Purine and Pyrimidine Biosynthesis|		SL1344_0417	ispA	Cofactor and Prosthetic Group Biosynthesis|
SL1344_2334	folC	Cofactor and Prosthetic Group Biosynthesis|		SL1344_2510	asrA	Glycerophospholipid Metabolism|		SL1344_0420	phnV	Transport Inner Membrane|
SL1344_2347	fabB	Cell Envelope Biosynthesis|Membrane Lipid Metabolism|		SL1344_2511	asrB	Glycerophospholipid Metabolism|		SL1344_0421	phnU	Transport Inner Membrane|
SL1344_2353	aroC	Tyrosine Tryptophan and Phenylalanine Metabolism|		SL1344_2512	asrC	Glycerophospholipid Metabolism|		SL1344_0422	phnT	Transport Inner Membrane|
SL1344_2381	gltX	Cofactor and Prosthetic Group Biosynthesis|		SL1344_2527	purG	Purine and Pyrimidine Biosynthesis|		SL1344_0423	phnS	Transport Inner Membrane|
SL1344_2446	dapE	Threonine and Lysine Metabolism|		SL1344_2776	gabT	Arginine and Proline Metabolism|Unassigned|		SL1344_0425	phnW	aminophosphonate metabolism|
SL1344_2452	dapA	Threonine and Lysine Metabolism|		SL1344_2777	gabP	Transport Inner Membrane|		SL1344_0426	phnX	aminophosphonate metabolism|
SL1344_2471	guaA	Purine and Pyrimidine Biosynthesis|		SL1344_2815	gutD	Alternate Carbon Metabolism|		SL1344_0428	apbA	Cofactor and Prosthetic Group Biosynthesis|
SL1344_2472	guaB	Purine and Pyrimidine Biosynthesis|		SL1344_2906	surE	Anaplerotic Reactions|Nucleotide Salvage Pathway|		SL1344_0433	cyoE	Cofactor and Prosthetic Group Biosynthesis|
SL1344_2605	nadB	Cofactor and Prosthetic Group Biosynthesis|		SL1344_2912	cysC	Cysteine Metabolism|Unassigned|		SL1344_0438	ampG	Murein Recycling|
SL1344_2616	pssA	Glycerophospholipid Metabolism|Unassigned|		SL1344_2913	cysN	Cysteine Metabolism|Unassigned|		SL1344_0451	cof	Cofactor and Prosthetic Group Biosynthesis|
SL1344_2625	pheA	Tyrosine Tryptophan and Phenylalanine Metabolism|		SL1344_2914	cysD	Cysteine Metabolism|Unassigned|		SL1344_0458	tesB	Cell Envelope Biosynthesis|Unassigned|
SL1344_2627	tyrA	Tyrosine Tryptophan and Phenylalanine Metabolism|		SL1344_2931	eno	GlycolysisGluconeogenesis|		SL1344_0468	acrB	Transport Inner Membrane|
SL1344_2655	ppnK	Cofactor and Prosthetic Group Biosynthesis|		SL1344_2932	pyrG	Purine and Pyrimidine Biosynthesis|		SL1344_0482	hemH	Cofactor and Prosthetic Group Biosynthesis|
SL1344_2979	thyA	Nucleotide Salvage Pathway|		SL1344_2943	gudT	Transport Inner Membrane|		SL1344_0484	gsk	Nucleotide Salvage Pathway|
SL1344_3065	metK	Methionine Metabolism|		SL1344_2953	fucO	Alternate Carbon Metabolism|		SL1344_0487	ushA	Alternate Carbon Metabolism|Nucleotide Salvage Pathway|
SL1344_3147	plsC	Glycerophospholipid Metabolism|		SL1344_2956	fucI	Alternate Carbon Metabolism|		SL1344_0491	copA	Inorganic Ion Transport and Metabolism|
SL1344_3164	ygiE	Inorganic Ion Transport and Metabolism|		SL1344_2957	fucK	Alternate Carbon Metabolism|		SL1344_0499	tesA	Glycerophospholipid Metabolism|
SL1344_3168	ribB	Cofactor and Prosthetic Group Biosynthesis|		SL1344_2970	argA	Arginine and Proline Metabolism|		SL1344_0511	gip	Alternate Carbon Metabolism|
SL1344_3173	rfaE	Arginine and Proline Metabolism|Lipopolysaccharide Biosynthesis Recycling|		SL1344_2991	lysA	Threonine and Lysine Metabolism|		SL1344_0512	garRa	Alternate Carbon Metabolism|
SL1344_3266	folP	Cofactor and Prosthetic Group Biosynthesis|		SL1344_3038	serA	Glycine and Serine Metabolism|		SL1344_0515	allP	Transport Inner Membrane|
SL1344_3279	murA	Cell Envelope Biosynthesis|		SL1344_3042	yggA	Transport Inner Membrane|		SL1344_0516	allB	Nitrogen Metabolism|
SL1344_3287	yrbH	Alternate Carbon Metabolism|		SL1344_3045	pgk	GlycolysisGluconeogenesis|		SL1344_0518	glxK	Glyoxylate Metabolism|
SL1344_3444	cysG	Cofactor and Prosthetic Group Biosynthesis|		SL1344_3081	ansB	Alanine and Aspartate Metabolism|Glutamate Metabolism|		SL1344_0520	allC	Alternate Carbon Metabolism|
SL1344_3453	aroB	Tyrosine Tryptophan and Phenylalanine Metabolism|		SL1344_3094		Unassigned|		SL1344_0521	allD	Alternate Carbon Metabolism|
SL1344_3502	glgA	GlycolysisGluconeogenesis|		SL1344_3109	uxuA	Alternate Carbon Metabolism|		SL1344_0525	arcC	Unassigned|
SL1344_3503	glgC	GlycolysisGluconeogenesis|		SL1344_3111	uxaC	Alternate Carbon Metabolism|		SL1344_0526	purK	Purine and Pyrimidine Biosynthesis|
SL1344_3562	gor	Cofactor and Prosthetic Group Biosynthesis|Unassigned|		SL1344_3191	oat	Arginine and Proline Metabolism|Unassigned|		SL1344_0530	cysS	tRNA Charging|
SL1344_3676	rfaD	Lipopolysaccharide Biosynthesis Recycling|		SL1344_3222	garL	Alternate Carbon Metabolism|		SL1344_0535	folD	Folate Metabolism|
SL1344_3677	rfaF	Lipopolysaccharide Biosynthesis Recycling|		SL1344_3226	gatY	Alternate Carbon Metabolism|		SL1344_0556	pheP	Transport Inner Membrane|
SL1344_3678	rfaC	Lipopolysaccharide Biosynthesis Recycling|		SL1344_3228		Transport Inner Membrane|		SL1344_0560		Unassigned|
SL1344_3679	rfaL	Cell Envelope Biosynthesis|Lipopolysaccharide Biosynthesis Recycling|		SL1344_3229		Transport Inner Membrane|		SL1344_0562	manZ	Unassigned|
SL1344_3680	rfaK	Lipopolysaccharide Biosynthesis Recycling|		SL1344_3230		Alternate Carbon Metabolism|		SL1344_0563	manY	Unassigned|
SL1344_3681	rfaZ	Lipopolysaccharide Biosynthesis Recycling|		SL1344_3234	gatD	Alternate Carbon Metabolism|		SL1344_0565		Unassigned|
SL1344_3683	rfaJ	Lipopolysaccharide Biosynthesis Recycling|		SL1344_3308	nanK	Alternate Carbon Metabolism|Unassigned|		SL1344_0572	entD	Cofactor and Prosthetic Group Biosynthesis|
SL1344_3684	rfaI	Lipopolysaccharide Biosynthesis Recycling|		SL1344_3309	nanE	Alternate Carbon Metabolism|		SL1344_0573	fepA	Inorganic Ion Transport and Metabolism|
SL1344_3685	rfaB	Lipopolysaccharide Biosynthesis Recycling|		SL1344_3310	nanT	Transport Inner Membrane|		SL1344_0574	fes	Inorganic Ion Transport and Metabolism|
SL1344_3687	rfaP	Lipopolysaccharide Biosynthesis Recycling|		SL1344_3311	nanA	Alternate Carbon Metabolism|		SL1344_0576	entF	Cofactor and Prosthetic Group Biosynthesis|
SL1344_3688	rfaG	Lipopolysaccharide Biosynthesis Recycling|		SL1344_3326	ttdB	Alternate Carbon Metabolism|		SL1344_0577	fepE	Cell Envelope Biosynthesis|
SL1344_3689	rfaQ	Lipopolysaccharide Biosynthesis Recycling|		SL1344_3327	ttdA	Alternate Carbon Metabolism|		SL1344_0578	fepC	Inorganic Ion Transport and Metabolism|
SL1344_3690	kdtA	Lipopolysaccharide Biosynthesis Recycling|		SL1344_3331	mdh	Citric Acid Cycle|		SL1344_0579	fepG	Inorganic Ion Transport and Metabolism|
SL1344_3696	dfp	Cofactor and Prosthetic Group Biosynthesis|		SL1344_3480	malQ	Alternate Carbon Metabolism|		SL1344_0580	fepD	Inorganic Ion Transport and Metabolism|
SL1344_3706	gmk	Nucleotide Salvage Pathway|		SL1344_3554	pitA	Inorganic Ion Transport and Metabolism|		SL1344_0581	ybdA	Transport Inner Membrane|
SL1344_3829	glmU	Cell Envelope Biosynthesis|		SL1344_3577	kdgK	Alternate Carbon Metabolism|		SL1344_0582	fepB	Inorganic Ion Transport and Metabolism|
SL1344_3864	ilvD	Arginine and Proline Metabolism|Valine Leucine and Isoleucine Metabolism|		SL1344_3651	mtlD	Alternate Carbon Metabolism|		SL1344_0583	entC	Cofactor and Prosthetic Group Biosynthesis|
SL1344_3869	ilvC	Cofactor and Prosthetic Group Biosynthesis|Valine Leucine and Isoleucine Metabolism|		SL1344_3657	lctP	Transport Inner Membrane|		SL1344_0584	entE	Cofactor and Prosthetic Group Biosynthesis|
SL1344_3885	wzxE	Lipopolysaccharide Biosynthesis Recycling|Transport|		SL1344_3659	lctD	Oxidative Phosphorylation|		SL1344_0585	entB	Cofactor and Prosthetic Group Biosynthesis|
SL1344_3892	hemD	Cofactor and Prosthetic Group Biosynthesis|		SL1344_3665	cysE	Cysteine Metabolism|		SL1344_0586	entA	Cofactor and Prosthetic Group Biosynthesis|
SL1344_3893	hemC	Cofactor and Prosthetic Group Biosynthesis|		SL1344_3666	gpsA	Alternate Carbon Metabolism|		SL1344_0595	dsbG	Transport Inner Membrane|Unassigned|
SL1344_3901	dapF	Threonine and Lysine Metabolism|		SL1344_3753	uhpT	Transport Inner Membrane|		SL1344_0607	citG	Cofactor and Prosthetic Group Biosynthesis|
SL1344_3919	metE	Methionine Metabolism|		SL1344_3758		Transport Inner Membrane|		SL1344_0615	dcuC	Transport Inner Membrane|Unassigned|
SL1344_4049	metB	Methionine Metabolism|Unassigned|		SL1344_3759		Alternate Carbon Metabolism|		SL1344_0625	dacA	Murein Biosynthesis|
SL1344_4055	metF	Folate Metabolism|		SL1344_3828	glmS	Cell Envelope Biosynthesis|		SL1344_0628	mrdA	Murein Biosynthesis|
SL1344_4081	murB	Cell Envelope Biosynthesis|		SL1344_3863	ilvE	Alanine and Aspartate Metabolism|Tyrosine Tryptophan and Phenylalanine Metabolism|Valine Leucine and Isoleucine Metabolism|		SL1344_0631	cobC	Cofactor and Prosthetic Group Biosynthesis|
SL1344_4083	coaA	Cofactor and Prosthetic Group Biosynthesis|		SL1344_3954	glnA	Glutamate metabolism|		SL1344_0632	cobD	Cofactor and Prosthetic Group Biosynthesis|
SL1344_4117	metA	Methionine Metabolism|		SL1344_3994	rhaD	Alternate Carbon Metabolism|		SL1344_0636	leuS	tRNA Charging|
SL1344_4172	plsB	Glycerophospholipid Metabolism|		SL1344_3995	rhaA	Alternate Carbon Metabolism|		SL1344_0648	hscC	Biomass and maintenance functions|
SL1344_4184	tyrB	Arginine and Proline Metabolism|Tyrosine Tryptophan and Phenylalanine Metabolism|Valine Leucine and Isoleucine Metabolism|		SL1344_3996	rhaB	Alternate Carbon Metabolism|		SL1344_0650	rihA	Alternate Carbon Metabolism|
SL1344_4285	psd	Glycerophospholipid Metabolism|		SL1344_3999	rhaT	Transport Inner Membrane|		SL1344_0651	gltL	Transport Inner Membrane|
SL1344_0249	yaeD	Cofactor and Prosthetic Group Biosynthesis|		SL1344_4030	tpiA	GlycolysisGluconeogenesis|		SL1344_0652	gltK	Transport Inner Membrane|
				SL1344_4035	glpK	Alternate Carbon Metabolism|		SL1344_0653	gltJ	Transport Inner Membrane|
				SL1344_4058	gldA	Alternate Carbon Metabolism|Glycerophospholipid Metabolism|Methylglyoxal Metabolism|		SL1344_0654	gltI	Transport Inner Membrane|
				SL1344_4069	ppc	Anaplerotic Reactions|		SL1344_0660	ubiF	Cofactor and Prosthetic Group Biosynthesis|
				SL1344_4070	argE	Arginine and Proline Metabolism|		SL1344_0662	asnB	Alanine and Aspartate Metabolism|
				SL1344_4072	argB	Arginine and Proline Metabolism|		SL1344_0668	glnS	tRNA Charging|
				SL1344_4073	argH	Arginine and Proline Metabolism|		SL1344_0671		Transport|Transport Inner Membrane|
				SL1344_4114	purD	Purine and Pyrimidine Biosynthesis|		SL1344_0672		Alternate Carbon Metabolism|
				SL1344_4115	purH	Purine and Pyrimidine Biosynthesis|		SL1344_0673		Alternate Carbon Metabolism|
				SL1344_4118	aceB	Anaplerotic Reactions|		SL1344_0683	speF	Arginine and Proline Metabolism|
				SL1344_4119	aceA	Anaplerotic Reactions|		SL1344_0700		Cell Envelope Biosynthesis|
				SL1344_4157	pgi	GlycolysisGluconeogenesis|		SL1344_0722	cydA	Oxidative Phosphorylation|
				SL1344_4163	malG	Transport Inner Membrane|		SL1344_0723	cydB	Oxidative Phosphorylation|
				SL1344_4164	malF	Transport Inner Membrane|		SL1344_0734	pnuC	Transport|Transport Inner Membrane|
				SL1344_4166	malE	Transport Inner Membrane|		SL1344_0735	ybgR	Inorganic Ion Transport and Metabolism|
				SL1344_4167	malK	Transport Inner Membrane|		SL1344_0737	aroG	Tyrosine Tryptophan and Phenylalanine Metabolism|
				SL1344_4168	lamB	Transport Outer Membrane|		SL1344_0749	gpmA	GlycolysisGluconeogenesis|
				SL1344_4185	aphA	Alternate Carbon Metabolism|Glycine and Serine Metabolism|Nucleotide Salvage Pathway|Threonine and Lysine Metabolism|Tyrosine Tryptophan and Phenylalanine Metabolism|		SL1344_0750	galM	Alternate Carbon Metabolism|
				SL1344_4219	gltP	Transport Inner Membrane|		SL1344_0751	galK	Alternate Carbon Metabolism|
				SL1344_4231	adiC	Transport Inner Membrane|		SL1344_0758	modA	Inorganic Ion Transport and Metabolism|
				SL1344_4235	melA	Alternate Carbon Metabolism|		SL1344_0759	modB	Inorganic Ion Transport and Metabolism|
				SL1344_4236	melB	Transport Inner Membrane|		SL1344_0760	modC	Inorganic Ion Transport and Metabolism|
				SL1344_4299	purA	Purine and Pyrimidine Biosynthesis|		SL1344_0764	hutI	Histidine Metabolism|
				SL1344_4315	yjfR	Alternate Carbon Metabolism|		SL1344_0765	hutG	Histidine Metabolism|
				SL1344_4320	sgaU	Alternate Carbon Metabolism|		SL1344_0768	hutH	Histidine Metabolism|
				SL1344_4331	cycA	Transport Inner Membrane|		SL1344_0770	bioA	Cofactor and Prosthetic Group Biosynthesis|Unassigned|
				SL1344_4397		Alternate Carbon Metabolism|		SL1344_0771	bioB	Cofactor and Prosthetic Group Biosynthesis|
				SL1344_4494	deoC	Alternate Carbon Metabolism|		SL1344_0772	bioF	Cofactor and Prosthetic Group Biosynthesis|
				SL1344_4495	deoA	Nucleotide Salvage Pathway|		SL1344_0774	bioDa	Cofactor and Prosthetic Group Biosynthesis|
				SL1344_4496	deoB	Alternate Carbon Metabolism|		SL1344_0788	ybhO	Glycerophospholipid Metabolism|
				SL1344_4497	deoD	Nucleotide Salvage Pathway|		SL1344_0803	glnQ	Transport Inner Membrane|
				SL1344_4505	serB	Glycine and Serine Metabolism|		SL1344_0804	glnP	Transport Inner Membrane|
				SL1344_4277	frdD	Citric Acid Cycle|		SL1344_0805	glnH	Transport Inner Membrane|
				SL1344_4279	frdB	Citric Acid Cycle|		SL1344_0807	ybiF	Transport Inner Membrane|
				SL1344_4280	frdA	Citric Acid Cycle|		SL1344_0812	ybiS	Murein lpp biosynthesis|
				SL1344_4378		Citric Acid Cycle|		SL1344_0818	ybiV(1)	Alternate Carbon Metabolism|GlycolysisGluconeogenesis|
				SL1344_2408	ucpA	Unassigned|		SL1344_0819	pflF	Pyruvate Metabolism|
				SL1344_1653	trpH	Cysteine Metabolism|		SL1344_0820	pflE	Pyruvate Metabolism|
				G1X19_09650		Methylglyoxal Metabolism|		SL1344_0823	ybiK	Alanine and Aspartate Metabolism|
				G1X41_16365	dkgA	Unassigned|		SL1344_0824	yliA	Transport Inner Membrane|
								SL1344_0825	yliB	Transport Inner Membrane|
								SL1344_0826	yliC	Transport Inner Membrane|
								SL1344_0827	yliD	Transport Inner Membrane|
								SL1344_0837	yliI	Oxidative Phosphorylation|
								SL1344_0839	dacC	Murein Biosynthesis|
								SL1344_0841	ybjG	Cell Envelope Biosynthesis|
								SL1344_0842	mdfA	Inorganic Ion Transport and Metabolism|
								SL1344_0854	potF	Transport Inner Membrane|
								SL1344_0855	potG	Transport Inner Membrane|
								SL1344_0856	potH	Transport Inner Membrane|
								SL1344_0857	potI	Transport Inner Membrane|
								SL1344_0863	artJ	Transport Inner Membrane|
								SL1344_0864	artM	Transport Inner Membrane|
								SL1344_0865	artQ	Transport Inner Membrane|
								SL1344_0866	artI	Transport Inner Membrane|
								SL1344_0867	artP	Transport Inner Membrane|
								SL1344_0873	ltaA	Cofactor and Prosthetic Group Biosynthesis|Threonine and Lysine Metabolism|
								SL1344_0874	poxB	Oxidative Phosphorylation|
								SL1344_0894	cydC	Transport Inner Membrane|
								SL1344_0895	cydD	Transport Inner Membrane|
								SL1344_0901	serS	tRNA Charging|
								SL1344_0902	dmsA	Oxidative Phosphorylation|
								SL1344_0903	dmsB	Oxidative Phosphorylation|
								SL1344_0904	dmsC	Oxidative Phosphorylation|
								SL1344_0907	pflA	Pyruvate Metabolism|
								SL1344_0910	pflB	Pyruvate Metabolism|
								SL1344_0917	cmk	Nucleotide Salvage Pathway|
								SL1344_0936	ompF	Transport|Transport Outer Membrane|Transport Outer Membrane Porin|
								SL1344_0937	asnCa	tRNA Charging|
								SL1344_0939	dpaL	Alternate Carbon Metabolism|
								SL1344_0941	pncB	Cofactor and Prosthetic Group Biosynthesis|
								SL1344_0997	pepN	Arginine and Proline Metabolism|Cysteine Metabolism|
								SL1344_1038	hpaB	4 hydroxyphenylacetate catabolism|
								SL1344_1040	hpaG	4 hydroxyphenylacetate catabolism|Unassigned|
								SL1344_1041	hpaE	4 hydroxyphenylacetate catabolism|
								SL1344_1042	hpaD	4 hydroxyphenylacetate catabolism|
								SL1344_1044	hpaH	4 hydroxyphenylacetate catabolism|Alternate Carbon Metabolism|
								SL1344_1045	hpaI	4 hydroxyphenylacetate catabolism|Alternate Carbon metabolism|
								SL1344_1046	hpaX	Transport Inner Membrane|
								SL1344_1063	putP	Transport Inner Membrane|
								SL1344_1072	ycdW	Alternate Carbon Metabolism|Glyoxylate Metabolism|
								SL1344_1097	solA	Glycine and Serine Metabolism|
								SL1344_1100	pyrC	Purine and Pyrimidine Biosynthesis|
								SL1344_1102	grxB	Cysteine Metabolism|Nucleotide Salvage Pathway|Unassigned|
								SL1344_1130	fabH	Membrane Lipid Metabolism|
								SL1344_1134	fabF	Cell Envelope Biosynthesis|Membrane Lipid Metabolism|
								SL1344_1145	thiK	Cofactor and Prosthetic Group Biosynthesis|
								SL1344_1146	nagZ	Murein Recycling|
								SL1344_1148	ndh	Oxidative Phosphorylation|
								SL1344_1152	ycfS	Murein lpp biosynthesis|
								SL1344_1157	ycfX	Murein Recycling|
								SL1344_1158	cobB	Cofactor and Prosthetic Group Biosynthesis|
								SL1344_1159	potD	Transport Inner Membrane|
								SL1344_1160	potC	Transport Inner Membrane|
								SL1344_1162	potB	Transport Inner Membrane|
								SL1344_1163	potA	Transport Inner Membrane|
								SL1344_1223		Methylglyoxal Metabolism|
								SL1344_1228	nam	Cofactor and Prosthetic Group Biosynthesis|
								SL1344_1229	ansA	Alanine and Aspartate Metabolism|
								SL1344_1238	argDa	Arginine and Proline Metabolism|Threonine and Lysine Metabolism|
								SL1344_1251	celF	Alternate Carbon Metabolism|
								SL1344_1253	katE	Unassigned|
								SL1344_1261	pfkB	Alternate Carbon Metabolism|GlycolysisGluconeogenesis|
								SL1344_1267		tRNA Charging|
								SL1344_1271		tRNA Charging|
								SL1344_1272		tRNA Charging|
								SL1344_1274		Transport Inner Membrane|
								SL1344_1276		Transport Inner Membrane|
								SL1344_1281	aroH	Tyrosine Tryptophan and Phenylalanine Metabolism|
								SL1344_1284	ydiD	Cell Envelope Biosynthesis|
								SL1344_1290	ydiO	Unassigned|
								SL1344_1293	aroE	Tyrosine Tryptophan and Phenylalanine Metabolism|
								SL1344_1309	ynhG	Murein lpp biosynthesis|
								SL1344_1312	pykF	GlycolysisGluconeogenesis|
								SL1344_1317	ttrA	Oxidative Phosphorylation|
								SL1344_1318	ttrC	Oxidative Phosphorylation|
								SL1344_1319	ttrB	Oxidative Phosphorylation|
								SL1344_1359	cfa	Glycerophospholipid Metabolism|
								SL1344_1378	anmK	Murein Recycling|
								SL1344_1380	pdxH	Cofactor and Prosthetic Group Biosynthesis|
								SL1344_1381	tyrS	tRNA charging|
								SL1344_1382	pdxY	Cofactor and Prosthetic Group Biosynthesis|
								SL1344_1395	add	Nucleotide Salvage Pathway|
								SL1344_1398	fumA	Citric Acid Cycle|
								SL1344_1400	fumC	Citric Acid Cycle|
								SL1344_1404	ompN	Transport|Transport Outer Membrane|Transport Outer Membrane Porin|
								SL1344_1419	bioDb	Cofactor and Prosthetic Group Biosynthesis|
								SL1344_1420	clcB	Inorganic Ion Transport and Metabolism|
								SL1344_1426		Oxidative Phosphorylation|
								SL1344_1427		Oxidative Phosphorylation|
								SL1344_1428	dmsA2	Oxidative Phosphorylation|
								SL1344_1429	dmsA1	Oxidative Phosphorylation|
								SL1344_1438	ydfI	Alternate Carbon Metabolism|
								SL1344_1441	ydfG	Glycine and Serine Metabolism|Threonine and Lysine Metabolism|
								SL1344_1447	ydeD	Transport Inner Membrane|
								SL1344_1452	sotB	Transport Inner Membrane|
								SL1344_1455	yneH	Glutamate Metabolism|
								SL1344_1467	hyaB2	Oxidative Phosphorylation|
								SL1344_1468	hyaA2	Oxidative Phosphorylation|
								SL1344_1486		Inorganic Ion Transport and Metabolism|
								SL1344_1487		Methionine Metabolism|
								SL1344_1488		GlycolysisGluconeogenesis|
								SL1344_1496	sfcA	Anaplerotic Reactions|
								SL1344_1497	adhP	Pyruvate Metabolism|
								SL1344_1498	fdnI	Oxidative Phosphorylation|
								SL1344_1499	fdnH	Oxidative Phosphorylation|
								SL1344_1500	fdnG	Oxidative Phosphorylation|
								SL1344_1507	narU	Inorganic Ion Transport and Metabolism|
								SL1344_1508	narZ	Oxidative Phosphorylation|
								SL1344_1509	narY	Oxidative Phosphorylation|
								SL1344_1510	narW	Oxidative Phosphorylation|
								SL1344_1511	narV	Oxidative Phosphorylation|
								SL1344_1513	nhoA	Tyrosine Tryptophan and Phenylalanine Metabolism|
								SL1344_1515	ansP	Transport Inner Membrane|
								SL1344_1547		Pentose Phosphate Pathway|
								SL1344_1550		Alternate Carbon Metabolism|
								SL1344_1557	adhC	Alternate Carbon Metabolism|Cofactor and Prosthetic Group Biosynthesis|Pyruvate Metabolism|
								SL1344_1577	ldhA	Pyruvate Metabolism|
								SL1344_1609	mppA	Murein Recycling|
								SL1344_1610	ycjI	Murein Recycling|
								SL1344_1611	ycjG	Murein Recycling|
								SL1344_1625	sapD	Inorganic Ion Transport and Metabolism|
								SL1344_1644	acnA	Citric Acid Cycle|
								SL1344_1662	katN	Unassigned|
								SL1344_1670	cls	Glycerophospholipid Metabolism|
								SL1344_1673	oppF	Murein Recycling|
								SL1344_1674	oppD	Murein Recycling|
								SL1344_1675	oppC	Murein Recycling|
								SL1344_1676	oppB	Murein Recycling|
								SL1344_1680	adh	Pyruvate Metabolism|
								SL1344_1681	tdk	Nucleotide Salvage Pathway|
								SL1344_1687	purU	Folate Metabolism|
								SL1344_1689	narI	Oxidative Phosphorylation|
								SL1344_1690	narJ	Oxidative Phosphorylation|
								SL1344_1691	narH	Oxidative Phosphorylation|
								SL1344_1692	narG	Oxidative Phosphorylation|
								SL1344_1693	narK	Inorganic Ion Transport and Metabolism|
								SL1344_1699	chaA	Inorganic Ion Transport and Metabolism|
								SL1344_1707	ipk	Cofactor and Prosthetic Group Biosynthesis|
								SL1344_1714	hyaA	Oxidative Phosphorylation|
								SL1344_1715		Oxidative Phosphorylation|
								SL1344_1716	hyaC	Oxidative Phosphorylation|
								SL1344_1720	appC	Oxidative Phosphorylation|
								SL1344_1721	appB	Oxidative Phosphorylation|
								SL1344_1724	treA	Alternate Carbon Metabolism|
								SL1344_1727	emtA	Murein Recycling|
								SL1344_1728	ldcA	Murein Recycling|
								SL1344_1730	alr-a	Alanine and Aspartate Metabolism|
								SL1344_1731	dadA	Alanine and Aspartate Metabolism|
								SL1344_1734	nhaB	Inorganic Ion Transport and Metabolism|
								SL1344_1747	fadD	Cell Envelope Biosynthesis|
								SL1344_1755	sdaA	Glycine and Serine Metabolism|Valine Leucine and Isoleucine Metabolism|
								SL1344_1761		Unassigned|
								SL1344_1765	ftsI2	Murein Biosynthesis|
								SL1344_1817	purT	Purine and Pyrimidine Biosynthesis|Pyruvate Metabolism|
								SL1344_1822	pykA	GlycolysisGluconeogenesis|
								SL1344_1836	aspS	tRNA Charging|
								SL1344_1844	argS	tRNA Charging|
								SL1344_1845		Murein Biosynthesis|
								SL1344_1862	otsA	Alternate Carbon Metabolism|
								SL1344_1863	otsB	Alternate Carbon Metabolism|
								SL1344_1866		Pentose Phosphate Pathway|
								SL1344_1870	tyrP	Transport Inner Membrane|
								SL1344_1875	pgsA	Unassigned|
								SL1344_1883	fliY	Transport Inner Membrane|
								SL1344_1892	amyA	Alternate Carbon Metabolism|
								SL1344_1986	amn	Nucleotide Salvage Pathway|
								SL1344_1992	cobT	Cofactor and Prosthetic Group Biosynthesis|
								SL1344_1993	cobS	Cofactor and Prosthetic Group Biosynthesis|
								SL1344_1995	cbiP	Cofactor and Prosthetic Group Biosynthesis|
								SL1344_2000	cbiL	Cofactor and Prosthetic Group Biosynthesis|
								SL1344_2001	cbiK	Cofactor and Prosthetic Group Biosynthesis|
								SL1344_2002	cbiJ	Cofactor and Prosthetic Group Biosynthesis|
								SL1344_2003	cbiH	Cofactor and Prosthetic Group Biosynthesis|
								SL1344_2004	cbiG	Cofactor and Prosthetic Group Biosynthesis|
								SL1344_2005	cbiF	Cofactor and Prosthetic Group Biosynthesis|
								SL1344_2007	cbiE	Cofactor and Prosthetic Group Biosynthesis|
								SL1344_2008	cbiD	Cofactor and Prosthetic Group Biosynthesis|
								SL1344_2009	cbiC	Cofactor and Prosthetic Group Biosynthesis|
								SL1344_2010	cbiB	Cofactor and Prosthetic Group Biosynthesis|
								SL1344_2011	cbiA	Cofactor and Prosthetic Group Biosynthesis|
								SL1344_2013	pduF	Transport Inner Membrane|
								SL1344_2023	pduL	Alternate Carbon Metabolism|
								SL1344_2026	pduO	Cofactor and Prosthetic Group Biosynthesis|
								SL1344_2028	pduQ	1 2 Propanediol Catabolism|
								SL1344_2033	pduW	Alternate Carbon Metabolism|
								SL1344_2034	pduX	Cofactor and Prosthetic Group Biosynthesis|
								SL1344_2038	dacD	Murein Biosynthesis|
								SL1344_2048	hisG	Histidine Metabolism|
								SL1344_2049	hisD	Histidine Metabolism|
								SL1344_2050	hisC	Histidine Metabolism|
								SL1344_2051	hisB	Histidine Metabolism|
								SL1344_2053	hisA	Histidine Metabolism|
								SL1344_2055	hisI	Histidine Metabolism|
								SL1344_2056	wzzB	Cell Envelope Biosynthesis|
								SL1344_2057	udg	Cell Envelope Biosynthesis|
								SL1344_2058	gnd	Pentose Phosphate Pathway|
								SL1344_2060	rfbK	Alternate Carbon Metabolism|
								SL1344_2061	cpsB2	Cell Envelope Biosynthesis|
								SL1344_2065	rfbX	Lipopolysaccharide Biosynthesis Recycling|
								SL1344_2074	rfbB	Cell Envelope Biosynthesis|
								SL1344_2078	wcaK	Alternate Carbon Metabolism|
								SL1344_2081	cpsG	Alternate Carbon Metabolism|
								SL1344_2082	cpsB	Cell Envelope Biosynthesis|
								SL1344_2085	fcl	Cell Envelope Biosynthesis|
								SL1344_2086	gmd	Cell Envelope Biosynthesis|
								SL1344_2118	fbaB	GlycolysisGluconeogenesis|
								SL1344_2123	thiD	Cofactor and Prosthetic Group Biosynthesis|
								SL1344_2124	thiM	Cofactor and Prosthetic Group Biosynthesis|
								SL1344_2132	metG	tRNA Charging|
								SL1344_2140	yehW	Transport Inner Membrane|
								SL1344_2141	yehX	Transport Inner Membrane|
								SL1344_2142	yehY	Transport Inner Membrane|
								SL1344_2143	yehZ	Transport Inner Membrane|
								SL1344_2145	dld	Oxidative Phosphorylation|Pyruvate Metabolism|
								SL1344_2146	pbpG	Murein Recycling|
								SL1344_2160	cdd	Nucleotide Salvage Pathway|
								SL1344_2165	mglC	Transport Inner Membrane|
								SL1344_2166	mglA	Transport Inner Membrane|
								SL1344_2167	mglB	Transport Inner Membrane|
								SL1344_2171	yeiG	Cofactor and Prosthetic Group Biosynthesis|
								SL1344_2173		Glycine and Serine Metabolism|
								SL1344_2177	lysP	Transport Inner Membrane|
								SL1344_2182	fruK	Alternate Carbon Metabolism|
								SL1344_2223E	ccmC2	Transport Inner Membrane|
								SL1344_2223F	ccmB2	Transport Inner Membrane|
								SL1344_2237	ompC	Transport|Transport Outer Membrane|Transport Outer Membrane Porin|
								SL1344_2245	ubiG	Cofactor and Prosthetic Group Biosynthesis|
								SL1344_2246	nrdA	Nucleotide Salvage Pathway|
								SL1344_2247	nrdB	Nucleotide Salvage Pathway|
								SL1344_2251	glpQ	Glycerophospholipid Metabolism|
								SL1344_2253	glpA	Oxidative Phosphorylation|
								SL1344_2254	glpB	Oxidative Phosphorylation|
								SL1344_2255	glpC	Oxidative Phosphorylation|
								SL1344_2258		Alternate Carbon metabolism|
								SL1344_2266	yfbE	Lipopolysaccharide Biosynthesis Recycling|
								SL1344_2267	pmrF	Cell Envelope Biosynthesis|Lipopolysaccharide Biosynthesis Recycling|
								SL1344_2268	yfbG	Lipopolysaccharide Biosynthesis Recycling|
								SL1344_2270	arnT	Lipopolysaccharide Biosynthesis Recycling|
								SL1344_2274	menE	Cofactor and Prosthetic Group Biosynthesis|
								SL1344_2275	menC	Cofactor and Prosthetic Group Biosynthesis|
								SL1344_2276	menB	Cofactor and Prosthetic Group Biosynthesis|
								SL1344_2278	menD	Cofactor and Prosthetic Group Biosynthesis|
								SL1344_2279	menF	Cofactor and Prosthetic Group Biosynthesis|
								SL1344_2306	ackA	Alternate Carbon Metabolism|Pyruvate Metabolism|
								SL1344_2307	pta	Alternate Carbon Metabolism|Pyruvate Metabolism|
								SL1344_2309		Pentose Phosphate Pathway|
								SL1344_2310		Pentose Phosphate Pathway|
								SL1344_2320	hisP	Transport Inner Membrane|
								SL1344_2321	hisM	Transport Inner Membrane|
								SL1344_2322	hisQ	Transport Inner Membrane|
								SL1344_2323	hisJ	Transport Inner Membrane|
								SL1344_2324	argT	Transport Inner Membrane|
								SL1344_2339	pdxB	Cofactor and Prosthetic Group Biosynthesis|
								SL1344_2352	mepA	Murein Recycling|
								SL1344_2357	fadJ	Membrane Lipid Metabolism|Unassigned|
								SL1344_2358	fadI	Membrane Lipid Metabolism|
								SL1344_2360	fadL	Transport|Transport Outer Membrane|
								SL1344_2361	vacJ	Transport|
								SL1344_2362	yfdC	Transport|
								SL1344_2367	pgtP	Transport Inner Membrane|
								SL1344_2369	lpxP	Lipopolysaccharide Biosynthesis Recycling|
								SL1344_2376	mntH	Inorganic Ion Transport and Metabolism|Transport Inner Membrane|
								SL1344_2377	nupC	Transport Inner Membrane|
								SL1344_2384	xapB	Transport Inner Membrane|
								SL1344_2385	flhAb	Nucleotide Salvage Pathway|
								SL1344_2390	lig	Cofactor and Prosthetic Group Biosynthesis|
								SL1344_2393	cysK	Cysteine Metabolism|
								SL1344_2398	pdxK	Cofactor and Prosthetic Group Biosynthesis|
								SL1344_2403	cysM	Cysteine Metabolism|Unassigned|
								SL1344_2404	cysA	Inorganic Ion Transport and Metabolism|
								SL1344_2405	cysW	Inorganic Ion Transport and Metabolism|
								SL1344_2406	cysU	Inorganic Ion Transport and Metabolism|
								SL1344_2407	cysP	Inorganic Ion Transport and Metabolism|
								SL1344_2413	amiA	Murein Recycling|
								SL1344_2414	hemF	Cofactor and Prosthetic Group Biosynthesis|
								SL1344_2420	eutC	Cell Envelope Biosynthesis|
								SL1344_2421	eutB	Cell Envelope Biosynthesis|
								SL1344_2423	eutH	Transport Inner Membrane|
								SL1344_2424	eutG	Pyruvate Metabolism|
								SL1344_2426	eutE	Pyruvate Metabolism|
								SL1344_2429	eutD	Pyruvate Metabolism|
								SL1344_2430	eutT	Cofactor and Prosthetic Group Biosynthesis|
								SL1344_2436	tal	Pentose Phosphate Pathway|
								SL1344_2437	tktB	Pentose Phosphate Pathway|
								SL1344_2442	aegA	Glutamate metabolism|
								SL1344_2444	acrD	Transport Inner Membrane|
								SL1344_2460	uraA	Transport Inner Membrane|
								SL1344_2461	upp	Nucleotide Salvage Pathway|
								SL1344_2463	purN	Purine and Pyrimidine Biosynthesis|
								SL1344_2464	ppk	Oxidative Phosphorylation|
								SL1344_2465	ppx	Anaplerotic Reactions|
								SL1344_2484	hisS	tRNA Charging|
								SL1344_2485	gcpE	Cofactor and Prosthetic Group Biosynthesis|
								SL1344_2490		Oxidative Phosphorylation|
								SL1344_2491		Oxidative Phosphorylation|
								SL1344_2492		Oxidative Phosphorylation|
								SL1344_2493	pbpC	Murein Biosynthesis|
								SL1344_2495		Cysteine Metabolism|
								SL1344_2498	pepB	Arginine and Proline Metabolism|Cysteine Metabolism|
								SL1344_2508	suhB	Cell Envelope Biosynthesis|
								SL1344_2516	hcaT	Transport Inner Membrane|
								SL1344_2517	glyA	Cofactor and Prosthetic Group Biosynthesis|Glycine and Serine Metabolism|Threonine and Lysine Metabolism|
								SL1344_2518	hmpA	Nitrogen Metabolism|
								SL1344_2520	cadB	Transport Inner Membrane|
								SL1344_2521	cadA	Threonine and Lysine Metabolism|
								SL1344_2535		Cofactor and Prosthetic Group Biosynthesis|
								SL1344_2540	pdxJ	Cofactor and Prosthetic Group Biosynthesis|
								SL1344_2618	kgtP	Transport Inner Membrane|
								SL1344_2622	rluD	Translation|
								SL1344_2628	aroF	Tyrosine Tryptophan and Phenylalanine Metabolism|
								SL1344_2758	iroB	Inorganic Ion Transport and Metabolism|
								SL1344_2759	iroC	Transport Inner Membrane|
								SL1344_2760	iroD	Inorganic Ion Transport and Metabolism|
								SL1344_2761	iroE	Inorganic Ion Transport and Metabolism|
								SL1344_2762	iroN	Inorganic Ion Transport and Metabolism|
								SL1344_2767	nixA	Inorganic Ion Transport and Metabolism|
								SL1344_2775	gabD	Arginine and Proline Metabolism|Unassigned|
								SL1344_2792	nrdE	Nucleotide Salvage Pathway|
								SL1344_2793	nrdF	Nucleotide Salvage Pathway|
								SL1344_2794	proV	Transport Inner Membrane|
								SL1344_2795	proW	Transport Inner Membrane|
								SL1344_2796	proX	Transport Inner Membrane|
								SL1344_2803	gshA	Cofactor and Prosthetic Group Biosynthesis|
								SL1344_2807	alaS	tRNA Charging|
								SL1344_2811	mltB	Murein Recycling|
								SL1344_2820	norV	Nitrogen Metabolism|
								SL1344_2821	norW	Nitrogen Metabolism|
								SL1344_2841	sitA	Inorganic Ion Transport and Metabolism|
								SL1344_2842	sitB	Inorganic Ion Transport and Metabolism|
								SL1344_2843	sitC	Inorganic Ion Transport and Metabolism|
								SL1344_2844	sitD	Inorganic Ion Transport and Metabolism|
								SL1344_2895	ygbL	Alternate Carbon Metabolism|
								SL1344_2909	ispD	Cofactor and Prosthetic Group Biosynthesis|
								SL1344_2925	cysH	Cysteine Metabolism|
								SL1344_2926	cysI	Cofactor and Prosthetic Group Biosynthesis|Cysteine Metabolism|
								SL1344_2927	cysJ	Cofactor and Prosthetic Group Biosynthesis|Cysteine Metabolism|
								SL1344_2933	mazG	Nucleotide Salvage Pathway|
								SL1344_2937	relA	Cofactor and Prosthetic Group Biosynthesis|
								SL1344_2940		Glyoxylate Metabolism|
								SL1344_2941	gudD	Alternate Carbon Metabolism|
								SL1344_2942	ygcY	Alternate Carbon Metabolism|
								SL1344_2950	sdaC	Transport Inner Membrane|
								SL1344_2951	sdaB	Glycine and Serine Metabolism|Valine Leucine and Isoleucine Metabolism|
								SL1344_2954	fucA	Alternate Carbon Metabolism|
								SL1344_2964	csdA	Cysteine Metabolism|
								SL1344_2968	mltA	Murein Recycling|
								SL1344_2969	amiC	Murein Recycling|
								SL1344_2980	lgt	Murein lpp biosynthesis|
								SL1344_2987	ygeD	Transport Inner Membrane|
								SL1344_2988	aas	Glycerophospholipid Metabolism|
								SL1344_2994	araE	Transport Inner Membrane|
								SL1344_3016	lysS	tRNA Charging|
								SL1344_3019	dsbC	Transport Inner Membrane|Unassigned|
								SL1344_3027	bglA	Alternate Carbon Metabolism|
								SL1344_3032	visC	Unassigned|
								SL1344_3033	ubiH	Cofactor and Prosthetic Group Biosynthesis|
								SL1344_3039	rpiA	Pentose Phosphate Pathway|
								SL1344_3044	fba	GlycolysisGluconeogenesis|
								SL1344_3046	epd	Cofactor and Prosthetic Group Biosynthesis|
								SL1344_3052	tktA	Pentose Phosphate Pathway|
								SL1344_3054	speB	Arginine and Proline Metabolism|
								SL1344_3062	speA	Arginine and Proline Metabolism|
								SL1344_3066	galP	Transport Inner Membrane|
								SL1344_3070	gshB	Cofactor and Prosthetic Group Biosynthesis|
								SL1344_3087	mltC	Murein Recycling|
								SL1344_3088	nupG	Transport Inner Membrane|
								SL1344_3089	speC	Arginine and Proline Metabolism|
								SL1344_3092		Unassigned|
								SL1344_3093		Unassigned|
								SL1344_3108	exuT	Transport Inner Membrane|
								SL1344_3110	uxuB	Alternate Carbon Metabolism|
								SL1344_3113	gsp	Arginine and Proline Metabolism|
								SL1344_3121	hybC	Oxidative Phosphorylation|
								SL1344_3124	hypO	Oxidative Phosphorylation|
								SL1344_3135	metC	Cysteine Metabolism|Methionine Metabolism|
								SL1344_3139	dkgA	Alternate Carbon Metabolism|Methylglyoxal Metabolism|
								SL1344_3159	nudF	Nucleotide Salvage Pathway|
								SL1344_3160	tolC	Inorganic Ion Transport and Metabolism|
								SL1344_3178	bacA	Cell Envelope Biosynthesis|
								SL1344_3198	ygjU	Transport Inner Membrane|
								SL1344_3212	tdcG	Glycine and Serine Metabolism|Valine Leucine and Isoleucine Metabolism|
								SL1344_3213	tdcE	Pyruvate Metabolism|
								SL1344_3214	tdcD	Alternate Carbon Metabolism|Pyruvate Metabolism|
								SL1344_3215	tdcC	Transport Inner Membrane|Transport, Inner Membrane|
								SL1344_3216	tdcB	Valine Leucine and Isoleucine Metabolism|
								SL1344_3220	garK	Glycine and Serine Metabolism|Glyoxylate Metabolism|
								SL1344_3221	garRb	Alternate Carbon Metabolism|
								SL1344_3223	garD	Alternate Carbon Metabolism|
								SL1344_3227		Alternate Carbon Metabolism|
								SL1344_3252	mtr	Transport Inner Membrane|
								SL1344_3265	glmM	Cell Envelope Biosynthesis|
								SL1344_3272	dacB	Murein Biosynthesis|Murein Recycling|
								SL1344_3277	ispB	Cofactor and Prosthetic Group Biosynthesis|
								SL1344_3286	yrbG	Inorganic Ion Transport and Metabolism|
								SL1344_3302	gltB	Glutamate metabolism|
								SL1344_3303	gltD	Glutamate metabolism|
								SL1344_3305	codB	Transport Inner Membrane|
								SL1344_3306	codA	Nucleotide Salvage Pathway|
								SL1344_3328		Transport Inner Membrane|
								SL1344_3355	panF	Transport Inner Membrane|
								SL1344_3363	acrE	Transport Inner Membrane|
								SL1344_3364	acrF	Transport Inner Membrane|
								SL1344_3368		Tyrosine Tryptophan and Phenylalanine Metabolism|
								SL1344_3374	fmt	tRNA Charging|
								SL1344_3376	sapG	Inorganic Ion Transport and Metabolism|Unassigned|
								SL1344_3424	kefB	Inorganic Ion Transport and Metabolism|
								SL1344_3435	argDb	Arginine and Proline Metabolism|Threonine and Lysine Metabolism|
								SL1344_3443	nirC	Inorganic Ion Transport and Metabolism|
								SL1344_3448	trpS	tRNA Charging|
								SL1344_3449	gph	Alternate Carbon Metabolism|
								SL1344_3450	rpe	Pentose Phosphate Pathway|
								SL1344_3460	mrcA	Murein Biosynthesis|
								SL1344_3467	pckA	Anaplerotic Reactions|
								SL1344_3473	feoB	Inorganic Ion Transport and Metabolism|
								SL1344_3479	gntT	Transport Inner Membrane|
								SL1344_3481	malP	Alternate Carbon Metabolism|GlycolysisGluconeogenesis|
								SL1344_3493	glpD	Oxidative Phosphorylation|
								SL1344_3496		Alternate Carbon Metabolism|
								SL1344_3501	glgP	Alternate Carbon Metabolism|GlycolysisGluconeogenesis|
								SL1344_3504	glgX	GlycolysisGluconeogenesis|
								SL1344_3505	glgB	GlycolysisGluconeogenesis|
								SL1344_3506	asd	Threonine and Lysine Metabolism|
								SL1344_3507	gntU	Transport Inner Membrane|
								SL1344_3517	ggt	Cofactor and Prosthetic Group Biosynthesis|
								SL1344_3519	ugpQ	Glycerophospholipid Metabolism|
								SL1344_3520	ugpC	Transport Inner Membrane|
								SL1344_3521	ugpE	Transport Inner Membrane|
								SL1344_3522	ugpA	Transport Inner Membrane|
								SL1344_3523	ugpB	Transport Inner Membrane|
								SL1344_3526	livF	Transport Inner Membrane|
								SL1344_3527	livG	Transport Inner Membrane|
								SL1344_3528	livM	Transport Inner Membrane|
								SL1344_3529	livH	Transport Inner Membrane|
								SL1344_3530	livK	Transport Inner Membrane|
								SL1344_3532	livJ	Transport Inner Membrane|
								SL1344_3541	zntA	Inorganic Ion Transport and Metabolism|
								SL1344_3563		Alanine and Aspartate Metabolism|
								SL1344_3564		Transport Inner Membrane|Unassigned|
								SL1344_3565		Unassigned|
								SL1344_3566		Unassigned|
								SL1344_3568	treF	Alternate Carbon Metabolism|
								SL1344_3579	dctA	Transport Inner Membrane|
								SL1344_3592	dppF	Transport Inner Membrane|
								SL1344_3593	dppD	Transport Inner Membrane|
								SL1344_3594	dppC	Transport Inner Membrane|
								SL1344_3595	dppB	Transport Inner Membrane|
								SL1344_3596	dppA	Transport Inner Membrane|
								SL1344_3600	yhjW	Lipopolysaccharide Biosynthesis Recycling|
								SL1344_3610	bisC	Cofactor and Prosthetic Group Biosynthesis|Oxidative Phosphorylation|
								SL1344_3612	yiaE	Alternate Carbon Metabolism|Glyoxylate Metabolism|
								SL1344_3620	glyS	tRNA Charging|
								SL1344_3621	glyQ	tRNA Charging|
								SL1344_3625	xylB	Alternate Carbon Metabolism|Cofactor and Prosthetic Group Biosynthesis|
								SL1344_3626	xylA	Alternate Carbon Metabolism|
								SL1344_3629	malS	Alternate Carbon Metabolism|
								SL1344_3630	avtA	Alanine and Aspartate Metabolism|
								SL1344_3633	yiaK	Alternate Carbon Metabolism|
								SL1344_3639	lyxK	Alternate Carbon Metabolism|
								SL1344_3640	sgbH	Alternate Carbon Metabolism|
								SL1344_3642	sgbE	Alternate Carbon Metabolism|
								SL1344_3645	aldB	Alternate Carbon Metabolism|
								SL1344_3648	selA	tRNA Charging|
								SL1344_3662		Alternate Carbon Metabolism|
								SL1344_3670	pmgI	GlycolysisGluconeogenesis|
								SL1344_3674	tdh	Glycine and Serine Metabolism|
								SL1344_3675	kbl	Glycine and Serine Metabolism|
								SL1344_3699	pyrE	Purine and Pyrimidine Biosynthesis|
								SL1344_3708	spoT	Cofactor and Prosthetic Group Biosynthesis|
								SL1344_3712	gltS	Transport Inner Membrane|
								SL1344_3713	yicE	Transport Inner Membrane|
								SL1344_3728	mgtB	Inorganic Ion Transport and Metabolism|
								SL1344_3770	dsdA	Glycine and Serine Metabolism|
								SL1344_3784	ccmB1	Transport Inner Membrane|
								SL1344_3785	ccmA1	Transport Inner Membrane|
								SL1344_3788	torA	Cofactor and Prosthetic Group Biosynthesis|Oxidative Phosphorylation|
								SL1344_3789	torC	Oxidative Phosphorylation|
								SL1344_3793	dgoT	Transport Inner Membrane|
								SL1344_3794	dgoD	Alternate Carbon Metabolism|
								SL1344_3796	dgoK	Alternate Carbon Metabolism|
								SL1344_3821	pstB	Inorganic Ion Transport and Metabolism|
								SL1344_3822	pstA	Inorganic Ion Transport and Metabolism|
								SL1344_3823	pstC	Inorganic Ion Transport and Metabolism|
								SL1344_3824	pstS	Inorganic Ion Transport and Metabolism|
								SL1344_3826		Tyrosine Tryptophan and Phenylalanine Metabolism|
								SL1344_3844	asnA	Alanine and Aspartate Metabolism|
								SL1344_3847	kup	Inorganic Ion Transport and Metabolism|
								SL1344_3852	rbsK	Alternate Carbon Metabolism|
								SL1344_3865	ilvA	Valine Leucine and Isoleucine Metabolism|
								SL1344_3873	gppA	Cofactor and Prosthetic Group Biosynthesis|
								SL1344_3877	rfe	Cell Envelope Biosynthesis|
								SL1344_3878	wzzE	Lipopolysaccharide Biosynthesis Recycling|
								SL1344_3879	rffE	Cell Envelope Biosynthesis|
								SL1344_3880	rffD	Cell Envelope Biosynthesis|
								SL1344_3881	rffG	Cell Envelope Biosynthesis|
								SL1344_3884	rffA	Cell Envelope Biosynthesis|
								SL1344_3886		lipopolysaccharide biosynthesis|
								SL1344_3887	rffT	Lipopolysaccharide Biosynthesis Recycling|
								SL1344_3888	rffM	Cell Envelope Biosynthesis|
								SL1344_3891	hemX	Cofactor and Prosthetic Group Biosynthesis|
								SL1344_3894	cyaA	Nucleotide Salvage Pathway|
								SL1344_3906	corA	Inorganic Ion Transport and Metabolism|
								SL1344_3911	pldA	Glycerophospholipid Metabolism|
								SL1344_3913	rhtC	Transport Inner Membrane|
								SL1344_3914	rhtB	Transport Inner Membrane|
								SL1344_3915	pldB	Glycerophospholipid Metabolism|
								SL1344_3922	udp	Nucleotide Salvage Pathway|
								SL1344_3924	ubiE	Cofactor and Prosthetic Group Biosynthesis|
								SL1344_3926	aarF	Cofactor and Prosthetic Group Biosynthesis|
								SL1344_3932	yigC	Cofactor and Prosthetic Group Biosynthesis|
								SL1344_3933	fre	Cofactor and Prosthetic Group Biosynthesis|Inorganic Ion Transport and Metabolism|
								SL1344_3935	fadA	Membrane Lipid Metabolism|
								SL1344_3936	fadB	Membrane Lipid Metabolism|
								SL1344_3939	trkH	Inorganic Ion Transport and Metabolism|
								SL1344_3951	hemN	Cofactor and Prosthetic Group Biosynthesis|
								SL1344_3962	ompL	Transport Outer Membrane|
								SL1344_3982	fdoI	Oxidative Phosphorylation|
								SL1344_3983	fdoH	Oxidative Phosphorylation|
								SL1344_3984	fdoG	Oxidative Phosphorylation|
								SL1344_4004	sodA	Unassigned|
								SL1344_4010	fieF	Inorganic Ion Transport and Metabolism|
								SL1344_4011	pfkA	Alternate Carbon Metabolism|GlycolysisGluconeogenesis|
								SL1344_4012	sbp	Inorganic Ion Transport and Metabolism|
								SL1344_4013	cdh-a	Glycerophospholipid Metabolism|Unassigned|
								SL1344_4015		Purine and Pyrimidine Biosynthesis|
								SL1344_4029		Pentose Phosphate Pathway|
								SL1344_4034	glpX	GlycolysisGluconeogenesis|
								SL1344_4036	glpF	Transport Inner Membrane|
								SL1344_4039	menA	Cofactor and Prosthetic Group Biosynthesis|
								SL1344_4050	metL	Threonine and Lysine Metabolism|
								SL1344_4056	katG	Unassigned|
								SL1344_4059	talC	GlycolysisGluconeogenesis|
								SL1344_4063	pflD	Pyruvate Metabolism|
								SL1344_4064	pflC	Pyruvate Metabolism|
								SL1344_4071	argC	Arginine and Proline Metabolism|
								SL1344_4075	udhA	Oxidative Phosphorylation|
								SL1344_4080	murI	Cell Envelope Biosynthesis|
								SL1344_4102	thiE	Cofactor and Prosthetic Group Biosynthesis|
								SL1344_4103	thiC	Cofactor and Prosthetic Group Biosynthesis|
								SL1344_4105	nudC	Cofactor and Prosthetic Group Biosynthesis|
								SL1344_4106	hemE	Cofactor and Prosthetic Group Biosynthesis|
								SL1344_4156	lysC	Threonine and Lysine Metabolism|
								SL1344_4171	ubiA	Cofactor and Prosthetic Group Biosynthesis|
								SL1344_4183	alr-b	Alanine and Aspartate Metabolism|
								SL1344_4209	actP	Transport Inner Membrane|
								SL1344_4211	acs	Alternate Carbon Metabolism|Pyruvate Metabolism|Unassigned|
								SL1344_4227	proP	Transport|Transport Inner Membrane|
								SL1344_4233	adi	Arginine and Proline Metabolism|
								SL1344_4237	fumB	Citric Acid Cycle|
								SL1344_4238	dcuB	Transport Inner Membrane|Unassigned|
								SL1344_4242		Oxidative Phosphorylation|
								SL1344_4260	dipZ	Transport Inner Membrane|
								SL1344_4262	dcuA	Transport Inner Membrane|Unassigned|
								SL1344_4263	aspA	Alanine and Aspartate Metabolism|
								SL1344_4286	yjeQ	Biomass and maintenance functions|Nucleotide Salvage Pathway|
								SL1344_4292	amiB	Murein Recycling|
								SL1344_4310	aidB	Unassigned|
								SL1344_4319	sgaH	Alternate Carbon Metabolism|
								SL1344_4321	sgaE	Alternate Carbon Metabolism|
								SL1344_4336	cpdB	Nucleotide Salvage Pathway|
								SL1344_4348	fbp	Cofactor and Prosthetic Group Biosynthesis|GlycolysisGluconeogenesis|
								SL1344_4349	mpl	Murein Recycling|
								SL1344_4353	iolB	Alternate Carbon metabolism|
								SL1344_4354	iolA	Unassigned|
								SL1344_4357	iolG1	Alternate Carbon Metabolism|
								SL1344_4363	iolG2	Alternate Carbon Metabolism|
								SL1344_4384	treC	Alternate Carbon Metabolism|
								SL1344_4387	mgtA	Inorganic Ion Transport and Metabolism|
								SL1344_4395		Arginine and Proline Metabolism|
								SL1344_4396		Unassigned|
								SL1344_4399	argI	Arginine and Proline Metabolism|Unassigned|
								SL1344_4405	valS	tRNA charging|
								SL1344_4407	pepA	Arginine and Proline Metabolism|Cysteine Metabolism|
								SL1344_4412	idnT	Transport Inner Membrane|
								SL1344_4413	idnO	Alternate Carbon Metabolism|
								SL1344_4414	idnD	Alternate Carbon Metabolism|
								SL1344_4468		Unassigned|
								SL1344_4469		Unassigned|
								SL1344_4471		Unassigned|
								SL1344_4509	slt	Murein Recycling|
								SL1344_4512	gpmB	GlycolysisGluconeogenesis|
								SL1344_0237	mesJ	Unassigned|
								SL1344_0896	trxB	Unassigned|
								SL1344_2489		Unassigned|
								SL1344_2773	csiD	Unassigned|
								SL1344_2774	ygaF	Unassigned|
								SL1344_4270	yjeK	Unassigned|
								SL1344_4450		Unassigned|
								SL1344_4154		Unassigned|
								G1X41_02660		Unassigned|
								SL1344_2505	iscS	Unassigned|
								G1X41_10220		Arginine and Proline Metabolism|
								SL1344_1864	araH	Methylglyoxal Metabolism|
								SL1344_0561		Methylglyoxal Metabolism|
								G1X19_10220		Cofactor and Prosthetic Group Biosynthesis|
								SL1344_0999	ycbW	Cofactor and Prosthetic Group Biosynthesis|
								SL1344_3972	yihX	Alternate Carbon Metabolism|
								SL1344_0062	citF2	Unassigned|

## Sheet: rich media
growth reducing genes
SL1344_0046	ribF
SL1344_0065	dapB
SL1344_0123	murE
SL1344_0124	murF
SL1344_0125	mraY
SL1344_0126	murD
SL1344_0128	murG
SL1344_0129	murC
SL1344_0134	lpxC
SL1344_0140	coaE
SL1344_0145	nadC
SL1344_0154	lpdA
SL1344_0172	yadF
SL1344_0182	panC
SL1344_0183	panB
SL1344_0203	hemL
SL1344_0208	mtn
SL1344_0214	dapD
SL1344_0223	cdsA
SL1344_0227	lpxD
SL1344_0230	lpxB
SL1344_0367	hemB
SL1344_0410	ribD
SL1344_0481	adk
SL1344_0528	lpxH
SL1344_0633	nadD
SL1344_0718	sucA
SL1344_0719	sucB
SL1344_0733	nadA
SL1344_0753	galE
SL1344_0915	aroA
SL1344_0921	msbA
SL1344_0922	lpxK
SL1344_0925	kdsB
SL1344_1062	putA
SL1344_1092	htrB
SL1344_1132	fabG
SL1344_1135	pabC
SL1344_1137	tmk
SL1344_1170	purB
SL1344_1225	gapA
SL1344_1232	selD
SL1344_1245	nadE
SL1344_1266
SL1344_1292	aroD
SL1344_1358	ribE
SL1344_1407	ydgI
SL1344_1631	fabI
SL1344_1642	pgpB
SL1344_1683	galU
SL1344_1700	kdsA
SL1344_1705	hemA
SL1344_1708	prs
SL1344_1823	msbB
SL1344_2059	rfbP
SL1344_2062	rfbN
SL1344_2063	rfbU
SL1344_2064	rfbV
SL1344_2066	rfbJ
SL1344_2067	rfbH
SL1344_2068	rfbG
SL1344_2069	rfbF
SL1344_2070	rfbI
SL1344_2072	rfbA
SL1344_2073	rfbD
SL1344_2075	galF
SL1344_2170	folE
SL1344_2208	oafA
SL1344_2334	folC
SL1344_2347	fabB
SL1344_2353	aroC
SL1344_2381	gltX
SL1344_2446	dapE
SL1344_2452	dapA
SL1344_2471	guaA
SL1344_2472	guaB
SL1344_2605	nadB
SL1344_2616	pssA
SL1344_2625	pheA
SL1344_2655	ppnK
SL1344_2931	eno
SL1344_2932	pyrG
SL1344_2979	thyA
SL1344_3065	metK
SL1344_3147	plsC
SL1344_3164	ygiE
SL1344_3168	ribB
SL1344_3173	rfaE
SL1344_3266	folP
SL1344_3279	murA
SL1344_3287	yrbH
SL1344_3444	cysG
SL1344_3453	aroB
SL1344_3502	glgA
SL1344_3503	glgC
SL1344_3562	gor
SL1344_3676	rfaD
SL1344_3677	rfaF
SL1344_3678	rfaC
SL1344_3679	rfaL
SL1344_3680	rfaK
SL1344_3681	rfaZ
SL1344_3683	rfaJ
SL1344_3684	rfaI
SL1344_3685	rfaB
SL1344_3687	rfaP
SL1344_3688	rfaG
SL1344_3689	rfaQ
SL1344_3690	kdtA
SL1344_3696	dfp
SL1344_3706	gmk
SL1344_3829	glmU
SL1344_3864	ilvD
SL1344_3869	ilvC
SL1344_3885	wzxE
SL1344_3892	hemD
SL1344_3893	hemC
SL1344_3901	dapF
SL1344_3919	metE
SL1344_4055	metF
SL1344_4059	talC
SL1344_4081	murB
SL1344_4083	coaA
SL1344_4172	plsB
SL1344_4285	psd
SL1344_4299	purA
SL1344_4397
SL1344_0249	yaeD
