# Supplementary material for: Metabolic network reconstruction as a resource for analyzing Salmonella Typhimurium SL1344 growth in the mouse intestine
Source: PLoS Comput Biol. 2025 Mar 11;21(3):e1012869. doi: 10.1371/journal.pcbi.1012869 (PMC11925469; doi:10.1371/journal.pcbi.1012869)
Supplement: S10 Data — It includes the perturbed parameter values, the resulting iMM models, and the list of metabolites that appear in iMM models of the same sizes in the iNTS_SL1344 network but are absent in the perturbed models. (XLSX) [file pcbi.1012869.s010.xlsx]

## Sheet: iMM
	Alternative_ 1	Alternative_ 2	Alternative_ 3	Alternative_ 4	Alternative_ 5	Alternative_ 6	Alternative_ 7	Alternative_ 8	Alternative_ 9	Alternative_10	Alternative_11	Alternative_12	Alternative_13	Alternative_14	Alternative_15	Alternative_16	Alternative_17	Alternative_18	Alternative_19	Alternative_20	Alternative_21	Alternative_22	Alternative_23	Alternative_24	Alternative_25	Alternative_26	Alternative_27	Alternative_28	Alternative_29	Alternative_30	Alternative_31	Alternative_32	Alternative_33	Alternative_34	Alternative_35	Alternative_36	Alternative_37	Alternative_38	Alternative_39	Alternative_40	Alternative_41	Alternative_42	Alternative_43	Alternative_44	Alternative_45	Alternative_46	Alternative_47	Alternative_48	Alternative_49
perturbed model 1	EX_ca2_e	EX_ca2_e	EX_ca2_e	EX_ca2_e	EX_ca2_e	EX_ca2_e	EX_asn__L_e	EX_alaala_e	EX_ca2_e	EX_ca2_e	EX_ca2_e	EX_ca2_e	EX_ca2_e	EX_ca2_e	EX_asn__L_e	EX_alaala_e	EX_ca2_e	EX_ca2_e	EX_ca2_e	EX_ca2_e	EX_ca2_e	EX_ca2_e	EX_ca2_e	EX_arg__L_e	EX_ca2_e	EX_ca2_e	EX_arg__L_e	EX_ca2_e	EX_ca2_e	EX_asp__L_e	EX_ca2_e	EX_ca2_e	EX_ca2_e	EX_ca2_e	EX_ca2_e	EX_ca2_e	EX_ca2_e	EX_ca2_e	EX_ca2_e	EX_asp__L_e	EX_ca2_e	EX_ca2_e	EX_ca2_e	EX_arab__L_e	EX_ca2_e	EX_ca2_e	EX_ca2_e	EX_ca2_e	EX_ca2_e
	EX_cl_e	EX_cl_e	EX_cl_e	EX_cl_e	EX_cl_e	EX_cl_e	EX_ca2_e	EX_ca2_e	EX_cl_e	EX_cl_e	EX_cl_e	EX_cl_e	EX_cl_e	EX_cl_e	EX_ca2_e	EX_ca2_e	EX_cl_e	EX_cl_e	EX_cl_e	EX_cl_e	EX_cl_e	EX_cl_e	EX_cl_e	EX_ca2_e	EX_cl_e	EX_cl_e	EX_ca2_e	EX_cl_e	EX_cl_e	EX_ca2_e	EX_cit_e	EX_cl_e	EX_cl_e	EX_cl_e	EX_cl_e	EX_cl_e	EX_cl_e	EX_cl_e	EX_cl_e	EX_ca2_e	EX_cl_e	EX_cl_e	EX_cl_e	EX_ca2_e	EX_cl_e	EX_cl_e	EX_cl_e	EX_cl_e	EX_cl_e
	EX_cobalt2_e	EX_cobalt2_e	EX_cobalt2_e	EX_cobalt2_e	EX_cobalt2_e	EX_cobalt2_e	EX_cl_e	EX_cl_e	EX_cobalt2_e	EX_cobalt2_e	EX_cobalt2_e	EX_cobalt2_e	EX_cobalt2_e	EX_cobalt2_e	EX_cl_e	EX_cl_e	EX_cobalt2_e	EX_cobalt2_e	EX_cobalt2_e	EX_cobalt2_e	EX_cobalt2_e	EX_cobalt2_e	EX_cobalt2_e	EX_cl_e	EX_cobalt2_e	EX_cobalt2_e	EX_cl_e	EX_cobalt2_e	EX_cobalt2_e	EX_cl_e	EX_cl_e	EX_cobalt2_e	EX_cobalt2_e	EX_cobalt2_e	EX_cobalt2_e	EX_cobalt2_e	EX_cobalt2_e	EX_cobalt2_e	EX_cobalt2_e	EX_cl_e	EX_cobalt2_e	EX_cobalt2_e	EX_cobalt2_e	EX_cl_e	EX_cobalt2_e	EX_cobalt2_e	EX_cobalt2_e	EX_cobalt2_e	EX_cobalt2_e
	EX_cu2_e	EX_cu2_e	EX_cu2_e	EX_cu2_e	EX_cu2_e	EX_cu2_e	EX_cobalt2_e	EX_cobalt2_e	EX_cu2_e	EX_cu2_e	EX_cu2_e	EX_cu2_e	EX_cu2_e	EX_cu2_e	EX_cobalt2_e	EX_cobalt2_e	EX_cu2_e	EX_cu2_e	EX_cu2_e	EX_cu2_e	EX_cu2_e	EX_cu2_e	EX_cu2_e	EX_cobalt2_e	EX_cu2_e	EX_cu2_e	EX_cobalt2_e	EX_cu2_e	EX_cu2_e	EX_cobalt2_e	EX_cobalt2_e	EX_cu2_e	EX_cu2_e	EX_cu2_e	EX_cu2_e	EX_cu2_e	EX_cu2_e	EX_cu2_e	EX_cu2_e	EX_cobalt2_e	EX_cu2_e	EX_cu2_e	EX_cu2_e	EX_cobalt2_e	EX_cu2_e	EX_cu2_e	EX_cu2_e	EX_cu2_e	EX_cu2_e
	EX_mg2_e	EX_mg2_e	EX_mg2_e	EX_mg2_e	EX_mg2_e	EX_mg2_e	EX_cu2_e	EX_cu2_e	EX_cys__L_e	EX_cys__L_e	EX_mg2_e	EX_mg2_e	EX_mg2_e	EX_cys__L_e	EX_cu2_e	EX_cu2_e	EX_cys__L_e	EX_ala__L_e	EX_cys__L_e	EX_mg2_e	EX_mg2_e	EX_mg2_e	EX_cys__L_e	EX_cu2_e	EX_cys__L_e	EX_mg2_e	EX_cu2_e	EX_cys__L_e	EX_cys__L_e	EX_cu2_e	EX_cu2_e	EX_mg2_e	EX_mg2_e	EX_mg2_e	EX_mg2_e	EX_cys__L_e	EX_cys__L_e	EX_cys__L_e	EX_ala__D_e	EX_cu2_e	EX_cys__L_e	EX_mg2_e	EX_acgam_e	EX_cu2_e	EX_acgam_e	EX_cys__L_e	EX_cys__L_e	EX_cys__L_e	EX_mg2_e
	EX_fe2_e	EX_fe2_e	EX_fe2_e	EX_fe2_e	EX_fe2_e	EX_fe2_e	EX_mg2_e	EX_cys__L_e	EX_mg2_e	EX_mg2_e	EX_fe2_e	EX_fe2_e	EX_fe2_e	EX_acgam_e	EX_cys__L_e	EX_mg2_e	EX_mg2_e	EX_mg2_e	EX_mg2_e	EX_fe2_e	EX_fe2_e	EX_fe2_e	EX_ala__L_e	EX_mg2_e	EX_mg2_e	EX_fe2_e	EX_cys__L_e	EX_mg2_e	EX_mg2_e	EX_cys__L_e	EX_cys__L_e	EX_fe2_e	EX_fe2_e	EX_fe2_e	EX_fe2_e	EX_mg2_e	EX_mg2_e	EX_mg2_e	EX_mg2_e	EX_mg2_e	EX_mg2_e	EX_fe2_e	EX_mg2_e	EX_mg2_e	EX_mg2_e	EX_mg2_e	EX_mg2_e	EX_acmum_e	EX_fe2_e
	EX_mn2_e	EX_mn2_e	EX_mn2_e	EX_mn2_e	EX_mn2_e	EX_mn2_e	EX_fe2_e	EX_mg2_e	EX_fe2_e	EX_fe2_e	EX_mn2_e	EX_mn2_e	EX_mn2_e	EX_mg2_e	EX_mg2_e	EX_fe2_e	EX_fe2_e	EX_fe2_e	EX_fe2_e	EX_mn2_e	EX_mn2_e	EX_mn2_e	EX_mg2_e	EX_fe2_e	EX_fe2_e	EX_mn2_e	EX_mg2_e	EX_fe2_e	EX_fe2_e	EX_mg2_e	EX_mg2_e	EX_mn2_e	EX_mn2_e	EX_mn2_e	EX_mn2_e	EX_fe2_e	EX_fe2_e	EX_fe2_e	EX_fe2_e	EX_fe2_e	EX_fe2_e	EX_mn2_e	EX_fe2_e	EX_fe2_e	EX_fe2_e	EX_fe2_e	EX_fe2_e	EX_mg2_e	EX_mn2_e
	EX_mobd_e	EX_mobd_e	EX_mobd_e	EX_mobd_e	EX_mobd_e	EX_mobd_e	EX_mn2_e	EX_fe2_e	EX_mn2_e	EX_mn2_e	EX_mobd_e	EX_mobd_e	EX_mobd_e	EX_fe2_e	EX_fe2_e	EX_mn2_e	EX_mn2_e	EX_mn2_e	EX_mn2_e	EX_mobd_e	EX_mobd_e	EX_mobd_e	EX_fe2_e	EX_mn2_e	EX_mn2_e	EX_mobd_e	EX_fe2_e	EX_mn2_e	EX_mn2_e	EX_fe2_e	EX_fe2_e	EX_mobd_e	EX_mobd_e	EX_mobd_e	EX_mobd_e	EX_mn2_e	EX_mn2_e	EX_mn2_e	EX_mn2_e	EX_mn2_e	EX_mn2_e	EX_mobd_e	EX_mn2_e	EX_mn2_e	EX_mn2_e	EX_mn2_e	EX_mn2_e	EX_fe2_e	EX_mobd_e
	EX_zn2_e	EX_g6p_e	EX_g6p_e	EX_zn2_e	EX_zn2_e	EX_zn2_e	EX_mobd_e	EX_mn2_e	EX_mobd_e	EX_mobd_e	EX_g6p_e	EX_pi_e	EX_pi_e	EX_mn2_e	EX_mn2_e	EX_mobd_e	EX_mobd_e	EX_mobd_e	EX_mobd_e	EX_pi_e	EX_pi_e	EX_nh4_e	EX_mn2_e	EX_mobd_e	EX_mobd_e	EX_g6p_e	EX_mn2_e	EX_mobd_e	EX_mobd_e	EX_mn2_e	EX_mn2_e	EX_fru_e	EX_zn2_e	EX_pi_e	EX_pi_e	EX_mobd_e	EX_mobd_e	EX_mobd_e	EX_mobd_e	EX_mobd_e	EX_mobd_e	EX_g6p_e	EX_mobd_e	EX_mobd_e	EX_mobd_e	EX_mobd_e	EX_mobd_e	EX_mn2_e	EX_zn2_e
	EX_glyc2p_e	EX_zn2_e	EX_zn2_e	EX_taur_e	EX_glyc3p_e	EX_taur_e	EX_g6p_e	EX_mobd_e	EX_g6p_e	EX_g6p_e	EX_zn2_e	EX_zn2_e	EX_zn2_e	EX_mobd_e	EX_mobd_e	EX_g6p_e	EX_g6p_e	EX_g6p_e	EX_g6p_e	EX_zn2_e	EX_zn2_e	EX_g6p_e	EX_mobd_e	EX_g6p_e	EX_frulys_e	EX_zn2_e	EX_mobd_e	EX_zn2_e	EX_fru_e	EX_mobd_e	EX_mobd_e	EX_pi_e	EX_so4_e	EX_zn2_e	EX_zn2_e	EX_zn2_e	EX_g6p_e	EX_zn2_e	EX_g6p_e	EX_g6p_e	EX_g6p_e	EX_zn2_e	EX_zn2_e	EX_pi_e	EX_g6p_e	EX_zn2_e	EX_g6p_e	EX_mobd_e	EX_gam_e
	EX_his__L_e	EX_taur_e	EX_his__L_e	EX_glyc3p_e	EX_his__L_e	EX_glyc2p_e	EX_zn2_e	EX_g6p_e	EX_zn2_e	EX_zn2_e	EX_so4_e	EX_taur_e	EX_taur_e	EX_zn2_e	EX_g6p_e	EX_zn2_e	EX_zn2_e	EX_zn2_e	EX_orn_e	EX_glc__D_e	EX_his__L_e	EX_zn2_e	EX_g6p_e	EX_zn2_e	EX_g6p_e	EX_gam_e	EX_g6p_e	EX_gam_e	EX_g6p_e	EX_g6p_e	EX_g6p_e	EX_zn2_e	EX_thr__L_e	EX_taur_e	EX_gam_e	EX_glc__D_e	EX_zn2_e	EX_gam_e	EX_zn2_e	EX_zn2_e	EX_zn2_e	EX_so4_e	EX_so4_e	EX_zn2_e	EX_zn2_e	EX_sbt__D_e	EX_zn2_e	EX_zn2_e	EX_so4_e
	EX_k_e	EX_his__L_e	EX_k_e	EX_his__L_e	EX_k_e	EX_his__L_e	EX_so4_e	EX_zn2_e	EX_gln__L_e	EX_tartr__L_e	EX_thr__L_e	EX_his__L_e	EX_glc__D_e	EX_glyc3p_e	EX_zn2_e	EX_so4_e	EX_gly_e	EX_so4_e	EX_zn2_e	EX_his__L_e	EX_k_e	EX_so4_e	EX_zn2_e	EX_so4_e	EX_zn2_e	EX_so4_e	EX_zn2_e	EX_glyc2p_e	EX_zn2_e	EX_zn2_e	EX_zn2_e	EX_his__L_e	EX_glyc3p_e	EX_his__L_e	EX_taur_e	EX_glyc3p_e	EX_thr__L_e	EX_glyc3p_e	EX_so4_e	EX_so4_e	EX_his__L_e	EX_gln__L_e	EX_glyc3p_e	EX_his__L_e	EX_so4_e	EX_glyc3p_e	EX_glyc3p_e	EX_glyc3p_e	EX_glyc2p_e
	EX_tchola_e	EX_k_e	EX_tchola_e	EX_k_e	EX_tchola_e	EX_k_e	EX_his__L_e	EX_his__L_e	EX_his__L_e	EX_his__L_e	EX_his__L_e	EX_k_e	EX_his__L_e	EX_his__L_e	EX_his__L_e	EX_his__L_e	EX_his__L_e	EX_his__L_e	EX_his__L_e	EX_k_e	EX_malt_e	EX_his__L_e	EX_his__L_e	EX_his__L_e	EX_his__L_e	EX_his__L_e	EX_his__L_e	EX_his__L_e	EX_his__L_e	EX_his__L_e	EX_his__L_e	EX_k_e	EX_his__L_e	EX_k_e	EX_his__L_e	EX_his__L_e	EX_his__L_e	EX_his__L_e	EX_his__L_e	EX_his__L_e	EX_k_e	EX_his__L_e	EX_his__L_e	EX_k_e	EX_his__L_e	EX_his__L_e	EX_his__L_e	EX_his__L_e	EX_his__L_e
	EX_sel_e	EX_sel_e	EX_sel_e	EX_sel_e	EX_sel_e	EX_sel_e	EX_k_e	EX_k_e	EX_k_e	EX_k_e	EX_k_e	EX_malt_e	EX_k_e	EX_k_e	EX_k_e	EX_k_e	EX_k_e	EX_k_e	EX_k_e	EX_tchola_e	EX_tchola_e	EX_k_e	EX_k_e	EX_k_e	EX_k_e	EX_k_e	EX_k_e	EX_k_e	EX_k_e	EX_k_e	EX_k_e	EX_tchola_e	EX_k_e	EX_C03619_e	EX_k_e	EX_k_e	EX_k_e	EX_k_e	EX_k_e	EX_k_e	EX_C20978_e	EX_k_e	EX_k_e	EX_tchola_e	EX_k_e	EX_k_e	EX_k_e	EX_k_e	EX_k_e
							EX_sel_e	EX_sel_e	EX_sel_e	EX_sel_e	EX_sel_e	EX_sel_e	EX_sel_e	EX_sel_e	EX_sel_e	EX_sel_e	EX_sel_e	EX_sel_e	EX_sel_e	EX_sel_e	EX_sel_e	EX_sel_e	EX_sel_e	EX_sel_e	EX_sel_e	EX_sel_e	EX_sel_e	EX_sel_e	EX_sel_e	EX_sel_e	EX_sel_e	EX_sel_e	EX_sel_e	EX_sel_e	EX_sel_e	EX_sel_e	EX_sel_e	EX_sel_e	EX_sel_e	EX_sel_e	EX_sel_e	EX_sel_e	EX_sel_e	EX_sel_e	EX_sel_e	EX_sel_e	EX_sel_e	EX_sel_e	EX_sel_e
perturbed model 2	EX_ca2_e	EX_ca2_e	EX_ca2_e	EX_ca2_e	EX_ca2_e	EX_ca2_e	EX_ca2_e	EX_ca2_e	EX_ca2_e	EX_ca2_e	EX_ca2_e	EX_ca2_e	EX_arab__L_e	EX_ca2_e	EX_ca2_e	EX_ca2_e	EX_ca2_e	EX_ca2_e	EX_ca2_e	EX_ca2_e	EX_ca2_e	EX_ca2_e	EX_ca2_e	EX_ca2_e	EX_ca2_e	EX_ca2_e	EX_ca2_e	EX_ca2_e	EX_ca2_e	EX_ca2_e	EX_ca2_e	EX_ca2_e	EX_ca2_e	EX_ascb__L_e	EX_ca2_e	EX_ca2_e	EX_ca2_e	EX_ca2_e	EX_ca2_e	EX_ascb__L_e	EX_ca2_e	EX_ca2_e	EX_ca2_e	EX_ca2_e	EX_asp__L_e	EX_arab__L_e	EX_ca2_e	EX_ca2_e	EX_ca2_e
	EX_cl_e	EX_cl_e	EX_cl_e	EX_cl_e	EX_cl_e	EX_cl_e	EX_cl_e	EX_cl_e	EX_cl_e	EX_cl_e	EX_cl_e	EX_cl_e	EX_ca2_e	EX_cl_e	EX_cl_e	EX_cl_e	EX_cl_e	EX_cl_e	EX_cl_e	EX_cl_e	EX_cl_e	EX_cl_e	EX_cl_e	EX_cl_e	EX_cl_e	EX_cl_e	EX_cl_e	EX_cl_e	EX_cl_e	EX_cl_e	EX_cl_e	EX_cl_e	EX_cl_e	EX_ca2_e	EX_cl_e	EX_cl_e	EX_cl_e	EX_cl_e	EX_cit_e	EX_ca2_e	EX_cl_e	EX_cl_e	EX_cl_e	EX_cl_e	EX_ca2_e	EX_ca2_e	EX_cl_e	EX_cl_e	EX_cl_e
	EX_cobalt2_e	EX_cobalt2_e	EX_cobalt2_e	EX_cobalt2_e	EX_cobalt2_e	EX_cobalt2_e	EX_cobalt2_e	EX_cobalt2_e	EX_cobalt2_e	EX_cobalt2_e	EX_cobalt2_e	EX_cobalt2_e	EX_cl_e	EX_cobalt2_e	EX_cobalt2_e	EX_cobalt2_e	EX_cobalt2_e	EX_cobalt2_e	EX_cobalt2_e	EX_cobalt2_e	EX_cobalt2_e	EX_cobalt2_e	EX_cobalt2_e	EX_cobalt2_e	EX_cobalt2_e	EX_cobalt2_e	EX_cobalt2_e	EX_cobalt2_e	EX_cobalt2_e	EX_cobalt2_e	EX_cobalt2_e	EX_cobalt2_e	EX_cobalt2_e	EX_cl_e	EX_cobalt2_e	EX_cobalt2_e	EX_cobalt2_e	EX_cobalt2_e	EX_cl_e	EX_cl_e	EX_cobalt2_e	EX_cobalt2_e	EX_cobalt2_e	EX_cobalt2_e	EX_cl_e	EX_cl_e	EX_cobalt2_e	EX_cobalt2_e	EX_cobalt2_e
	EX_cu2_e	EX_cu2_e	EX_cu2_e	EX_cu2_e	EX_cu2_e	EX_cu2_e	EX_cu2_e	EX_cu2_e	EX_cu2_e	EX_cu2_e	EX_cu2_e	EX_cu2_e	EX_cobalt2_e	EX_cu2_e	EX_cu2_e	EX_cu2_e	EX_cu2_e	EX_cu2_e	EX_cu2_e	EX_cu2_e	EX_cu2_e	EX_cu2_e	EX_cu2_e	EX_cu2_e	EX_cu2_e	EX_cu2_e	EX_cu2_e	EX_cu2_e	EX_cu2_e	EX_cu2_e	EX_cu2_e	EX_cu2_e	EX_cu2_e	EX_cobalt2_e	EX_cu2_e	EX_cu2_e	EX_cu2_e	EX_cu2_e	EX_cobalt2_e	EX_cobalt2_e	EX_cu2_e	EX_cu2_e	EX_cu2_e	EX_cu2_e	EX_cobalt2_e	EX_cobalt2_e	EX_cu2_e	EX_cu2_e	EX_cu2_e
	EX_cys__L_e	EX_acgam_e	EX_mg2_e	EX_mg2_e	EX_mg2_e	EX_mg2_e	EX_mg2_e	EX_acmum_e	EX_mg2_e	EX_mg2_e	EX_mg2_e	EX_mg2_e	EX_cu2_e	EX_mg2_e	EX_cys__L_e	EX_cys__L_e	EX_mg2_e	EX_cys__L_e	EX_cys__L_e	EX_mg2_e	EX_mg2_e	EX_mg2_e	EX_mg2_e	EX_acgam_e	EX_cys__L_e	EX_mg2_e	EX_mg2_e	EX_acgam_e	EX_cys__L_e	EX_acmum_e	EX_cys__L_e	EX_mg2_e	EX_mg2_e	EX_cu2_e	EX_cys__L_e	EX_cys__L_e	EX_mg2_e	EX_mg2_e	EX_cu2_e	EX_cu2_e	EX_mg2_e	EX_mg2_e	EX_mg2_e	EX_mg2_e	EX_cu2_e	EX_cu2_e	EX_ala__L_e	EX_mg2_e	EX_cys__L_e
	EX_mg2_e	EX_mg2_e	EX_fe2_e	EX_fe2_e	EX_fe2_e	EX_fe2_e	EX_fe2_e	EX_mg2_e	EX_fe2_e	EX_fe2_e	EX_fe2_e	EX_fe2_e	EX_mg2_e	EX_fe2_e	EX_mg2_e	EX_mg2_e	EX_fe2_e	EX_mg2_e	EX_mg2_e	EX_fe2_e	EX_fe2_e	EX_fe2_e	EX_fe2_e	EX_mg2_e	EX_mg2_e	EX_fe2_e	EX_fe2_e	EX_mg2_e	EX_mg2_e	EX_mg2_e	EX_acgam_e	EX_fe2_e	EX_fe2_e	EX_mg2_e	EX_mg2_e	EX_mg2_e	EX_fe2_e	EX_fe2_e	EX_mg2_e	EX_mg2_e	EX_fe2_e	EX_fe2_e	EX_fe2_e	EX_fe2_e	EX_mg2_e	EX_mg2_e	EX_mg2_e	EX_fe2_e	EX_mg2_e
	EX_fe2_e	EX_fe2_e	EX_mn2_e	EX_mn2_e	EX_mn2_e	EX_mn2_e	EX_mn2_e	EX_fe2_e	EX_mn2_e	EX_mn2_e	EX_mn2_e	EX_mn2_e	EX_fe2_e	EX_mn2_e	EX_fe2_e	EX_fe2_e	EX_mn2_e	EX_fe2_e	EX_fe2_e	EX_mn2_e	EX_mn2_e	EX_mn2_e	EX_mn2_e	EX_fe2_e	EX_fe2_e	EX_mn2_e	EX_mn2_e	EX_fe2_e	EX_fe2_e	EX_fe2_e	EX_mg2_e	EX_mn2_e	EX_mn2_e	EX_fe2_e	EX_fe2_e	EX_fe2_e	EX_mn2_e	EX_mn2_e	EX_fe2_e	EX_fe2_e	EX_mn2_e	EX_mn2_e	EX_mn2_e	EX_mn2_e	EX_fe2_e	EX_fe2_e	EX_fe2_e	EX_mn2_e	EX_fe2_e
	EX_mn2_e	EX_mn2_e	EX_mobd_e	EX_mobd_e	EX_mobd_e	EX_mobd_e	EX_mobd_e	EX_mn2_e	EX_mobd_e	EX_mobd_e	EX_mobd_e	EX_mobd_e	EX_mn2_e	EX_mobd_e	EX_mn2_e	EX_mn2_e	EX_mnl_e	EX_mn2_e	EX_mn2_e	EX_mobd_e	EX_mobd_e	EX_mobd_e	EX_mobd_e	EX_mn2_e	EX_mn2_e	EX_mnl_e	EX_mobd_e	EX_mn2_e	EX_mn2_e	EX_mn2_e	EX_fe2_e	EX_mobd_e	EX_mobd_e	EX_mn2_e	EX_mn2_e	EX_mn2_e	EX_mobd_e	EX_mobd_e	EX_mn2_e	EX_mn2_e	EX_mobd_e	EX_mobd_e	EX_mobd_e	EX_mobd_e	EX_mn2_e	EX_mn2_e	EX_mn2_e	EX_mobd_e	EX_mn2_e
	EX_mobd_e	EX_mobd_e	EX_zn2_e	EX_fru_e	EX_fru_e	EX_zn2_e	EX_zn2_e	EX_mobd_e	EX_frulys_e	EX_zn2_e	EX_zn2_e	EX_zn2_e	EX_mobd_e	EX_zn2_e	EX_mobd_e	EX_mobd_e	EX_mobd_e	EX_mobd_e	EX_mobd_e	EX_frulys_e	EX_zn2_e	EX_zn2_e	EX_zn2_e	EX_mobd_e	EX_mobd_e	EX_mobd_e	EX_zn2_e	EX_mobd_e	EX_mobd_e	EX_mobd_e	EX_mn2_e	EX_zn2_e	EX_zn2_e	EX_mobd_e	EX_mobd_e	EX_mnl_e	EX_zn2_e	EX_zn2_e	EX_mobd_e	EX_mobd_e	EX_zn2_e	EX_zn2_e	EX_g6p_e	EX_zn2_e	EX_mobd_e	EX_mobd_e	EX_mobd_e	EX_zn2_e	EX_mobd_e
	EX_frulys_e	EX_zn2_e	EX_taur_e	EX_zn2_e	EX_zn2_e	EX_glc__D_e	EX_gam_e	EX_zn2_e	EX_zn2_e	EX_his__L_e	EX_taur_e	EX_his__L_e	EX_zn2_e	EX_his__L_e	EX_zn2_e	EX_zn2_e	EX_zn2_e	EX_fru_e	EX_zn2_e	EX_zn2_e	EX_taur_e	EX_gam_e	EX_gam_e	EX_zn2_e	EX_zn2_e	EX_zn2_e	EX_taur_e	EX_zn2_e	EX_zn2_e	EX_zn2_e	EX_mobd_e	EX_glyc_e	EX_taur_e	EX_zn2_e	EX_zn2_e	EX_mobd_e	EX_ser__L_e	EX_tartr__L_e	EX_zn2_e	EX_zn2_e	EX_taur_e	EX_tartr__L_e	EX_zn2_e	EX_sbt__D_e	EX_zn2_e	EX_zn2_e	EX_zn2_e	EX_pyr_e	EX_g6p_e
	EX_zn2_e	EX_his__L_e	EX_his__L_e	EX_taur_e	EX_his__L_e	EX_his__L_e	EX_so4_e	EX_his__L_e	EX_taur_e	EX_k_e	EX_his__L_e	EX_k_e	EX_taur_e	EX_k_e	EX_gam_e	EX_his__L_e	EX_his__L_e	EX_zn2_e	EX_his__L_e	EX_his__L_e	EX_glc__D_e	EX_taur_e	EX_his__L_e	EX_so4_e	EX_glc__D_e	EX_taur_e	EX_his__L_e	EX_taur_e	EX_sbt__D_e	EX_taur_e	EX_zn2_e	EX_his__L_e	EX_glyc3p_e	EX_taur_e	EX_glyc3p_e	EX_zn2_e	EX_taur_e	EX_taur_e	EX_taur_e	EX_his__L_e	EX_his__L_e	EX_his__L_e	EX_taur_e	EX_his__L_e	EX_taur_e	EX_his__L_e	EX_taur_e	EX_taur_e	EX_zn2_e
	EX_his__L_e	EX_k_e	EX_k_e	EX_his__L_e	EX_k_e	EX_k_e	EX_his__L_e	EX_k_e	EX_his__L_e	EX_malt_e	EX_k_e	EX_C03619_e	EX_his__L_e	EX_tchola_e	EX_his__L_e	EX_k_e	EX_k_e	EX_his__L_e	EX_k_e	EX_k_e	EX_his__L_e	EX_his__L_e	EX_k_e	EX_his__L_e	EX_his__L_e	EX_his__L_e	EX_k_e	EX_his__L_e	EX_his__L_e	EX_his__L_e	EX_his__L_e	EX_k_e	EX_his__L_e	EX_his__L_e	EX_his__L_e	EX_his__L_e	EX_his__L_e	EX_his__L_e	EX_his__L_e	EX_k_e	EX_k_e	EX_k_e	EX_his__L_e	EX_k_e	EX_his__L_e	EX_k_e	EX_his__L_e	EX_his__L_e	EX_his__L_e
	EX_k_e	EX_tchola_e	EX_malt_e	EX_k_e	EX_tchola_e	EX_tchola_e	EX_k_e	EX_tchola_e	EX_k_e	EX_tchola_e	EX_C20978_e	EX_tchola_e	EX_k_e	EX_C20978_e	EX_k_e	EX_malt_e	EX_tchola_e	EX_k_e	EX_C20978_e	EX_tchola_e	EX_k_e	EX_k_e	EX_tchola_e	EX_k_e	EX_k_e	EX_k_e	EX_C03619_e	EX_k_e	EX_k_e	EX_k_e	EX_k_e	EX_tchola_e	EX_k_e	EX_k_e	EX_k_e	EX_k_e	EX_k_e	EX_k_e	EX_k_e	EX_tchola_e	EX_mal__L_e	EX_tchola_e	EX_k_e	EX_tchola_e	EX_k_e	EX_tchola_e	EX_k_e	EX_k_e	EX_k_e
	EX_sel_e	EX_sel_e	EX_sel_e	EX_sel_e	EX_sel_e	EX_sel_e	EX_sel_e	EX_sel_e	EX_sel_e	EX_sel_e	EX_sel_e	EX_sel_e	EX_sel_e	EX_sel_e	EX_sel_e	EX_sel_e	EX_sel_e	EX_sel_e	EX_sel_e	EX_sel_e	EX_sel_e	EX_sel_e	EX_sel_e	EX_sel_e	EX_sel_e	EX_sel_e	EX_sel_e	EX_sel_e	EX_sel_e	EX_sel_e	EX_sel_e	EX_sel_e	EX_sel_e	EX_sel_e	EX_sel_e	EX_sel_e	EX_sel_e	EX_sel_e	EX_sel_e	EX_sel_e	EX_sel_e	EX_sel_e	EX_sel_e	EX_sel_e	EX_sel_e	EX_sel_e	EX_sel_e	EX_sel_e	EX_sel_e
							EX_sel_e	EX_sel_e	EX_sel_e	EX_sel_e	EX_sel_e	EX_sel_e	EX_sel_e	EX_sel_e	EX_sel_e	EX_sel_e	EX_sel_e	EX_sel_e	EX_sel_e	EX_sel_e	EX_sel_e	EX_sel_e	EX_sel_e	EX_sel_e	EX_sel_e	EX_sel_e	EX_sel_e	EX_sel_e	EX_sel_e	EX_sel_e	EX_sel_e	EX_sel_e	EX_sel_e	EX_sel_e	EX_sel_e	EX_sel_e	EX_sel_e	EX_sel_e	EX_sel_e	EX_sel_e	EX_sel_e	EX_sel_e	EX_sel_e	EX_sel_e	EX_sel_e	EX_sel_e	EX_sel_e	EX_sel_e	EX_sel_e
perturbed model 3	EX_ca2_e	EX_ca2_e	EX_ca2_e	EX_ca2_e	EX_ca2_e	EX_ca2_e	EX_ca2_e	EX_ca2_e	EX_arg__L_e	EX_ca2_e	EX_ca2_e	EX_ascb__L_e	EX_ca2_e	EX_ca2_e	EX_ca2_e	EX_ca2_e	EX_ca2_e	EX_ca2_e	EX_ca2_e	EX_ca2_e	EX_alaala_e	EX_ca2_e	EX_ca2_e	EX_ca2_e	EX_ca2_e	EX_ca2_e	EX_ca2_e	EX_ca2_e	EX_ca2_e	EX_ca2_e	EX_ca2_e	EX_ca2_e	EX_alaala_e	EX_ca2_e	EX_ca2_e	EX_ca2_e	EX_asp__L_e	EX_ascb__L_e	EX_ca2_e	EX_ca2_e	EX_ca2_e	EX_ca2_e	EX_asn__L_e	EX_ca2_e	EX_ca2_e	EX_asn__L_e	EX_ca2_e	EX_ca2_e	EX_ca2_e
	EX_cl_e	EX_cl_e	EX_cl_e	EX_cl_e	EX_cl_e	EX_cl_e	EX_cl_e	EX_cl_e	EX_ca2_e	EX_cl_e	EX_cl_e	EX_ca2_e	EX_cl_e	EX_cl_e	EX_cl_e	EX_cl_e	EX_cl_e	EX_cl_e	EX_cl_e	EX_cl_e	EX_ca2_e	EX_cl_e	EX_cl_e	EX_cl_e	EX_cl_e	EX_cl_e	EX_cl_e	EX_cl_e	EX_cl_e	EX_cl_e	EX_cl_e	EX_cl_e	EX_ca2_e	EX_cl_e	EX_cl_e	EX_cl_e	EX_ca2_e	EX_ca2_e	EX_cl_e	EX_cl_e	EX_cl_e	EX_cl_e	EX_ca2_e	EX_cl_e	EX_cl_e	EX_ca2_e	EX_cl_e	EX_cl_e	EX_cl_e
	EX_cobalt2_e	EX_cobalt2_e	EX_cobalt2_e	EX_cobalt2_e	EX_cobalt2_e	EX_cobalt2_e	EX_cobalt2_e	EX_cobalt2_e	EX_cl_e	EX_cobalt2_e	EX_cobalt2_e	EX_cl_e	EX_cobalt2_e	EX_cobalt2_e	EX_cobalt2_e	EX_cobalt2_e	EX_cobalt2_e	EX_cobalt2_e	EX_cobalt2_e	EX_cobalt2_e	EX_cl_e	EX_cobalt2_e	EX_cobalt2_e	EX_cobalt2_e	EX_cobalt2_e	EX_cobalt2_e	EX_cobalt2_e	EX_cobalt2_e	EX_cobalt2_e	EX_cobalt2_e	EX_cobalt2_e	EX_cobalt2_e	EX_cl_e	EX_cobalt2_e	EX_cobalt2_e	EX_cobalt2_e	EX_cl_e	EX_cl_e	EX_cobalt2_e	EX_cobalt2_e	EX_cobalt2_e	EX_cobalt2_e	EX_cl_e	EX_cobalt2_e	EX_cobalt2_e	EX_cl_e	EX_cobalt2_e	EX_cobalt2_e	EX_cobalt2_e
	EX_cu2_e	EX_cu2_e	EX_cu2_e	EX_cu2_e	EX_cu2_e	EX_cu2_e	EX_cu2_e	EX_cu2_e	EX_cobalt2_e	EX_cu2_e	EX_cu2_e	EX_cobalt2_e	EX_cu2_e	EX_cu2_e	EX_cu2_e	EX_cu2_e	EX_cu2_e	EX_cu2_e	EX_cu2_e	EX_cu2_e	EX_cobalt2_e	EX_cu2_e	EX_cu2_e	EX_cu2_e	EX_cu2_e	EX_cu2_e	EX_cu2_e	EX_cu2_e	EX_cu2_e	EX_cu2_e	EX_cu2_e	EX_cu2_e	EX_cobalt2_e	EX_cu2_e	EX_cu2_e	EX_cu2_e	EX_cobalt2_e	EX_cobalt2_e	EX_cu2_e	EX_cu2_e	EX_cu2_e	EX_cu2_e	EX_cobalt2_e	EX_cu2_e	EX_cu2_e	EX_cobalt2_e	EX_cu2_e	EX_cu2_e	EX_cu2_e
	EX_mg2_e	EX_mg2_e	EX_mg2_e	EX_mg2_e	EX_mg2_e	EX_cys__L_e	EX_cys__L_e	EX_mg2_e	EX_cu2_e	EX_cys__L_e	EX_mg2_e	EX_cu2_e	EX_mg2_e	EX_mg2_e	EX_mg2_e	EX_ala__D_e	EX_mg2_e	EX_cys__L_e	EX_mg2_e	EX_mg2_e	EX_cu2_e	EX_cys__L_e	EX_cys__L_e	EX_mg2_e	EX_cys__L_e	EX_mg2_e	EX_mg2_e	EX_acmum_e	EX_ala__L_e	EX_mg2_e	EX_mg2_e	EX_mg2_e	EX_cu2_e	EX_mg2_e	EX_mg2_e	EX_mg2_e	EX_cu2_e	EX_cu2_e	EX_cys__L_e	EX_mg2_e	EX_mg2_e	EX_mg2_e	EX_cu2_e	EX_cys__L_e	EX_mg2_e	EX_cu2_e	EX_acmum_e	EX_mg2_e	EX_cys__L_e
	EX_fe2_e	EX_fe2_e	EX_fe2_e	EX_fe2_e	EX_fe2_e	EX_mg2_e	EX_mg2_e	EX_fe2_e	EX_mg2_e	EX_mg2_e	EX_fe2_e	EX_mg2_e	EX_fe2_e	EX_fe2_e	EX_fe2_e	EX_mg2_e	EX_fe2_e	EX_mg2_e	EX_fe2_e	EX_fe2_e	EX_mg2_e	EX_mg2_e	EX_mg2_e	EX_fe2_e	EX_mg2_e	EX_fe2_e	EX_fe2_e	EX_mg2_e	EX_mg2_e	EX_fe2_e	EX_fe2_e	EX_fe2_e	EX_mg2_e	EX_fe2_e	EX_fe2_e	EX_fe2_e	EX_mg2_e	EX_cys__L_e	EX_mg2_e	EX_fe2_e	EX_fe2_e	EX_fe2_e	EX_mg2_e	EX_mg2_e	EX_fe2_e	EX_mg2_e	EX_mg2_e	EX_fe2_e	EX_acgam_e
	EX_mn2_e	EX_mn2_e	EX_mn2_e	EX_mn2_e	EX_mn2_e	EX_fe2_e	EX_fe2_e	EX_mn2_e	EX_fe2_e	EX_fe2_e	EX_mn2_e	EX_fe2_e	EX_mn2_e	EX_mn2_e	EX_mn2_e	EX_fe2_e	EX_mn2_e	EX_fe2_e	EX_mn2_e	EX_mn2_e	EX_fe2_e	EX_fe2_e	EX_fe2_e	EX_mn2_e	EX_fe2_e	EX_mn2_e	EX_mn2_e	EX_fe2_e	EX_fe2_e	EX_mn2_e	EX_mn2_e	EX_mn2_e	EX_fe2_e	EX_mn2_e	EX_mn2_e	EX_mn2_e	EX_fe2_e	EX_mg2_e	EX_fe2_e	EX_mn2_e	EX_mn2_e	EX_mn2_e	EX_fe2_e	EX_fe2_e	EX_mn2_e	EX_fe2_e	EX_fe2_e	EX_mn2_e	EX_mg2_e
	EX_mobd_e	EX_mobd_e	EX_mobd_e	EX_mobd_e	EX_mobd_e	EX_mn2_e	EX_mn2_e	EX_mobd_e	EX_mn2_e	EX_mn2_e	EX_mobd_e	EX_mn2_e	EX_mobd_e	EX_mobd_e	EX_mnl_e	EX_mn2_e	EX_mobd_e	EX_mn2_e	EX_mobd_e	EX_mobd_e	EX_mn2_e	EX_mn2_e	EX_mn2_e	EX_mobd_e	EX_mn2_e	EX_mobd_e	EX_mobd_e	EX_mn2_e	EX_mn2_e	EX_mobd_e	EX_mobd_e	EX_mnl_e	EX_mn2_e	EX_mobd_e	EX_mobd_e	EX_mobd_e	EX_mn2_e	EX_fe2_e	EX_mn2_e	EX_mobd_e	EX_mobd_e	EX_mobd_e	EX_mn2_e	EX_mn2_e	EX_mobd_e	EX_mn2_e	EX_mn2_e	EX_mobd_e	EX_fe2_e
	EX_g6p_e	EX_zn2_e	EX_zn2_e	EX_g6p_e	EX_zn2_e	EX_mobd_e	EX_mobd_e	EX_zn2_e	EX_mobd_e	EX_mobd_e	EX_g6p_e	EX_mobd_e	EX_pi_e	EX_frulys_e	EX_mobd_e	EX_mobd_e	EX_g6p_e	EX_mobd_e	EX_pi_e	EX_pi_e	EX_mobd_e	EX_mobd_e	EX_mobd_e	EX_nh4_e	EX_mobd_e	EX_fru_e	EX_zn2_e	EX_mobd_e	EX_mobd_e	EX_pi_e	EX_fru_e	EX_mobd_e	EX_mobd_e	EX_pi_e	EX_g6p_e	EX_g6p_e	EX_mobd_e	EX_mn2_e	EX_mobd_e	EX_pi_e	EX_g6p_e	EX_pi_e	EX_mobd_e	EX_mnl_e	EX_pi_e	EX_mobd_e	EX_mobd_e	EX_frulys_e	EX_mn2_e
	EX_zn2_e	EX_taur_e	EX_glyc2p_e	EX_zn2_e	EX_glyc3p_e	EX_g6p_e	EX_zn2_e	EX_taur_e	EX_g6p_e	EX_zn2_e	EX_orn_e	EX_pi_e	EX_zn2_e	EX_pi_e	EX_pi_e	EX_g6p_e	EX_zn2_e	EX_fru_e	EX_zn2_e	EX_zn2_e	EX_g6p_e	EX_fru_e	EX_zn2_e	EX_g6p_e	EX_pi_e	EX_pi_e	EX_so4_e	EX_g6p_e	EX_g6p_e	EX_zn2_e	EX_pi_e	EX_pi_e	EX_zn2_e	EX_zn2_e	EX_zn2_e	EX_zn2_e	EX_g6p_e	EX_mobd_e	EX_zn2_e	EX_zn2_e	EX_zn2_e	EX_zn2_e	EX_zn2_e	EX_mobd_e	EX_zn2_e	EX_g6p_e	EX_pi_e	EX_pi_e	EX_mobd_e
	EX_his__L_e	EX_glyc2p_e	EX_his__L_e	EX_taur_e	EX_his__L_e	EX_zn2_e	EX_glyc3p_e	EX_glyc3p_e	EX_zn2_e	EX_tartr__L_e	EX_zn2_e	EX_zn2_e	EX_his__L_e	EX_zn2_e	EX_zn2_e	EX_zn2_e	EX_gam_e	EX_pi_e	EX_taur_e	EX_glc__D_e	EX_zn2_e	EX_zn2_e	EX_glyc2p_e	EX_zn2_e	EX_zn2_e	EX_zn2_e	EX_gln__L_e	EX_zn2_e	EX_zn2_e	EX_taur_e	EX_zn2_e	EX_zn2_e	EX_so4_e	EX_taur_e	EX_ser__L_e	EX_so4_e	EX_zn2_e	EX_pi_e	EX_glc__D_e	EX_gam_e	EX_so4_e	EX_taur_e	EX_so4_e	EX_pi_e	EX_his__L_e	EX_zn2_e	EX_zn2_e	EX_zn2_e	EX_zn2_e
	EX_k_e	EX_his__L_e	EX_k_e	EX_his__L_e	EX_k_e	EX_his__L_e	EX_his__L_e	EX_his__L_e	EX_so4_e	EX_glyc2p_e	EX_so4_e	EX_his__L_e	EX_k_e	EX_his__L_e	EX_taur_e	EX_so4_e	EX_so4_e	EX_zn2_e	EX_his__L_e	EX_his__L_e	EX_so4_e	EX_glyc2p_e	EX_his__L_e	EX_so4_e	EX_glc__D_e	EX_his__L_e	EX_glyc3p_e	EX_so4_e	EX_so4_e	EX_glc__D_e	EX_taur_e	EX_his__L_e	EX_glyc3p_e	EX_glyc_e	EX_so4_e	EX_glu__L_e	EX_so4_e	EX_zn2_e	EX_glyc2p_e	EX_taur_e	EX_gln__L_e	EX_his__L_e	EX_glyc3p_e	EX_zn2_e	EX_k_e	EX_so4_e	EX_taur_e	EX_taur_e	EX_glyc2p_e
	EX_tchola_e	EX_k_e	EX_tchola_e	EX_k_e	EX_tchola_e	EX_k_e	EX_k_e	EX_k_e	EX_his__L_e	EX_his__L_e	EX_his__L_e	EX_k_e	EX_malt_e	EX_k_e	EX_his__L_e	EX_his__L_e	EX_his__L_e	EX_his__L_e	EX_k_e	EX_k_e	EX_his__L_e	EX_his__L_e	EX_k_e	EX_his__L_e	EX_his__L_e	EX_k_e	EX_his__L_e	EX_his__L_e	EX_his__L_e	EX_his__L_e	EX_his__L_e	EX_k_e	EX_his__L_e	EX_his__L_e	EX_his__L_e	EX_his__L_e	EX_his__L_e	EX_his__L_e	EX_his__L_e	EX_his__L_e	EX_his__L_e	EX_k_e	EX_his__L_e	EX_his__L_e	EX_tchola_e	EX_his__L_e	EX_his__L_e	EX_his__L_e	EX_his__L_e
	EX_sel_e	EX_sel_e	EX_sel_e	EX_sel_e	EX_sel_e	EX_sel_e	EX_sel_e	EX_sel_e	EX_k_e	EX_k_e	EX_k_e	EX_tchola_e	EX_tchola_e	EX_tchola_e	EX_k_e	EX_k_e	EX_k_e	EX_k_e	EX_malt_e	EX_tchola_e	EX_k_e	EX_k_e	EX_malt_e	EX_k_e	EX_k_e	EX_tchola_e	EX_k_e	EX_k_e	EX_k_e	EX_k_e	EX_k_e	EX_tchola_e	EX_k_e	EX_k_e	EX_k_e	EX_k_e	EX_k_e	EX_k_e	EX_k_e	EX_k_e	EX_k_e	EX_C03619_e	EX_k_e	EX_k_e	EX_C20978_e	EX_k_e	EX_k_e	EX_k_e	EX_k_e
							EX_sel_e	EX_sel_e	EX_sel_e	EX_sel_e	EX_sel_e	EX_sel_e	EX_sel_e	EX_sel_e	EX_sel_e	EX_sel_e	EX_sel_e	EX_sel_e	EX_sel_e	EX_sel_e	EX_sel_e	EX_sel_e	EX_sel_e	EX_sel_e	EX_sel_e	EX_sel_e	EX_sel_e	EX_sel_e	EX_sel_e	EX_sel_e	EX_sel_e	EX_sel_e	EX_sel_e	EX_sel_e	EX_sel_e	EX_sel_e	EX_sel_e	EX_sel_e	EX_sel_e	EX_sel_e	EX_sel_e	EX_sel_e	EX_sel_e	EX_sel_e	EX_sel_e	EX_sel_e	EX_sel_e	EX_sel_e	EX_sel_e
perturbed model 4	EX_ca2_e	EX_ca2_e	EX_ca2_e	EX_ca2_e	EX_ca2_e	EX_ca2_e	EX_ca2_e	EX_ca2_e	EX_ca2_e	EX_ca2_e	EX_ca2_e	EX_ca2_e	EX_ca2_e	EX_ca2_e	EX_arab__L_e	EX_ca2_e	EX_ca2_e	EX_ca2_e	EX_ca2_e	EX_ca2_e	EX_ca2_e	EX_ca2_e	EX_ca2_e	EX_ca2_e	EX_ca2_e	EX_ca2_e	EX_ca2_e	EX_ca2_e	EX_ca2_e	EX_ascb__L_e	EX_arab__L_e	EX_ascb__L_e	EX_ca2_e	EX_ca2_e	EX_ca2_e	EX_ca2_e	EX_ca2_e	EX_ca2_e	EX_ca2_e	EX_ca2_e	EX_ca2_e	EX_ca2_e	EX_ca2_e	EX_ca2_e	EX_asp__L_e	EX_ca2_e	EX_ca2_e	EX_ca2_e	EX_ca2_e
	EX_cl_e	EX_cl_e	EX_cl_e	EX_cl_e	EX_cl_e	EX_cl_e	EX_cl_e	EX_cl_e	EX_cl_e	EX_cl_e	EX_cl_e	EX_cl_e	EX_cl_e	EX_cl_e	EX_ca2_e	EX_cl_e	EX_cl_e	EX_cl_e	EX_cl_e	EX_cl_e	EX_cl_e	EX_cl_e	EX_cl_e	EX_cl_e	EX_cit_e	EX_cl_e	EX_cl_e	EX_cl_e	EX_cl_e	EX_ca2_e	EX_ca2_e	EX_ca2_e	EX_cl_e	EX_cl_e	EX_cl_e	EX_cl_e	EX_cl_e	EX_cl_e	EX_cl_e	EX_cl_e	EX_cl_e	EX_cl_e	EX_cl_e	EX_cl_e	EX_ca2_e	EX_cl_e	EX_cl_e	EX_cl_e	EX_cl_e
	EX_cobalt2_e	EX_cobalt2_e	EX_cobalt2_e	EX_cobalt2_e	EX_cobalt2_e	EX_cobalt2_e	EX_cobalt2_e	EX_cobalt2_e	EX_cobalt2_e	EX_cobalt2_e	EX_cobalt2_e	EX_cobalt2_e	EX_cobalt2_e	EX_cobalt2_e	EX_cl_e	EX_cobalt2_e	EX_cobalt2_e	EX_cobalt2_e	EX_cobalt2_e	EX_cobalt2_e	EX_cobalt2_e	EX_cobalt2_e	EX_cobalt2_e	EX_cobalt2_e	EX_cl_e	EX_cobalt2_e	EX_cobalt2_e	EX_cobalt2_e	EX_cobalt2_e	EX_cl_e	EX_cl_e	EX_cl_e	EX_cobalt2_e	EX_cobalt2_e	EX_cobalt2_e	EX_cobalt2_e	EX_cobalt2_e	EX_cobalt2_e	EX_cobalt2_e	EX_cobalt2_e	EX_cobalt2_e	EX_cobalt2_e	EX_cobalt2_e	EX_cobalt2_e	EX_cl_e	EX_cobalt2_e	EX_cobalt2_e	EX_cobalt2_e	EX_cobalt2_e
	EX_cu2_e	EX_cu2_e	EX_cu2_e	EX_cu2_e	EX_cu2_e	EX_cu2_e	EX_cu2_e	EX_cu2_e	EX_cu2_e	EX_cu2_e	EX_cu2_e	EX_cu2_e	EX_cu2_e	EX_cu2_e	EX_cobalt2_e	EX_cu2_e	EX_cu2_e	EX_cu2_e	EX_cu2_e	EX_cu2_e	EX_cu2_e	EX_cu2_e	EX_cu2_e	EX_cu2_e	EX_cobalt2_e	EX_cu2_e	EX_cu2_e	EX_cu2_e	EX_cu2_e	EX_cobalt2_e	EX_cobalt2_e	EX_cobalt2_e	EX_cu2_e	EX_cu2_e	EX_cu2_e	EX_cu2_e	EX_cu2_e	EX_cu2_e	EX_cu2_e	EX_cu2_e	EX_cu2_e	EX_cu2_e	EX_cu2_e	EX_cu2_e	EX_cobalt2_e	EX_cu2_e	EX_cu2_e	EX_cu2_e	EX_cu2_e
	EX_mg2_e	EX_mg2_e	EX_mg2_e	EX_mg2_e	EX_mg2_e	EX_mg2_e	EX_mg2_e	EX_mg2_e	EX_mg2_e	EX_mg2_e	EX_cys__L_e	EX_acgam_e	EX_mg2_e	EX_mg2_e	EX_cu2_e	EX_mg2_e	EX_cys__L_e	EX_cys__L_e	EX_cys__L_e	EX_acgam_e	EX_mg2_e	EX_mg2_e	EX_cys__L_e	EX_mg2_e	EX_cu2_e	EX_cys__L_e	EX_mg2_e	EX_mg2_e	EX_mg2_e	EX_cu2_e	EX_cu2_e	EX_cu2_e	EX_acgam_e	EX_mg2_e	EX_mg2_e	EX_mg2_e	EX_cys__L_e	EX_acmum_e	EX_mg2_e	EX_mg2_e	EX_acmum_e	EX_cys__L_e	EX_mg2_e	EX_mg2_e	EX_cu2_e	EX_mg2_e	EX_cys__L_e	EX_ala__L_e	EX_ala__L_e
	EX_fe2_e	EX_fe2_e	EX_fe2_e	EX_fe2_e	EX_fe2_e	EX_fe2_e	EX_fe2_e	EX_fe2_e	EX_fe2_e	EX_fe2_e	EX_mg2_e	EX_mg2_e	EX_fe2_e	EX_fe2_e	EX_mg2_e	EX_fe2_e	EX_mg2_e	EX_mg2_e	EX_mg2_e	EX_mg2_e	EX_fe2_e	EX_fe2_e	EX_mg2_e	EX_fe2_e	EX_mg2_e	EX_mg2_e	EX_fe2_e	EX_fe2_e	EX_fe2_e	EX_mg2_e	EX_mg2_e	EX_mg2_e	EX_mg2_e	EX_fe2_e	EX_fe2_e	EX_fe2_e	EX_mg2_e	EX_mg2_e	EX_fe2_e	EX_fe2_e	EX_mg2_e	EX_mg2_e	EX_fe2_e	EX_fe2_e	EX_mg2_e	EX_fe2_e	EX_mg2_e	EX_mg2_e	EX_mg2_e
	EX_mn2_e	EX_mn2_e	EX_mn2_e	EX_mn2_e	EX_mn2_e	EX_mn2_e	EX_mn2_e	EX_mn2_e	EX_mn2_e	EX_mn2_e	EX_fe2_e	EX_fe2_e	EX_mn2_e	EX_mn2_e	EX_fe2_e	EX_mn2_e	EX_fe2_e	EX_fe2_e	EX_fe2_e	EX_fe2_e	EX_mn2_e	EX_mn2_e	EX_fe2_e	EX_mn2_e	EX_fe2_e	EX_fe2_e	EX_mn2_e	EX_mn2_e	EX_mn2_e	EX_fe2_e	EX_fe2_e	EX_fe2_e	EX_fe2_e	EX_mn2_e	EX_mn2_e	EX_mn2_e	EX_fe2_e	EX_fe2_e	EX_mn2_e	EX_mn2_e	EX_fe2_e	EX_fe2_e	EX_mn2_e	EX_mn2_e	EX_fe2_e	EX_mn2_e	EX_fe2_e	EX_fe2_e	EX_fe2_e
	EX_mobd_e	EX_mobd_e	EX_mobd_e	EX_mobd_e	EX_mobd_e	EX_mnl_e	EX_mobd_e	EX_mobd_e	EX_mobd_e	EX_mobd_e	EX_mn2_e	EX_mn2_e	EX_mobd_e	EX_mobd_e	EX_mn2_e	EX_mobd_e	EX_mn2_e	EX_mn2_e	EX_mn2_e	EX_mn2_e	EX_mobd_e	EX_mobd_e	EX_mn2_e	EX_mobd_e	EX_mn2_e	EX_mn2_e	EX_mnl_e	EX_mobd_e	EX_mobd_e	EX_mn2_e	EX_mn2_e	EX_mn2_e	EX_mn2_e	EX_mobd_e	EX_mobd_e	EX_mobd_e	EX_mn2_e	EX_mn2_e	EX_mobd_e	EX_mobd_e	EX_mn2_e	EX_mn2_e	EX_mobd_e	EX_mobd_e	EX_mn2_e	EX_mobd_e	EX_mn2_e	EX_mn2_e	EX_mn2_e
	EX_zn2_e	EX_zn2_e	EX_fru_e	EX_zn2_e	EX_zn2_e	EX_mobd_e	EX_zn2_e	EX_fru_e	EX_zn2_e	EX_zn2_e	EX_mobd_e	EX_mobd_e	EX_zn2_e	EX_zn2_e	EX_mobd_e	EX_zn2_e	EX_mobd_e	EX_mobd_e	EX_mobd_e	EX_mobd_e	EX_zn2_e	EX_zn2_e	EX_mnl_e	EX_zn2_e	EX_mobd_e	EX_mobd_e	EX_mobd_e	EX_frulys_e	EX_zn2_e	EX_mobd_e	EX_mobd_e	EX_mobd_e	EX_mobd_e	EX_g6p_e	EX_zn2_e	EX_zn2_e	EX_mobd_e	EX_mobd_e	EX_zn2_e	EX_frulys_e	EX_mobd_e	EX_mobd_e	EX_zn2_e	EX_zn2_e	EX_mobd_e	EX_g6p_e	EX_mobd_e	EX_mobd_e	EX_mobd_e
	EX_taur_e	EX_his__L_e	EX_zn2_e	EX_sbt__D_e	EX_his__L_e	EX_zn2_e	EX_gam_e	EX_zn2_e	EX_sbt__D_e	EX_taur_e	EX_zn2_e	EX_zn2_e	EX_taur_e	EX_gam_e	EX_zn2_e	EX_glc__D_e	EX_zn2_e	EX_zn2_e	EX_fru_e	EX_zn2_e	EX_glyc_e	EX_taur_e	EX_mobd_e	EX_taur_e	EX_zn2_e	EX_zn2_e	EX_zn2_e	EX_zn2_e	EX_glyc2p_e	EX_zn2_e	EX_zn2_e	EX_zn2_e	EX_zn2_e	EX_zn2_e	EX_tartr__L_e	EX_taur_e	EX_zn2_e	EX_zn2_e	EX_his__L_e	EX_zn2_e	EX_zn2_e	EX_frulys_e	EX_his__L_e	EX_glyc3p_e	EX_zn2_e	EX_zn2_e	EX_zn2_e	EX_zn2_e	EX_zn2_e
	EX_his__L_e	EX_k_e	EX_his__L_e	EX_taur_e	EX_k_e	EX_taur_e	EX_so4_e	EX_taur_e	EX_his__L_e	EX_glc__D_e	EX_sbt__D_e	EX_so4_e	EX_his__L_e	EX_taur_e	EX_his__L_e	EX_his__L_e	EX_gam_e	EX_glc__D_e	EX_zn2_e	EX_taur_e	EX_his__L_e	EX_glyc_e	EX_zn2_e	EX_his__L_e	EX_his__L_e	EX_his__L_e	EX_his__L_e	EX_his__L_e	EX_his__L_e	EX_taur_e	EX_taur_e	EX_his__L_e	EX_his__L_e	EX_taur_e	EX_his__L_e	EX_glyc3p_e	EX_tartr__L_e	EX_his__L_e	EX_k_e	EX_taur_e	EX_taur_e	EX_zn2_e	EX_k_e	EX_his__L_e	EX_taur_e	EX_his__L_e	EX_glyc3p_e	EX_taur_e	EX_his__L_e
	EX_k_e	EX_mal__L_e	EX_k_e	EX_his__L_e	EX_malt_e	EX_his__L_e	EX_his__L_e	EX_his__L_e	EX_k_e	EX_his__L_e	EX_his__L_e	EX_his__L_e	EX_k_e	EX_his__L_e	EX_k_e	EX_k_e	EX_his__L_e	EX_his__L_e	EX_his__L_e	EX_his__L_e	EX_k_e	EX_his__L_e	EX_his__L_e	EX_k_e	EX_k_e	EX_k_e	EX_k_e	EX_k_e	EX_k_e	EX_his__L_e	EX_his__L_e	EX_k_e	EX_k_e	EX_his__L_e	EX_k_e	EX_his__L_e	EX_his__L_e	EX_k_e	EX_C03619_e	EX_his__L_e	EX_his__L_e	EX_his__L_e	EX_tchola_e	EX_k_e	EX_his__L_e	EX_k_e	EX_his__L_e	EX_his__L_e	EX_k_e
	EX_C20978_e	EX_tchola_e	EX_tchola_e	EX_k_e	EX_tchola_e	EX_k_e	EX_k_e	EX_k_e	EX_tchola_e	EX_k_e	EX_k_e	EX_k_e	EX_C03619_e	EX_k_e	EX_tchola_e	EX_tchola_e	EX_k_e	EX_k_e	EX_k_e	EX_k_e	EX_tchola_e	EX_k_e	EX_k_e	EX_malt_e	EX_tchola_e	EX_malt_e	EX_tchola_e	EX_tchola_e	EX_tchola_e	EX_k_e	EX_k_e	EX_tchola_e	EX_tchola_e	EX_k_e	EX_tchola_e	EX_k_e	EX_k_e	EX_tchola_e	EX_tchola_e	EX_k_e	EX_k_e	EX_k_e	EX_C20978_e	EX_tchola_e	EX_k_e	EX_tchola_e	EX_k_e	EX_k_e	EX_tchola_e
	EX_sel_e	EX_sel_e	EX_sel_e	EX_sel_e	EX_sel_e	EX_sel_e	EX_sel_e	EX_sel_e	EX_sel_e	EX_sel_e	EX_sel_e	EX_sel_e	EX_sel_e	EX_sel_e	EX_sel_e	EX_sel_e	EX_sel_e	EX_sel_e	EX_sel_e	EX_sel_e	EX_sel_e	EX_sel_e	EX_sel_e	EX_sel_e	EX_sel_e	EX_sel_e	EX_sel_e	EX_sel_e	EX_sel_e	EX_sel_e	EX_sel_e	EX_sel_e	EX_sel_e	EX_sel_e	EX_sel_e	EX_sel_e	EX_sel_e	EX_sel_e	EX_sel_e	EX_sel_e	EX_sel_e	EX_sel_e	EX_sel_e	EX_sel_e	EX_sel_e	EX_sel_e	EX_sel_e	EX_sel_e	EX_sel_e
							EX_sel_e	EX_sel_e	EX_sel_e	EX_sel_e	EX_sel_e	EX_sel_e	EX_sel_e	EX_sel_e	EX_sel_e	EX_sel_e	EX_sel_e	EX_sel_e	EX_sel_e	EX_sel_e	EX_sel_e	EX_sel_e	EX_sel_e	EX_sel_e	EX_sel_e	EX_sel_e	EX_sel_e	EX_sel_e	EX_sel_e	EX_sel_e	EX_sel_e	EX_sel_e	EX_sel_e	EX_sel_e	EX_sel_e	EX_sel_e	EX_sel_e	EX_sel_e	EX_sel_e	EX_sel_e	EX_sel_e	EX_sel_e	EX_sel_e	EX_sel_e	EX_sel_e	EX_sel_e	EX_sel_e	EX_sel_e	EX_sel_e
perturbed model 5	EX_ca2_e	EX_ca2_e	EX_ca2_e	EX_ca2_e	EX_arab__L_e	EX_ca2_e	EX_ca2_e	EX_ca2_e	EX_ca2_e	EX_ca2_e	EX_ca2_e	EX_ca2_e	EX_ascb__L_e	EX_ca2_e	EX_ca2_e	EX_ca2_e	EX_ca2_e	EX_ca2_e	EX_ca2_e	EX_ca2_e	EX_ca2_e	EX_ca2_e	EX_ca2_e	EX_ca2_e	EX_ca2_e	EX_ca2_e	EX_ca2_e	EX_ca2_e	EX_ca2_e	EX_asp__L_e	EX_ca2_e	EX_ca2_e	EX_ca2_e	EX_ca2_e	EX_ca2_e	EX_ca2_e	EX_ca2_e	EX_ca2_e	EX_ca2_e	EX_ca2_e	EX_ca2_e	EX_arab__L_e	EX_ca2_e	EX_ca2_e	EX_ca2_e	EX_ca2_e	EX_ca2_e	EX_ascb__L_e	EX_ca2_e
	EX_cl_e	EX_cl_e	EX_cl_e	EX_cl_e	EX_ca2_e	EX_cl_e	EX_cl_e	EX_cl_e	EX_cl_e	EX_cl_e	EX_cl_e	EX_cl_e	EX_ca2_e	EX_cl_e	EX_cl_e	EX_cl_e	EX_cl_e	EX_cl_e	EX_cl_e	EX_cl_e	EX_cl_e	EX_cl_e	EX_cl_e	EX_cl_e	EX_cl_e	EX_cit_e	EX_cl_e	EX_cl_e	EX_cl_e	EX_ca2_e	EX_cl_e	EX_cl_e	EX_cl_e	EX_cl_e	EX_cl_e	EX_cl_e	EX_cl_e	EX_cl_e	EX_cl_e	EX_cl_e	EX_cl_e	EX_ca2_e	EX_cl_e	EX_cl_e	EX_cl_e	EX_cl_e	EX_cit_e	EX_ca2_e	EX_cl_e
	EX_cobalt2_e	EX_cobalt2_e	EX_cobalt2_e	EX_cobalt2_e	EX_cl_e	EX_cobalt2_e	EX_cobalt2_e	EX_cobalt2_e	EX_cobalt2_e	EX_cobalt2_e	EX_cobalt2_e	EX_cobalt2_e	EX_cl_e	EX_cobalt2_e	EX_cobalt2_e	EX_cobalt2_e	EX_cobalt2_e	EX_cobalt2_e	EX_cobalt2_e	EX_cobalt2_e	EX_cobalt2_e	EX_cobalt2_e	EX_cobalt2_e	EX_cobalt2_e	EX_cobalt2_e	EX_cl_e	EX_cobalt2_e	EX_cobalt2_e	EX_cobalt2_e	EX_cl_e	EX_cobalt2_e	EX_cobalt2_e	EX_cobalt2_e	EX_cobalt2_e	EX_cobalt2_e	EX_cobalt2_e	EX_cobalt2_e	EX_cobalt2_e	EX_cobalt2_e	EX_cobalt2_e	EX_cobalt2_e	EX_cl_e	EX_cobalt2_e	EX_cobalt2_e	EX_cobalt2_e	EX_cobalt2_e	EX_cl_e	EX_cl_e	EX_cobalt2_e
	EX_cu2_e	EX_cu2_e	EX_cu2_e	EX_cu2_e	EX_cobalt2_e	EX_cu2_e	EX_cu2_e	EX_cu2_e	EX_cu2_e	EX_cu2_e	EX_cu2_e	EX_cu2_e	EX_cobalt2_e	EX_cu2_e	EX_cu2_e	EX_cu2_e	EX_cu2_e	EX_cu2_e	EX_cu2_e	EX_cu2_e	EX_cu2_e	EX_cu2_e	EX_cu2_e	EX_cu2_e	EX_cu2_e	EX_cobalt2_e	EX_cu2_e	EX_cu2_e	EX_cu2_e	EX_cobalt2_e	EX_cu2_e	EX_cu2_e	EX_cu2_e	EX_cu2_e	EX_cu2_e	EX_cu2_e	EX_cu2_e	EX_cu2_e	EX_cu2_e	EX_cu2_e	EX_cu2_e	EX_cobalt2_e	EX_cu2_e	EX_cu2_e	EX_cu2_e	EX_cu2_e	EX_cobalt2_e	EX_cobalt2_e	EX_cu2_e
	EX_acgam_e	EX_mg2_e	EX_mg2_e	EX_mg2_e	EX_cu2_e	EX_cys__L_e	EX_mg2_e	EX_cys__L_e	EX_cys__L_e	EX_mg2_e	EX_mg2_e	EX_mg2_e	EX_cu2_e	EX_mg2_e	EX_mg2_e	EX_mg2_e	EX_mg2_e	EX_mg2_e	EX_cys__L_e	EX_mg2_e	EX_mg2_e	EX_mg2_e	EX_mg2_e	EX_mg2_e	EX_mg2_e	EX_cu2_e	EX_mg2_e	EX_mg2_e	EX_cys__L_e	EX_cu2_e	EX_mg2_e	EX_mg2_e	EX_mg2_e	EX_mg2_e	EX_mg2_e	EX_mg2_e	EX_mg2_e	EX_cys__L_e	EX_mg2_e	EX_acmum_e	EX_cys__L_e	EX_cu2_e	EX_acgam_e	EX_mg2_e	EX_mg2_e	EX_mg2_e	EX_cu2_e	EX_cu2_e	EX_ala__D_e
	EX_mg2_e	EX_fe2_e	EX_fe2_e	EX_fe2_e	EX_mg2_e	EX_mg2_e	EX_fe2_e	EX_mg2_e	EX_mg2_e	EX_fe2_e	EX_fe2_e	EX_fe2_e	EX_mg2_e	EX_fe2_e	EX_fe2_e	EX_fe2_e	EX_fe2_e	EX_fe2_e	EX_mg2_e	EX_fe2_e	EX_fe2_e	EX_fe2_e	EX_fe2_e	EX_fe2_e	EX_fe2_e	EX_mg2_e	EX_fe2_e	EX_fe2_e	EX_mg2_e	EX_mg2_e	EX_fe2_e	EX_fe2_e	EX_fe2_e	EX_fe2_e	EX_fe2_e	EX_fe2_e	EX_fe2_e	EX_acgam_e	EX_fe2_e	EX_mg2_e	EX_mg2_e	EX_mg2_e	EX_mg2_e	EX_fe2_e	EX_fe2_e	EX_fe2_e	EX_mg2_e	EX_mg2_e	EX_mg2_e
	EX_fe2_e	EX_mn2_e	EX_mn2_e	EX_mn2_e	EX_fe2_e	EX_fe2_e	EX_mn2_e	EX_fe2_e	EX_fe2_e	EX_mn2_e	EX_mn2_e	EX_mn2_e	EX_fe2_e	EX_mn2_e	EX_mn2_e	EX_mn2_e	EX_mn2_e	EX_mn2_e	EX_fe2_e	EX_mn2_e	EX_mn2_e	EX_mn2_e	EX_mn2_e	EX_mn2_e	EX_mn2_e	EX_fe2_e	EX_mn2_e	EX_mn2_e	EX_fe2_e	EX_fe2_e	EX_mn2_e	EX_mn2_e	EX_mn2_e	EX_mn2_e	EX_mn2_e	EX_mn2_e	EX_mn2_e	EX_mg2_e	EX_mn2_e	EX_fe2_e	EX_fe2_e	EX_fe2_e	EX_fe2_e	EX_mn2_e	EX_mn2_e	EX_mn2_e	EX_fe2_e	EX_fe2_e	EX_fe2_e
	EX_mn2_e	EX_mobd_e	EX_mobd_e	EX_mobd_e	EX_mn2_e	EX_mn2_e	EX_mobd_e	EX_mn2_e	EX_mn2_e	EX_mobd_e	EX_mobd_e	EX_mobd_e	EX_mn2_e	EX_mobd_e	EX_mobd_e	EX_mobd_e	EX_mobd_e	EX_mobd_e	EX_mn2_e	EX_mobd_e	EX_mobd_e	EX_mobd_e	EX_mobd_e	EX_mobd_e	EX_mobd_e	EX_mn2_e	EX_mobd_e	EX_mobd_e	EX_mn2_e	EX_mn2_e	EX_mobd_e	EX_mnl_e	EX_mobd_e	EX_mnl_e	EX_mobd_e	EX_mobd_e	EX_mobd_e	EX_fe2_e	EX_mobd_e	EX_mn2_e	EX_mn2_e	EX_mn2_e	EX_mn2_e	EX_mobd_e	EX_mobd_e	EX_mobd_e	EX_mn2_e	EX_mn2_e	EX_mn2_e
	EX_mobd_e	EX_g6p_e	EX_zn2_e	EX_zn2_e	EX_mobd_e	EX_mobd_e	EX_fru_e	EX_mobd_e	EX_mobd_e	EX_frulys_e	EX_zn2_e	EX_fru_e	EX_mobd_e	EX_zn2_e	EX_zn2_e	EX_g6p_e	EX_zn2_e	EX_zn2_e	EX_mobd_e	EX_zn2_e	EX_zn2_e	EX_zn2_e	EX_zn2_e	EX_zn2_e	EX_fru_e	EX_mobd_e	EX_zn2_e	EX_zn2_e	EX_mobd_e	EX_mobd_e	EX_zn2_e	EX_mobd_e	EX_zn2_e	EX_mobd_e	EX_zn2_e	EX_zn2_e	EX_zn2_e	EX_mn2_e	EX_zn2_e	EX_mobd_e	EX_mobd_e	EX_mobd_e	EX_mobd_e	EX_fum_e	EX_g6p_e	EX_zn2_e	EX_mobd_e	EX_mobd_e	EX_mobd_e
	EX_zn2_e	EX_zn2_e	EX_taur_e	EX_taur_e	EX_zn2_e	EX_zn2_e	EX_zn2_e	EX_fru_e	EX_zn2_e	EX_zn2_e	EX_taur_e	EX_zn2_e	EX_zn2_e	EX_ser__L_e	EX_taur_e	EX_zn2_e	EX_gam_e	EX_sbt__D_e	EX_zn2_e	EX_taur_e	EX_gam_e	EX_tartr__L_e	EX_sbt__D_e	EX_gam_e	EX_zn2_e	EX_zn2_e	EX_glc__D_e	EX_taur_e	EX_zn2_e	EX_zn2_e	EX_his__L_e	EX_zn2_e	EX_taur_e	EX_zn2_e	EX_sbt__D_e	EX_taur_e	EX_so4_e	EX_mobd_e	EX_so4_e	EX_zn2_e	EX_zn2_e	EX_zn2_e	EX_zn2_e	EX_zn2_e	EX_zn2_e	EX_his__L_e	EX_zn2_e	EX_zn2_e	EX_zn2_e
	EX_so4_e	EX_so4_e	EX_his__L_e	EX_glyc_e	EX_taur_e	EX_glc__D_e	EX_taur_e	EX_zn2_e	EX_tartr__L_e	EX_taur_e	EX_his__L_e	EX_so4_e	EX_taur_e	EX_taur_e	EX_glc__D_e	EX_taur_e	EX_his__L_e	EX_taur_e	EX_his__L_e	EX_glyc3p_e	EX_so4_e	EX_taur_e	EX_his__L_e	EX_taur_e	EX_his__L_e	EX_his__L_e	EX_his__L_e	EX_his__L_e	EX_gam_e	EX_taur_e	EX_k_e	EX_taur_e	EX_his__L_e	EX_his__L_e	EX_so4_e	EX_glyc2p_e	EX_glc__D_e	EX_zn2_e	EX_his__L_e	EX_taur_e	EX_sbt__D_e	EX_his__L_e	EX_taur_e	EX_taur_e	EX_his__L_e	EX_k_e	EX_taur_e	EX_his__L_e	EX_taur_e
	EX_his__L_e	EX_his__L_e	EX_k_e	EX_his__L_e	EX_his__L_e	EX_his__L_e	EX_his__L_e	EX_his__L_e	EX_his__L_e	EX_his__L_e	EX_k_e	EX_his__L_e	EX_his__L_e	EX_his__L_e	EX_his__L_e	EX_his__L_e	EX_k_e	EX_his__L_e	EX_k_e	EX_his__L_e	EX_his__L_e	EX_his__L_e	EX_k_e	EX_his__L_e	EX_k_e	EX_k_e	EX_k_e	EX_k_e	EX_his__L_e	EX_his__L_e	EX_tchola_e	EX_his__L_e	EX_k_e	EX_k_e	EX_his__L_e	EX_his__L_e	EX_his__L_e	EX_his__L_e	EX_k_e	EX_his__L_e	EX_his__L_e	EX_k_e	EX_his__L_e	EX_his__L_e	EX_k_e	EX_malt_e	EX_his__L_e	EX_k_e	EX_his__L_e
	EX_k_e	EX_k_e	EX_C03619_e	EX_k_e	EX_k_e	EX_k_e	EX_k_e	EX_k_e	EX_k_e	EX_k_e	EX_malt_e	EX_k_e	EX_k_e	EX_k_e	EX_k_e	EX_k_e	EX_tchola_e	EX_k_e	EX_malt_e	EX_k_e	EX_k_e	EX_k_e	EX_tchola_e	EX_k_e	EX_tchola_e	EX_tchola_e	EX_tchola_e	EX_mal__L_e	EX_k_e	EX_k_e	EX_C20978_e	EX_k_e	EX_C20978_e	EX_tchola_e	EX_k_e	EX_k_e	EX_k_e	EX_k_e	EX_malt_e	EX_k_e	EX_k_e	EX_tchola_e	EX_k_e	EX_k_e	EX_tchola_e	EX_tchola_e	EX_k_e	EX_tchola_e	EX_k_e
	EX_sel_e	EX_sel_e	EX_sel_e	EX_sel_e	EX_sel_e	EX_sel_e	EX_sel_e	EX_sel_e	EX_sel_e	EX_sel_e	EX_sel_e	EX_sel_e	EX_sel_e	EX_sel_e	EX_sel_e	EX_sel_e	EX_sel_e	EX_sel_e	EX_sel_e	EX_sel_e	EX_sel_e	EX_sel_e	EX_sel_e	EX_sel_e	EX_sel_e	EX_sel_e	EX_sel_e	EX_sel_e	EX_sel_e	EX_sel_e	EX_sel_e	EX_sel_e	EX_sel_e	EX_sel_e	EX_sel_e	EX_sel_e	EX_sel_e	EX_sel_e	EX_sel_e	EX_sel_e	EX_sel_e	EX_sel_e	EX_sel_e	EX_sel_e	EX_sel_e	EX_sel_e	EX_sel_e	EX_sel_e	EX_sel_e
							EX_sel_e	EX_sel_e	EX_sel_e	EX_sel_e	EX_sel_e	EX_sel_e	EX_sel_e	EX_sel_e	EX_sel_e	EX_sel_e	EX_sel_e	EX_sel_e	EX_sel_e	EX_sel_e	EX_sel_e	EX_sel_e	EX_sel_e	EX_sel_e	EX_sel_e	EX_sel_e	EX_sel_e	EX_sel_e	EX_sel_e	EX_sel_e	EX_sel_e	EX_sel_e	EX_sel_e	EX_sel_e	EX_sel_e	EX_sel_e	EX_sel_e	EX_sel_e	EX_sel_e	EX_sel_e	EX_sel_e	EX_sel_e	EX_sel_e	EX_sel_e	EX_sel_e	EX_sel_e	EX_sel_e	EX_sel_e	EX_sel_e
perturbed model 6	EX_ca2_e	EX_ca2_e	EX_ca2_e	EX_ca2_e	EX_ca2_e	EX_ca2_e	EX_ca2_e	EX_ca2_e	EX_ca2_e	EX_alaala_e	EX_alaala_e	EX_arg__L_e	EX_ca2_e	EX_ca2_e	EX_ca2_e	EX_arg__L_e	EX_ca2_e	EX_ca2_e	EX_ca2_e	EX_ca2_e	EX_ca2_e	EX_ca2_e	EX_ca2_e	EX_ca2_e	EX_ca2_e	EX_asn__L_e	EX_ca2_e	EX_ca2_e	EX_ca2_e	EX_ca2_e	EX_ca2_e	EX_ca2_e	EX_ca2_e	EX_ca2_e	EX_ca2_e	EX_ca2_e	EX_asp__L_e	EX_ca2_e	EX_asn__L_e	EX_ca2_e	EX_ca2_e	EX_ca2_e	EX_ca2_e	EX_ca2_e	EX_ca2_e	EX_ca2_e	EX_ca2_e	EX_ca2_e	EX_ascb__L_e
	EX_cl_e	EX_cl_e	EX_cl_e	EX_cl_e	EX_cl_e	EX_cl_e	EX_cl_e	EX_cl_e	EX_cl_e	EX_ca2_e	EX_ca2_e	EX_ca2_e	EX_cl_e	EX_cl_e	EX_cl_e	EX_ca2_e	EX_cl_e	EX_cl_e	EX_cl_e	EX_cl_e	EX_cl_e	EX_cl_e	EX_cl_e	EX_cl_e	EX_cl_e	EX_ca2_e	EX_cl_e	EX_cl_e	EX_cl_e	EX_cl_e	EX_cl_e	EX_cl_e	EX_cl_e	EX_cl_e	EX_cl_e	EX_cl_e	EX_ca2_e	EX_cl_e	EX_ca2_e	EX_cl_e	EX_cl_e	EX_cl_e	EX_cl_e	EX_cl_e	EX_cl_e	EX_cl_e	EX_cl_e	EX_cl_e	EX_ca2_e
	EX_cobalt2_e	EX_cobalt2_e	EX_cobalt2_e	EX_cobalt2_e	EX_cobalt2_e	EX_cobalt2_e	EX_cobalt2_e	EX_cobalt2_e	EX_cobalt2_e	EX_cl_e	EX_cl_e	EX_cl_e	EX_cobalt2_e	EX_cobalt2_e	EX_cobalt2_e	EX_cl_e	EX_cobalt2_e	EX_cobalt2_e	EX_cobalt2_e	EX_cobalt2_e	EX_cobalt2_e	EX_cobalt2_e	EX_cobalt2_e	EX_cobalt2_e	EX_cobalt2_e	EX_cl_e	EX_cobalt2_e	EX_cobalt2_e	EX_cobalt2_e	EX_cobalt2_e	EX_cobalt2_e	EX_cobalt2_e	EX_cobalt2_e	EX_cobalt2_e	EX_cobalt2_e	EX_cobalt2_e	EX_cl_e	EX_cobalt2_e	EX_cl_e	EX_cobalt2_e	EX_cobalt2_e	EX_cobalt2_e	EX_cobalt2_e	EX_cobalt2_e	EX_cobalt2_e	EX_cobalt2_e	EX_cobalt2_e	EX_cobalt2_e	EX_cl_e
	EX_cu2_e	EX_cu2_e	EX_cu2_e	EX_cu2_e	EX_cu2_e	EX_cu2_e	EX_cu2_e	EX_cu2_e	EX_cu2_e	EX_cobalt2_e	EX_cobalt2_e	EX_cobalt2_e	EX_cu2_e	EX_cu2_e	EX_cu2_e	EX_cobalt2_e	EX_cu2_e	EX_cu2_e	EX_cu2_e	EX_cu2_e	EX_cu2_e	EX_cu2_e	EX_cu2_e	EX_cu2_e	EX_cu2_e	EX_cobalt2_e	EX_cu2_e	EX_cu2_e	EX_cu2_e	EX_cu2_e	EX_cu2_e	EX_cu2_e	EX_cu2_e	EX_cu2_e	EX_cu2_e	EX_cu2_e	EX_cobalt2_e	EX_cu2_e	EX_cobalt2_e	EX_cu2_e	EX_cu2_e	EX_cu2_e	EX_cu2_e	EX_cu2_e	EX_cu2_e	EX_cu2_e	EX_cu2_e	EX_cu2_e	EX_cobalt2_e
	EX_mg2_e	EX_mg2_e	EX_mg2_e	EX_mg2_e	EX_mg2_e	EX_mg2_e	EX_mg2_e	EX_cys__L_e	EX_mg2_e	EX_cu2_e	EX_cu2_e	EX_cu2_e	EX_mg2_e	EX_mg2_e	EX_mg2_e	EX_cu2_e	EX_mg2_e	EX_cys__L_e	EX_acgam_e	EX_mg2_e	EX_cys__L_e	EX_mg2_e	EX_cys__L_e	EX_mg2_e	EX_acmum_e	EX_cu2_e	EX_cys__L_e	EX_mg2_e	EX_cys__L_e	EX_cys__L_e	EX_cys__L_e	EX_cys__L_e	EX_cys__L_e	EX_cys__L_e	EX_cys__L_e	EX_cys__L_e	EX_cu2_e	EX_cys__L_e	EX_cu2_e	EX_mg2_e	EX_mg2_e	EX_cys__L_e	EX_cys__L_e	EX_mg2_e	EX_cys__L_e	EX_mg2_e	EX_mg2_e	EX_cys__L_e	EX_cu2_e
	EX_fe2_e	EX_fe2_e	EX_fe2_e	EX_fe2_e	EX_fe2_e	EX_fe2_e	EX_fe2_e	EX_mg2_e	EX_fe2_e	EX_cys__L_e	EX_mg2_e	EX_cys__L_e	EX_fe2_e	EX_fe2_e	EX_fe2_e	EX_mg2_e	EX_fe2_e	EX_mg2_e	EX_mg2_e	EX_fe2_e	EX_acgam_e	EX_fe2_e	EX_mg2_e	EX_fe2_e	EX_mg2_e	EX_cys__L_e	EX_mg2_e	EX_fe2_e	EX_acgam_e	EX_mg2_e	EX_mg2_e	EX_mg2_e	EX_mg2_e	EX_mg2_e	EX_ala__D_e	EX_mg2_e	EX_cys__L_e	EX_mg2_e	EX_mg2_e	EX_fe2_e	EX_fe2_e	EX_mg2_e	EX_acmum_e	EX_fe2_e	EX_mg2_e	EX_fe2_e	EX_fe2_e	EX_ala__L_e	EX_cys__L_e
	EX_mn2_e	EX_mn2_e	EX_mn2_e	EX_mn2_e	EX_mn2_e	EX_mn2_e	EX_mn2_e	EX_fe2_e	EX_mn2_e	EX_mg2_e	EX_fe2_e	EX_mg2_e	EX_mn2_e	EX_mn2_e	EX_mn2_e	EX_fe2_e	EX_mn2_e	EX_fe2_e	EX_fe2_e	EX_mn2_e	EX_mg2_e	EX_mn2_e	EX_fe2_e	EX_mn2_e	EX_fe2_e	EX_mg2_e	EX_fe2_e	EX_mn2_e	EX_mg2_e	EX_fe2_e	EX_fe2_e	EX_fe2_e	EX_fe2_e	EX_fe2_e	EX_mg2_e	EX_fe2_e	EX_mg2_e	EX_fe2_e	EX_fe2_e	EX_mn2_e	EX_mn2_e	EX_fe2_e	EX_mg2_e	EX_mn2_e	EX_fe2_e	EX_mn2_e	EX_mn2_e	EX_mg2_e	EX_mg2_e
	EX_mobd_e	EX_mobd_e	EX_mobd_e	EX_mobd_e	EX_mobd_e	EX_mobd_e	EX_mobd_e	EX_mn2_e	EX_mobd_e	EX_fe2_e	EX_mn2_e	EX_fe2_e	EX_mobd_e	EX_mnl_e	EX_mobd_e	EX_mn2_e	EX_mobd_e	EX_mn2_e	EX_mn2_e	EX_mobd_e	EX_fe2_e	EX_mobd_e	EX_mn2_e	EX_mobd_e	EX_mn2_e	EX_fe2_e	EX_mn2_e	EX_mobd_e	EX_fe2_e	EX_mn2_e	EX_mn2_e	EX_mn2_e	EX_mn2_e	EX_mn2_e	EX_fe2_e	EX_mn2_e	EX_fe2_e	EX_mn2_e	EX_mn2_e	EX_mobd_e	EX_mobd_e	EX_mn2_e	EX_fe2_e	EX_mobd_e	EX_mn2_e	EX_mobd_e	EX_mobd_e	EX_fe2_e	EX_fe2_e
	EX_zn2_e	EX_g6p_e	EX_zn2_e	EX_g6p_e	EX_zn2_e	EX_zn2_e	EX_g6p_e	EX_mobd_e	EX_zn2_e	EX_mn2_e	EX_mobd_e	EX_mn2_e	EX_nh4_e	EX_mobd_e	EX_pi_e	EX_mobd_e	EX_pi_e	EX_mobd_e	EX_mobd_e	EX_pi_e	EX_mn2_e	EX_pi_e	EX_mobd_e	EX_g6p_e	EX_mobd_e	EX_mn2_e	EX_mobd_e	EX_pi_e	EX_mn2_e	EX_mobd_e	EX_mobd_e	EX_mobd_e	EX_mobd_e	EX_mobd_e	EX_mn2_e	EX_mobd_e	EX_mn2_e	EX_mobd_e	EX_mobd_e	EX_frulys_e	EX_g6p_e	EX_mobd_e	EX_mn2_e	EX_pi_e	EX_mobd_e	EX_fru_e	EX_g6p_e	EX_mn2_e	EX_mn2_e
	EX_glyc2p_e	EX_zn2_e	EX_taur_e	EX_zn2_e	EX_taur_e	EX_glyc3p_e	EX_zn2_e	EX_zn2_e	EX_gam_e	EX_mobd_e	EX_g6p_e	EX_mobd_e	EX_g6p_e	EX_pi_e	EX_zn2_e	EX_g6p_e	EX_zn2_e	EX_zn2_e	EX_zn2_e	EX_zn2_e	EX_mobd_e	EX_zn2_e	EX_zn2_e	EX_zn2_e	EX_pi_e	EX_mobd_e	EX_zn2_e	EX_zn2_e	EX_mobd_e	EX_zn2_e	EX_fru_e	EX_zn2_e	EX_g6p_e	EX_g6p_e	EX_mobd_e	EX_zn2_e	EX_mobd_e	EX_fru_e	EX_g6p_e	EX_pi_e	EX_orn_e	EX_g6p_e	EX_mobd_e	EX_zn2_e	EX_zn2_e	EX_pi_e	EX_zn2_e	EX_mobd_e	EX_mobd_e
	EX_his__L_e	EX_taur_e	EX_glyc2p_e	EX_his__L_e	EX_glyc3p_e	EX_his__L_e	EX_so4_e	EX_gam_e	EX_so4_e	EX_g6p_e	EX_zn2_e	EX_g6p_e	EX_zn2_e	EX_zn2_e	EX_his__L_e	EX_zn2_e	EX_gam_e	EX_sbt__D_e	EX_so4_e	EX_taur_e	EX_zn2_e	EX_glc__D_e	EX_glc__D_e	EX_ser__L_e	EX_zn2_e	EX_g6p_e	EX_gam_e	EX_his__L_e	EX_zn2_e	EX_glyc3p_e	EX_zn2_e	EX_ser__L_e	EX_zn2_e	EX_zn2_e	EX_g6p_e	EX_tartr__L_e	EX_g6p_e	EX_zn2_e	EX_zn2_e	EX_zn2_e	EX_zn2_e	EX_zn2_e	EX_zn2_e	EX_taur_e	EX_glc__D_e	EX_zn2_e	EX_so4_e	EX_g6p_e	EX_zn2_e
	EX_k_e	EX_his__L_e	EX_his__L_e	EX_k_e	EX_his__L_e	EX_k_e	EX_gln__L_e	EX_glyc3p_e	EX_glyc2p_e	EX_zn2_e	EX_so4_e	EX_zn2_e	EX_so4_e	EX_his__L_e	EX_k_e	EX_so4_e	EX_taur_e	EX_glyc3p_e	EX_glyc2p_e	EX_his__L_e	EX_glyc2p_e	EX_his__L_e	EX_glyc2p_e	EX_so4_e	EX_taur_e	EX_zn2_e	EX_glyc2p_e	EX_k_e	EX_glyc3p_e	EX_his__L_e	EX_glyc3p_e	EX_glyc3p_e	EX_gln__L_e	EX_his__L_e	EX_zn2_e	EX_glyc3p_e	EX_zn2_e	EX_glyc2p_e	EX_so4_e	EX_taur_e	EX_so4_e	EX_tartr__L_e	EX_glyc3p_e	EX_glc__D_e	EX_glyc3p_e	EX_taur_e	EX_glu__L_e	EX_zn2_e	EX_glyc3p_e
	EX_tchola_e	EX_k_e	EX_k_e	EX_tchola_e	EX_k_e	EX_tchola_e	EX_his__L_e	EX_his__L_e	EX_his__L_e	EX_his__L_e	EX_his__L_e	EX_his__L_e	EX_his__L_e	EX_k_e	EX_malt_e	EX_his__L_e	EX_his__L_e	EX_his__L_e	EX_his__L_e	EX_k_e	EX_his__L_e	EX_k_e	EX_his__L_e	EX_his__L_e	EX_his__L_e	EX_his__L_e	EX_his__L_e	EX_C03619_e	EX_his__L_e	EX_k_e	EX_his__L_e	EX_his__L_e	EX_his__L_e	EX_k_e	EX_his__L_e	EX_his__L_e	EX_his__L_e	EX_his__L_e	EX_his__L_e	EX_his__L_e	EX_his__L_e	EX_his__L_e	EX_his__L_e	EX_his__L_e	EX_his__L_e	EX_his__L_e	EX_his__L_e	EX_his__L_e	EX_his__L_e
	EX_sel_e	EX_sel_e	EX_sel_e	EX_sel_e	EX_sel_e	EX_sel_e	EX_k_e	EX_k_e	EX_k_e	EX_k_e	EX_k_e	EX_k_e	EX_k_e	EX_tchola_e	EX_tchola_e	EX_k_e	EX_k_e	EX_k_e	EX_k_e	EX_C20978_e	EX_k_e	EX_tchola_e	EX_k_e	EX_k_e	EX_k_e	EX_k_e	EX_k_e	EX_tchola_e	EX_k_e	EX_malt_e	EX_k_e	EX_k_e	EX_k_e	EX_C20978_e	EX_k_e	EX_k_e	EX_k_e	EX_k_e	EX_k_e	EX_k_e	EX_k_e	EX_k_e	EX_k_e	EX_k_e	EX_k_e	EX_k_e	EX_k_e	EX_k_e	EX_k_e
							EX_sel_e	EX_sel_e	EX_sel_e	EX_sel_e	EX_sel_e	EX_sel_e	EX_sel_e	EX_sel_e	EX_sel_e	EX_sel_e	EX_sel_e	EX_sel_e	EX_sel_e	EX_sel_e	EX_sel_e	EX_sel_e	EX_sel_e	EX_sel_e	EX_sel_e	EX_sel_e	EX_sel_e	EX_sel_e	EX_sel_e	EX_sel_e	EX_sel_e	EX_sel_e	EX_sel_e	EX_sel_e	EX_sel_e	EX_sel_e	EX_sel_e	EX_sel_e	EX_sel_e	EX_sel_e	EX_sel_e	EX_sel_e	EX_sel_e	EX_sel_e	EX_sel_e	EX_sel_e	EX_sel_e	EX_sel_e	EX_sel_e
perturbed model 7	EX_ca2_e	EX_ca2_e	EX_ca2_e	EX_ca2_e	EX_ca2_e	EX_ca2_e	EX_ca2_e	EX_ca2_e	EX_arg__L_e	EX_ca2_e	EX_ca2_e	EX_ca2_e	EX_ca2_e	EX_ca2_e	EX_ca2_e	EX_ca2_e	EX_ca2_e	EX_ca2_e	EX_arg__L_e	EX_ca2_e	EX_ca2_e	EX_ca2_e	EX_ca2_e	EX_ca2_e	EX_asp__L_e	EX_ca2_e	EX_ca2_e	EX_ca2_e	EX_ca2_e	EX_ca2_e	EX_ca2_e	EX_ca2_e	EX_ca2_e	EX_ca2_e	EX_ca2_e	EX_ca2_e	EX_arg__L_e	EX_ca2_e	EX_ca2_e	EX_ca2_e	EX_asp__L_e	EX_ca2_e	EX_ca2_e	EX_ca2_e	EX_asp__L_e	EX_ca2_e	EX_ca2_e	EX_ca2_e	EX_ca2_e
	EX_cl_e	EX_cl_e	EX_cl_e	EX_cl_e	EX_cl_e	EX_cl_e	EX_cl_e	EX_cl_e	EX_ca2_e	EX_cl_e	EX_cl_e	EX_cl_e	EX_cl_e	EX_cl_e	EX_cl_e	EX_cl_e	EX_cl_e	EX_cl_e	EX_ca2_e	EX_cl_e	EX_cl_e	EX_cl_e	EX_cl_e	EX_cl_e	EX_ca2_e	EX_cl_e	EX_cl_e	EX_cl_e	EX_cl_e	EX_cl_e	EX_cl_e	EX_cl_e	EX_cl_e	EX_cl_e	EX_cl_e	EX_cl_e	EX_ca2_e	EX_cl_e	EX_cl_e	EX_cl_e	EX_ca2_e	EX_cl_e	EX_cl_e	EX_cl_e	EX_ca2_e	EX_cl_e	EX_cl_e	EX_cl_e	EX_cl_e
	EX_cobalt2_e	EX_cobalt2_e	EX_cobalt2_e	EX_cobalt2_e	EX_cobalt2_e	EX_cobalt2_e	EX_cobalt2_e	EX_cobalt2_e	EX_cl_e	EX_cobalt2_e	EX_cobalt2_e	EX_cobalt2_e	EX_cobalt2_e	EX_cobalt2_e	EX_cobalt2_e	EX_cobalt2_e	EX_cobalt2_e	EX_cobalt2_e	EX_cl_e	EX_cobalt2_e	EX_cobalt2_e	EX_cobalt2_e	EX_cobalt2_e	EX_cobalt2_e	EX_cl_e	EX_cobalt2_e	EX_cobalt2_e	EX_cobalt2_e	EX_cobalt2_e	EX_cobalt2_e	EX_cobalt2_e	EX_cobalt2_e	EX_cobalt2_e	EX_cobalt2_e	EX_cobalt2_e	EX_cobalt2_e	EX_cl_e	EX_cobalt2_e	EX_cobalt2_e	EX_cobalt2_e	EX_cl_e	EX_cobalt2_e	EX_cobalt2_e	EX_cobalt2_e	EX_cl_e	EX_cobalt2_e	EX_cobalt2_e	EX_cobalt2_e	EX_cobalt2_e
	EX_cu2_e	EX_cu2_e	EX_cu2_e	EX_cu2_e	EX_cu2_e	EX_cu2_e	EX_cu2_e	EX_cu2_e	EX_cobalt2_e	EX_cu2_e	EX_cu2_e	EX_cu2_e	EX_cu2_e	EX_cu2_e	EX_cu2_e	EX_cu2_e	EX_cu2_e	EX_cu2_e	EX_cobalt2_e	EX_cu2_e	EX_cu2_e	EX_cu2_e	EX_cu2_e	EX_cu2_e	EX_cobalt2_e	EX_cu2_e	EX_cu2_e	EX_cu2_e	EX_cu2_e	EX_cu2_e	EX_cu2_e	EX_cu2_e	EX_cu2_e	EX_cu2_e	EX_cu2_e	EX_cu2_e	EX_cobalt2_e	EX_cu2_e	EX_cu2_e	EX_cu2_e	EX_cobalt2_e	EX_cu2_e	EX_cu2_e	EX_cu2_e	EX_cobalt2_e	EX_cu2_e	EX_cu2_e	EX_cu2_e	EX_cu2_e
	EX_mg2_e	EX_mg2_e	EX_mg2_e	EX_mg2_e	EX_cys__L_e	EX_acgam_e	EX_mg2_e	EX_mg2_e	EX_cu2_e	EX_mg2_e	EX_mg2_e	EX_cys__L_e	EX_cys__L_e	EX_mg2_e	EX_mg2_e	EX_mg2_e	EX_mg2_e	EX_mg2_e	EX_cu2_e	EX_acgam_e	EX_mg2_e	EX_cys__L_e	EX_cys__L_e	EX_mg2_e	EX_cu2_e	EX_mg2_e	EX_cys__L_e	EX_mg2_e	EX_mg2_e	EX_cys__L_e	EX_mg2_e	EX_mg2_e	EX_mg2_e	EX_cys__L_e	EX_mg2_e	EX_mg2_e	EX_cu2_e	EX_mg2_e	EX_mg2_e	EX_mg2_e	EX_cu2_e	EX_cys__L_e	EX_mg2_e	EX_mg2_e	EX_cu2_e	EX_acmum_e	EX_mg2_e	EX_mg2_e	EX_cys__L_e
	EX_fe2_e	EX_fe2_e	EX_fe2_e	EX_fe2_e	EX_mg2_e	EX_mg2_e	EX_fe2_e	EX_fe2_e	EX_mg2_e	EX_fe2_e	EX_fe2_e	EX_mg2_e	EX_mg2_e	EX_fe2_e	EX_fe2_e	EX_fe2_e	EX_fe2_e	EX_fe2_e	EX_cys__L_e	EX_mg2_e	EX_fe2_e	EX_mg2_e	EX_acgam_e	EX_fe2_e	EX_cys__L_e	EX_fe2_e	EX_mg2_e	EX_fe2_e	EX_fe2_e	EX_mg2_e	EX_fe2_e	EX_fe2_e	EX_fe2_e	EX_acgam_e	EX_fe2_e	EX_fe2_e	EX_mg2_e	EX_fe2_e	EX_fe2_e	EX_fe2_e	EX_mg2_e	EX_mg2_e	EX_fe2_e	EX_fe2_e	EX_mg2_e	EX_mg2_e	EX_fe2_e	EX_fe2_e	EX_mg2_e
	EX_mn2_e	EX_mn2_e	EX_mn2_e	EX_mn2_e	EX_fe2_e	EX_fe2_e	EX_mn2_e	EX_mn2_e	EX_fe2_e	EX_mn2_e	EX_mn2_e	EX_fe2_e	EX_fe2_e	EX_mn2_e	EX_mn2_e	EX_mn2_e	EX_mn2_e	EX_mn2_e	EX_mg2_e	EX_fe2_e	EX_mn2_e	EX_fe2_e	EX_mg2_e	EX_mn2_e	EX_mg2_e	EX_mn2_e	EX_fe2_e	EX_mn2_e	EX_mn2_e	EX_fe2_e	EX_mn2_e	EX_mn2_e	EX_mn2_e	EX_mg2_e	EX_mn2_e	EX_mn2_e	EX_fe2_e	EX_mn2_e	EX_mn2_e	EX_mn2_e	EX_fe2_e	EX_fe2_e	EX_mn2_e	EX_mn2_e	EX_fe2_e	EX_fe2_e	EX_mn2_e	EX_mn2_e	EX_fe2_e
	EX_mobd_e	EX_mobd_e	EX_mobd_e	EX_mobd_e	EX_mn2_e	EX_mn2_e	EX_mobd_e	EX_mobd_e	EX_mn2_e	EX_mobd_e	EX_mobd_e	EX_mn2_e	EX_mn2_e	EX_mobd_e	EX_mobd_e	EX_mobd_e	EX_mobd_e	EX_mobd_e	EX_fe2_e	EX_mn2_e	EX_mobd_e	EX_mn2_e	EX_fe2_e	EX_mobd_e	EX_fe2_e	EX_mobd_e	EX_mn2_e	EX_mobd_e	EX_mobd_e	EX_mn2_e	EX_mobd_e	EX_mobd_e	EX_mobd_e	EX_fe2_e	EX_mobd_e	EX_mobd_e	EX_mn2_e	EX_mobd_e	EX_mobd_e	EX_mobd_e	EX_mn2_e	EX_mn2_e	EX_mobd_e	EX_mobd_e	EX_mn2_e	EX_mn2_e	EX_mobd_e	EX_mnl_e	EX_mn2_e
	EX_g6p_e	EX_zn2_e	EX_g6p_e	EX_zn2_e	EX_mobd_e	EX_mobd_e	EX_zn2_e	EX_pi_e	EX_mobd_e	EX_g6p_e	EX_pi_e	EX_mobd_e	EX_mobd_e	EX_pi_e	EX_fru_e	EX_zn2_e	EX_pi_e	EX_fru_e	EX_mn2_e	EX_mobd_e	EX_zn2_e	EX_mobd_e	EX_mn2_e	EX_zn2_e	EX_mn2_e	EX_g6p_e	EX_mobd_e	EX_fru_e	EX_zn2_e	EX_mobd_e	EX_zn2_e	EX_fru_e	EX_frulys_e	EX_mn2_e	EX_zn2_e	EX_pi_e	EX_mobd_e	EX_zn2_e	EX_zn2_e	EX_zn2_e	EX_mobd_e	EX_mobd_e	EX_g6p_e	EX_zn2_e	EX_mobd_e	EX_mobd_e	EX_zn2_e	EX_mobd_e	EX_mobd_e
	EX_zn2_e	EX_taur_e	EX_zn2_e	EX_glyc3p_e	EX_g6p_e	EX_zn2_e	EX_taur_e	EX_zn2_e	EX_g6p_e	EX_zn2_e	EX_zn2_e	EX_g6p_e	EX_g6p_e	EX_zn2_e	EX_zn2_e	EX_glyc2p_e	EX_zn2_e	EX_pi_e	EX_mobd_e	EX_g6p_e	EX_tartr__L_e	EX_g6p_e	EX_mobd_e	EX_ser__L_e	EX_mobd_e	EX_zn2_e	EX_zn2_e	EX_pi_e	EX_gam_e	EX_fru_e	EX_glyc2p_e	EX_zn2_e	EX_zn2_e	EX_mobd_e	EX_taur_e	EX_zn2_e	EX_zn2_e	EX_taur_e	EX_tartr__L_e	EX_taur_e	EX_g6p_e	EX_g6p_e	EX_zn2_e	EX_gam_e	EX_zn2_e	EX_zn2_e	EX_sbt__D_e	EX_zn2_e	EX_g6p_e
	EX_his__L_e	EX_glyc3p_e	EX_taur_e	EX_his__L_e	EX_zn2_e	EX_so4_e	EX_glyc2p_e	EX_his__L_e	EX_zn2_e	EX_so4_e	EX_gam_e	EX_zn2_e	EX_zn2_e	EX_taur_e	EX_taur_e	EX_his__L_e	EX_his__L_e	EX_zn2_e	EX_g6p_e	EX_zn2_e	EX_taur_e	EX_zn2_e	EX_g6p_e	EX_glyc2p_e	EX_g6p_e	EX_gam_e	EX_gam_e	EX_zn2_e	EX_so4_e	EX_g6p_e	EX_his__L_e	EX_glyc2p_e	EX_glyc2p_e	EX_zn2_e	EX_thr__L_e	EX_gam_e	EX_taur_e	EX_glc__D_e	EX_glyc2p_e	EX_glyc2p_e	EX_zn2_e	EX_zn2_e	EX_ser__L_e	EX_glyc2p_e	EX_taur_e	EX_glyc2p_e	EX_taur_e	EX_glyc2p_e	EX_zn2_e
	EX_k_e	EX_his__L_e	EX_his__L_e	EX_k_e	EX_glc__D_e	EX_glyc3p_e	EX_his__L_e	EX_k_e	EX_so4_e	EX_thr__L_e	EX_his__L_e	EX_thr__L_e	EX_tartr__L_e	EX_his__L_e	EX_glyc2p_e	EX_k_e	EX_k_e	EX_his__L_e	EX_zn2_e	EX_so4_e	EX_glyc2p_e	EX_gam_e	EX_zn2_e	EX_his__L_e	EX_zn2_e	EX_so4_e	EX_glyc3p_e	EX_taur_e	EX_glyc3p_e	EX_zn2_e	EX_k_e	EX_his__L_e	EX_his__L_e	EX_glyc3p_e	EX_glyc2p_e	EX_taur_e	EX_glyc2p_e	EX_glyc2p_e	EX_his__L_e	EX_his__L_e	EX_so4_e	EX_his__L_e	EX_so4_e	EX_his__L_e	EX_glyc2p_e	EX_his__L_e	EX_glyc2p_e	EX_his__L_e	EX_sbt__D_e
	EX_tchola_e	EX_k_e	EX_k_e	EX_tchola_e	EX_his__L_e	EX_his__L_e	EX_k_e	EX_C03619_e	EX_his__L_e	EX_his__L_e	EX_k_e	EX_his__L_e	EX_his__L_e	EX_k_e	EX_his__L_e	EX_malt_e	EX_malt_e	EX_k_e	EX_his__L_e	EX_his__L_e	EX_his__L_e	EX_his__L_e	EX_his__L_e	EX_k_e	EX_his__L_e	EX_his__L_e	EX_his__L_e	EX_his__L_e	EX_his__L_e	EX_his__L_e	EX_mal__L_e	EX_k_e	EX_k_e	EX_his__L_e	EX_his__L_e	EX_his__L_e	EX_his__L_e	EX_his__L_e	EX_k_e	EX_k_e	EX_his__L_e	EX_k_e	EX_his__L_e	EX_k_e	EX_his__L_e	EX_k_e	EX_his__L_e	EX_k_e	EX_his__L_e
	EX_sel_e	EX_sel_e	EX_sel_e	EX_sel_e	EX_k_e	EX_k_e	EX_malt_e	EX_tchola_e	EX_k_e	EX_k_e	EX_tchola_e	EX_k_e	EX_k_e	EX_malt_e	EX_k_e	EX_tchola_e	EX_tchola_e	EX_tchola_e	EX_k_e	EX_k_e	EX_k_e	EX_k_e	EX_k_e	EX_tchola_e	EX_k_e	EX_k_e	EX_k_e	EX_k_e	EX_k_e	EX_k_e	EX_tchola_e	EX_tchola_e	EX_tchola_e	EX_k_e	EX_k_e	EX_k_e	EX_k_e	EX_k_e	EX_tchola_e	EX_mal__L_e	EX_k_e	EX_mal__L_e	EX_k_e	EX_tchola_e	EX_k_e	EX_tchola_e	EX_k_e	EX_tchola_e	EX_k_e
					EX_sel_e	EX_sel_e	EX_sel_e	EX_sel_e	EX_sel_e	EX_sel_e	EX_sel_e	EX_sel_e	EX_sel_e	EX_sel_e	EX_sel_e	EX_sel_e	EX_sel_e	EX_sel_e	EX_sel_e	EX_sel_e	EX_sel_e	EX_sel_e	EX_sel_e	EX_sel_e	EX_sel_e	EX_sel_e	EX_sel_e	EX_sel_e	EX_sel_e	EX_sel_e	EX_sel_e	EX_sel_e	EX_sel_e	EX_sel_e	EX_sel_e	EX_sel_e	EX_sel_e	EX_sel_e	EX_sel_e	EX_sel_e	EX_sel_e	EX_sel_e	EX_sel_e	EX_sel_e	EX_sel_e	EX_sel_e	EX_sel_e	EX_sel_e	EX_sel_e
perturbed model 8	EX_ca2_e	EX_ca2_e	EX_ca2_e	EX_ca2_e	EX_ca2_e	EX_ca2_e	EX_ca2_e	EX_ca2_e	EX_arab__L_e	EX_ca2_e	EX_ca2_e	EX_ca2_e	EX_ca2_e	EX_ca2_e	EX_ca2_e	EX_ca2_e	EX_ca2_e	EX_ca2_e	EX_ca2_e	EX_ca2_e	EX_ca2_e	EX_ca2_e	EX_ca2_e	EX_ca2_e	EX_ca2_e	EX_ca2_e	EX_ca2_e	EX_arab__L_e	EX_ca2_e	EX_ascb__L_e	EX_ca2_e	EX_ca2_e	EX_ca2_e	EX_ca2_e	EX_ca2_e	EX_ca2_e	EX_ascb__L_e	EX_ca2_e	EX_asp__L_e	EX_ca2_e	EX_ca2_e	EX_ca2_e	EX_ca2_e	EX_ca2_e	EX_asp__L_e	EX_ca2_e	EX_ca2_e	EX_ca2_e	EX_ca2_e
	EX_cl_e	EX_cl_e	EX_cl_e	EX_cl_e	EX_cl_e	EX_cl_e	EX_cl_e	EX_cl_e	EX_ca2_e	EX_cl_e	EX_cl_e	EX_cl_e	EX_cl_e	EX_cl_e	EX_cl_e	EX_cl_e	EX_cl_e	EX_cl_e	EX_cl_e	EX_cl_e	EX_cl_e	EX_cl_e	EX_cl_e	EX_cl_e	EX_cit_e	EX_cl_e	EX_cl_e	EX_ca2_e	EX_cl_e	EX_ca2_e	EX_cl_e	EX_cl_e	EX_cl_e	EX_cl_e	EX_cl_e	EX_cl_e	EX_ca2_e	EX_cl_e	EX_ca2_e	EX_cl_e	EX_cl_e	EX_cl_e	EX_cl_e	EX_cl_e	EX_ca2_e	EX_cl_e	EX_cl_e	EX_cl_e	EX_cl_e
	EX_cobalt2_e	EX_cobalt2_e	EX_cobalt2_e	EX_cobalt2_e	EX_cobalt2_e	EX_cobalt2_e	EX_cobalt2_e	EX_cobalt2_e	EX_cl_e	EX_cobalt2_e	EX_cobalt2_e	EX_cobalt2_e	EX_cobalt2_e	EX_cobalt2_e	EX_cobalt2_e	EX_cobalt2_e	EX_cobalt2_e	EX_cobalt2_e	EX_cobalt2_e	EX_cobalt2_e	EX_cobalt2_e	EX_cobalt2_e	EX_cobalt2_e	EX_cobalt2_e	EX_cl_e	EX_cobalt2_e	EX_cobalt2_e	EX_cl_e	EX_cobalt2_e	EX_cl_e	EX_cobalt2_e	EX_cobalt2_e	EX_cobalt2_e	EX_cobalt2_e	EX_cobalt2_e	EX_cobalt2_e	EX_cl_e	EX_cobalt2_e	EX_cl_e	EX_cobalt2_e	EX_cobalt2_e	EX_cobalt2_e	EX_cobalt2_e	EX_cobalt2_e	EX_cl_e	EX_cobalt2_e	EX_cobalt2_e	EX_cobalt2_e	EX_cobalt2_e
	EX_cu2_e	EX_cu2_e	EX_cu2_e	EX_cu2_e	EX_cu2_e	EX_cu2_e	EX_cu2_e	EX_cu2_e	EX_cobalt2_e	EX_cu2_e	EX_cu2_e	EX_cu2_e	EX_cu2_e	EX_cu2_e	EX_cu2_e	EX_cu2_e	EX_cu2_e	EX_cu2_e	EX_cu2_e	EX_cu2_e	EX_cu2_e	EX_cu2_e	EX_cu2_e	EX_cu2_e	EX_cobalt2_e	EX_cu2_e	EX_cu2_e	EX_cobalt2_e	EX_cu2_e	EX_cobalt2_e	EX_cu2_e	EX_cu2_e	EX_cu2_e	EX_cu2_e	EX_cu2_e	EX_cu2_e	EX_cobalt2_e	EX_cu2_e	EX_cobalt2_e	EX_cu2_e	EX_cu2_e	EX_cu2_e	EX_cu2_e	EX_cu2_e	EX_cobalt2_e	EX_cu2_e	EX_cu2_e	EX_cu2_e	EX_cu2_e
	EX_mg2_e	EX_mg2_e	EX_mg2_e	EX_mg2_e	EX_mg2_e	EX_cys__L_e	EX_mg2_e	EX_mg2_e	EX_cu2_e	EX_mg2_e	EX_cys__L_e	EX_mg2_e	EX_mg2_e	EX_mg2_e	EX_cys__L_e	EX_cys__L_e	EX_mg2_e	EX_cys__L_e	EX_mg2_e	EX_mg2_e	EX_cys__L_e	EX_mg2_e	EX_mg2_e	EX_mg2_e	EX_cu2_e	EX_mg2_e	EX_mg2_e	EX_cu2_e	EX_acgam_e	EX_cu2_e	EX_cys__L_e	EX_mg2_e	EX_cys__L_e	EX_mg2_e	EX_acmum_e	EX_acgam_e	EX_cu2_e	EX_mg2_e	EX_cu2_e	EX_acgam_e	EX_cys__L_e	EX_mg2_e	EX_cys__L_e	EX_ala__D_e	EX_cu2_e	EX_mg2_e	EX_mg2_e	EX_mg2_e	EX_mg2_e
	EX_fe2_e	EX_fe2_e	EX_fe2_e	EX_fe2_e	EX_fe2_e	EX_mg2_e	EX_fe2_e	EX_fe2_e	EX_mg2_e	EX_fe2_e	EX_mg2_e	EX_fe2_e	EX_fe2_e	EX_fe2_e	EX_mg2_e	EX_mg2_e	EX_fe2_e	EX_mg2_e	EX_fe2_e	EX_fe2_e	EX_mg2_e	EX_fe2_e	EX_fe2_e	EX_fe2_e	EX_mg2_e	EX_fe2_e	EX_fe2_e	EX_mg2_e	EX_mg2_e	EX_mg2_e	EX_mg2_e	EX_fe2_e	EX_mg2_e	EX_fe2_e	EX_mg2_e	EX_mg2_e	EX_mg2_e	EX_fe2_e	EX_mg2_e	EX_mg2_e	EX_acgam_e	EX_fe2_e	EX_mg2_e	EX_mg2_e	EX_mg2_e	EX_fe2_e	EX_fe2_e	EX_fe2_e	EX_fe2_e
	EX_mn2_e	EX_mn2_e	EX_mn2_e	EX_mn2_e	EX_mn2_e	EX_fe2_e	EX_mn2_e	EX_mn2_e	EX_fe2_e	EX_mn2_e	EX_fe2_e	EX_mn2_e	EX_mn2_e	EX_mn2_e	EX_fe2_e	EX_fe2_e	EX_mn2_e	EX_fe2_e	EX_mn2_e	EX_mn2_e	EX_fe2_e	EX_mn2_e	EX_mn2_e	EX_mn2_e	EX_fe2_e	EX_mn2_e	EX_mn2_e	EX_fe2_e	EX_fe2_e	EX_fe2_e	EX_fe2_e	EX_mn2_e	EX_fe2_e	EX_mn2_e	EX_fe2_e	EX_fe2_e	EX_fe2_e	EX_mn2_e	EX_fe2_e	EX_fe2_e	EX_mg2_e	EX_mn2_e	EX_fe2_e	EX_fe2_e	EX_fe2_e	EX_mn2_e	EX_mn2_e	EX_mn2_e	EX_mn2_e
	EX_mnl_e	EX_mobd_e	EX_mobd_e	EX_mnl_e	EX_mobd_e	EX_mn2_e	EX_mobd_e	EX_mobd_e	EX_mn2_e	EX_mobd_e	EX_mn2_e	EX_mobd_e	EX_mobd_e	EX_mobd_e	EX_mn2_e	EX_mn2_e	EX_mobd_e	EX_mn2_e	EX_mobd_e	EX_mobd_e	EX_mn2_e	EX_mobd_e	EX_mobd_e	EX_mobd_e	EX_mn2_e	EX_mobd_e	EX_mobd_e	EX_mn2_e	EX_mn2_e	EX_mn2_e	EX_mn2_e	EX_mobd_e	EX_mn2_e	EX_mobd_e	EX_mn2_e	EX_mn2_e	EX_mn2_e	EX_mobd_e	EX_mn2_e	EX_mn2_e	EX_fe2_e	EX_mobd_e	EX_mn2_e	EX_mn2_e	EX_mn2_e	EX_mobd_e	EX_mobd_e	EX_mobd_e	EX_mobd_e
	EX_mobd_e	EX_g6p_e	EX_zn2_e	EX_mobd_e	EX_zn2_e	EX_mobd_e	EX_fru_e	EX_zn2_e	EX_mobd_e	EX_zn2_e	EX_mobd_e	EX_zn2_e	EX_zn2_e	EX_frulys_e	EX_mobd_e	EX_mobd_e	EX_g6p_e	EX_mobd_e	EX_zn2_e	EX_zn2_e	EX_mobd_e	EX_zn2_e	EX_fru_e	EX_zn2_e	EX_mobd_e	EX_zn2_e	EX_zn2_e	EX_mobd_e	EX_mobd_e	EX_mobd_e	EX_mobd_e	EX_zn2_e	EX_mnl_e	EX_frulys_e	EX_mobd_e	EX_mobd_e	EX_mobd_e	EX_zn2_e	EX_mobd_e	EX_mobd_e	EX_mn2_e	EX_zn2_e	EX_mobd_e	EX_mobd_e	EX_mobd_e	EX_zn2_e	EX_zn2_e	EX_zn2_e	EX_zn2_e
	EX_zn2_e	EX_zn2_e	EX_taur_e	EX_zn2_e	EX_taur_e	EX_zn2_e	EX_zn2_e	EX_sbt__D_e	EX_zn2_e	EX_his__L_e	EX_g6p_e	EX_sbt__D_e	EX_taur_e	EX_zn2_e	EX_zn2_e	EX_zn2_e	EX_zn2_e	EX_zn2_e	EX_taur_e	EX_his__L_e	EX_zn2_e	EX_his__L_e	EX_zn2_e	EX_gam_e	EX_zn2_e	EX_tartr__L_e	EX_glc__D_e	EX_zn2_e	EX_zn2_e	EX_zn2_e	EX_fru_e	EX_gam_e	EX_mobd_e	EX_zn2_e	EX_zn2_e	EX_zn2_e	EX_zn2_e	EX_gam_e	EX_zn2_e	EX_zn2_e	EX_mobd_e	EX_ser__L_e	EX_zn2_e	EX_zn2_e	EX_zn2_e	EX_glyc_e	EX_his__L_e	EX_tartr__L_e	EX_glyc2p_e
	EX_his__L_e	EX_taur_e	EX_glc__D_e	EX_taur_e	EX_his__L_e	EX_glc__D_e	EX_his__L_e	EX_taur_e	EX_taur_e	EX_k_e	EX_zn2_e	EX_his__L_e	EX_his__L_e	EX_taur_e	EX_his__L_e	EX_glyc3p_e	EX_his__L_e	EX_sbt__D_e	EX_his__L_e	EX_k_e	EX_tartr__L_e	EX_k_e	EX_taur_e	EX_taur_e	EX_taur_e	EX_his__L_e	EX_his__L_e	EX_his__L_e	EX_his__L_e	EX_taur_e	EX_zn2_e	EX_his__L_e	EX_zn2_e	EX_his__L_e	EX_taur_e	EX_taur_e	EX_his__L_e	EX_so4_e	EX_his__L_e	EX_so4_e	EX_zn2_e	EX_his__L_e	EX_gam_e	EX_taur_e	EX_taur_e	EX_his__L_e	EX_k_e	EX_taur_e	EX_his__L_e
	EX_k_e	EX_his__L_e	EX_his__L_e	EX_his__L_e	EX_k_e	EX_his__L_e	EX_k_e	EX_his__L_e	EX_his__L_e	EX_malt_e	EX_his__L_e	EX_k_e	EX_k_e	EX_his__L_e	EX_k_e	EX_his__L_e	EX_k_e	EX_his__L_e	EX_k_e	EX_C03619_e	EX_his__L_e	EX_tchola_e	EX_his__L_e	EX_his__L_e	EX_his__L_e	EX_k_e	EX_k_e	EX_k_e	EX_k_e	EX_his__L_e	EX_his__L_e	EX_k_e	EX_his__L_e	EX_k_e	EX_his__L_e	EX_his__L_e	EX_k_e	EX_his__L_e	EX_k_e	EX_his__L_e	EX_his__L_e	EX_k_e	EX_his__L_e	EX_his__L_e	EX_his__L_e	EX_k_e	EX_mal__L_e	EX_his__L_e	EX_k_e
	EX_tchola_e	EX_k_e	EX_k_e	EX_k_e	EX_C20978_e	EX_k_e	EX_tchola_e	EX_k_e	EX_k_e	EX_tchola_e	EX_k_e	EX_tchola_e	EX_malt_e	EX_k_e	EX_malt_e	EX_k_e	EX_tchola_e	EX_k_e	EX_C03619_e	EX_tchola_e	EX_k_e	EX_C20978_e	EX_k_e	EX_k_e	EX_k_e	EX_tchola_e	EX_tchola_e	EX_tchola_e	EX_tchola_e	EX_k_e	EX_k_e	EX_tchola_e	EX_k_e	EX_tchola_e	EX_k_e	EX_k_e	EX_tchola_e	EX_k_e	EX_tchola_e	EX_k_e	EX_k_e	EX_tchola_e	EX_k_e	EX_k_e	EX_k_e	EX_tchola_e	EX_tchola_e	EX_k_e	EX_tchola_e
	EX_sel_e	EX_sel_e	EX_sel_e	EX_sel_e	EX_sel_e	EX_sel_e	EX_sel_e	EX_sel_e	EX_sel_e	EX_sel_e	EX_sel_e	EX_sel_e	EX_sel_e	EX_sel_e	EX_sel_e	EX_sel_e	EX_sel_e	EX_sel_e	EX_sel_e	EX_sel_e	EX_sel_e	EX_sel_e	EX_sel_e	EX_sel_e	EX_sel_e	EX_sel_e	EX_sel_e	EX_sel_e	EX_sel_e	EX_sel_e	EX_sel_e	EX_sel_e	EX_sel_e	EX_sel_e	EX_sel_e	EX_sel_e	EX_sel_e	EX_sel_e	EX_sel_e	EX_sel_e	EX_sel_e	EX_sel_e	EX_sel_e	EX_sel_e	EX_sel_e	EX_sel_e	EX_sel_e	EX_sel_e	EX_sel_e
					EX_sel_e	EX_sel_e	EX_sel_e	EX_sel_e	EX_sel_e	EX_sel_e	EX_sel_e	EX_sel_e	EX_sel_e	EX_sel_e	EX_sel_e	EX_sel_e	EX_sel_e	EX_sel_e	EX_sel_e	EX_sel_e	EX_sel_e	EX_sel_e	EX_sel_e	EX_sel_e	EX_sel_e	EX_sel_e	EX_sel_e	EX_sel_e	EX_sel_e	EX_sel_e	EX_sel_e	EX_sel_e	EX_sel_e	EX_sel_e	EX_sel_e	EX_sel_e	EX_sel_e	EX_sel_e	EX_sel_e	EX_sel_e	EX_sel_e	EX_sel_e	EX_sel_e	EX_sel_e	EX_sel_e	EX_sel_e	EX_sel_e	EX_sel_e	EX_sel_e
perturbed model 9	EX_ca2_e	EX_ca2_e	EX_ca2_e	EX_ca2_e	EX_ca2_e	EX_ca2_e	EX_ca2_e	EX_ca2_e	EX_ca2_e	EX_ca2_e	EX_ca2_e	EX_ca2_e	EX_ca2_e	EX_ca2_e	EX_ca2_e	EX_ca2_e	EX_ca2_e	EX_ca2_e	EX_asp__L_e	EX_ca2_e	EX_ascb__L_e	EX_ca2_e	EX_ca2_e	EX_ca2_e	EX_arg__L_e	EX_ca2_e	EX_ca2_e	EX_ca2_e	EX_ca2_e	EX_ca2_e	EX_ca2_e	EX_ca2_e	EX_ca2_e	EX_ca2_e	EX_ca2_e	EX_ca2_e	EX_ca2_e	EX_ca2_e	EX_ca2_e	EX_ca2_e	EX_ca2_e	EX_ca2_e	EX_ascb__L_e	EX_ca2_e	EX_ca2_e	EX_ca2_e	EX_ca2_e	EX_ca2_e	EX_ca2_e
	EX_cl_e	EX_cl_e	EX_cl_e	EX_cl_e	EX_cl_e	EX_cl_e	EX_cl_e	EX_cl_e	EX_cl_e	EX_cl_e	EX_cl_e	EX_cl_e	EX_cl_e	EX_cl_e	EX_cl_e	EX_cl_e	EX_cl_e	EX_cl_e	EX_ca2_e	EX_cl_e	EX_ca2_e	EX_cl_e	EX_cl_e	EX_cl_e	EX_ca2_e	EX_cl_e	EX_cl_e	EX_cl_e	EX_cl_e	EX_cl_e	EX_cl_e	EX_cl_e	EX_cl_e	EX_cl_e	EX_cl_e	EX_cl_e	EX_cl_e	EX_cl_e	EX_cl_e	EX_cl_e	EX_cl_e	EX_cl_e	EX_ca2_e	EX_cl_e	EX_cit_e	EX_cl_e	EX_cl_e	EX_cl_e	EX_cl_e
	EX_cobalt2_e	EX_cobalt2_e	EX_cobalt2_e	EX_cobalt2_e	EX_cobalt2_e	EX_cobalt2_e	EX_cobalt2_e	EX_cobalt2_e	EX_cobalt2_e	EX_cobalt2_e	EX_cobalt2_e	EX_cobalt2_e	EX_cobalt2_e	EX_cobalt2_e	EX_cobalt2_e	EX_cobalt2_e	EX_cobalt2_e	EX_cobalt2_e	EX_cl_e	EX_cobalt2_e	EX_cl_e	EX_cobalt2_e	EX_cobalt2_e	EX_cobalt2_e	EX_cl_e	EX_cobalt2_e	EX_cobalt2_e	EX_cobalt2_e	EX_cobalt2_e	EX_cobalt2_e	EX_cobalt2_e	EX_cobalt2_e	EX_cobalt2_e	EX_cobalt2_e	EX_cobalt2_e	EX_cobalt2_e	EX_cobalt2_e	EX_cobalt2_e	EX_cobalt2_e	EX_cobalt2_e	EX_cobalt2_e	EX_cobalt2_e	EX_cl_e	EX_cobalt2_e	EX_cl_e	EX_cobalt2_e	EX_cobalt2_e	EX_cobalt2_e	EX_cobalt2_e
	EX_cu2_e	EX_cu2_e	EX_cu2_e	EX_cu2_e	EX_cu2_e	EX_cu2_e	EX_cu2_e	EX_cu2_e	EX_cu2_e	EX_cu2_e	EX_cu2_e	EX_cu2_e	EX_cu2_e	EX_cu2_e	EX_cu2_e	EX_cu2_e	EX_cu2_e	EX_cu2_e	EX_cobalt2_e	EX_cu2_e	EX_cobalt2_e	EX_cu2_e	EX_cu2_e	EX_cu2_e	EX_cobalt2_e	EX_cu2_e	EX_cu2_e	EX_cu2_e	EX_cu2_e	EX_cu2_e	EX_cu2_e	EX_cu2_e	EX_cu2_e	EX_cu2_e	EX_cu2_e	EX_cu2_e	EX_cu2_e	EX_cu2_e	EX_cu2_e	EX_cu2_e	EX_cu2_e	EX_cu2_e	EX_cobalt2_e	EX_cu2_e	EX_cobalt2_e	EX_cu2_e	EX_cu2_e	EX_cu2_e	EX_cu2_e
	EX_mg2_e	EX_mg2_e	EX_mg2_e	EX_mg2_e	EX_acmum_e	EX_mg2_e	EX_mg2_e	EX_acmum_e	EX_cys__L_e	EX_mg2_e	EX_mg2_e	EX_mg2_e	EX_mg2_e	EX_cys__L_e	EX_acgam_e	EX_mg2_e	EX_mg2_e	EX_mg2_e	EX_cu2_e	EX_mg2_e	EX_cu2_e	EX_mg2_e	EX_cys__L_e	EX_mg2_e	EX_cu2_e	EX_cys__L_e	EX_acgam_e	EX_cys__L_e	EX_mg2_e	EX_mg2_e	EX_mg2_e	EX_cys__L_e	EX_cys__L_e	EX_mg2_e	EX_mg2_e	EX_acgam_e	EX_mg2_e	EX_mg2_e	EX_mg2_e	EX_mg2_e	EX_cys__L_e	EX_mg2_e	EX_cu2_e	EX_mg2_e	EX_cu2_e	EX_mg2_e	EX_mg2_e	EX_mg2_e	EX_mg2_e
	EX_fe2_e	EX_fe2_e	EX_fe2_e	EX_fe2_e	EX_mg2_e	EX_fe2_e	EX_fe2_e	EX_mg2_e	EX_acgam_e	EX_fe2_e	EX_fe2_e	EX_fe2_e	EX_fe2_e	EX_mg2_e	EX_mg2_e	EX_fe2_e	EX_fe2_e	EX_fe2_e	EX_mg2_e	EX_fe2_e	EX_mg2_e	EX_fe2_e	EX_mg2_e	EX_fe2_e	EX_mg2_e	EX_mg2_e	EX_mg2_e	EX_mg2_e	EX_fe2_e	EX_fe2_e	EX_fe2_e	EX_mg2_e	EX_mg2_e	EX_fe2_e	EX_fe2_e	EX_mg2_e	EX_fe2_e	EX_fe2_e	EX_fe2_e	EX_fe2_e	EX_acgam_e	EX_fe2_e	EX_mg2_e	EX_fe2_e	EX_mg2_e	EX_fe2_e	EX_fe2_e	EX_fe2_e	EX_fe2_e
	EX_mn2_e	EX_mn2_e	EX_mn2_e	EX_mn2_e	EX_fe2_e	EX_mn2_e	EX_mn2_e	EX_fe2_e	EX_mg2_e	EX_mn2_e	EX_mn2_e	EX_mn2_e	EX_mn2_e	EX_fe2_e	EX_fe2_e	EX_mn2_e	EX_mn2_e	EX_mn2_e	EX_fe2_e	EX_mn2_e	EX_fe2_e	EX_mn2_e	EX_fe2_e	EX_mn2_e	EX_fe2_e	EX_fe2_e	EX_fe2_e	EX_fe2_e	EX_mn2_e	EX_mn2_e	EX_mn2_e	EX_fe2_e	EX_fe2_e	EX_mn2_e	EX_mn2_e	EX_fe2_e	EX_mn2_e	EX_mn2_e	EX_mn2_e	EX_mn2_e	EX_mg2_e	EX_mn2_e	EX_fe2_e	EX_mn2_e	EX_fe2_e	EX_mn2_e	EX_mn2_e	EX_mn2_e	EX_mn2_e
	EX_mobd_e	EX_mobd_e	EX_mobd_e	EX_mobd_e	EX_mn2_e	EX_mnl_e	EX_mobd_e	EX_mn2_e	EX_fe2_e	EX_mobd_e	EX_mobd_e	EX_mobd_e	EX_mobd_e	EX_mn2_e	EX_mn2_e	EX_mobd_e	EX_mobd_e	EX_mobd_e	EX_mn2_e	EX_mobd_e	EX_mn2_e	EX_mobd_e	EX_mn2_e	EX_mobd_e	EX_mn2_e	EX_mn2_e	EX_mn2_e	EX_mn2_e	EX_mobd_e	EX_mobd_e	EX_mobd_e	EX_mn2_e	EX_mn2_e	EX_mnl_e	EX_mobd_e	EX_mn2_e	EX_mobd_e	EX_mobd_e	EX_mnl_e	EX_mobd_e	EX_fe2_e	EX_mobd_e	EX_mn2_e	EX_mobd_e	EX_mn2_e	EX_mobd_e	EX_mnl_e	EX_mobd_e	EX_mobd_e
	EX_g6p_e	EX_zn2_e	EX_g6p_e	EX_zn2_e	EX_mobd_e	EX_mobd_e	EX_fru_e	EX_mobd_e	EX_mn2_e	EX_zn2_e	EX_zn2_e	EX_zn2_e	EX_zn2_e	EX_mobd_e	EX_mobd_e	EX_pi_e	EX_fru_e	EX_zn2_e	EX_mobd_e	EX_zn2_e	EX_mobd_e	EX_fru_e	EX_mobd_e	EX_zn2_e	EX_mobd_e	EX_mobd_e	EX_mobd_e	EX_mobd_e	EX_zn2_e	EX_zn2_e	EX_zn2_e	EX_mobd_e	EX_mobd_e	EX_mobd_e	EX_pi_e	EX_mobd_e	EX_zn2_e	EX_zn2_e	EX_mobd_e	EX_zn2_e	EX_mn2_e	EX_frulys_e	EX_mobd_e	EX_pi_e	EX_mobd_e	EX_zn2_e	EX_mobd_e	EX_zn2_e	EX_g6p_e
	EX_zn2_e	EX_glyc3p_e	EX_zn2_e	EX_taur_e	EX_zn2_e	EX_zn2_e	EX_zn2_e	EX_pi_e	EX_mobd_e	EX_taur_e	EX_gam_e	EX_glyc2p_e	EX_thr__L_e	EX_g6p_e	EX_pi_e	EX_zn2_e	EX_pi_e	EX_sbt__D_e	EX_zn2_e	EX_glyc2p_e	EX_zn2_e	EX_zn2_e	EX_g6p_e	EX_taur_e	EX_g6p_e	EX_g6p_e	EX_pi_e	EX_fru_e	EX_tartr__L_e	EX_taur_e	EX_tartr__L_e	EX_zn2_e	EX_g6p_e	EX_pi_e	EX_zn2_e	EX_zn2_e	EX_glyc2p_e	EX_glc__D_e	EX_pi_e	EX_glyc2p_e	EX_mobd_e	EX_zn2_e	EX_zn2_e	EX_zn2_e	EX_zn2_e	EX_pyr_e	EX_zn2_e	EX_sbt__D_e	EX_zn2_e
	EX_taur_e	EX_his__L_e	EX_his__L_e	EX_glyc3p_e	EX_glyc2p_e	EX_taur_e	EX_taur_e	EX_zn2_e	EX_g6p_e	EX_glc__D_e	EX_taur_e	EX_his__L_e	EX_glyc2p_e	EX_zn2_e	EX_zn2_e	EX_gam_e	EX_zn2_e	EX_glyc2p_e	EX_glyc2p_e	EX_his__L_e	EX_taur_e	EX_glyc2p_e	EX_zn2_e	EX_glyc2p_e	EX_zn2_e	EX_zn2_e	EX_zn2_e	EX_zn2_e	EX_glyc2p_e	EX_glyc2p_e	EX_taur_e	EX_gam_e	EX_zn2_e	EX_zn2_e	EX_taur_e	EX_taur_e	EX_his__L_e	EX_glyc2p_e	EX_zn2_e	EX_his__L_e	EX_zn2_e	EX_taur_e	EX_glyc2p_e	EX_taur_e	EX_glyc2p_e	EX_glyc2p_e	EX_glyc2p_e	EX_taur_e	EX_gam_e
	EX_his__L_e	EX_k_e	EX_k_e	EX_his__L_e	EX_his__L_e	EX_glyc2p_e	EX_glyc2p_e	EX_his__L_e	EX_zn2_e	EX_glyc2p_e	EX_glyc2p_e	EX_hxan_e	EX_his__L_e	EX_tartr__L_e	EX_taur_e	EX_his__L_e	EX_taur_e	EX_his__L_e	EX_his__L_e	EX_k_e	EX_glyc2p_e	EX_his__L_e	EX_gam_e	EX_his__L_e	EX_so4_e	EX_sbt__D_e	EX_his__L_e	EX_glyc3p_e	EX_his__L_e	EX_his__L_e	EX_glyc2p_e	EX_glyc3p_e	EX_glc__D_e	EX_taur_e	EX_glc__D_e	EX_glyc2p_e	EX_k_e	EX_his__L_e	EX_his__L_e	EX_k_e	EX_glyc3p_e	EX_glyc2p_e	EX_his__L_e	EX_his__L_e	EX_his__L_e	EX_his__L_e	EX_his__L_e	EX_glyc2p_e	EX_so4_e
	EX_k_e	EX_tchola_e	EX_tchola_e	EX_k_e	EX_k_e	EX_his__L_e	EX_his__L_e	EX_k_e	EX_his__L_e	EX_his__L_e	EX_his__L_e	EX_k_e	EX_k_e	EX_his__L_e	EX_his__L_e	EX_k_e	EX_his__L_e	EX_k_e	EX_k_e	EX_malt_e	EX_his__L_e	EX_k_e	EX_his__L_e	EX_k_e	EX_his__L_e	EX_his__L_e	EX_k_e	EX_his__L_e	EX_k_e	EX_hxan_e	EX_his__L_e	EX_his__L_e	EX_his__L_e	EX_his__L_e	EX_his__L_e	EX_his__L_e	EX_C03619_e	EX_k_e	EX_k_e	EX_mal__L_e	EX_his__L_e	EX_his__L_e	EX_k_e	EX_k_e	EX_k_e	EX_k_e	EX_k_e	EX_his__L_e	EX_his__L_e
	EX_sel_e	EX_sel_e	EX_sel_e	EX_sel_e	EX_tchola_e	EX_k_e	EX_k_e	EX_tchola_e	EX_k_e	EX_k_e	EX_k_e	EX_tchola_e	EX_tchola_e	EX_k_e	EX_k_e	EX_tchola_e	EX_k_e	EX_tchola_e	EX_tchola_e	EX_tchola_e	EX_k_e	EX_tchola_e	EX_k_e	EX_C20978_e	EX_k_e	EX_k_e	EX_tchola_e	EX_k_e	EX_tchola_e	EX_k_e	EX_k_e	EX_k_e	EX_k_e	EX_k_e	EX_k_e	EX_k_e	EX_tchola_e	EX_tchola_e	EX_tchola_e	EX_tchola_e	EX_k_e	EX_k_e	EX_tchola_e	EX_malt_e	EX_tchola_e	EX_tchola_e	EX_tchola_e	EX_k_e	EX_k_e
					EX_sel_e	EX_sel_e	EX_sel_e	EX_sel_e	EX_sel_e	EX_sel_e	EX_sel_e	EX_sel_e	EX_sel_e	EX_sel_e	EX_sel_e	EX_sel_e	EX_sel_e	EX_sel_e	EX_sel_e	EX_sel_e	EX_sel_e	EX_sel_e	EX_sel_e	EX_sel_e	EX_sel_e	EX_sel_e	EX_sel_e	EX_sel_e	EX_sel_e	EX_sel_e	EX_sel_e	EX_sel_e	EX_sel_e	EX_sel_e	EX_sel_e	EX_sel_e	EX_sel_e	EX_sel_e	EX_sel_e	EX_sel_e	EX_sel_e	EX_sel_e	EX_sel_e	EX_sel_e	EX_sel_e	EX_sel_e	EX_sel_e	EX_sel_e	EX_sel_e
perturbed model 10	EX_ca2_e	EX_ca2_e	EX_ca2_e	EX_ca2_e	EX_ca2_e	EX_ca2_e	EX_ca2_e	EX_ca2_e	EX_ca2_e	EX_ca2_e	EX_ca2_e	EX_ca2_e	EX_ca2_e	EX_ca2_e	EX_arg__L_e	EX_asn__L_e	EX_ca2_e	EX_arab__L_e	EX_ca2_e	EX_ca2_e	EX_arg__L_e	EX_ca2_e	EX_ca2_e	EX_arg__L_e	EX_ca2_e	EX_ca2_e	EX_ca2_e	EX_ca2_e	EX_ca2_e	EX_ca2_e	EX_ca2_e	EX_ascb__L_e	EX_ca2_e	EX_ca2_e	EX_ca2_e	EX_ca2_e	EX_ca2_e	EX_ca2_e	EX_ca2_e	EX_ca2_e	EX_ca2_e	EX_ca2_e	EX_ca2_e	EX_ca2_e	EX_ca2_e	EX_ca2_e	EX_ca2_e	EX_ca2_e	EX_ca2_e
	EX_cl_e	EX_cl_e	EX_cl_e	EX_cl_e	EX_cl_e	EX_cl_e	EX_cl_e	EX_cl_e	EX_cl_e	EX_cl_e	EX_cl_e	EX_cl_e	EX_cl_e	EX_cl_e	EX_ca2_e	EX_ca2_e	EX_cl_e	EX_ca2_e	EX_cl_e	EX_cl_e	EX_ca2_e	EX_cl_e	EX_cl_e	EX_ca2_e	EX_cl_e	EX_cl_e	EX_cl_e	EX_cl_e	EX_cl_e	EX_cl_e	EX_cl_e	EX_ca2_e	EX_cl_e	EX_cl_e	EX_cl_e	EX_cl_e	EX_cl_e	EX_cl_e	EX_cl_e	EX_cl_e	EX_cl_e	EX_cl_e	EX_cl_e	EX_cl_e	EX_cl_e	EX_cl_e	EX_cl_e	EX_cl_e	EX_cl_e
	EX_cobalt2_e	EX_cobalt2_e	EX_cobalt2_e	EX_cobalt2_e	EX_cobalt2_e	EX_cobalt2_e	EX_cobalt2_e	EX_cobalt2_e	EX_cobalt2_e	EX_cobalt2_e	EX_cobalt2_e	EX_cobalt2_e	EX_cobalt2_e	EX_cobalt2_e	EX_cl_e	EX_cl_e	EX_cobalt2_e	EX_cl_e	EX_cobalt2_e	EX_cobalt2_e	EX_cl_e	EX_cobalt2_e	EX_cobalt2_e	EX_cl_e	EX_cobalt2_e	EX_cobalt2_e	EX_cobalt2_e	EX_cobalt2_e	EX_cobalt2_e	EX_cobalt2_e	EX_cobalt2_e	EX_cl_e	EX_cobalt2_e	EX_cobalt2_e	EX_cobalt2_e	EX_cobalt2_e	EX_cobalt2_e	EX_cobalt2_e	EX_cobalt2_e	EX_cobalt2_e	EX_cobalt2_e	EX_cobalt2_e	EX_cobalt2_e	EX_cobalt2_e	EX_cobalt2_e	EX_cobalt2_e	EX_cobalt2_e	EX_cobalt2_e	EX_cobalt2_e
	EX_cu2_e	EX_cu2_e	EX_cu2_e	EX_cu2_e	EX_cu2_e	EX_cu2_e	EX_cu2_e	EX_cu2_e	EX_cu2_e	EX_cu2_e	EX_cu2_e	EX_cu2_e	EX_cu2_e	EX_cu2_e	EX_cobalt2_e	EX_cobalt2_e	EX_cu2_e	EX_cobalt2_e	EX_cu2_e	EX_cu2_e	EX_cobalt2_e	EX_cu2_e	EX_cu2_e	EX_cobalt2_e	EX_cu2_e	EX_cu2_e	EX_cu2_e	EX_cu2_e	EX_cu2_e	EX_cu2_e	EX_cu2_e	EX_cobalt2_e	EX_cu2_e	EX_cu2_e	EX_cu2_e	EX_cu2_e	EX_cu2_e	EX_cu2_e	EX_cu2_e	EX_cu2_e	EX_cu2_e	EX_cu2_e	EX_cu2_e	EX_cu2_e	EX_cu2_e	EX_cu2_e	EX_cu2_e	EX_cu2_e	EX_cu2_e
	EX_mg2_e	EX_mg2_e	EX_mg2_e	EX_mg2_e	EX_mg2_e	EX_mg2_e	EX_cys__L_e	EX_mg2_e	EX_cys__L_e	EX_mg2_e	EX_cys__L_e	EX_mg2_e	EX_mg2_e	EX_mg2_e	EX_cu2_e	EX_cu2_e	EX_acmum_e	EX_cu2_e	EX_mg2_e	EX_acgam_e	EX_cu2_e	EX_mg2_e	EX_mg2_e	EX_cu2_e	EX_acgam_e	EX_mg2_e	EX_acmum_e	EX_cys__L_e	EX_cys__L_e	EX_mg2_e	EX_mg2_e	EX_cu2_e	EX_mg2_e	EX_mg2_e	EX_mg2_e	EX_mg2_e	EX_mg2_e	EX_cys__L_e	EX_cys__L_e	EX_acgam_e	EX_cys__L_e	EX_mg2_e	EX_mg2_e	EX_mg2_e	EX_mg2_e	EX_acmum_e	EX_mg2_e	EX_mg2_e	EX_cys__L_e
	EX_fe2_e	EX_fe2_e	EX_fe2_e	EX_fe2_e	EX_fe2_e	EX_fe2_e	EX_mg2_e	EX_fe2_e	EX_mg2_e	EX_fe2_e	EX_mg2_e	EX_fe2_e	EX_fe2_e	EX_fe2_e	EX_mg2_e	EX_mg2_e	EX_mg2_e	EX_mg2_e	EX_fe2_e	EX_mg2_e	EX_mg2_e	EX_fe2_e	EX_fe2_e	EX_cys__L_e	EX_mg2_e	EX_fe2_e	EX_mg2_e	EX_mg2_e	EX_mg2_e	EX_fe2_e	EX_fe2_e	EX_mg2_e	EX_fe2_e	EX_fe2_e	EX_fe2_e	EX_fe2_e	EX_fe2_e	EX_mg2_e	EX_mg2_e	EX_mg2_e	EX_mg2_e	EX_fe2_e	EX_fe2_e	EX_fe2_e	EX_fe2_e	EX_mg2_e	EX_fe2_e	EX_fe2_e	EX_mg2_e
	EX_mn2_e	EX_mn2_e	EX_mn2_e	EX_mn2_e	EX_mn2_e	EX_mn2_e	EX_fe2_e	EX_mn2_e	EX_fe2_e	EX_mn2_e	EX_fe2_e	EX_mn2_e	EX_mn2_e	EX_mn2_e	EX_fe2_e	EX_fe2_e	EX_fe2_e	EX_fe2_e	EX_mn2_e	EX_fe2_e	EX_fe2_e	EX_mn2_e	EX_mn2_e	EX_mg2_e	EX_fe2_e	EX_mn2_e	EX_fe2_e	EX_fe2_e	EX_fe2_e	EX_mn2_e	EX_mn2_e	EX_fe2_e	EX_mn2_e	EX_mn2_e	EX_mn2_e	EX_mn2_e	EX_mn2_e	EX_fe2_e	EX_fe2_e	EX_fe2_e	EX_fe2_e	EX_mn2_e	EX_mn2_e	EX_mn2_e	EX_mn2_e	EX_fe2_e	EX_mn2_e	EX_mn2_e	EX_fe2_e
	EX_mobd_e	EX_mobd_e	EX_mobd_e	EX_mobd_e	EX_mobd_e	EX_mnl_e	EX_mn2_e	EX_mobd_e	EX_mn2_e	EX_mobd_e	EX_mn2_e	EX_mobd_e	EX_mobd_e	EX_mobd_e	EX_mn2_e	EX_mn2_e	EX_mn2_e	EX_mn2_e	EX_mobd_e	EX_mn2_e	EX_mn2_e	EX_mobd_e	EX_mobd_e	EX_fe2_e	EX_mn2_e	EX_mobd_e	EX_mn2_e	EX_mn2_e	EX_mn2_e	EX_mobd_e	EX_mobd_e	EX_mn2_e	EX_mobd_e	EX_mobd_e	EX_mobd_e	EX_mobd_e	EX_mobd_e	EX_mn2_e	EX_mn2_e	EX_mn2_e	EX_mn2_e	EX_mobd_e	EX_mobd_e	EX_mobd_e	EX_mobd_e	EX_mn2_e	EX_mobd_e	EX_mobd_e	EX_mn2_e
	EX_zn2_e	EX_g6p_e	EX_g6p_e	EX_zn2_e	EX_pi_e	EX_mobd_e	EX_mobd_e	EX_pi_e	EX_mobd_e	EX_zn2_e	EX_mobd_e	EX_pi_e	EX_zn2_e	EX_pi_e	EX_mobd_e	EX_mobd_e	EX_mobd_e	EX_mobd_e	EX_pi_e	EX_mobd_e	EX_mobd_e	EX_g6p_e	EX_fru_e	EX_mn2_e	EX_mobd_e	EX_pi_e	EX_mobd_e	EX_mobd_e	EX_mobd_e	EX_zn2_e	EX_zn2_e	EX_mobd_e	EX_zn2_e	EX_fum_e	EX_frulys_e	EX_pi_e	EX_zn2_e	EX_mobd_e	EX_mobd_e	EX_mobd_e	EX_mobd_e	EX_zn2_e	EX_zn2_e	EX_fru_e	EX_zn2_e	EX_mobd_e	EX_zn2_e	EX_zn2_e	EX_mobd_e
	EX_glyc3p_e	EX_zn2_e	EX_zn2_e	EX_taur_e	EX_zn2_e	EX_pi_e	EX_g6p_e	EX_zn2_e	EX_g6p_e	EX_tartr__L_e	EX_g6p_e	EX_zn2_e	EX_glyc2p_e	EX_zn2_e	EX_zn2_e	EX_g6p_e	EX_pi_e	EX_zn2_e	EX_zn2_e	EX_pi_e	EX_g6p_e	EX_zn2_e	EX_zn2_e	EX_mobd_e	EX_g6p_e	EX_zn2_e	EX_zn2_e	EX_g6p_e	EX_zn2_e	EX_gam_e	EX_gam_e	EX_pi_e	EX_glyc2p_e	EX_zn2_e	EX_zn2_e	EX_zn2_e	EX_glc__D_e	EX_zn2_e	EX_g6p_e	EX_zn2_e	EX_fru_e	EX_tartr__L_e	EX_pyr_e	EX_pi_e	EX_gam_e	EX_pi_e	EX_glyc2p_e	EX_taur_e	EX_g6p_e
	EX_his__L_e	EX_taur_e	EX_his__L_e	EX_glyc3p_e	EX_his__L_e	EX_zn2_e	EX_zn2_e	EX_sbt__D_e	EX_zn2_e	EX_glyc2p_e	EX_zn2_e	EX_gam_e	EX_his__L_e	EX_glc__D_e	EX_taur_e	EX_zn2_e	EX_zn2_e	EX_glyc2p_e	EX_sbt__D_e	EX_zn2_e	EX_zn2_e	EX_gam_e	EX_taur_e	EX_g6p_e	EX_zn2_e	EX_gam_e	EX_glyc2p_e	EX_zn2_e	EX_glc__D_e	EX_so4_e	EX_glyc2p_e	EX_zn2_e	EX_his__L_e	EX_taur_e	EX_taur_e	EX_taur_e	EX_glyc2p_e	EX_gam_e	EX_zn2_e	EX_so4_e	EX_zn2_e	EX_taur_e	EX_glyc2p_e	EX_zn2_e	EX_taur_e	EX_zn2_e	EX_his__L_e	EX_glyc2p_e	EX_zn2_e
	EX_k_e	EX_his__L_e	EX_k_e	EX_his__L_e	EX_k_e	EX_taur_e	EX_tartr__L_e	EX_his__L_e	EX_his__L_e	EX_his__L_e	EX_thr__L_e	EX_taur_e	EX_k_e	EX_his__L_e	EX_glyc2p_e	EX_so4_e	EX_taur_e	EX_his__L_e	EX_taur_e	EX_taur_e	EX_so4_e	EX_so4_e	EX_glyc2p_e	EX_zn2_e	EX_so4_e	EX_his__L_e	EX_his__L_e	EX_gam_e	EX_glyc3p_e	EX_glyc3p_e	EX_his__L_e	EX_his__L_e	EX_k_e	EX_glyc2p_e	EX_glyc2p_e	EX_his__L_e	EX_his__L_e	EX_glyc3p_e	EX_his__L_e	EX_glyc3p_e	EX_glyc3p_e	EX_glyc2p_e	EX_his__L_e	EX_taur_e	EX_glyc2p_e	EX_his__L_e	EX_k_e	EX_his__L_e	EX_ser__L_e
	EX_tchola_e	EX_k_e	EX_tchola_e	EX_k_e	EX_malt_e	EX_his__L_e	EX_his__L_e	EX_k_e	EX_hxan_e	EX_k_e	EX_his__L_e	EX_his__L_e	EX_malt_e	EX_k_e	EX_his__L_e	EX_his__L_e	EX_his__L_e	EX_k_e	EX_his__L_e	EX_his__L_e	EX_his__L_e	EX_his__L_e	EX_his__L_e	EX_his__L_e	EX_his__L_e	EX_k_e	EX_k_e	EX_his__L_e	EX_his__L_e	EX_his__L_e	EX_k_e	EX_k_e	EX_C03619_e	EX_his__L_e	EX_his__L_e	EX_k_e	EX_k_e	EX_his__L_e	EX_k_e	EX_his__L_e	EX_his__L_e	EX_his__L_e	EX_k_e	EX_his__L_e	EX_his__L_e	EX_k_e	EX_mal__L_e	EX_k_e	EX_his__L_e
	EX_sel_e	EX_sel_e	EX_sel_e	EX_sel_e	EX_tchola_e	EX_k_e	EX_k_e	EX_tchola_e	EX_k_e	EX_tchola_e	EX_k_e	EX_k_e	EX_tchola_e	EX_tchola_e	EX_k_e	EX_k_e	EX_k_e	EX_tchola_e	EX_k_e	EX_k_e	EX_k_e	EX_k_e	EX_k_e	EX_k_e	EX_k_e	EX_tchola_e	EX_tchola_e	EX_k_e	EX_k_e	EX_k_e	EX_tchola_e	EX_tchola_e	EX_tchola_e	EX_k_e	EX_k_e	EX_C03619_e	EX_tchola_e	EX_k_e	EX_mal__L_e	EX_k_e	EX_k_e	EX_k_e	EX_tchola_e	EX_k_e	EX_k_e	EX_tchola_e	EX_tchola_e	EX_tchola_e	EX_k_e
					EX_sel_e	EX_sel_e	EX_sel_e	EX_sel_e	EX_sel_e	EX_sel_e	EX_sel_e	EX_sel_e	EX_sel_e	EX_sel_e	EX_sel_e	EX_sel_e	EX_sel_e	EX_sel_e	EX_sel_e	EX_sel_e	EX_sel_e	EX_sel_e	EX_sel_e	EX_sel_e	EX_sel_e	EX_sel_e	EX_sel_e	EX_sel_e	EX_sel_e	EX_sel_e	EX_sel_e	EX_sel_e	EX_sel_e	EX_sel_e	EX_sel_e	EX_sel_e	EX_sel_e	EX_sel_e	EX_sel_e	EX_sel_e	EX_sel_e	EX_sel_e	EX_sel_e	EX_sel_e	EX_sel_e	EX_sel_e	EX_sel_e	EX_sel_e	EX_sel_e
perturbed model 11	EX_ca2_e	EX_ca2_e	EX_ca2_e	EX_ca2_e	EX_ca2_e	EX_ca2_e	EX_ca2_e	EX_ca2_e	EX_ca2_e	EX_ca2_e	EX_ca2_e	EX_ca2_e	EX_ca2_e	EX_ca2_e	EX_ca2_e	EX_ca2_e	EX_ca2_e	EX_ca2_e	EX_ca2_e	EX_ca2_e	EX_ca2_e	EX_ca2_e	EX_ca2_e	EX_ca2_e	EX_ca2_e	EX_ca2_e	EX_ca2_e	EX_ca2_e	EX_arab__L_e	EX_ca2_e	EX_ca2_e	EX_ascb__L_e	EX_ascb__L_e	EX_ca2_e	EX_ca2_e	EX_ca2_e	EX_ca2_e	EX_arab__L_e	EX_ca2_e	EX_ca2_e	EX_ca2_e	EX_ca2_e	EX_ca2_e	EX_ca2_e	EX_ca2_e	EX_ca2_e	EX_ca2_e	EX_ca2_e	EX_ascb__L_e
	EX_cl_e	EX_cl_e	EX_cl_e	EX_cl_e	EX_cl_e	EX_cl_e	EX_cl_e	EX_cl_e	EX_cl_e	EX_cl_e	EX_cl_e	EX_cl_e	EX_cl_e	EX_cl_e	EX_cl_e	EX_cl_e	EX_cl_e	EX_cl_e	EX_cl_e	EX_cl_e	EX_cl_e	EX_cl_e	EX_cl_e	EX_cl_e	EX_cl_e	EX_cl_e	EX_cl_e	EX_cl_e	EX_ca2_e	EX_cl_e	EX_cl_e	EX_ca2_e	EX_ca2_e	EX_cl_e	EX_cl_e	EX_cl_e	EX_cl_e	EX_ca2_e	EX_cl_e	EX_cl_e	EX_cl_e	EX_cl_e	EX_cl_e	EX_cl_e	EX_cl_e	EX_cl_e	EX_cit_e	EX_cl_e	EX_ca2_e
	EX_cobalt2_e	EX_cobalt2_e	EX_cobalt2_e	EX_cobalt2_e	EX_cobalt2_e	EX_cobalt2_e	EX_cobalt2_e	EX_cobalt2_e	EX_cobalt2_e	EX_cobalt2_e	EX_cobalt2_e	EX_cobalt2_e	EX_cobalt2_e	EX_cobalt2_e	EX_cobalt2_e	EX_cobalt2_e	EX_cobalt2_e	EX_cobalt2_e	EX_cobalt2_e	EX_cobalt2_e	EX_cobalt2_e	EX_cobalt2_e	EX_cobalt2_e	EX_cobalt2_e	EX_cobalt2_e	EX_cobalt2_e	EX_cobalt2_e	EX_cobalt2_e	EX_cl_e	EX_cobalt2_e	EX_cobalt2_e	EX_cl_e	EX_cl_e	EX_cobalt2_e	EX_cobalt2_e	EX_cobalt2_e	EX_cobalt2_e	EX_cl_e	EX_cobalt2_e	EX_cobalt2_e	EX_cobalt2_e	EX_cobalt2_e	EX_cobalt2_e	EX_cobalt2_e	EX_cobalt2_e	EX_cobalt2_e	EX_cl_e	EX_cobalt2_e	EX_cl_e
	EX_cu2_e	EX_cu2_e	EX_cu2_e	EX_cu2_e	EX_cu2_e	EX_cu2_e	EX_cu2_e	EX_cu2_e	EX_cu2_e	EX_cu2_e	EX_cu2_e	EX_cu2_e	EX_cu2_e	EX_cu2_e	EX_cu2_e	EX_cu2_e	EX_cu2_e	EX_cu2_e	EX_cu2_e	EX_cu2_e	EX_cu2_e	EX_cu2_e	EX_cu2_e	EX_cu2_e	EX_cu2_e	EX_cu2_e	EX_cu2_e	EX_cu2_e	EX_cobalt2_e	EX_cu2_e	EX_cu2_e	EX_cobalt2_e	EX_cobalt2_e	EX_cu2_e	EX_cu2_e	EX_cu2_e	EX_cu2_e	EX_cobalt2_e	EX_cu2_e	EX_cu2_e	EX_cu2_e	EX_cu2_e	EX_cu2_e	EX_cu2_e	EX_cu2_e	EX_cu2_e	EX_cobalt2_e	EX_cu2_e	EX_cobalt2_e
	EX_mg2_e	EX_mg2_e	EX_mg2_e	EX_mg2_e	EX_mg2_e	EX_mg2_e	EX_mg2_e	EX_mg2_e	EX_cys__L_e	EX_cys__L_e	EX_acmum_e	EX_mg2_e	EX_cys__L_e	EX_mg2_e	EX_cys__L_e	EX_mg2_e	EX_mg2_e	EX_mg2_e	EX_mg2_e	EX_cys__L_e	EX_mg2_e	EX_mg2_e	EX_mg2_e	EX_mg2_e	EX_cys__L_e	EX_mg2_e	EX_mg2_e	EX_cys__L_e	EX_cu2_e	EX_acmum_e	EX_mg2_e	EX_cu2_e	EX_cu2_e	EX_cys__L_e	EX_mg2_e	EX_acgam_e	EX_mg2_e	EX_cu2_e	EX_cys__L_e	EX_mg2_e	EX_mg2_e	EX_mg2_e	EX_mg2_e	EX_acgam_e	EX_acgam_e	EX_cys__L_e	EX_cu2_e	EX_cys__L_e	EX_cu2_e
	EX_fe2_e	EX_fe2_e	EX_fe2_e	EX_fe2_e	EX_fe2_e	EX_fe2_e	EX_fe2_e	EX_fe2_e	EX_mg2_e	EX_mg2_e	EX_mg2_e	EX_fe2_e	EX_mg2_e	EX_fe2_e	EX_mg2_e	EX_fe2_e	EX_fe2_e	EX_fe2_e	EX_fe2_e	EX_mg2_e	EX_fe2_e	EX_fe2_e	EX_fe2_e	EX_fe2_e	EX_mg2_e	EX_fe2_e	EX_fe2_e	EX_mg2_e	EX_mg2_e	EX_mg2_e	EX_fe2_e	EX_mg2_e	EX_mg2_e	EX_mg2_e	EX_fe2_e	EX_mg2_e	EX_fe2_e	EX_mg2_e	EX_acgam_e	EX_fe2_e	EX_fe2_e	EX_fe2_e	EX_fe2_e	EX_mg2_e	EX_mg2_e	EX_mg2_e	EX_mg2_e	EX_mg2_e	EX_cys__L_e
	EX_mn2_e	EX_mn2_e	EX_mn2_e	EX_mn2_e	EX_mn2_e	EX_mn2_e	EX_mn2_e	EX_mn2_e	EX_fe2_e	EX_fe2_e	EX_fe2_e	EX_mn2_e	EX_fe2_e	EX_mn2_e	EX_fe2_e	EX_mn2_e	EX_mn2_e	EX_mn2_e	EX_mn2_e	EX_fe2_e	EX_mn2_e	EX_mn2_e	EX_mn2_e	EX_mn2_e	EX_fe2_e	EX_mn2_e	EX_mn2_e	EX_fe2_e	EX_fe2_e	EX_fe2_e	EX_mn2_e	EX_fe2_e	EX_fe2_e	EX_fe2_e	EX_mn2_e	EX_fe2_e	EX_mn2_e	EX_fe2_e	EX_mg2_e	EX_mn2_e	EX_mn2_e	EX_mn2_e	EX_mn2_e	EX_fe2_e	EX_fe2_e	EX_fe2_e	EX_fe2_e	EX_fe2_e	EX_mg2_e
	EX_mobd_e	EX_mobd_e	EX_mnl_e	EX_mobd_e	EX_mnl_e	EX_mobd_e	EX_mobd_e	EX_mobd_e	EX_mn2_e	EX_mn2_e	EX_mn2_e	EX_mobd_e	EX_mn2_e	EX_mobd_e	EX_mn2_e	EX_mobd_e	EX_mobd_e	EX_mobd_e	EX_mobd_e	EX_mn2_e	EX_mobd_e	EX_mobd_e	EX_mobd_e	EX_mobd_e	EX_mn2_e	EX_mobd_e	EX_mobd_e	EX_mn2_e	EX_mn2_e	EX_mn2_e	EX_mobd_e	EX_mn2_e	EX_mn2_e	EX_mn2_e	EX_mobd_e	EX_mn2_e	EX_mobd_e	EX_mn2_e	EX_fe2_e	EX_mobd_e	EX_mobd_e	EX_mobd_e	EX_mobd_e	EX_mn2_e	EX_mn2_e	EX_mn2_e	EX_mn2_e	EX_mn2_e	EX_fe2_e
	EX_fru_e	EX_zn2_e	EX_mobd_e	EX_g6p_e	EX_mobd_e	EX_zn2_e	EX_g6p_e	EX_zn2_e	EX_mobd_e	EX_mobd_e	EX_mobd_e	EX_zn2_e	EX_mobd_e	EX_fru_e	EX_mobd_e	EX_frulys_e	EX_zn2_e	EX_zn2_e	EX_zn2_e	EX_mobd_e	EX_zn2_e	EX_zn2_e	EX_zn2_e	EX_zn2_e	EX_mobd_e	EX_zn2_e	EX_frulys_e	EX_mobd_e	EX_mobd_e	EX_mobd_e	EX_zn2_e	EX_mobd_e	EX_mobd_e	EX_mobd_e	EX_zn2_e	EX_mobd_e	EX_zn2_e	EX_mobd_e	EX_mn2_e	EX_zn2_e	EX_zn2_e	EX_zn2_e	EX_zn2_e	EX_mobd_e	EX_mobd_e	EX_mobd_e	EX_mobd_e	EX_mobd_e	EX_mn2_e
	EX_zn2_e	EX_taur_e	EX_zn2_e	EX_zn2_e	EX_zn2_e	EX_taur_e	EX_zn2_e	EX_taur_e	EX_zn2_e	EX_g6p_e	EX_zn2_e	EX_gam_e	EX_zn2_e	EX_zn2_e	EX_zn2_e	EX_zn2_e	EX_taur_e	EX_his__L_e	EX_his__L_e	EX_zn2_e	EX_gam_e	EX_sbt__D_e	EX_glc__D_e	EX_gam_e	EX_fru_e	EX_sbt__D_e	EX_zn2_e	EX_zn2_e	EX_zn2_e	EX_zn2_e	EX_taur_e	EX_zn2_e	EX_zn2_e	EX_zn2_e	EX_taur_e	EX_zn2_e	EX_his__L_e	EX_zn2_e	EX_mobd_e	EX_glyc3p_e	EX_taur_e	EX_his__L_e	EX_glyc_e	EX_zn2_e	EX_zn2_e	EX_frulys_e	EX_zn2_e	EX_zn2_e	EX_mobd_e
	EX_taur_e	EX_his__L_e	EX_taur_e	EX_his__L_e	EX_his__L_e	EX_glyc3p_e	EX_taur_e	EX_glc__D_e	EX_his__L_e	EX_zn2_e	EX_taur_e	EX_his__L_e	EX_glc__D_e	EX_his__L_e	EX_tartr__L_e	EX_taur_e	EX_his__L_e	EX_k_e	EX_k_e	EX_sbt__D_e	EX_taur_e	EX_taur_e	EX_his__L_e	EX_so4_e	EX_zn2_e	EX_his__L_e	EX_his__L_e	EX_gam_e	EX_taur_e	EX_his__L_e	EX_glyc2p_e	EX_taur_e	EX_his__L_e	EX_his__L_e	EX_his__L_e	EX_his__L_e	EX_k_e	EX_his__L_e	EX_zn2_e	EX_his__L_e	EX_glyc_e	EX_k_e	EX_his__L_e	EX_taur_e	EX_so4_e	EX_zn2_e	EX_taur_e	EX_glyc3p_e	EX_zn2_e
	EX_his__L_e	EX_k_e	EX_his__L_e	EX_k_e	EX_k_e	EX_his__L_e	EX_his__L_e	EX_his__L_e	EX_k_e	EX_his__L_e	EX_his__L_e	EX_k_e	EX_his__L_e	EX_k_e	EX_his__L_e	EX_his__L_e	EX_k_e	EX_tchola_e	EX_malt_e	EX_his__L_e	EX_his__L_e	EX_his__L_e	EX_k_e	EX_his__L_e	EX_his__L_e	EX_k_e	EX_k_e	EX_his__L_e	EX_his__L_e	EX_k_e	EX_his__L_e	EX_his__L_e	EX_k_e	EX_k_e	EX_k_e	EX_k_e	EX_mal__L_e	EX_k_e	EX_his__L_e	EX_k_e	EX_his__L_e	EX_C03619_e	EX_k_e	EX_his__L_e	EX_his__L_e	EX_his__L_e	EX_his__L_e	EX_his__L_e	EX_his__L_e
	EX_k_e	EX_malt_e	EX_k_e	EX_tchola_e	EX_tchola_e	EX_k_e	EX_k_e	EX_k_e	EX_malt_e	EX_k_e	EX_k_e	EX_tchola_e	EX_k_e	EX_tchola_e	EX_k_e	EX_k_e	EX_C03619_e	EX_C20978_e	EX_tchola_e	EX_k_e	EX_k_e	EX_k_e	EX_tchola_e	EX_k_e	EX_k_e	EX_tchola_e	EX_tchola_e	EX_k_e	EX_k_e	EX_tchola_e	EX_k_e	EX_k_e	EX_tchola_e	EX_C20978_e	EX_C20978_e	EX_tchola_e	EX_tchola_e	EX_tchola_e	EX_k_e	EX_tchola_e	EX_k_e	EX_tchola_e	EX_tchola_e	EX_k_e	EX_k_e	EX_k_e	EX_k_e	EX_k_e	EX_k_e
	EX_sel_e	EX_sel_e	EX_sel_e	EX_sel_e	EX_sel_e	EX_sel_e	EX_sel_e	EX_sel_e	EX_sel_e	EX_sel_e	EX_sel_e	EX_sel_e	EX_sel_e	EX_sel_e	EX_sel_e	EX_sel_e	EX_sel_e	EX_sel_e	EX_sel_e	EX_sel_e	EX_sel_e	EX_sel_e	EX_sel_e	EX_sel_e	EX_sel_e	EX_sel_e	EX_sel_e	EX_sel_e	EX_sel_e	EX_sel_e	EX_sel_e	EX_sel_e	EX_sel_e	EX_sel_e	EX_sel_e	EX_sel_e	EX_sel_e	EX_sel_e	EX_sel_e	EX_sel_e	EX_sel_e	EX_sel_e	EX_sel_e	EX_sel_e	EX_sel_e	EX_sel_e	EX_sel_e	EX_sel_e	EX_sel_e
					EX_sel_e	EX_sel_e	EX_sel_e	EX_sel_e	EX_sel_e	EX_sel_e	EX_sel_e	EX_sel_e	EX_sel_e	EX_sel_e	EX_sel_e	EX_sel_e	EX_sel_e	EX_sel_e	EX_sel_e	EX_sel_e	EX_sel_e	EX_sel_e	EX_sel_e	EX_sel_e	EX_sel_e	EX_sel_e	EX_sel_e	EX_sel_e	EX_sel_e	EX_sel_e	EX_sel_e	EX_sel_e	EX_sel_e	EX_sel_e	EX_sel_e	EX_sel_e	EX_sel_e	EX_sel_e	EX_sel_e	EX_sel_e	EX_sel_e	EX_sel_e	EX_sel_e	EX_sel_e	EX_sel_e	EX_sel_e	EX_sel_e	EX_sel_e	EX_sel_e
perturbed model 12	EX_ca2_e	EX_ca2_e	EX_ca2_e	EX_ca2_e	EX_asn__L_e	EX_ca2_e	EX_ca2_e	EX_ca2_e	EX_ca2_e	EX_ca2_e	EX_ca2_e	EX_arg__L_e	EX_ca2_e	EX_ca2_e	EX_ca2_e	EX_asp__L_e	EX_arg__L_e	EX_ca2_e	EX_ca2_e	EX_ca2_e	EX_ca2_e	EX_ca2_e	EX_ascb__L_e	EX_ca2_e	EX_asn__L_e	EX_ca2_e	EX_ca2_e	EX_ca2_e	EX_ca2_e	EX_ca2_e	EX_ascb__L_e	EX_ca2_e	EX_ca2_e	EX_ca2_e	EX_ca2_e	EX_ca2_e	EX_ca2_e	EX_ca2_e	EX_ca2_e	EX_ca2_e	EX_ca2_e	EX_ca2_e	EX_ca2_e	EX_ca2_e	EX_ca2_e	EX_asp__L_e	EX_ca2_e	EX_ca2_e	EX_ca2_e
	EX_cl_e	EX_cl_e	EX_cl_e	EX_cl_e	EX_ca2_e	EX_cl_e	EX_cl_e	EX_cl_e	EX_cl_e	EX_cl_e	EX_cl_e	EX_ca2_e	EX_cl_e	EX_cl_e	EX_cl_e	EX_ca2_e	EX_ca2_e	EX_cl_e	EX_cl_e	EX_cl_e	EX_cl_e	EX_cl_e	EX_ca2_e	EX_cl_e	EX_ca2_e	EX_cl_e	EX_cl_e	EX_cl_e	EX_cl_e	EX_cl_e	EX_ca2_e	EX_cl_e	EX_cl_e	EX_cl_e	EX_cl_e	EX_cl_e	EX_cl_e	EX_cl_e	EX_cl_e	EX_cl_e	EX_cl_e	EX_cl_e	EX_cl_e	EX_cl_e	EX_cl_e	EX_ca2_e	EX_cl_e	EX_cl_e	EX_cl_e
	EX_cobalt2_e	EX_cobalt2_e	EX_cobalt2_e	EX_cobalt2_e	EX_cl_e	EX_cobalt2_e	EX_cobalt2_e	EX_cobalt2_e	EX_cobalt2_e	EX_cobalt2_e	EX_cobalt2_e	EX_cl_e	EX_cobalt2_e	EX_cobalt2_e	EX_cobalt2_e	EX_cl_e	EX_cl_e	EX_cobalt2_e	EX_cobalt2_e	EX_cobalt2_e	EX_cobalt2_e	EX_cobalt2_e	EX_cl_e	EX_cobalt2_e	EX_cl_e	EX_cobalt2_e	EX_cobalt2_e	EX_cobalt2_e	EX_cobalt2_e	EX_cobalt2_e	EX_cl_e	EX_cobalt2_e	EX_cobalt2_e	EX_cobalt2_e	EX_cobalt2_e	EX_cobalt2_e	EX_cobalt2_e	EX_cobalt2_e	EX_cobalt2_e	EX_cobalt2_e	EX_cobalt2_e	EX_cobalt2_e	EX_cobalt2_e	EX_cobalt2_e	EX_cobalt2_e	EX_cl_e	EX_cobalt2_e	EX_cobalt2_e	EX_cobalt2_e
	EX_cu2_e	EX_cu2_e	EX_cu2_e	EX_cu2_e	EX_cobalt2_e	EX_cu2_e	EX_cu2_e	EX_cu2_e	EX_cu2_e	EX_cu2_e	EX_cu2_e	EX_cobalt2_e	EX_cu2_e	EX_cu2_e	EX_cu2_e	EX_cobalt2_e	EX_cobalt2_e	EX_cu2_e	EX_cu2_e	EX_cu2_e	EX_cu2_e	EX_cu2_e	EX_cobalt2_e	EX_cu2_e	EX_cobalt2_e	EX_cu2_e	EX_cu2_e	EX_cu2_e	EX_cu2_e	EX_cu2_e	EX_cobalt2_e	EX_cu2_e	EX_cu2_e	EX_cu2_e	EX_cu2_e	EX_cu2_e	EX_cu2_e	EX_cu2_e	EX_cu2_e	EX_cu2_e	EX_cu2_e	EX_cu2_e	EX_cu2_e	EX_cu2_e	EX_cu2_e	EX_cobalt2_e	EX_cu2_e	EX_cu2_e	EX_cu2_e
	EX_mg2_e	EX_mg2_e	EX_mg2_e	EX_mg2_e	EX_cu2_e	EX_mg2_e	EX_mg2_e	EX_acgam_e	EX_mg2_e	EX_mg2_e	EX_mg2_e	EX_cu2_e	EX_mg2_e	EX_cys__L_e	EX_mg2_e	EX_cu2_e	EX_cu2_e	EX_mg2_e	EX_mg2_e	EX_acmum_e	EX_mg2_e	EX_ala__L_e	EX_cu2_e	EX_mg2_e	EX_cu2_e	EX_acgam_e	EX_mg2_e	EX_cys__L_e	EX_mg2_e	EX_cys__L_e	EX_cu2_e	EX_mg2_e	EX_mg2_e	EX_acgam_e	EX_mg2_e	EX_cys__L_e	EX_cys__L_e	EX_mg2_e	EX_mg2_e	EX_acgam_e	EX_mg2_e	EX_mg2_e	EX_mg2_e	EX_acgam_e	EX_mg2_e	EX_cu2_e	EX_cys__L_e	EX_mg2_e	EX_mg2_e
	EX_fe2_e	EX_fe2_e	EX_fe2_e	EX_fe2_e	EX_mg2_e	EX_fe2_e	EX_fe2_e	EX_mg2_e	EX_fe2_e	EX_fe2_e	EX_fe2_e	EX_mg2_e	EX_fe2_e	EX_mg2_e	EX_fe2_e	EX_cys__L_e	EX_cys__L_e	EX_fe2_e	EX_fe2_e	EX_mg2_e	EX_fe2_e	EX_mg2_e	EX_mg2_e	EX_fe2_e	EX_cys__L_e	EX_mg2_e	EX_fe2_e	EX_mg2_e	EX_fe2_e	EX_mg2_e	EX_mg2_e	EX_fe2_e	EX_fe2_e	EX_mg2_e	EX_fe2_e	EX_mg2_e	EX_mg2_e	EX_fe2_e	EX_fe2_e	EX_mg2_e	EX_fe2_e	EX_fe2_e	EX_fe2_e	EX_mg2_e	EX_fe2_e	EX_mg2_e	EX_acgam_e	EX_fe2_e	EX_fe2_e
	EX_mn2_e	EX_mn2_e	EX_mn2_e	EX_mn2_e	EX_fe2_e	EX_mn2_e	EX_mn2_e	EX_fe2_e	EX_mn2_e	EX_mn2_e	EX_mn2_e	EX_fe2_e	EX_mn2_e	EX_fe2_e	EX_mn2_e	EX_mg2_e	EX_mg2_e	EX_mn2_e	EX_mn2_e	EX_fe2_e	EX_mn2_e	EX_fe2_e	EX_fe2_e	EX_mn2_e	EX_mg2_e	EX_fe2_e	EX_mn2_e	EX_fe2_e	EX_mn2_e	EX_fe2_e	EX_fe2_e	EX_mn2_e	EX_mn2_e	EX_fe2_e	EX_mn2_e	EX_fe2_e	EX_fe2_e	EX_mn2_e	EX_mn2_e	EX_fe2_e	EX_mn2_e	EX_mn2_e	EX_mn2_e	EX_fe2_e	EX_mn2_e	EX_fe2_e	EX_mg2_e	EX_mn2_e	EX_mn2_e
	EX_mobd_e	EX_mobd_e	EX_mobd_e	EX_mobd_e	EX_mn2_e	EX_mobd_e	EX_mobd_e	EX_mn2_e	EX_mobd_e	EX_mnl_e	EX_mobd_e	EX_mn2_e	EX_mobd_e	EX_mn2_e	EX_mobd_e	EX_fe2_e	EX_fe2_e	EX_mobd_e	EX_mobd_e	EX_mn2_e	EX_mobd_e	EX_mn2_e	EX_mn2_e	EX_mobd_e	EX_fe2_e	EX_mn2_e	EX_mobd_e	EX_mn2_e	EX_mobd_e	EX_mn2_e	EX_mn2_e	EX_mobd_e	EX_mobd_e	EX_mn2_e	EX_mobd_e	EX_mn2_e	EX_mn2_e	EX_mobd_e	EX_mnl_e	EX_mn2_e	EX_mobd_e	EX_mobd_e	EX_mobd_e	EX_mn2_e	EX_mobd_e	EX_mn2_e	EX_fe2_e	EX_mobd_e	EX_mobd_e
	EX_zn2_e	EX_g6p_e	EX_zn2_e	EX_g6p_e	EX_mobd_e	EX_zn2_e	EX_zn2_e	EX_mobd_e	EX_pi_e	EX_mobd_e	EX_zn2_e	EX_mobd_e	EX_frulys_e	EX_mobd_e	EX_frulys_e	EX_mn2_e	EX_mn2_e	EX_zn2_e	EX_zn2_e	EX_mobd_e	EX_pi_e	EX_mobd_e	EX_mobd_e	EX_zn2_e	EX_mn2_e	EX_mobd_e	EX_zn2_e	EX_mobd_e	EX_zn2_e	EX_mobd_e	EX_mobd_e	EX_zn2_e	EX_pi_e	EX_mobd_e	EX_pi_e	EX_mobd_e	EX_mobd_e	EX_zn2_e	EX_mobd_e	EX_mobd_e	EX_zn2_e	EX_g6p_e	EX_zn2_e	EX_mobd_e	EX_zn2_e	EX_mobd_e	EX_mn2_e	EX_fru_e	EX_g6p_e
	EX_glyc3p_e	EX_zn2_e	EX_taur_e	EX_zn2_e	EX_g6p_e	EX_glyc2p_e	EX_gam_e	EX_zn2_e	EX_zn2_e	EX_pi_e	EX_taur_e	EX_g6p_e	EX_zn2_e	EX_g6p_e	EX_pi_e	EX_mobd_e	EX_mobd_e	EX_glc__D_e	EX_glyc2p_e	EX_pi_e	EX_zn2_e	EX_zn2_e	EX_pi_e	EX_gam_e	EX_mobd_e	EX_zn2_e	EX_tartr__L_e	EX_fru_e	EX_taur_e	EX_g6p_e	EX_zn2_e	EX_taur_e	EX_zn2_e	EX_pi_e	EX_zn2_e	EX_g6p_e	EX_g6p_e	EX_gam_e	EX_zn2_e	EX_zn2_e	EX_pyr_e	EX_zn2_e	EX_tartr__L_e	EX_g6p_e	EX_glyc2p_e	EX_zn2_e	EX_mobd_e	EX_zn2_e	EX_zn2_e
	EX_his__L_e	EX_taur_e	EX_glyc3p_e	EX_his__L_e	EX_zn2_e	EX_his__L_e	EX_taur_e	EX_taur_e	EX_sbt__D_e	EX_zn2_e	EX_glyc2p_e	EX_zn2_e	EX_taur_e	EX_zn2_e	EX_zn2_e	EX_g6p_e	EX_g6p_e	EX_glyc2p_e	EX_his__L_e	EX_zn2_e	EX_glc__D_e	EX_glyc2p_e	EX_zn2_e	EX_so4_e	EX_g6p_e	EX_so4_e	EX_taur_e	EX_g6p_e	EX_glc__D_e	EX_zn2_e	EX_taur_e	EX_glyc2p_e	EX_taur_e	EX_zn2_e	EX_taur_e	EX_zn2_e	EX_zn2_e	EX_glyc2p_e	EX_glyc2p_e	EX_glyc2p_e	EX_glyc2p_e	EX_so4_e	EX_glyc2p_e	EX_zn2_e	EX_his__L_e	EX_taur_e	EX_zn2_e	EX_taur_e	EX_gam_e
	EX_k_e	EX_his__L_e	EX_his__L_e	EX_k_e	EX_so4_e	EX_hxan_e	EX_glyc2p_e	EX_glyc2p_e	EX_his__L_e	EX_his__L_e	EX_his__L_e	EX_so4_e	EX_glyc2p_e	EX_tartr__L_e	EX_taur_e	EX_zn2_e	EX_zn2_e	EX_his__L_e	EX_k_e	EX_taur_e	EX_his__L_e	EX_his__L_e	EX_taur_e	EX_glyc3p_e	EX_zn2_e	EX_glyc3p_e	EX_glyc2p_e	EX_zn2_e	EX_glyc2p_e	EX_ser__L_e	EX_glyc2p_e	EX_his__L_e	EX_his__L_e	EX_taur_e	EX_his__L_e	EX_his__L_e	EX_his__L_e	EX_his__L_e	EX_his__L_e	EX_his__L_e	EX_his__L_e	EX_thr__L_e	EX_his__L_e	EX_so4_e	EX_k_e	EX_glyc2p_e	EX_glyc3p_e	EX_glyc2p_e	EX_so4_e
	EX_tchola_e	EX_k_e	EX_k_e	EX_tchola_e	EX_his__L_e	EX_k_e	EX_his__L_e	EX_his__L_e	EX_k_e	EX_k_e	EX_hxan_e	EX_his__L_e	EX_his__L_e	EX_his__L_e	EX_his__L_e	EX_his__L_e	EX_his__L_e	EX_k_e	EX_malt_e	EX_his__L_e	EX_k_e	EX_k_e	EX_his__L_e	EX_his__L_e	EX_his__L_e	EX_his__L_e	EX_his__L_e	EX_his__L_e	EX_his__L_e	EX_his__L_e	EX_his__L_e	EX_k_e	EX_k_e	EX_his__L_e	EX_k_e	EX_hxan_e	EX_k_e	EX_k_e	EX_k_e	EX_k_e	EX_k_e	EX_his__L_e	EX_k_e	EX_his__L_e	EX_C03619_e	EX_his__L_e	EX_his__L_e	EX_his__L_e	EX_his__L_e
	EX_sel_e	EX_sel_e	EX_sel_e	EX_sel_e	EX_k_e	EX_tchola_e	EX_k_e	EX_k_e	EX_tchola_e	EX_tchola_e	EX_k_e	EX_k_e	EX_k_e	EX_k_e	EX_k_e	EX_k_e	EX_k_e	EX_tchola_e	EX_tchola_e	EX_k_e	EX_tchola_e	EX_tchola_e	EX_k_e	EX_k_e	EX_k_e	EX_k_e	EX_k_e	EX_k_e	EX_k_e	EX_k_e	EX_k_e	EX_malt_e	EX_C20978_e	EX_k_e	EX_malt_e	EX_k_e	EX_mal__L_e	EX_tchola_e	EX_tchola_e	EX_tchola_e	EX_tchola_e	EX_k_e	EX_tchola_e	EX_k_e	EX_tchola_e	EX_k_e	EX_k_e	EX_k_e	EX_k_e
					EX_sel_e	EX_sel_e	EX_sel_e	EX_sel_e	EX_sel_e	EX_sel_e	EX_sel_e	EX_sel_e	EX_sel_e	EX_sel_e	EX_sel_e	EX_sel_e	EX_sel_e	EX_sel_e	EX_sel_e	EX_sel_e	EX_sel_e	EX_sel_e	EX_sel_e	EX_sel_e	EX_sel_e	EX_sel_e	EX_sel_e	EX_sel_e	EX_sel_e	EX_sel_e	EX_sel_e	EX_sel_e	EX_sel_e	EX_sel_e	EX_sel_e	EX_sel_e	EX_sel_e	EX_sel_e	EX_sel_e	EX_sel_e	EX_sel_e	EX_sel_e	EX_sel_e	EX_sel_e	EX_sel_e	EX_sel_e	EX_sel_e	EX_sel_e	EX_sel_e
perturbed model 13	EX_ca2_e	EX_ca2_e	EX_ca2_e	EX_ca2_e	EX_ca2_e	EX_ca2_e	EX_ca2_e	EX_ca2_e	EX_ca2_e	EX_ca2_e	EX_ca2_e	EX_ca2_e	EX_ca2_e	EX_arg__L_e	EX_asn__L_e	EX_asn__L_e	EX_alaala_e	EX_alaala_e	EX_ca2_e	EX_ca2_e	EX_ca2_e	EX_ca2_e	EX_ca2_e	EX_asn__L_e	EX_ca2_e	EX_ca2_e	EX_ca2_e	EX_ca2_e	EX_arab__L_e	EX_ca2_e	EX_ca2_e	EX_ca2_e	EX_ca2_e	EX_ca2_e	EX_ca2_e	EX_ca2_e	EX_asp__L_e	EX_ca2_e	EX_ca2_e	EX_ca2_e	EX_ca2_e	EX_arg__L_e	EX_ca2_e	EX_ca2_e	EX_ca2_e	EX_ca2_e	EX_arg__L_e	EX_ca2_e	EX_ca2_e
	EX_cl_e	EX_cl_e	EX_cl_e	EX_cl_e	EX_cl_e	EX_cl_e	EX_cl_e	EX_cl_e	EX_cl_e	EX_cl_e	EX_cl_e	EX_cl_e	EX_cl_e	EX_ca2_e	EX_ca2_e	EX_ca2_e	EX_ca2_e	EX_ca2_e	EX_cl_e	EX_cl_e	EX_cl_e	EX_cl_e	EX_cl_e	EX_ca2_e	EX_cl_e	EX_cl_e	EX_cl_e	EX_cl_e	EX_ca2_e	EX_cl_e	EX_cl_e	EX_cl_e	EX_cl_e	EX_cl_e	EX_cl_e	EX_cl_e	EX_ca2_e	EX_cl_e	EX_cl_e	EX_cl_e	EX_cl_e	EX_ca2_e	EX_cl_e	EX_cl_e	EX_cl_e	EX_cl_e	EX_ca2_e	EX_cl_e	EX_cl_e
	EX_cobalt2_e	EX_cobalt2_e	EX_cobalt2_e	EX_cobalt2_e	EX_cobalt2_e	EX_cobalt2_e	EX_cobalt2_e	EX_cobalt2_e	EX_cobalt2_e	EX_cobalt2_e	EX_cobalt2_e	EX_cobalt2_e	EX_cobalt2_e	EX_cl_e	EX_cl_e	EX_cl_e	EX_cl_e	EX_cl_e	EX_cobalt2_e	EX_cobalt2_e	EX_cobalt2_e	EX_cobalt2_e	EX_cobalt2_e	EX_cl_e	EX_cobalt2_e	EX_cobalt2_e	EX_cobalt2_e	EX_cobalt2_e	EX_cl_e	EX_cobalt2_e	EX_cobalt2_e	EX_cobalt2_e	EX_cobalt2_e	EX_cobalt2_e	EX_cobalt2_e	EX_cobalt2_e	EX_cl_e	EX_cobalt2_e	EX_cobalt2_e	EX_cobalt2_e	EX_cobalt2_e	EX_cl_e	EX_cobalt2_e	EX_cobalt2_e	EX_cobalt2_e	EX_cobalt2_e	EX_cl_e	EX_cobalt2_e	EX_cobalt2_e
	EX_cu2_e	EX_cu2_e	EX_cu2_e	EX_cu2_e	EX_cu2_e	EX_cu2_e	EX_cu2_e	EX_cu2_e	EX_cu2_e	EX_cu2_e	EX_cu2_e	EX_cu2_e	EX_cu2_e	EX_cobalt2_e	EX_cobalt2_e	EX_cobalt2_e	EX_cobalt2_e	EX_cobalt2_e	EX_cu2_e	EX_cu2_e	EX_cu2_e	EX_cu2_e	EX_cu2_e	EX_cobalt2_e	EX_cu2_e	EX_cu2_e	EX_cu2_e	EX_cu2_e	EX_cobalt2_e	EX_cu2_e	EX_cu2_e	EX_cu2_e	EX_cu2_e	EX_cu2_e	EX_cu2_e	EX_cu2_e	EX_cobalt2_e	EX_cu2_e	EX_cu2_e	EX_cu2_e	EX_cu2_e	EX_cobalt2_e	EX_cu2_e	EX_cu2_e	EX_cu2_e	EX_cu2_e	EX_cobalt2_e	EX_cu2_e	EX_cu2_e
	EX_mg2_e	EX_mg2_e	EX_mg2_e	EX_mg2_e	EX_mg2_e	EX_mg2_e	EX_acmum_e	EX_cys__L_e	EX_mg2_e	EX_ala__D_e	EX_mg2_e	EX_acmum_e	EX_cys__L_e	EX_cu2_e	EX_cu2_e	EX_cu2_e	EX_cu2_e	EX_cu2_e	EX_cys__L_e	EX_mg2_e	EX_cys__L_e	EX_cys__L_e	EX_mg2_e	EX_cu2_e	EX_mg2_e	EX_mg2_e	EX_mg2_e	EX_cys__L_e	EX_cu2_e	EX_mg2_e	EX_cys__L_e	EX_mg2_e	EX_cys__L_e	EX_mg2_e	EX_mg2_e	EX_mg2_e	EX_cu2_e	EX_cys__L_e	EX_cys__L_e	EX_mg2_e	EX_cys__L_e	EX_cu2_e	EX_mg2_e	EX_mg2_e	EX_acmum_e	EX_mg2_e	EX_cu2_e	EX_mg2_e	EX_mg2_e
	EX_fe2_e	EX_fe2_e	EX_fe2_e	EX_fe2_e	EX_fe2_e	EX_fe2_e	EX_mg2_e	EX_mg2_e	EX_fe2_e	EX_mg2_e	EX_fe2_e	EX_mg2_e	EX_mg2_e	EX_mg2_e	EX_mg2_e	EX_mg2_e	EX_cys__L_e	EX_mg2_e	EX_mg2_e	EX_fe2_e	EX_mg2_e	EX_mg2_e	EX_fe2_e	EX_cys__L_e	EX_fe2_e	EX_fe2_e	EX_fe2_e	EX_mg2_e	EX_mg2_e	EX_fe2_e	EX_mg2_e	EX_fe2_e	EX_mg2_e	EX_fe2_e	EX_fe2_e	EX_fe2_e	EX_mg2_e	EX_ala__L_e	EX_acmum_e	EX_fe2_e	EX_mg2_e	EX_cys__L_e	EX_fe2_e	EX_fe2_e	EX_mg2_e	EX_fe2_e	EX_mg2_e	EX_fe2_e	EX_fe2_e
	EX_mn2_e	EX_mn2_e	EX_mn2_e	EX_mn2_e	EX_mn2_e	EX_mn2_e	EX_fe2_e	EX_fe2_e	EX_mn2_e	EX_fe2_e	EX_mn2_e	EX_fe2_e	EX_fe2_e	EX_fe2_e	EX_fe2_e	EX_fe2_e	EX_mg2_e	EX_fe2_e	EX_fe2_e	EX_mn2_e	EX_fe2_e	EX_fe2_e	EX_mn2_e	EX_mg2_e	EX_mn2_e	EX_mn2_e	EX_mn2_e	EX_fe2_e	EX_fe2_e	EX_mn2_e	EX_fe2_e	EX_mn2_e	EX_fe2_e	EX_mn2_e	EX_mn2_e	EX_mn2_e	EX_fe2_e	EX_mg2_e	EX_mg2_e	EX_mn2_e	EX_fe2_e	EX_mg2_e	EX_mn2_e	EX_mn2_e	EX_fe2_e	EX_mn2_e	EX_fe2_e	EX_mn2_e	EX_mn2_e
	EX_mobd_e	EX_mobd_e	EX_mobd_e	EX_mobd_e	EX_mobd_e	EX_mobd_e	EX_mn2_e	EX_mn2_e	EX_mobd_e	EX_mn2_e	EX_mnl_e	EX_mn2_e	EX_mn2_e	EX_mn2_e	EX_mn2_e	EX_mn2_e	EX_fe2_e	EX_mn2_e	EX_mn2_e	EX_mobd_e	EX_mn2_e	EX_mn2_e	EX_mobd_e	EX_fe2_e	EX_mobd_e	EX_mobd_e	EX_mobd_e	EX_mn2_e	EX_mn2_e	EX_mobd_e	EX_mn2_e	EX_mobd_e	EX_mn2_e	EX_mobd_e	EX_mobd_e	EX_mobd_e	EX_mn2_e	EX_fe2_e	EX_fe2_e	EX_mobd_e	EX_mn2_e	EX_fe2_e	EX_mobd_e	EX_mobd_e	EX_mn2_e	EX_mnl_e	EX_mn2_e	EX_mobd_e	EX_mnl_e
	EX_zn2_e	EX_g6p_e	EX_zn2_e	EX_g6p_e	EX_zn2_e	EX_pi_e	EX_mobd_e	EX_mobd_e	EX_pi_e	EX_mobd_e	EX_mobd_e	EX_mobd_e	EX_mobd_e	EX_mobd_e	EX_mobd_e	EX_mobd_e	EX_mn2_e	EX_mobd_e	EX_mobd_e	EX_zn2_e	EX_mobd_e	EX_mobd_e	EX_zn2_e	EX_mn2_e	EX_pi_e	EX_pi_e	EX_pi_e	EX_mobd_e	EX_mobd_e	EX_g6p_e	EX_mobd_e	EX_pi_e	EX_mobd_e	EX_pi_e	EX_frulys_e	EX_pi_e	EX_mobd_e	EX_mn2_e	EX_mn2_e	EX_zn2_e	EX_mobd_e	EX_mn2_e	EX_zn2_e	EX_fru_e	EX_mobd_e	EX_mobd_e	EX_mobd_e	EX_zn2_e	EX_mobd_e
	EX_taur_e	EX_zn2_e	EX_glyc3p_e	EX_zn2_e	EX_glyc2p_e	EX_zn2_e	EX_g6p_e	EX_fru_e	EX_zn2_e	EX_g6p_e	EX_pi_e	EX_pi_e	EX_zn2_e	EX_zn2_e	EX_zn2_e	EX_g6p_e	EX_mobd_e	EX_g6p_e	EX_zn2_e	EX_taur_e	EX_zn2_e	EX_pi_e	EX_taur_e	EX_mobd_e	EX_zn2_e	EX_zn2_e	EX_zn2_e	EX_g6p_e	EX_pi_e	EX_zn2_e	EX_g6p_e	EX_zn2_e	EX_zn2_e	EX_zn2_e	EX_pi_e	EX_zn2_e	EX_g6p_e	EX_mobd_e	EX_mobd_e	EX_gam_e	EX_zn2_e	EX_mobd_e	EX_sbt__D_e	EX_pi_e	EX_zn2_e	EX_pi_e	EX_g6p_e	EX_tartr__L_e	EX_zn2_e
	EX_glyc3p_e	EX_taur_e	EX_his__L_e	EX_his__L_e	EX_his__L_e	EX_taur_e	EX_zn2_e	EX_zn2_e	EX_his__L_e	EX_zn2_e	EX_zn2_e	EX_zn2_e	EX_gam_e	EX_taur_e	EX_taur_e	EX_zn2_e	EX_g6p_e	EX_zn2_e	EX_glc__D_e	EX_glyc2p_e	EX_glc__D_e	EX_zn2_e	EX_glc__D_e	EX_g6p_e	EX_sbt__D_e	EX_glc__D_e	EX_gam_e	EX_zn2_e	EX_zn2_e	EX_so4_e	EX_zn2_e	EX_his__L_e	EX_glyc3p_e	EX_his__L_e	EX_zn2_e	EX_gam_e	EX_zn2_e	EX_g6p_e	EX_zn2_e	EX_taur_e	EX_tartr__L_e	EX_g6p_e	EX_taur_e	EX_zn2_e	EX_taur_e	EX_zn2_e	EX_zn2_e	EX_taur_e	EX_taur_e
	EX_his__L_e	EX_his__L_e	EX_k_e	EX_k_e	EX_k_e	EX_glc__D_e	EX_so4_e	EX_glyc3p_e	EX_k_e	EX_so4_e	EX_taur_e	EX_taur_e	EX_glyc2p_e	EX_glyc2p_e	EX_glyc2p_e	EX_so4_e	EX_zn2_e	EX_so4_e	EX_glyc3p_e	EX_his__L_e	EX_glyc2p_e	EX_gam_e	EX_glyc2p_e	EX_zn2_e	EX_his__L_e	EX_his__L_e	EX_his__L_e	EX_gam_e	EX_his__L_e	EX_gly_e	EX_gly_e	EX_k_e	EX_his__L_e	EX_k_e	EX_his__L_e	EX_so4_e	EX_so4_e	EX_zn2_e	EX_glyc3p_e	EX_glyc2p_e	EX_glyc3p_e	EX_zn2_e	EX_glyc2p_e	EX_his__L_e	EX_glyc2p_e	EX_his__L_e	EX_so4_e	EX_glyc2p_e	EX_glyc2p_e
	EX_k_e	EX_k_e	EX_tchola_e	EX_tchola_e	EX_tchola_e	EX_his__L_e	EX_his__L_e	EX_his__L_e	EX_tchola_e	EX_his__L_e	EX_his__L_e	EX_his__L_e	EX_his__L_e	EX_his__L_e	EX_his__L_e	EX_his__L_e	EX_his__L_e	EX_his__L_e	EX_his__L_e	EX_k_e	EX_his__L_e	EX_his__L_e	EX_his__L_e	EX_his__L_e	EX_k_e	EX_k_e	EX_k_e	EX_his__L_e	EX_k_e	EX_his__L_e	EX_his__L_e	EX_malt_e	EX_k_e	EX_C03619_e	EX_k_e	EX_his__L_e	EX_his__L_e	EX_his__L_e	EX_his__L_e	EX_his__L_e	EX_his__L_e	EX_his__L_e	EX_his__L_e	EX_k_e	EX_his__L_e	EX_k_e	EX_his__L_e	EX_his__L_e	EX_his__L_e
	EX_sel_e	EX_sel_e	EX_sel_e	EX_sel_e	EX_sel_e	EX_k_e	EX_k_e	EX_k_e	EX_C20978_e	EX_k_e	EX_k_e	EX_k_e	EX_k_e	EX_k_e	EX_k_e	EX_k_e	EX_k_e	EX_k_e	EX_k_e	EX_C20978_e	EX_k_e	EX_k_e	EX_k_e	EX_k_e	EX_tchola_e	EX_tchola_e	EX_tchola_e	EX_k_e	EX_tchola_e	EX_k_e	EX_k_e	EX_tchola_e	EX_malt_e	EX_tchola_e	EX_tchola_e	EX_k_e	EX_k_e	EX_k_e	EX_k_e	EX_k_e	EX_k_e	EX_k_e	EX_k_e	EX_tchola_e	EX_k_e	EX_tchola_e	EX_k_e	EX_k_e	EX_k_e
					EX_sel_e	EX_sel_e	EX_sel_e	EX_sel_e	EX_sel_e	EX_sel_e	EX_sel_e	EX_sel_e	EX_sel_e	EX_sel_e	EX_sel_e	EX_sel_e	EX_sel_e	EX_sel_e	EX_sel_e	EX_sel_e	EX_sel_e	EX_sel_e	EX_sel_e	EX_sel_e	EX_sel_e	EX_sel_e	EX_sel_e	EX_sel_e	EX_sel_e	EX_sel_e	EX_sel_e	EX_sel_e	EX_sel_e	EX_sel_e	EX_sel_e	EX_sel_e	EX_sel_e	EX_sel_e	EX_sel_e	EX_sel_e	EX_sel_e	EX_sel_e	EX_sel_e	EX_sel_e	EX_sel_e	EX_sel_e	EX_sel_e	EX_sel_e	EX_sel_e
perturbed model 14	EX_ca2_e	EX_ca2_e	EX_ca2_e	EX_ca2_e	EX_ca2_e	EX_arg__L_e	EX_ca2_e	EX_ca2_e	EX_ca2_e	EX_arg__L_e	EX_alaala_e	EX_ca2_e	EX_ca2_e	EX_ca2_e	EX_ca2_e	EX_ca2_e	EX_ca2_e	EX_asn__L_e	EX_ca2_e	EX_ca2_e	EX_ca2_e	EX_ca2_e	EX_arg__L_e	EX_asn__L_e	EX_ca2_e	EX_ca2_e	EX_ca2_e	EX_ca2_e	EX_ca2_e	EX_ca2_e	EX_ca2_e	EX_ca2_e	EX_ca2_e	EX_ca2_e	EX_ca2_e	EX_ca2_e	EX_ca2_e	EX_ca2_e	EX_ca2_e	EX_ca2_e	EX_ca2_e	EX_ca2_e	EX_ca2_e	EX_ca2_e	EX_ca2_e	EX_ca2_e	EX_ca2_e	EX_ca2_e	EX_ca2_e
	EX_cl_e	EX_cl_e	EX_cl_e	EX_cl_e	EX_cl_e	EX_ca2_e	EX_cl_e	EX_cl_e	EX_cl_e	EX_ca2_e	EX_ca2_e	EX_cl_e	EX_cl_e	EX_cl_e	EX_cl_e	EX_cl_e	EX_cl_e	EX_ca2_e	EX_cl_e	EX_cl_e	EX_cl_e	EX_cl_e	EX_ca2_e	EX_ca2_e	EX_cl_e	EX_cl_e	EX_cl_e	EX_cl_e	EX_cl_e	EX_cl_e	EX_cl_e	EX_cit_e	EX_cl_e	EX_cl_e	EX_cl_e	EX_cl_e	EX_cl_e	EX_cl_e	EX_cl_e	EX_cl_e	EX_cl_e	EX_cl_e	EX_cl_e	EX_cl_e	EX_cl_e	EX_cl_e	EX_cl_e	EX_cl_e	EX_cl_e
	EX_cobalt2_e	EX_cobalt2_e	EX_cobalt2_e	EX_cobalt2_e	EX_cobalt2_e	EX_cl_e	EX_cobalt2_e	EX_cobalt2_e	EX_cobalt2_e	EX_cl_e	EX_cl_e	EX_cobalt2_e	EX_cobalt2_e	EX_cobalt2_e	EX_cobalt2_e	EX_cobalt2_e	EX_cobalt2_e	EX_cl_e	EX_cobalt2_e	EX_cobalt2_e	EX_cobalt2_e	EX_cobalt2_e	EX_cl_e	EX_cl_e	EX_cobalt2_e	EX_cobalt2_e	EX_cobalt2_e	EX_cobalt2_e	EX_cobalt2_e	EX_cobalt2_e	EX_cobalt2_e	EX_cl_e	EX_cobalt2_e	EX_cobalt2_e	EX_cobalt2_e	EX_cobalt2_e	EX_cobalt2_e	EX_cobalt2_e	EX_cobalt2_e	EX_cobalt2_e	EX_cobalt2_e	EX_cobalt2_e	EX_cobalt2_e	EX_cobalt2_e	EX_cobalt2_e	EX_cobalt2_e	EX_cobalt2_e	EX_cobalt2_e	EX_cobalt2_e
	EX_cu2_e	EX_cu2_e	EX_cu2_e	EX_cu2_e	EX_cu2_e	EX_cobalt2_e	EX_cu2_e	EX_cu2_e	EX_cu2_e	EX_cobalt2_e	EX_cobalt2_e	EX_cu2_e	EX_cu2_e	EX_cu2_e	EX_cu2_e	EX_cu2_e	EX_cu2_e	EX_cobalt2_e	EX_cu2_e	EX_cu2_e	EX_cu2_e	EX_cu2_e	EX_cobalt2_e	EX_cobalt2_e	EX_cu2_e	EX_cu2_e	EX_cu2_e	EX_cu2_e	EX_cu2_e	EX_cu2_e	EX_cu2_e	EX_cobalt2_e	EX_cu2_e	EX_cu2_e	EX_cu2_e	EX_cu2_e	EX_cu2_e	EX_cu2_e	EX_cu2_e	EX_cu2_e	EX_cu2_e	EX_cu2_e	EX_cu2_e	EX_cu2_e	EX_cu2_e	EX_cu2_e	EX_cu2_e	EX_cu2_e	EX_cu2_e
	EX_mg2_e	EX_mg2_e	EX_mg2_e	EX_mg2_e	EX_mg2_e	EX_cu2_e	EX_mg2_e	EX_mg2_e	EX_mg2_e	EX_cu2_e	EX_cu2_e	EX_cys__L_e	EX_mg2_e	EX_acmum_e	EX_cys__L_e	EX_cys__L_e	EX_mg2_e	EX_cu2_e	EX_cys__L_e	EX_mg2_e	EX_cys__L_e	EX_acgam_e	EX_cu2_e	EX_cu2_e	EX_mg2_e	EX_mg2_e	EX_mg2_e	EX_cys__L_e	EX_mg2_e	EX_mg2_e	EX_acgam_e	EX_cu2_e	EX_acgam_e	EX_acgam_e	EX_mg2_e	EX_mg2_e	EX_cys__L_e	EX_mg2_e	EX_cys__L_e	EX_mg2_e	EX_cys__L_e	EX_cys__L_e	EX_mg2_e	EX_cys__L_e	EX_mg2_e	EX_mg2_e	EX_mg2_e	EX_mg2_e	EX_mg2_e
	EX_fe2_e	EX_fe2_e	EX_fe2_e	EX_fe2_e	EX_fe2_e	EX_mg2_e	EX_fe2_e	EX_fe2_e	EX_fe2_e	EX_cys__L_e	EX_cys__L_e	EX_mg2_e	EX_fe2_e	EX_mg2_e	EX_mg2_e	EX_mg2_e	EX_fe2_e	EX_cys__L_e	EX_mg2_e	EX_fe2_e	EX_mg2_e	EX_mg2_e	EX_mg2_e	EX_mg2_e	EX_fe2_e	EX_fe2_e	EX_fe2_e	EX_mg2_e	EX_fe2_e	EX_fe2_e	EX_mg2_e	EX_mg2_e	EX_mg2_e	EX_mg2_e	EX_fe2_e	EX_fe2_e	EX_mg2_e	EX_fe2_e	EX_acmum_e	EX_fe2_e	EX_mg2_e	EX_mg2_e	EX_fe2_e	EX_acgam_e	EX_fe2_e	EX_fe2_e	EX_fe2_e	EX_fe2_e	EX_fe2_e
	EX_mn2_e	EX_mn2_e	EX_mn2_e	EX_mn2_e	EX_mn2_e	EX_fe2_e	EX_mn2_e	EX_mn2_e	EX_mn2_e	EX_mg2_e	EX_mg2_e	EX_fe2_e	EX_mn2_e	EX_fe2_e	EX_fe2_e	EX_fe2_e	EX_mn2_e	EX_mg2_e	EX_fe2_e	EX_mn2_e	EX_fe2_e	EX_fe2_e	EX_fe2_e	EX_fe2_e	EX_mn2_e	EX_mn2_e	EX_mn2_e	EX_fe2_e	EX_mn2_e	EX_mn2_e	EX_fe2_e	EX_fe2_e	EX_fe2_e	EX_fe2_e	EX_mn2_e	EX_mn2_e	EX_fe2_e	EX_mn2_e	EX_mg2_e	EX_mn2_e	EX_fe2_e	EX_fe2_e	EX_mn2_e	EX_mg2_e	EX_mn2_e	EX_mn2_e	EX_mn2_e	EX_mn2_e	EX_mn2_e
	EX_mobd_e	EX_mobd_e	EX_mobd_e	EX_mobd_e	EX_mobd_e	EX_mn2_e	EX_mobd_e	EX_mobd_e	EX_mobd_e	EX_fe2_e	EX_fe2_e	EX_mn2_e	EX_mobd_e	EX_mn2_e	EX_mn2_e	EX_mn2_e	EX_mobd_e	EX_fe2_e	EX_mn2_e	EX_mobd_e	EX_mn2_e	EX_mn2_e	EX_mn2_e	EX_mn2_e	EX_mobd_e	EX_mobd_e	EX_mobd_e	EX_mn2_e	EX_mobd_e	EX_mobd_e	EX_mn2_e	EX_mn2_e	EX_mn2_e	EX_mn2_e	EX_mobd_e	EX_mobd_e	EX_mn2_e	EX_mobd_e	EX_fe2_e	EX_mnl_e	EX_mn2_e	EX_mn2_e	EX_mobd_e	EX_fe2_e	EX_mobd_e	EX_mobd_e	EX_mobd_e	EX_mobd_e	EX_mobd_e
	EX_g6p_e	EX_zn2_e	EX_g6p_e	EX_zn2_e	EX_zn2_e	EX_mobd_e	EX_pi_e	EX_pi_e	EX_fru_e	EX_mn2_e	EX_mn2_e	EX_mobd_e	EX_zn2_e	EX_mobd_e	EX_mobd_e	EX_mobd_e	EX_zn2_e	EX_mn2_e	EX_mobd_e	EX_pi_e	EX_mobd_e	EX_mobd_e	EX_mobd_e	EX_mobd_e	EX_zn2_e	EX_zn2_e	EX_pi_e	EX_mnl_e	EX_pi_e	EX_fru_e	EX_mobd_e	EX_mobd_e	EX_mobd_e	EX_mobd_e	EX_g6p_e	EX_pi_e	EX_mobd_e	EX_g6p_e	EX_mn2_e	EX_mobd_e	EX_mobd_e	EX_mobd_e	EX_zn2_e	EX_mn2_e	EX_zn2_e	EX_pi_e	EX_fru_e	EX_pi_e	EX_pi_e
	EX_zn2_e	EX_glyc2p_e	EX_zn2_e	EX_glyc3p_e	EX_taur_e	EX_g6p_e	EX_zn2_e	EX_zn2_e	EX_zn2_e	EX_mobd_e	EX_mobd_e	EX_g6p_e	EX_taur_e	EX_pi_e	EX_zn2_e	EX_g6p_e	EX_tartr__L_e	EX_mobd_e	EX_zn2_e	EX_zn2_e	EX_zn2_e	EX_pi_e	EX_zn2_e	EX_g6p_e	EX_taur_e	EX_taur_e	EX_zn2_e	EX_mobd_e	EX_zn2_e	EX_pi_e	EX_zn2_e	EX_zn2_e	EX_pi_e	EX_zn2_e	EX_zn2_e	EX_zn2_e	EX_g6p_e	EX_zn2_e	EX_mobd_e	EX_pi_e	EX_g6p_e	EX_g6p_e	EX_gam_e	EX_mobd_e	EX_gam_e	EX_zn2_e	EX_pi_e	EX_zn2_e	EX_zn2_e
	EX_his__L_e	EX_his__L_e	EX_taur_e	EX_his__L_e	EX_glyc3p_e	EX_zn2_e	EX_taur_e	EX_taur_e	EX_taur_e	EX_g6p_e	EX_g6p_e	EX_zn2_e	EX_glyc2p_e	EX_zn2_e	EX_glyc3p_e	EX_zn2_e	EX_taur_e	EX_g6p_e	EX_glc__D_e	EX_glc__D_e	EX_glyc3p_e	EX_zn2_e	EX_taur_e	EX_zn2_e	EX_glyc2p_e	EX_glc__D_e	EX_gam_e	EX_zn2_e	EX_taur_e	EX_zn2_e	EX_so4_e	EX_taur_e	EX_zn2_e	EX_taur_e	EX_gam_e	EX_taur_e	EX_zn2_e	EX_so4_e	EX_g6p_e	EX_zn2_e	EX_zn2_e	EX_zn2_e	EX_taur_e	EX_zn2_e	EX_so4_e	EX_his__L_e	EX_zn2_e	EX_gam_e	EX_his__L_e
	EX_k_e	EX_k_e	EX_his__L_e	EX_k_e	EX_his__L_e	EX_so4_e	EX_his__L_e	EX_his__L_e	EX_glyc2p_e	EX_zn2_e	EX_zn2_e	EX_his__L_e	EX_his__L_e	EX_his__L_e	EX_his__L_e	EX_gam_e	EX_glyc2p_e	EX_zn2_e	EX_glyc3p_e	EX_his__L_e	EX_his__L_e	EX_taur_e	EX_glyc2p_e	EX_so4_e	EX_his__L_e	EX_glyc2p_e	EX_taur_e	EX_glyc3p_e	EX_his__L_e	EX_taur_e	EX_glyc3p_e	EX_glyc2p_e	EX_his__L_e	EX_glyc2p_e	EX_so4_e	EX_glc__D_e	EX_sbt__D_e	EX_gly_e	EX_zn2_e	EX_his__L_e	EX_tartr__L_e	EX_his__L_e	EX_glyc2p_e	EX_glyc3p_e	EX_glyc3p_e	EX_k_e	EX_his__L_e	EX_his__L_e	EX_k_e
	EX_tchola_e	EX_tchola_e	EX_k_e	EX_tchola_e	EX_k_e	EX_his__L_e	EX_k_e	EX_k_e	EX_his__L_e	EX_his__L_e	EX_his__L_e	EX_k_e	EX_k_e	EX_k_e	EX_k_e	EX_his__L_e	EX_his__L_e	EX_his__L_e	EX_his__L_e	EX_k_e	EX_k_e	EX_his__L_e	EX_his__L_e	EX_his__L_e	EX_k_e	EX_his__L_e	EX_his__L_e	EX_his__L_e	EX_k_e	EX_his__L_e	EX_his__L_e	EX_his__L_e	EX_k_e	EX_his__L_e	EX_his__L_e	EX_his__L_e	EX_his__L_e	EX_his__L_e	EX_his__L_e	EX_k_e	EX_his__L_e	EX_k_e	EX_his__L_e	EX_his__L_e	EX_his__L_e	EX_malt_e	EX_k_e	EX_k_e	EX_C03619_e
	EX_sel_e	EX_sel_e	EX_sel_e	EX_sel_e	EX_sel_e	EX_k_e	EX_C20978_e	EX_C03619_e	EX_k_e	EX_k_e	EX_k_e	EX_malt_e	EX_C20978_e	EX_tchola_e	EX_malt_e	EX_k_e	EX_k_e	EX_k_e	EX_k_e	EX_tchola_e	EX_C20978_e	EX_k_e	EX_k_e	EX_k_e	EX_malt_e	EX_k_e	EX_k_e	EX_k_e	EX_malt_e	EX_k_e	EX_k_e	EX_k_e	EX_tchola_e	EX_k_e	EX_k_e	EX_k_e	EX_k_e	EX_k_e	EX_k_e	EX_tchola_e	EX_k_e	EX_C20978_e	EX_k_e	EX_k_e	EX_k_e	EX_tchola_e	EX_tchola_e	EX_tchola_e	EX_tchola_e
					EX_sel_e	EX_sel_e	EX_sel_e	EX_sel_e	EX_sel_e	EX_sel_e	EX_sel_e	EX_sel_e	EX_sel_e	EX_sel_e	EX_sel_e	EX_sel_e	EX_sel_e	EX_sel_e	EX_sel_e	EX_sel_e	EX_sel_e	EX_sel_e	EX_sel_e	EX_sel_e	EX_sel_e	EX_sel_e	EX_sel_e	EX_sel_e	EX_sel_e	EX_sel_e	EX_sel_e	EX_sel_e	EX_sel_e	EX_sel_e	EX_sel_e	EX_sel_e	EX_sel_e	EX_sel_e	EX_sel_e	EX_sel_e	EX_sel_e	EX_sel_e	EX_sel_e	EX_sel_e	EX_sel_e	EX_sel_e	EX_sel_e	EX_sel_e	EX_sel_e
perturbed model 15	EX_ca2_e	EX_ca2_e	EX_ca2_e	EX_ca2_e	EX_ca2_e	EX_ca2_e	EX_ca2_e	EX_ca2_e	EX_ca2_e	EX_ca2_e	EX_asp__L_e	EX_arab__L_e	EX_ca2_e	EX_ca2_e	EX_ca2_e	EX_ca2_e	EX_ca2_e	EX_ca2_e	EX_ca2_e	EX_ca2_e	EX_ca2_e	EX_ca2_e	EX_ca2_e	EX_ca2_e	EX_ca2_e	EX_ca2_e	EX_ca2_e	EX_arg__L_e	EX_ca2_e	EX_ca2_e	EX_ca2_e	EX_ca2_e	EX_ca2_e	EX_ca2_e	EX_asn__L_e	EX_ca2_e	EX_ca2_e	EX_ca2_e	EX_ca2_e	EX_ca2_e	EX_asn__L_e	EX_ca2_e	EX_ca2_e	EX_arg__L_e	EX_alaala_e	EX_ca2_e	EX_ca2_e	EX_ca2_e	EX_ca2_e
	EX_cl_e	EX_cl_e	EX_cl_e	EX_cl_e	EX_cl_e	EX_cl_e	EX_cl_e	EX_cl_e	EX_cl_e	EX_cl_e	EX_ca2_e	EX_ca2_e	EX_cl_e	EX_cl_e	EX_cl_e	EX_cl_e	EX_cl_e	EX_cl_e	EX_cl_e	EX_cl_e	EX_cit_e	EX_cl_e	EX_cl_e	EX_cl_e	EX_cl_e	EX_cl_e	EX_cl_e	EX_ca2_e	EX_cl_e	EX_cl_e	EX_cl_e	EX_cl_e	EX_cl_e	EX_cl_e	EX_ca2_e	EX_cl_e	EX_cl_e	EX_cl_e	EX_cl_e	EX_cl_e	EX_ca2_e	EX_cl_e	EX_cl_e	EX_ca2_e	EX_ca2_e	EX_cl_e	EX_cl_e	EX_cl_e	EX_cl_e
	EX_cobalt2_e	EX_cobalt2_e	EX_cobalt2_e	EX_cobalt2_e	EX_cobalt2_e	EX_cobalt2_e	EX_cobalt2_e	EX_cobalt2_e	EX_cobalt2_e	EX_cobalt2_e	EX_cl_e	EX_cl_e	EX_cobalt2_e	EX_cobalt2_e	EX_cobalt2_e	EX_cobalt2_e	EX_cobalt2_e	EX_cobalt2_e	EX_cobalt2_e	EX_cobalt2_e	EX_cl_e	EX_cobalt2_e	EX_cobalt2_e	EX_cobalt2_e	EX_cobalt2_e	EX_cobalt2_e	EX_cobalt2_e	EX_cl_e	EX_cobalt2_e	EX_cobalt2_e	EX_cobalt2_e	EX_cobalt2_e	EX_cobalt2_e	EX_cobalt2_e	EX_cl_e	EX_cobalt2_e	EX_cobalt2_e	EX_cobalt2_e	EX_cobalt2_e	EX_cobalt2_e	EX_cl_e	EX_cobalt2_e	EX_cobalt2_e	EX_cl_e	EX_cl_e	EX_cobalt2_e	EX_cobalt2_e	EX_cobalt2_e	EX_cobalt2_e
	EX_cu2_e	EX_cu2_e	EX_cu2_e	EX_cu2_e	EX_cu2_e	EX_cu2_e	EX_cu2_e	EX_cu2_e	EX_cu2_e	EX_cu2_e	EX_cobalt2_e	EX_cobalt2_e	EX_cu2_e	EX_cu2_e	EX_cu2_e	EX_cu2_e	EX_cu2_e	EX_cu2_e	EX_cu2_e	EX_cu2_e	EX_cobalt2_e	EX_cu2_e	EX_cu2_e	EX_cu2_e	EX_cu2_e	EX_cu2_e	EX_cu2_e	EX_cobalt2_e	EX_cu2_e	EX_cu2_e	EX_cu2_e	EX_cu2_e	EX_cu2_e	EX_cu2_e	EX_cobalt2_e	EX_cu2_e	EX_cu2_e	EX_cu2_e	EX_cu2_e	EX_cu2_e	EX_cobalt2_e	EX_cu2_e	EX_cu2_e	EX_cobalt2_e	EX_cobalt2_e	EX_cu2_e	EX_cu2_e	EX_cu2_e	EX_cu2_e
	EX_mg2_e	EX_mg2_e	EX_cys__L_e	EX_mg2_e	EX_mg2_e	EX_mg2_e	EX_mg2_e	EX_cys__L_e	EX_mg2_e	EX_ala__L_e	EX_cu2_e	EX_cu2_e	EX_mg2_e	EX_mg2_e	EX_cys__L_e	EX_mg2_e	EX_cys__L_e	EX_mg2_e	EX_mg2_e	EX_mg2_e	EX_cu2_e	EX_cys__L_e	EX_mg2_e	EX_mg2_e	EX_mg2_e	EX_mg2_e	EX_cys__L_e	EX_cu2_e	EX_acmum_e	EX_cys__L_e	EX_mg2_e	EX_mg2_e	EX_cys__L_e	EX_cys__L_e	EX_cu2_e	EX_mg2_e	EX_ala__D_e	EX_mg2_e	EX_ala__D_e	EX_mg2_e	EX_cu2_e	EX_mg2_e	EX_mg2_e	EX_cu2_e	EX_cu2_e	EX_4abut_e	EX_cys__L_e	EX_acmum_e	EX_cys__L_e
	EX_fe2_e	EX_fe2_e	EX_mg2_e	EX_fe2_e	EX_fe2_e	EX_fe2_e	EX_fe2_e	EX_mg2_e	EX_fe2_e	EX_mg2_e	EX_mg2_e	EX_mg2_e	EX_fe2_e	EX_fe2_e	EX_mg2_e	EX_fe2_e	EX_mg2_e	EX_fe2_e	EX_fe2_e	EX_fe2_e	EX_mg2_e	EX_mg2_e	EX_fe2_e	EX_fe2_e	EX_fe2_e	EX_fe2_e	EX_mg2_e	EX_mg2_e	EX_mg2_e	EX_mg2_e	EX_fe2_e	EX_fe2_e	EX_mg2_e	EX_mg2_e	EX_mg2_e	EX_fe2_e	EX_mg2_e	EX_fe2_e	EX_mg2_e	EX_fe2_e	EX_mg2_e	EX_fe2_e	EX_fe2_e	EX_mg2_e	EX_mg2_e	EX_mg2_e	EX_acgam_e	EX_mg2_e	EX_mg2_e
	EX_mn2_e	EX_mn2_e	EX_fe2_e	EX_mn2_e	EX_mn2_e	EX_mn2_e	EX_mn2_e	EX_fe2_e	EX_mn2_e	EX_fe2_e	EX_fe2_e	EX_fe2_e	EX_mn2_e	EX_mn2_e	EX_fe2_e	EX_mn2_e	EX_fe2_e	EX_mn2_e	EX_mn2_e	EX_mn2_e	EX_fe2_e	EX_fe2_e	EX_mn2_e	EX_mn2_e	EX_mn2_e	EX_mn2_e	EX_fe2_e	EX_fe2_e	EX_fe2_e	EX_fe2_e	EX_mn2_e	EX_mn2_e	EX_fe2_e	EX_fe2_e	EX_fe2_e	EX_mn2_e	EX_fe2_e	EX_mn2_e	EX_fe2_e	EX_mn2_e	EX_fe2_e	EX_mn2_e	EX_mn2_e	EX_fe2_e	EX_fe2_e	EX_fe2_e	EX_mg2_e	EX_fe2_e	EX_fe2_e
	EX_mobd_e	EX_mobd_e	EX_mn2_e	EX_mobd_e	EX_mobd_e	EX_mobd_e	EX_mobd_e	EX_mn2_e	EX_mobd_e	EX_mn2_e	EX_mn2_e	EX_mn2_e	EX_mobd_e	EX_mobd_e	EX_mn2_e	EX_mobd_e	EX_mn2_e	EX_mobd_e	EX_mobd_e	EX_mobd_e	EX_mn2_e	EX_mn2_e	EX_mobd_e	EX_mobd_e	EX_mobd_e	EX_mobd_e	EX_mn2_e	EX_mn2_e	EX_mn2_e	EX_mn2_e	EX_mobd_e	EX_mobd_e	EX_mn2_e	EX_mn2_e	EX_mn2_e	EX_mobd_e	EX_mn2_e	EX_mobd_e	EX_mn2_e	EX_mobd_e	EX_mn2_e	EX_mobd_e	EX_mnl_e	EX_mn2_e	EX_mn2_e	EX_mn2_e	EX_fe2_e	EX_mn2_e	EX_mn2_e
	EX_g6p_e	EX_zn2_e	EX_mobd_e	EX_zn2_e	EX_zn2_e	EX_zn2_e	EX_g6p_e	EX_mobd_e	EX_g6p_e	EX_mobd_e	EX_mobd_e	EX_mobd_e	EX_g6p_e	EX_fru_e	EX_mobd_e	EX_pi_e	EX_mobd_e	EX_pi_e	EX_pi_e	EX_fru_e	EX_mobd_e	EX_mobd_e	EX_pi_e	EX_g6p_e	EX_pi_e	EX_pi_e	EX_mobd_e	EX_mobd_e	EX_mobd_e	EX_mobd_e	EX_pi_e	EX_g6p_e	EX_mobd_e	EX_mobd_e	EX_mobd_e	EX_g6p_e	EX_mobd_e	EX_g6p_e	EX_mobd_e	EX_nh4_e	EX_mobd_e	EX_zn2_e	EX_mobd_e	EX_mobd_e	EX_mobd_e	EX_mobd_e	EX_mn2_e	EX_mobd_e	EX_mobd_e
	EX_zn2_e	EX_taur_e	EX_g6p_e	EX_glyc2p_e	EX_glyc3p_e	EX_taur_e	EX_zn2_e	EX_zn2_e	EX_orn_e	EX_g6p_e	EX_g6p_e	EX_pi_e	EX_zn2_e	EX_pi_e	EX_fru_e	EX_zn2_e	EX_zn2_e	EX_zn2_e	EX_zn2_e	EX_pi_e	EX_pi_e	EX_pi_e	EX_zn2_e	EX_zn2_e	EX_zn2_e	EX_zn2_e	EX_zn2_e	EX_g6p_e	EX_g6p_e	EX_zn2_e	EX_zn2_e	EX_zn2_e	EX_zn2_e	EX_fru_e	EX_zn2_e	EX_zn2_e	EX_g6p_e	EX_zn2_e	EX_zn2_e	EX_g6p_e	EX_g6p_e	EX_so4_e	EX_pi_e	EX_zn2_e	EX_g6p_e	EX_g6p_e	EX_mobd_e	EX_zn2_e	EX_pi_e
	EX_taur_e	EX_glyc2p_e	EX_zn2_e	EX_his__L_e	EX_his__L_e	EX_glyc3p_e	EX_his__L_e	EX_glyc3p_e	EX_zn2_e	EX_zn2_e	EX_zn2_e	EX_zn2_e	EX_so4_e	EX_zn2_e	EX_zn2_e	EX_glc__D_e	EX_glc__D_e	EX_gam_e	EX_gam_e	EX_zn2_e	EX_zn2_e	EX_zn2_e	EX_taur_e	EX_ser__L_e	EX_taur_e	EX_his__L_e	EX_sbt__D_e	EX_zn2_e	EX_zn2_e	EX_gam_e	EX_gam_e	EX_so4_e	EX_glyc2p_e	EX_pi_e	EX_so4_e	EX_so4_e	EX_zn2_e	EX_gam_e	EX_so4_e	EX_zn2_e	EX_zn2_e	EX_gln__L_e	EX_zn2_e	EX_so4_e	EX_zn2_e	EX_zn2_e	EX_zn2_e	EX_so4_e	EX_zn2_e
	EX_his__L_e	EX_his__L_e	EX_his__L_e	EX_k_e	EX_k_e	EX_his__L_e	EX_k_e	EX_his__L_e	EX_so4_e	EX_so4_e	EX_so4_e	EX_taur_e	EX_gln__L_e	EX_his__L_e	EX_glyc2p_e	EX_his__L_e	EX_glyc2p_e	EX_taur_e	EX_his__L_e	EX_taur_e	EX_his__L_e	EX_sbt__D_e	EX_his__L_e	EX_so4_e	EX_his__L_e	EX_k_e	EX_glyc2p_e	EX_so4_e	EX_so4_e	EX_glyc2p_e	EX_so4_e	EX_thr__L_e	EX_his__L_e	EX_zn2_e	EX_glyc3p_e	EX_gly_e	EX_so4_e	EX_so4_e	EX_glyc3p_e	EX_so4_e	EX_so4_e	EX_glyc3p_e	EX_taur_e	EX_glyc3p_e	EX_so4_e	EX_so4_e	EX_glyc2p_e	EX_glyc3p_e	EX_gam_e
	EX_k_e	EX_k_e	EX_k_e	EX_tchola_e	EX_tchola_e	EX_k_e	EX_tchola_e	EX_k_e	EX_his__L_e	EX_his__L_e	EX_his__L_e	EX_his__L_e	EX_his__L_e	EX_k_e	EX_his__L_e	EX_k_e	EX_his__L_e	EX_his__L_e	EX_k_e	EX_his__L_e	EX_k_e	EX_his__L_e	EX_k_e	EX_his__L_e	EX_k_e	EX_malt_e	EX_his__L_e	EX_his__L_e	EX_his__L_e	EX_his__L_e	EX_his__L_e	EX_his__L_e	EX_k_e	EX_his__L_e	EX_his__L_e	EX_his__L_e	EX_his__L_e	EX_his__L_e	EX_his__L_e	EX_his__L_e	EX_his__L_e	EX_his__L_e	EX_his__L_e	EX_his__L_e	EX_his__L_e	EX_his__L_e	EX_his__L_e	EX_his__L_e	EX_his__L_e
	EX_sel_e	EX_sel_e	EX_sel_e	EX_sel_e	EX_sel_e	EX_sel_e	EX_sel_e	EX_sel_e	EX_k_e	EX_k_e	EX_k_e	EX_k_e	EX_k_e	EX_tchola_e	EX_k_e	EX_tchola_e	EX_k_e	EX_k_e	EX_tchola_e	EX_k_e	EX_tchola_e	EX_k_e	EX_malt_e	EX_k_e	EX_C20978_e	EX_tchola_e	EX_k_e	EX_k_e	EX_k_e	EX_k_e	EX_k_e	EX_k_e	EX_malt_e	EX_k_e	EX_k_e	EX_k_e	EX_k_e	EX_k_e	EX_k_e	EX_k_e	EX_k_e	EX_k_e	EX_k_e	EX_k_e	EX_k_e	EX_k_e	EX_k_e	EX_k_e	EX_k_e
					EX_sel_e	EX_sel_e	EX_sel_e	EX_sel_e	EX_sel_e	EX_sel_e	EX_sel_e	EX_sel_e	EX_sel_e	EX_sel_e	EX_sel_e	EX_sel_e	EX_sel_e	EX_sel_e	EX_sel_e	EX_sel_e	EX_sel_e	EX_sel_e	EX_sel_e	EX_sel_e	EX_sel_e	EX_sel_e	EX_sel_e	EX_sel_e	EX_sel_e	EX_sel_e	EX_sel_e	EX_sel_e	EX_sel_e	EX_sel_e	EX_sel_e	EX_sel_e	EX_sel_e	EX_sel_e	EX_sel_e	EX_sel_e	EX_sel_e	EX_sel_e	EX_sel_e	EX_sel_e	EX_sel_e	EX_sel_e	EX_sel_e	EX_sel_e	EX_sel_e
perturbed model 16	EX_ca2_e	EX_ca2_e	EX_ca2_e	EX_ca2_e	EX_ca2_e	EX_ca2_e	EX_ca2_e	EX_ca2_e	EX_ca2_e	EX_ca2_e	EX_ca2_e	EX_ca2_e	EX_ca2_e	EX_asn__L_e	EX_ca2_e	EX_ca2_e	EX_ca2_e	EX_ca2_e	EX_alaala_e	EX_ca2_e	EX_arg__L_e	EX_ca2_e	EX_asn__L_e	EX_ca2_e	EX_arg__L_e	EX_ca2_e	EX_arg__L_e	EX_ca2_e	EX_asn__L_e	EX_asp__L_e	EX_ca2_e	EX_ca2_e	EX_ca2_e	EX_ca2_e	EX_ca2_e	EX_ca2_e	EX_ca2_e	EX_ca2_e	EX_ca2_e	EX_ca2_e	EX_arab__L_e	EX_ca2_e	EX_ca2_e	EX_ca2_e	EX_ca2_e	EX_ca2_e	EX_ca2_e	EX_ca2_e	EX_ca2_e
	EX_cl_e	EX_cl_e	EX_cl_e	EX_cl_e	EX_cl_e	EX_cl_e	EX_cl_e	EX_cl_e	EX_cl_e	EX_cl_e	EX_cl_e	EX_cl_e	EX_cl_e	EX_ca2_e	EX_cl_e	EX_cl_e	EX_cl_e	EX_cl_e	EX_ca2_e	EX_cl_e	EX_ca2_e	EX_cl_e	EX_ca2_e	EX_cl_e	EX_ca2_e	EX_cl_e	EX_ca2_e	EX_cl_e	EX_ca2_e	EX_ca2_e	EX_cl_e	EX_cl_e	EX_cl_e	EX_cl_e	EX_cl_e	EX_cl_e	EX_cl_e	EX_cl_e	EX_cl_e	EX_cl_e	EX_ca2_e	EX_cl_e	EX_cl_e	EX_cl_e	EX_cl_e	EX_cl_e	EX_cl_e	EX_cl_e	EX_cl_e
	EX_cobalt2_e	EX_cobalt2_e	EX_cobalt2_e	EX_cobalt2_e	EX_cobalt2_e	EX_cobalt2_e	EX_cobalt2_e	EX_cobalt2_e	EX_cobalt2_e	EX_cobalt2_e	EX_cobalt2_e	EX_cobalt2_e	EX_cobalt2_e	EX_cl_e	EX_cobalt2_e	EX_cobalt2_e	EX_cobalt2_e	EX_cobalt2_e	EX_cl_e	EX_cobalt2_e	EX_cl_e	EX_cobalt2_e	EX_cl_e	EX_cobalt2_e	EX_cl_e	EX_cobalt2_e	EX_cl_e	EX_cobalt2_e	EX_cl_e	EX_cl_e	EX_cobalt2_e	EX_cobalt2_e	EX_cobalt2_e	EX_cobalt2_e	EX_cobalt2_e	EX_cobalt2_e	EX_cobalt2_e	EX_cobalt2_e	EX_cobalt2_e	EX_cobalt2_e	EX_cl_e	EX_cobalt2_e	EX_cobalt2_e	EX_cobalt2_e	EX_cobalt2_e	EX_cobalt2_e	EX_cobalt2_e	EX_cobalt2_e	EX_cobalt2_e
	EX_cu2_e	EX_cu2_e	EX_cu2_e	EX_cu2_e	EX_cu2_e	EX_cu2_e	EX_cu2_e	EX_cu2_e	EX_cu2_e	EX_cu2_e	EX_cu2_e	EX_cu2_e	EX_cu2_e	EX_cobalt2_e	EX_cu2_e	EX_cu2_e	EX_cu2_e	EX_cu2_e	EX_cobalt2_e	EX_cu2_e	EX_cobalt2_e	EX_cu2_e	EX_cobalt2_e	EX_cu2_e	EX_cobalt2_e	EX_cu2_e	EX_cobalt2_e	EX_cu2_e	EX_cobalt2_e	EX_cobalt2_e	EX_cu2_e	EX_cu2_e	EX_cu2_e	EX_cu2_e	EX_cu2_e	EX_cu2_e	EX_cu2_e	EX_cu2_e	EX_cu2_e	EX_cu2_e	EX_cobalt2_e	EX_cu2_e	EX_cu2_e	EX_cu2_e	EX_cu2_e	EX_cu2_e	EX_cu2_e	EX_cu2_e	EX_cu2_e
	EX_mg2_e	EX_mg2_e	EX_mg2_e	EX_mg2_e	EX_mg2_e	EX_mg2_e	EX_acgam_e	EX_cys__L_e	EX_acgam_e	EX_mg2_e	EX_mg2_e	EX_mg2_e	EX_mg2_e	EX_cu2_e	EX_mg2_e	EX_mg2_e	EX_cys__L_e	EX_mg2_e	EX_cu2_e	EX_mg2_e	EX_cu2_e	EX_mg2_e	EX_cu2_e	EX_cys__L_e	EX_cu2_e	EX_mg2_e	EX_cu2_e	EX_mg2_e	EX_cu2_e	EX_cu2_e	EX_acgam_e	EX_cys__L_e	EX_mg2_e	EX_mg2_e	EX_acgam_e	EX_cys__L_e	EX_mg2_e	EX_mg2_e	EX_mg2_e	EX_cys__L_e	EX_cu2_e	EX_cys__L_e	EX_mg2_e	EX_mg2_e	EX_acgam_e	EX_cys__L_e	EX_mg2_e	EX_mg2_e	EX_mg2_e
	EX_fe2_e	EX_fe2_e	EX_fe2_e	EX_fe2_e	EX_fe2_e	EX_fe2_e	EX_mg2_e	EX_mg2_e	EX_mg2_e	EX_fe2_e	EX_fe2_e	EX_fe2_e	EX_fe2_e	EX_cys__L_e	EX_fe2_e	EX_fe2_e	EX_mg2_e	EX_fe2_e	EX_mg2_e	EX_fe2_e	EX_mg2_e	EX_fe2_e	EX_mg2_e	EX_mg2_e	EX_cys__L_e	EX_fe2_e	EX_mg2_e	EX_fe2_e	EX_mg2_e	EX_mg2_e	EX_mg2_e	EX_mg2_e	EX_fe2_e	EX_fe2_e	EX_mg2_e	EX_mg2_e	EX_fe2_e	EX_fe2_e	EX_fe2_e	EX_mg2_e	EX_mg2_e	EX_mg2_e	EX_fe2_e	EX_fe2_e	EX_mg2_e	EX_ala__D_e	EX_fe2_e	EX_fe2_e	EX_fe2_e
	EX_mn2_e	EX_mn2_e	EX_mn2_e	EX_mn2_e	EX_mn2_e	EX_mn2_e	EX_fe2_e	EX_fe2_e	EX_fe2_e	EX_mn2_e	EX_mn2_e	EX_mn2_e	EX_mn2_e	EX_mg2_e	EX_mn2_e	EX_mn2_e	EX_fe2_e	EX_mn2_e	EX_fe2_e	EX_mn2_e	EX_fe2_e	EX_mn2_e	EX_fe2_e	EX_fe2_e	EX_mg2_e	EX_mn2_e	EX_fe2_e	EX_mn2_e	EX_fe2_e	EX_fe2_e	EX_fe2_e	EX_fe2_e	EX_mn2_e	EX_mn2_e	EX_fe2_e	EX_fe2_e	EX_mn2_e	EX_mn2_e	EX_mn2_e	EX_fe2_e	EX_fe2_e	EX_fe2_e	EX_mn2_e	EX_mn2_e	EX_fe2_e	EX_mg2_e	EX_mn2_e	EX_mn2_e	EX_mn2_e
	EX_mobd_e	EX_mobd_e	EX_mobd_e	EX_mobd_e	EX_mobd_e	EX_mobd_e	EX_mn2_e	EX_mn2_e	EX_mn2_e	EX_mobd_e	EX_mobd_e	EX_mobd_e	EX_mnl_e	EX_fe2_e	EX_mobd_e	EX_mobd_e	EX_mn2_e	EX_mobd_e	EX_mn2_e	EX_mobd_e	EX_mn2_e	EX_mobd_e	EX_mn2_e	EX_mn2_e	EX_fe2_e	EX_mobd_e	EX_mn2_e	EX_mobd_e	EX_mn2_e	EX_mn2_e	EX_mn2_e	EX_mn2_e	EX_mobd_e	EX_mobd_e	EX_mn2_e	EX_mn2_e	EX_mobd_e	EX_mobd_e	EX_mobd_e	EX_mn2_e	EX_mn2_e	EX_mn2_e	EX_mobd_e	EX_mobd_e	EX_mn2_e	EX_fe2_e	EX_mobd_e	EX_mobd_e	EX_mobd_e
	EX_zn2_e	EX_zn2_e	EX_g6p_e	EX_g6p_e	EX_zn2_e	EX_zn2_e	EX_mobd_e	EX_mobd_e	EX_mobd_e	EX_pi_e	EX_pi_e	EX_orn_e	EX_mobd_e	EX_mn2_e	EX_zn2_e	EX_pi_e	EX_mobd_e	EX_zn2_e	EX_mobd_e	EX_pi_e	EX_mobd_e	EX_frulys_e	EX_mobd_e	EX_mobd_e	EX_mn2_e	EX_pi_e	EX_mobd_e	EX_fru_e	EX_mobd_e	EX_mobd_e	EX_mobd_e	EX_mobd_e	EX_g6p_e	EX_g6p_e	EX_mobd_e	EX_mobd_e	EX_pi_e	EX_fru_e	EX_zn2_e	EX_mobd_e	EX_mobd_e	EX_mnl_e	EX_pi_e	EX_zn2_e	EX_mobd_e	EX_mn2_e	EX_zn2_e	EX_pi_e	EX_pi_e
	EX_glyc3p_e	EX_glyc2p_e	EX_zn2_e	EX_zn2_e	EX_taur_e	EX_gam_e	EX_zn2_e	EX_g6p_e	EX_zn2_e	EX_zn2_e	EX_zn2_e	EX_zn2_e	EX_pi_e	EX_mobd_e	EX_taur_e	EX_zn2_e	EX_zn2_e	EX_tartr__L_e	EX_zn2_e	EX_zn2_e	EX_g6p_e	EX_pi_e	EX_g6p_e	EX_fru_e	EX_mobd_e	EX_zn2_e	EX_zn2_e	EX_pi_e	EX_zn2_e	EX_g6p_e	EX_zn2_e	EX_zn2_e	EX_zn2_e	EX_zn2_e	EX_pi_e	EX_g6p_e	EX_zn2_e	EX_zn2_e	EX_taur_e	EX_zn2_e	EX_pi_e	EX_mobd_e	EX_zn2_e	EX_taur_e	EX_pi_e	EX_mobd_e	EX_taur_e	EX_zn2_e	EX_zn2_e
	EX_his__L_e	EX_his__L_e	EX_taur_e	EX_his__L_e	EX_glyc3p_e	EX_so4_e	EX_so4_e	EX_zn2_e	EX_taur_e	EX_his__L_e	EX_glc__D_e	EX_taur_e	EX_zn2_e	EX_g6p_e	EX_glyc2p_e	EX_taur_e	EX_glyc3p_e	EX_taur_e	EX_taur_e	EX_sbt__D_e	EX_zn2_e	EX_zn2_e	EX_zn2_e	EX_zn2_e	EX_g6p_e	EX_taur_e	EX_taur_e	EX_zn2_e	EX_taur_e	EX_zn2_e	EX_so4_e	EX_glc__D_e	EX_so4_e	EX_ser__L_e	EX_zn2_e	EX_zn2_e	EX_his__L_e	EX_taur_e	EX_glyc2p_e	EX_gam_e	EX_zn2_e	EX_g6p_e	EX_taur_e	EX_glc__D_e	EX_zn2_e	EX_g6p_e	EX_glyc2p_e	EX_his__L_e	EX_gam_e
	EX_k_e	EX_k_e	EX_his__L_e	EX_k_e	EX_his__L_e	EX_glyc3p_e	EX_glyc3p_e	EX_his__L_e	EX_glyc2p_e	EX_k_e	EX_his__L_e	EX_glyc2p_e	EX_his__L_e	EX_zn2_e	EX_his__L_e	EX_his__L_e	EX_his__L_e	EX_glyc2p_e	EX_glyc2p_e	EX_his__L_e	EX_so4_e	EX_his__L_e	EX_so4_e	EX_glyc2p_e	EX_zn2_e	EX_glc__D_e	EX_glyc2p_e	EX_his__L_e	EX_glyc2p_e	EX_so4_e	EX_glyc2p_e	EX_glyc3p_e	EX_gly_e	EX_so4_e	EX_taur_e	EX_glyc3p_e	EX_k_e	EX_glyc2p_e	EX_his__L_e	EX_glyc3p_e	EX_his__L_e	EX_zn2_e	EX_his__L_e	EX_glyc2p_e	EX_his__L_e	EX_zn2_e	EX_his__L_e	EX_k_e	EX_taur_e
	EX_tchola_e	EX_tchola_e	EX_k_e	EX_tchola_e	EX_k_e	EX_his__L_e	EX_his__L_e	EX_hxan_e	EX_his__L_e	EX_malt_e	EX_k_e	EX_his__L_e	EX_k_e	EX_his__L_e	EX_k_e	EX_k_e	EX_k_e	EX_his__L_e	EX_his__L_e	EX_k_e	EX_his__L_e	EX_k_e	EX_his__L_e	EX_his__L_e	EX_his__L_e	EX_his__L_e	EX_his__L_e	EX_k_e	EX_his__L_e	EX_his__L_e	EX_his__L_e	EX_his__L_e	EX_his__L_e	EX_his__L_e	EX_his__L_e	EX_his__L_e	EX_C03619_e	EX_his__L_e	EX_k_e	EX_his__L_e	EX_k_e	EX_his__L_e	EX_k_e	EX_his__L_e	EX_k_e	EX_his__L_e	EX_k_e	EX_mal__L_e	EX_his__L_e
	EX_sel_e	EX_sel_e	EX_sel_e	EX_sel_e	EX_sel_e	EX_k_e	EX_k_e	EX_k_e	EX_k_e	EX_tchola_e	EX_tchola_e	EX_k_e	EX_tchola_e	EX_k_e	EX_C20978_e	EX_malt_e	EX_malt_e	EX_k_e	EX_k_e	EX_tchola_e	EX_k_e	EX_tchola_e	EX_k_e	EX_k_e	EX_k_e	EX_k_e	EX_k_e	EX_tchola_e	EX_k_e	EX_k_e	EX_k_e	EX_k_e	EX_k_e	EX_k_e	EX_k_e	EX_k_e	EX_tchola_e	EX_k_e	EX_malt_e	EX_k_e	EX_tchola_e	EX_k_e	EX_C20978_e	EX_k_e	EX_tchola_e	EX_k_e	EX_itacon_e	EX_tchola_e	EX_k_e
					EX_sel_e	EX_sel_e	EX_sel_e	EX_sel_e	EX_sel_e	EX_sel_e	EX_sel_e	EX_sel_e	EX_sel_e	EX_sel_e	EX_sel_e	EX_sel_e	EX_sel_e	EX_sel_e	EX_sel_e	EX_sel_e	EX_sel_e	EX_sel_e	EX_sel_e	EX_sel_e	EX_sel_e	EX_sel_e	EX_sel_e	EX_sel_e	EX_sel_e	EX_sel_e	EX_sel_e	EX_sel_e	EX_sel_e	EX_sel_e	EX_sel_e	EX_sel_e	EX_sel_e	EX_sel_e	EX_sel_e	EX_sel_e	EX_sel_e	EX_sel_e	EX_sel_e	EX_sel_e	EX_sel_e	EX_sel_e	EX_sel_e	EX_sel_e	EX_sel_e
perturbed model 17	EX_ca2_e	EX_ca2_e	EX_ca2_e	EX_ca2_e	EX_ca2_e	EX_ca2_e	EX_ascb__L_e	EX_ca2_e	EX_ca2_e	EX_ca2_e	EX_ca2_e	EX_ca2_e	EX_ca2_e	EX_ca2_e	EX_ca2_e	EX_ca2_e	EX_ca2_e	EX_ca2_e	EX_ca2_e	EX_ca2_e	EX_ca2_e	EX_ca2_e	EX_ca2_e	EX_ca2_e	EX_arab__L_e	EX_ca2_e	EX_ca2_e	EX_ca2_e	EX_ca2_e	EX_ca2_e	EX_ca2_e	EX_ca2_e	EX_ascb__L_e	EX_ca2_e	EX_ca2_e	EX_ca2_e	EX_ca2_e	EX_ca2_e	EX_ca2_e	EX_ca2_e	EX_ca2_e	EX_ca2_e	EX_ca2_e	EX_arab__L_e	EX_ca2_e	EX_ca2_e	EX_ca2_e	EX_ca2_e	EX_ca2_e
	EX_cl_e	EX_cl_e	EX_cl_e	EX_cl_e	EX_cl_e	EX_cl_e	EX_ca2_e	EX_cl_e	EX_cl_e	EX_cl_e	EX_cl_e	EX_cl_e	EX_cl_e	EX_cl_e	EX_cl_e	EX_cl_e	EX_cl_e	EX_cl_e	EX_cl_e	EX_cl_e	EX_cl_e	EX_cl_e	EX_cl_e	EX_cl_e	EX_ca2_e	EX_cl_e	EX_cl_e	EX_cl_e	EX_cl_e	EX_cl_e	EX_cl_e	EX_cl_e	EX_ca2_e	EX_cl_e	EX_cl_e	EX_cl_e	EX_cl_e	EX_cl_e	EX_cl_e	EX_cl_e	EX_cl_e	EX_cl_e	EX_cl_e	EX_ca2_e	EX_cl_e	EX_cl_e	EX_cl_e	EX_cl_e	EX_cl_e
	EX_cobalt2_e	EX_cobalt2_e	EX_cobalt2_e	EX_cobalt2_e	EX_cobalt2_e	EX_cobalt2_e	EX_cl_e	EX_cobalt2_e	EX_cobalt2_e	EX_cobalt2_e	EX_cobalt2_e	EX_cobalt2_e	EX_cobalt2_e	EX_cobalt2_e	EX_cobalt2_e	EX_cobalt2_e	EX_cobalt2_e	EX_cobalt2_e	EX_cobalt2_e	EX_cobalt2_e	EX_cobalt2_e	EX_cobalt2_e	EX_cobalt2_e	EX_cobalt2_e	EX_cl_e	EX_cobalt2_e	EX_cobalt2_e	EX_cobalt2_e	EX_cobalt2_e	EX_cobalt2_e	EX_cobalt2_e	EX_cobalt2_e	EX_cl_e	EX_cobalt2_e	EX_cobalt2_e	EX_cobalt2_e	EX_cobalt2_e	EX_cobalt2_e	EX_cobalt2_e	EX_cobalt2_e	EX_cobalt2_e	EX_cobalt2_e	EX_cobalt2_e	EX_cl_e	EX_cobalt2_e	EX_cobalt2_e	EX_cobalt2_e	EX_cobalt2_e	EX_cobalt2_e
	EX_cu2_e	EX_cu2_e	EX_cu2_e	EX_cu2_e	EX_cu2_e	EX_cu2_e	EX_cobalt2_e	EX_cu2_e	EX_cu2_e	EX_cu2_e	EX_cu2_e	EX_cu2_e	EX_cu2_e	EX_cu2_e	EX_cu2_e	EX_cu2_e	EX_cu2_e	EX_cu2_e	EX_cu2_e	EX_cu2_e	EX_cu2_e	EX_cu2_e	EX_cu2_e	EX_cu2_e	EX_cobalt2_e	EX_cu2_e	EX_cu2_e	EX_cu2_e	EX_cu2_e	EX_cu2_e	EX_cu2_e	EX_cu2_e	EX_cobalt2_e	EX_cu2_e	EX_cu2_e	EX_cu2_e	EX_cu2_e	EX_cu2_e	EX_cu2_e	EX_cu2_e	EX_cu2_e	EX_cu2_e	EX_cu2_e	EX_cobalt2_e	EX_cu2_e	EX_cu2_e	EX_cu2_e	EX_cu2_e	EX_cu2_e
	EX_mg2_e	EX_mg2_e	EX_mg2_e	EX_mg2_e	EX_mg2_e	EX_cys__L_e	EX_cu2_e	EX_mg2_e	EX_mg2_e	EX_cys__L_e	EX_mg2_e	EX_cys__L_e	EX_mg2_e	EX_mg2_e	EX_mg2_e	EX_mg2_e	EX_mg2_e	EX_mg2_e	EX_mg2_e	EX_mg2_e	EX_mg2_e	EX_cys__L_e	EX_cys__L_e	EX_acmum_e	EX_cu2_e	EX_cys__L_e	EX_mg2_e	EX_cys__L_e	EX_mg2_e	EX_acgam_e	EX_mg2_e	EX_mg2_e	EX_cu2_e	EX_cys__L_e	EX_cys__L_e	EX_mg2_e	EX_acmum_e	EX_mg2_e	EX_mg2_e	EX_mg2_e	EX_mg2_e	EX_mg2_e	EX_mg2_e	EX_cu2_e	EX_acgam_e	EX_mg2_e	EX_mg2_e	EX_mg2_e	EX_cys__L_e
	EX_fe2_e	EX_fe2_e	EX_fe2_e	EX_fe2_e	EX_fe2_e	EX_mg2_e	EX_mg2_e	EX_fe2_e	EX_fe2_e	EX_mg2_e	EX_fe2_e	EX_mg2_e	EX_fe2_e	EX_fe2_e	EX_fe2_e	EX_fe2_e	EX_fe2_e	EX_fe2_e	EX_fe2_e	EX_fe2_e	EX_fe2_e	EX_acgam_e	EX_mg2_e	EX_mg2_e	EX_mg2_e	EX_mg2_e	EX_fe2_e	EX_mg2_e	EX_fe2_e	EX_mg2_e	EX_fe2_e	EX_fe2_e	EX_mg2_e	EX_mg2_e	EX_mg2_e	EX_fe2_e	EX_mg2_e	EX_fe2_e	EX_fe2_e	EX_fe2_e	EX_fe2_e	EX_fe2_e	EX_fe2_e	EX_mg2_e	EX_mg2_e	EX_fe2_e	EX_fe2_e	EX_fe2_e	EX_mg2_e
	EX_mn2_e	EX_mn2_e	EX_mn2_e	EX_mn2_e	EX_mn2_e	EX_fe2_e	EX_fe2_e	EX_mn2_e	EX_mn2_e	EX_fe2_e	EX_mn2_e	EX_fe2_e	EX_mn2_e	EX_mn2_e	EX_mn2_e	EX_mn2_e	EX_mn2_e	EX_mn2_e	EX_mn2_e	EX_mn2_e	EX_mn2_e	EX_mg2_e	EX_fe2_e	EX_fe2_e	EX_fe2_e	EX_fe2_e	EX_mn2_e	EX_fe2_e	EX_mn2_e	EX_fe2_e	EX_mn2_e	EX_mn2_e	EX_fe2_e	EX_fe2_e	EX_fe2_e	EX_mn2_e	EX_fe2_e	EX_mn2_e	EX_mn2_e	EX_mn2_e	EX_mn2_e	EX_mn2_e	EX_mn2_e	EX_fe2_e	EX_fe2_e	EX_mn2_e	EX_mn2_e	EX_mn2_e	EX_fe2_e
	EX_mobd_e	EX_mobd_e	EX_mobd_e	EX_mobd_e	EX_mobd_e	EX_mn2_e	EX_mn2_e	EX_mobd_e	EX_mobd_e	EX_mn2_e	EX_mobd_e	EX_mn2_e	EX_mobd_e	EX_mobd_e	EX_mobd_e	EX_mobd_e	EX_mobd_e	EX_mnl_e	EX_mobd_e	EX_mnl_e	EX_mobd_e	EX_fe2_e	EX_mn2_e	EX_mn2_e	EX_mn2_e	EX_mn2_e	EX_mobd_e	EX_mn2_e	EX_mobd_e	EX_mn2_e	EX_mobd_e	EX_mobd_e	EX_mn2_e	EX_mn2_e	EX_mn2_e	EX_mobd_e	EX_mn2_e	EX_mobd_e	EX_mobd_e	EX_mobd_e	EX_mobd_e	EX_mobd_e	EX_mobd_e	EX_mn2_e	EX_mn2_e	EX_mobd_e	EX_mobd_e	EX_mobd_e	EX_mn2_e
	EX_zn2_e	EX_zn2_e	EX_zn2_e	EX_zn2_e	EX_zn2_e	EX_mobd_e	EX_mobd_e	EX_zn2_e	EX_g6p_e	EX_mobd_e	EX_zn2_e	EX_mobd_e	EX_zn2_e	EX_zn2_e	EX_g6p_e	EX_fru_e	EX_zn2_e	EX_mobd_e	EX_fru_e	EX_mobd_e	EX_zn2_e	EX_mn2_e	EX_mobd_e	EX_mobd_e	EX_mobd_e	EX_mnl_e	EX_frulys_e	EX_mobd_e	EX_zn2_e	EX_mobd_e	EX_zn2_e	EX_zn2_e	EX_mobd_e	EX_mobd_e	EX_mobd_e	EX_fum_e	EX_mobd_e	EX_zn2_e	EX_zn2_e	EX_zn2_e	EX_zn2_e	EX_zn2_e	EX_zn2_e	EX_mobd_e	EX_mobd_e	EX_zn2_e	EX_zn2_e	EX_zn2_e	EX_mobd_e
	EX_taur_e	EX_taur_e	EX_taur_e	EX_sbt__D_e	EX_his__L_e	EX_g6p_e	EX_zn2_e	EX_gam_e	EX_zn2_e	EX_zn2_e	EX_taur_e	EX_fru_e	EX_glc__D_e	EX_taur_e	EX_zn2_e	EX_zn2_e	EX_his__L_e	EX_zn2_e	EX_zn2_e	EX_zn2_e	EX_sbt__D_e	EX_mobd_e	EX_zn2_e	EX_zn2_e	EX_zn2_e	EX_mobd_e	EX_zn2_e	EX_zn2_e	EX_taur_e	EX_zn2_e	EX_taur_e	EX_tartr__L_e	EX_zn2_e	EX_zn2_e	EX_zn2_e	EX_zn2_e	EX_zn2_e	EX_his__L_e	EX_gam_e	EX_ser__L_e	EX_glyc_e	EX_tartr__L_e	EX_glyc3p_e	EX_zn2_e	EX_zn2_e	EX_gam_e	EX_his__L_e	EX_pyr_e	EX_zn2_e
	EX_glyc3p_e	EX_his__L_e	EX_glyc2p_e	EX_taur_e	EX_k_e	EX_zn2_e	EX_taur_e	EX_so4_e	EX_taur_e	EX_his__L_e	EX_his__L_e	EX_zn2_e	EX_his__L_e	EX_glyc_e	EX_his__L_e	EX_taur_e	EX_k_e	EX_his__L_e	EX_his__L_e	EX_taur_e	EX_his__L_e	EX_zn2_e	EX_glc__D_e	EX_taur_e	EX_his__L_e	EX_zn2_e	EX_his__L_e	EX_tartr__L_e	EX_glc__D_e	EX_taur_e	EX_his__L_e	EX_taur_e	EX_his__L_e	EX_sbt__D_e	EX_his__L_e	EX_taur_e	EX_his__L_e	EX_k_e	EX_his__L_e	EX_his__L_e	EX_his__L_e	EX_his__L_e	EX_his__L_e	EX_taur_e	EX_so4_e	EX_taur_e	EX_k_e	EX_taur_e	EX_gam_e
	EX_his__L_e	EX_k_e	EX_his__L_e	EX_his__L_e	EX_malt_e	EX_his__L_e	EX_his__L_e	EX_his__L_e	EX_his__L_e	EX_k_e	EX_k_e	EX_his__L_e	EX_k_e	EX_his__L_e	EX_k_e	EX_his__L_e	EX_tchola_e	EX_k_e	EX_k_e	EX_his__L_e	EX_k_e	EX_his__L_e	EX_his__L_e	EX_his__L_e	EX_k_e	EX_his__L_e	EX_k_e	EX_his__L_e	EX_his__L_e	EX_his__L_e	EX_k_e	EX_his__L_e	EX_k_e	EX_his__L_e	EX_k_e	EX_his__L_e	EX_k_e	EX_C03619_e	EX_k_e	EX_k_e	EX_k_e	EX_k_e	EX_k_e	EX_his__L_e	EX_his__L_e	EX_his__L_e	EX_mal__L_e	EX_his__L_e	EX_his__L_e
	EX_k_e	EX_malt_e	EX_k_e	EX_k_e	EX_tchola_e	EX_k_e	EX_k_e	EX_k_e	EX_k_e	EX_C20978_e	EX_C20978_e	EX_k_e	EX_tchola_e	EX_k_e	EX_tchola_e	EX_k_e	EX_C20978_e	EX_tchola_e	EX_tchola_e	EX_k_e	EX_tchola_e	EX_k_e	EX_k_e	EX_k_e	EX_tchola_e	EX_k_e	EX_tchola_e	EX_k_e	EX_k_e	EX_k_e	EX_mal__L_e	EX_k_e	EX_tchola_e	EX_k_e	EX_malt_e	EX_k_e	EX_tchola_e	EX_tchola_e	EX_tchola_e	EX_tchola_e	EX_tchola_e	EX_tchola_e	EX_tchola_e	EX_k_e	EX_k_e	EX_k_e	EX_tchola_e	EX_k_e	EX_k_e
	EX_sel_e	EX_sel_e	EX_sel_e	EX_sel_e	EX_sel_e	EX_sel_e	EX_sel_e	EX_sel_e	EX_sel_e	EX_sel_e	EX_sel_e	EX_sel_e	EX_sel_e	EX_sel_e	EX_sel_e	EX_sel_e	EX_sel_e	EX_sel_e	EX_sel_e	EX_sel_e	EX_sel_e	EX_sel_e	EX_sel_e	EX_sel_e	EX_sel_e	EX_sel_e	EX_sel_e	EX_sel_e	EX_sel_e	EX_sel_e	EX_sel_e	EX_sel_e	EX_sel_e	EX_sel_e	EX_sel_e	EX_sel_e	EX_sel_e	EX_sel_e	EX_sel_e	EX_sel_e	EX_sel_e	EX_sel_e	EX_sel_e	EX_sel_e	EX_sel_e	EX_sel_e	EX_sel_e	EX_sel_e	EX_sel_e
					EX_sel_e	EX_sel_e	EX_sel_e	EX_sel_e	EX_sel_e	EX_sel_e	EX_sel_e	EX_sel_e	EX_sel_e	EX_sel_e	EX_sel_e	EX_sel_e	EX_sel_e	EX_sel_e	EX_sel_e	EX_sel_e	EX_sel_e	EX_sel_e	EX_sel_e	EX_sel_e	EX_sel_e	EX_sel_e	EX_sel_e	EX_sel_e	EX_sel_e	EX_sel_e	EX_sel_e	EX_sel_e	EX_sel_e	EX_sel_e	EX_sel_e	EX_sel_e	EX_sel_e	EX_sel_e	EX_sel_e	EX_sel_e	EX_sel_e	EX_sel_e	EX_sel_e	EX_sel_e	EX_sel_e	EX_sel_e	EX_sel_e	EX_sel_e	EX_sel_e
perturbed model 18	EX_ca2_e	EX_ca2_e	EX_ca2_e	EX_ca2_e	EX_ca2_e	EX_ca2_e	EX_ca2_e	EX_ca2_e	EX_ca2_e	EX_ca2_e	EX_ca2_e	EX_ca2_e	EX_alaala_e	EX_ca2_e	EX_ca2_e	EX_arg__L_e	EX_ca2_e	EX_ca2_e	EX_ca2_e	EX_ca2_e	EX_ca2_e	EX_ca2_e	EX_alaala_e	EX_ca2_e	EX_ca2_e	EX_ca2_e	EX_ca2_e	EX_ca2_e	EX_ca2_e	EX_ca2_e	EX_ca2_e	EX_ca2_e	EX_ca2_e	EX_ca2_e	EX_ca2_e	EX_ca2_e	EX_ca2_e	EX_ca2_e	EX_ca2_e	EX_ca2_e	EX_arg__L_e	EX_arab__L_e	EX_ca2_e	EX_ca2_e	EX_ca2_e	EX_ascb__L_e	EX_ca2_e	EX_arab__L_e	EX_asp__L_e
	EX_cl_e	EX_cl_e	EX_cl_e	EX_cl_e	EX_cl_e	EX_cl_e	EX_cl_e	EX_cl_e	EX_cl_e	EX_cl_e	EX_cl_e	EX_cl_e	EX_ca2_e	EX_cl_e	EX_cl_e	EX_ca2_e	EX_cl_e	EX_cl_e	EX_cl_e	EX_cl_e	EX_cl_e	EX_cl_e	EX_ca2_e	EX_cl_e	EX_cl_e	EX_cl_e	EX_cl_e	EX_cl_e	EX_cl_e	EX_cl_e	EX_cl_e	EX_cl_e	EX_cl_e	EX_cl_e	EX_cl_e	EX_cl_e	EX_cl_e	EX_cl_e	EX_cl_e	EX_cl_e	EX_ca2_e	EX_ca2_e	EX_cl_e	EX_cl_e	EX_cl_e	EX_ca2_e	EX_cl_e	EX_ca2_e	EX_ca2_e
	EX_cobalt2_e	EX_cobalt2_e	EX_cobalt2_e	EX_cobalt2_e	EX_cobalt2_e	EX_cobalt2_e	EX_cobalt2_e	EX_cobalt2_e	EX_cobalt2_e	EX_cobalt2_e	EX_cobalt2_e	EX_cobalt2_e	EX_cl_e	EX_cobalt2_e	EX_cobalt2_e	EX_cl_e	EX_cobalt2_e	EX_cobalt2_e	EX_cobalt2_e	EX_cobalt2_e	EX_cobalt2_e	EX_cobalt2_e	EX_cl_e	EX_cobalt2_e	EX_cobalt2_e	EX_cobalt2_e	EX_cobalt2_e	EX_cobalt2_e	EX_cobalt2_e	EX_cobalt2_e	EX_cobalt2_e	EX_cobalt2_e	EX_cobalt2_e	EX_cobalt2_e	EX_cobalt2_e	EX_cobalt2_e	EX_cobalt2_e	EX_cobalt2_e	EX_cobalt2_e	EX_cobalt2_e	EX_cl_e	EX_cl_e	EX_cobalt2_e	EX_cobalt2_e	EX_cobalt2_e	EX_cl_e	EX_cobalt2_e	EX_cl_e	EX_cl_e
	EX_cu2_e	EX_cu2_e	EX_cu2_e	EX_cu2_e	EX_cu2_e	EX_cu2_e	EX_cu2_e	EX_cu2_e	EX_cu2_e	EX_cu2_e	EX_cu2_e	EX_cu2_e	EX_cobalt2_e	EX_cu2_e	EX_cu2_e	EX_cobalt2_e	EX_cu2_e	EX_cu2_e	EX_cu2_e	EX_cu2_e	EX_cu2_e	EX_cu2_e	EX_cobalt2_e	EX_cu2_e	EX_cu2_e	EX_cu2_e	EX_cu2_e	EX_cu2_e	EX_cu2_e	EX_cu2_e	EX_cu2_e	EX_cu2_e	EX_cu2_e	EX_cu2_e	EX_cu2_e	EX_cu2_e	EX_cu2_e	EX_cu2_e	EX_cu2_e	EX_cu2_e	EX_cobalt2_e	EX_cobalt2_e	EX_cu2_e	EX_cu2_e	EX_cu2_e	EX_cobalt2_e	EX_cu2_e	EX_cobalt2_e	EX_cobalt2_e
	EX_mg2_e	EX_mg2_e	EX_mg2_e	EX_mg2_e	EX_cys__L_e	EX_mg2_e	EX_mg2_e	EX_cys__L_e	EX_acmum_e	EX_acmum_e	EX_mg2_e	EX_mg2_e	EX_cu2_e	EX_mg2_e	EX_mg2_e	EX_cu2_e	EX_cys__L_e	EX_ala__L_e	EX_ala__D_e	EX_mg2_e	EX_cys__L_e	EX_mg2_e	EX_cu2_e	EX_mg2_e	EX_mg2_e	EX_mg2_e	EX_mg2_e	EX_mg2_e	EX_cys__L_e	EX_mg2_e	EX_mg2_e	EX_mg2_e	EX_cys__L_e	EX_mg2_e	EX_acgam_e	EX_mg2_e	EX_mg2_e	EX_mg2_e	EX_mg2_e	EX_cys__L_e	EX_cu2_e	EX_cu2_e	EX_cys__L_e	EX_mg2_e	EX_mg2_e	EX_cu2_e	EX_mg2_e	EX_cu2_e	EX_cu2_e
	EX_fe2_e	EX_fe2_e	EX_fe2_e	EX_fe2_e	EX_mg2_e	EX_fe2_e	EX_fe2_e	EX_mg2_e	EX_mg2_e	EX_mg2_e	EX_fe2_e	EX_fe2_e	EX_mg2_e	EX_fe2_e	EX_fe2_e	EX_mg2_e	EX_mg2_e	EX_mg2_e	EX_mg2_e	EX_fe2_e	EX_mg2_e	EX_fe2_e	EX_mg2_e	EX_fe2_e	EX_fe2_e	EX_fe2_e	EX_fe2_e	EX_fe2_e	EX_mg2_e	EX_fe2_e	EX_fe2_e	EX_fe2_e	EX_mg2_e	EX_fe2_e	EX_mg2_e	EX_fe2_e	EX_fe2_e	EX_fe2_e	EX_fe2_e	EX_mg2_e	EX_mg2_e	EX_mg2_e	EX_mg2_e	EX_fe2_e	EX_fe2_e	EX_mg2_e	EX_fe2_e	EX_mg2_e	EX_mg2_e
	EX_mn2_e	EX_mn2_e	EX_mn2_e	EX_mn2_e	EX_fe2_e	EX_mn2_e	EX_mn2_e	EX_fe2_e	EX_fe2_e	EX_fe2_e	EX_mn2_e	EX_mn2_e	EX_fe2_e	EX_mn2_e	EX_mn2_e	EX_fe2_e	EX_fe2_e	EX_fe2_e	EX_fe2_e	EX_mn2_e	EX_fe2_e	EX_mn2_e	EX_fe2_e	EX_mn2_e	EX_mn2_e	EX_mn2_e	EX_mn2_e	EX_mn2_e	EX_fe2_e	EX_mn2_e	EX_mn2_e	EX_mn2_e	EX_fe2_e	EX_mn2_e	EX_fe2_e	EX_mn2_e	EX_mn2_e	EX_mn2_e	EX_mn2_e	EX_fe2_e	EX_fe2_e	EX_fe2_e	EX_fe2_e	EX_mn2_e	EX_mn2_e	EX_fe2_e	EX_mn2_e	EX_fe2_e	EX_fe2_e
	EX_mobd_e	EX_mobd_e	EX_mobd_e	EX_mobd_e	EX_mn2_e	EX_mobd_e	EX_mobd_e	EX_mn2_e	EX_mn2_e	EX_mn2_e	EX_mobd_e	EX_mobd_e	EX_mn2_e	EX_mobd_e	EX_mobd_e	EX_mn2_e	EX_mn2_e	EX_mn2_e	EX_mn2_e	EX_mobd_e	EX_mn2_e	EX_mobd_e	EX_mn2_e	EX_mobd_e	EX_mobd_e	EX_mobd_e	EX_mobd_e	EX_mobd_e	EX_mn2_e	EX_mobd_e	EX_mobd_e	EX_mnl_e	EX_mn2_e	EX_mobd_e	EX_mn2_e	EX_mobd_e	EX_mobd_e	EX_mobd_e	EX_mobd_e	EX_mn2_e	EX_mn2_e	EX_mn2_e	EX_mn2_e	EX_mnl_e	EX_mobd_e	EX_mn2_e	EX_mobd_e	EX_mn2_e	EX_mn2_e
	EX_zn2_e	EX_g6p_e	EX_g6p_e	EX_zn2_e	EX_mobd_e	EX_zn2_e	EX_zn2_e	EX_mobd_e	EX_mobd_e	EX_mobd_e	EX_g6p_e	EX_pi_e	EX_mobd_e	EX_frulys_e	EX_g6p_e	EX_mobd_e	EX_mobd_e	EX_mobd_e	EX_mobd_e	EX_nh4_e	EX_mobd_e	EX_pi_e	EX_mobd_e	EX_pi_e	EX_g6p_e	EX_zn2_e	EX_pi_e	EX_g6p_e	EX_mobd_e	EX_zn2_e	EX_pi_e	EX_mobd_e	EX_mobd_e	EX_g6p_e	EX_mobd_e	EX_fru_e	EX_pi_e	EX_pi_e	EX_pi_e	EX_mobd_e	EX_mobd_e	EX_mobd_e	EX_mnl_e	EX_mobd_e	EX_pi_e	EX_mobd_e	EX_pi_e	EX_mobd_e	EX_mobd_e
	EX_glyc2p_e	EX_zn2_e	EX_zn2_e	EX_glyc3p_e	EX_g6p_e	EX_taur_e	EX_taur_e	EX_zn2_e	EX_pi_e	EX_pi_e	EX_zn2_e	EX_zn2_e	EX_g6p_e	EX_pi_e	EX_zn2_e	EX_g6p_e	EX_pi_e	EX_g6p_e	EX_g6p_e	EX_g6p_e	EX_fru_e	EX_zn2_e	EX_zn2_e	EX_zn2_e	EX_zn2_e	EX_so4_e	EX_zn2_e	EX_zn2_e	EX_zn2_e	EX_so4_e	EX_zn2_e	EX_pi_e	EX_pi_e	EX_orn_e	EX_pi_e	EX_pi_e	EX_zn2_e	EX_zn2_e	EX_zn2_e	EX_zn2_e	EX_zn2_e	EX_pi_e	EX_mobd_e	EX_pi_e	EX_zn2_e	EX_pi_e	EX_zn2_e	EX_pi_e	EX_g6p_e
	EX_his__L_e	EX_his__L_e	EX_taur_e	EX_his__L_e	EX_zn2_e	EX_glyc2p_e	EX_glyc3p_e	EX_glyc3p_e	EX_zn2_e	EX_zn2_e	EX_so4_e	EX_taur_e	EX_zn2_e	EX_zn2_e	EX_so4_e	EX_zn2_e	EX_zn2_e	EX_zn2_e	EX_zn2_e	EX_zn2_e	EX_zn2_e	EX_gam_e	EX_so4_e	EX_taur_e	EX_so4_e	EX_gln__L_e	EX_gam_e	EX_so4_e	EX_glyc2p_e	EX_gly_e	EX_sbt__D_e	EX_zn2_e	EX_zn2_e	EX_zn2_e	EX_zn2_e	EX_zn2_e	EX_glc__D_e	EX_taur_e	EX_his__L_e	EX_tartr__L_e	EX_so4_e	EX_zn2_e	EX_zn2_e	EX_zn2_e	EX_tartr__L_e	EX_zn2_e	EX_sbt__D_e	EX_zn2_e	EX_zn2_e
	EX_k_e	EX_k_e	EX_his__L_e	EX_k_e	EX_his__L_e	EX_his__L_e	EX_his__L_e	EX_his__L_e	EX_taur_e	EX_his__L_e	EX_thr__L_e	EX_glc__D_e	EX_so4_e	EX_taur_e	EX_glu__L_e	EX_so4_e	EX_glc__D_e	EX_so4_e	EX_so4_e	EX_so4_e	EX_glyc2p_e	EX_his__L_e	EX_glyc3p_e	EX_his__L_e	EX_gln__L_e	EX_glyc3p_e	EX_taur_e	EX_gly_e	EX_his__L_e	EX_glyc3p_e	EX_taur_e	EX_his__L_e	EX_his__L_e	EX_so4_e	EX_his__L_e	EX_his__L_e	EX_his__L_e	EX_his__L_e	EX_k_e	EX_glyc2p_e	EX_glyc3p_e	EX_taur_e	EX_glyc2p_e	EX_taur_e	EX_his__L_e	EX_his__L_e	EX_his__L_e	EX_his__L_e	EX_so4_e
	EX_tchola_e	EX_tchola_e	EX_k_e	EX_tchola_e	EX_k_e	EX_k_e	EX_k_e	EX_k_e	EX_his__L_e	EX_k_e	EX_his__L_e	EX_his__L_e	EX_his__L_e	EX_his__L_e	EX_his__L_e	EX_his__L_e	EX_his__L_e	EX_his__L_e	EX_his__L_e	EX_his__L_e	EX_his__L_e	EX_k_e	EX_his__L_e	EX_k_e	EX_his__L_e	EX_his__L_e	EX_his__L_e	EX_his__L_e	EX_k_e	EX_his__L_e	EX_his__L_e	EX_k_e	EX_k_e	EX_his__L_e	EX_k_e	EX_k_e	EX_k_e	EX_k_e	EX_malt_e	EX_his__L_e	EX_his__L_e	EX_his__L_e	EX_his__L_e	EX_his__L_e	EX_k_e	EX_k_e	EX_k_e	EX_k_e	EX_his__L_e
	EX_sel_e	EX_sel_e	EX_sel_e	EX_sel_e	EX_sel_e	EX_sel_e	EX_sel_e	EX_sel_e	EX_k_e	EX_tchola_e	EX_k_e	EX_k_e	EX_k_e	EX_k_e	EX_k_e	EX_k_e	EX_k_e	EX_k_e	EX_k_e	EX_k_e	EX_k_e	EX_tchola_e	EX_k_e	EX_malt_e	EX_k_e	EX_k_e	EX_k_e	EX_k_e	EX_malt_e	EX_k_e	EX_k_e	EX_tchola_e	EX_malt_e	EX_k_e	EX_tchola_e	EX_tchola_e	EX_tchola_e	EX_C20978_e	EX_tchola_e	EX_k_e	EX_k_e	EX_k_e	EX_k_e	EX_k_e	EX_tchola_e	EX_tchola_e	EX_tchola_e	EX_tchola_e	EX_k_e
					EX_sel_e	EX_sel_e	EX_sel_e	EX_sel_e	EX_sel_e	EX_sel_e	EX_sel_e	EX_sel_e	EX_sel_e	EX_sel_e	EX_sel_e	EX_sel_e	EX_sel_e	EX_sel_e	EX_sel_e	EX_sel_e	EX_sel_e	EX_sel_e	EX_sel_e	EX_sel_e	EX_sel_e	EX_sel_e	EX_sel_e	EX_sel_e	EX_sel_e	EX_sel_e	EX_sel_e	EX_sel_e	EX_sel_e	EX_sel_e	EX_sel_e	EX_sel_e	EX_sel_e	EX_sel_e	EX_sel_e	EX_sel_e	EX_sel_e	EX_sel_e	EX_sel_e	EX_sel_e	EX_sel_e	EX_sel_e	EX_sel_e	EX_sel_e	EX_sel_e
perturbed model 19	EX_ca2_e	EX_ca2_e	EX_ca2_e	EX_ca2_e	EX_ca2_e	EX_ascb__L_e	EX_ca2_e	EX_ca2_e	EX_ca2_e	EX_ca2_e	EX_ascb__L_e	EX_ca2_e	EX_ca2_e	EX_ca2_e	EX_arab__L_e	EX_ca2_e	EX_ca2_e	EX_ca2_e	EX_ca2_e	EX_ca2_e	EX_ca2_e	EX_ca2_e	EX_ca2_e	EX_ca2_e	EX_ca2_e	EX_ca2_e	EX_ca2_e	EX_ca2_e	EX_ca2_e	EX_ca2_e	EX_ca2_e	EX_ca2_e	EX_ca2_e	EX_ca2_e	EX_ca2_e	EX_ca2_e	EX_ca2_e	EX_ca2_e	EX_ca2_e	EX_ca2_e	EX_ca2_e	EX_ca2_e	EX_ascb__L_e	EX_ca2_e	EX_ca2_e	EX_ca2_e	EX_ca2_e	EX_ca2_e	EX_ca2_e
	EX_cl_e	EX_cl_e	EX_cl_e	EX_cl_e	EX_cl_e	EX_ca2_e	EX_cl_e	EX_cl_e	EX_cl_e	EX_cl_e	EX_ca2_e	EX_cl_e	EX_cl_e	EX_cl_e	EX_ca2_e	EX_cl_e	EX_cl_e	EX_cl_e	EX_cl_e	EX_cl_e	EX_cl_e	EX_cl_e	EX_cl_e	EX_cl_e	EX_cl_e	EX_cl_e	EX_cl_e	EX_cl_e	EX_cl_e	EX_cl_e	EX_cl_e	EX_cl_e	EX_cl_e	EX_cl_e	EX_cl_e	EX_cl_e	EX_cl_e	EX_cl_e	EX_cl_e	EX_cl_e	EX_cl_e	EX_cit_e	EX_ca2_e	EX_cl_e	EX_cl_e	EX_cl_e	EX_cl_e	EX_cl_e	EX_cl_e
	EX_cobalt2_e	EX_cobalt2_e	EX_cobalt2_e	EX_cobalt2_e	EX_cobalt2_e	EX_cl_e	EX_cobalt2_e	EX_cobalt2_e	EX_cobalt2_e	EX_cobalt2_e	EX_cl_e	EX_cobalt2_e	EX_cobalt2_e	EX_cobalt2_e	EX_cl_e	EX_cobalt2_e	EX_cobalt2_e	EX_cobalt2_e	EX_cobalt2_e	EX_cobalt2_e	EX_cobalt2_e	EX_cobalt2_e	EX_cobalt2_e	EX_cobalt2_e	EX_cobalt2_e	EX_cobalt2_e	EX_cobalt2_e	EX_cobalt2_e	EX_cobalt2_e	EX_cobalt2_e	EX_cobalt2_e	EX_cobalt2_e	EX_cobalt2_e	EX_cobalt2_e	EX_cobalt2_e	EX_cobalt2_e	EX_cobalt2_e	EX_cobalt2_e	EX_cobalt2_e	EX_cobalt2_e	EX_cobalt2_e	EX_cl_e	EX_cl_e	EX_cobalt2_e	EX_cobalt2_e	EX_cobalt2_e	EX_cobalt2_e	EX_cobalt2_e	EX_cobalt2_e
	EX_cu2_e	EX_cu2_e	EX_cu2_e	EX_cu2_e	EX_cu2_e	EX_cobalt2_e	EX_cu2_e	EX_cu2_e	EX_cu2_e	EX_cu2_e	EX_cobalt2_e	EX_cu2_e	EX_cu2_e	EX_cu2_e	EX_cobalt2_e	EX_cu2_e	EX_cu2_e	EX_cu2_e	EX_cu2_e	EX_cu2_e	EX_cu2_e	EX_cu2_e	EX_cu2_e	EX_cu2_e	EX_cu2_e	EX_cu2_e	EX_cu2_e	EX_cu2_e	EX_cu2_e	EX_cu2_e	EX_cu2_e	EX_cu2_e	EX_cu2_e	EX_cu2_e	EX_cu2_e	EX_cu2_e	EX_cu2_e	EX_cu2_e	EX_cu2_e	EX_cu2_e	EX_cu2_e	EX_cobalt2_e	EX_cobalt2_e	EX_cu2_e	EX_cu2_e	EX_cu2_e	EX_cu2_e	EX_cu2_e	EX_cu2_e
	EX_mg2_e	EX_mg2_e	EX_cys__L_e	EX_cys__L_e	EX_mg2_e	EX_cu2_e	EX_cys__L_e	EX_mg2_e	EX_mg2_e	EX_mg2_e	EX_cu2_e	EX_mg2_e	EX_mg2_e	EX_mg2_e	EX_cu2_e	EX_cys__L_e	EX_cys__L_e	EX_cys__L_e	EX_cys__L_e	EX_mg2_e	EX_mg2_e	EX_mg2_e	EX_mg2_e	EX_mg2_e	EX_acgam_e	EX_mg2_e	EX_acmum_e	EX_mg2_e	EX_acgam_e	EX_mg2_e	EX_acgam_e	EX_cys__L_e	EX_mg2_e	EX_cys__L_e	EX_cys__L_e	EX_acmum_e	EX_mg2_e	EX_mg2_e	EX_mg2_e	EX_mg2_e	EX_mg2_e	EX_cu2_e	EX_cu2_e	EX_mg2_e	EX_mg2_e	EX_mg2_e	EX_mg2_e	EX_mg2_e	EX_cys__L_e
	EX_fe2_e	EX_fe2_e	EX_mg2_e	EX_mg2_e	EX_fe2_e	EX_mg2_e	EX_mg2_e	EX_fe2_e	EX_fe2_e	EX_fe2_e	EX_cys__L_e	EX_fe2_e	EX_fe2_e	EX_fe2_e	EX_mg2_e	EX_mg2_e	EX_mg2_e	EX_acgam_e	EX_mg2_e	EX_fe2_e	EX_fe2_e	EX_fe2_e	EX_fe2_e	EX_fe2_e	EX_mg2_e	EX_fe2_e	EX_mg2_e	EX_fe2_e	EX_mg2_e	EX_fe2_e	EX_mg2_e	EX_mg2_e	EX_fe2_e	EX_mg2_e	EX_mg2_e	EX_mg2_e	EX_fe2_e	EX_fe2_e	EX_fe2_e	EX_fe2_e	EX_fe2_e	EX_mg2_e	EX_mg2_e	EX_fe2_e	EX_fe2_e	EX_fe2_e	EX_fe2_e	EX_fe2_e	EX_mg2_e
	EX_mn2_e	EX_mn2_e	EX_fe2_e	EX_fe2_e	EX_mn2_e	EX_fe2_e	EX_fe2_e	EX_mn2_e	EX_mn2_e	EX_mn2_e	EX_mg2_e	EX_mn2_e	EX_mn2_e	EX_mn2_e	EX_fe2_e	EX_fe2_e	EX_fe2_e	EX_mg2_e	EX_fe2_e	EX_mn2_e	EX_mn2_e	EX_mn2_e	EX_mn2_e	EX_mn2_e	EX_fe2_e	EX_mn2_e	EX_fe2_e	EX_mn2_e	EX_fe2_e	EX_mn2_e	EX_fe2_e	EX_fe2_e	EX_mn2_e	EX_fe2_e	EX_fe2_e	EX_fe2_e	EX_mn2_e	EX_mn2_e	EX_mn2_e	EX_mn2_e	EX_mn2_e	EX_fe2_e	EX_fe2_e	EX_mn2_e	EX_mn2_e	EX_mn2_e	EX_mn2_e	EX_mn2_e	EX_fe2_e
	EX_mobd_e	EX_mobd_e	EX_mn2_e	EX_mn2_e	EX_mobd_e	EX_mn2_e	EX_mn2_e	EX_mobd_e	EX_mobd_e	EX_mobd_e	EX_fe2_e	EX_mobd_e	EX_mobd_e	EX_mobd_e	EX_mn2_e	EX_mn2_e	EX_mn2_e	EX_fe2_e	EX_mn2_e	EX_mobd_e	EX_mobd_e	EX_mobd_e	EX_mobd_e	EX_mnl_e	EX_mn2_e	EX_mobd_e	EX_mn2_e	EX_mobd_e	EX_mn2_e	EX_mnl_e	EX_mn2_e	EX_mn2_e	EX_mobd_e	EX_mn2_e	EX_mn2_e	EX_mn2_e	EX_mobd_e	EX_mobd_e	EX_mobd_e	EX_mobd_e	EX_mobd_e	EX_mn2_e	EX_mn2_e	EX_mobd_e	EX_mobd_e	EX_mobd_e	EX_mobd_e	EX_mobd_e	EX_mn2_e
	EX_fru_e	EX_fru_e	EX_mobd_e	EX_mobd_e	EX_zn2_e	EX_mobd_e	EX_mobd_e	EX_zn2_e	EX_frulys_e	EX_zn2_e	EX_mn2_e	EX_zn2_e	EX_zn2_e	EX_zn2_e	EX_mobd_e	EX_mobd_e	EX_mobd_e	EX_mn2_e	EX_mobd_e	EX_zn2_e	EX_zn2_e	EX_zn2_e	EX_zn2_e	EX_mobd_e	EX_mobd_e	EX_zn2_e	EX_mobd_e	EX_zn2_e	EX_mobd_e	EX_mobd_e	EX_mobd_e	EX_mobd_e	EX_g6p_e	EX_mnl_e	EX_mobd_e	EX_mobd_e	EX_zn2_e	EX_frulys_e	EX_zn2_e	EX_zn2_e	EX_g6p_e	EX_mobd_e	EX_mobd_e	EX_zn2_e	EX_zn2_e	EX_zn2_e	EX_zn2_e	EX_zn2_e	EX_mobd_e
	EX_zn2_e	EX_zn2_e	EX_g6p_e	EX_frulys_e	EX_gam_e	EX_zn2_e	EX_zn2_e	EX_gam_e	EX_zn2_e	EX_taur_e	EX_mobd_e	EX_gam_e	EX_his__L_e	EX_taur_e	EX_zn2_e	EX_zn2_e	EX_zn2_e	EX_mobd_e	EX_zn2_e	EX_glc__D_e	EX_his__L_e	EX_taur_e	EX_his__L_e	EX_zn2_e	EX_zn2_e	EX_sbt__D_e	EX_zn2_e	EX_glyc_e	EX_zn2_e	EX_zn2_e	EX_zn2_e	EX_zn2_e	EX_zn2_e	EX_mobd_e	EX_fru_e	EX_zn2_e	EX_pyr_e	EX_zn2_e	EX_pyr_e	EX_his__L_e	EX_zn2_e	EX_zn2_e	EX_zn2_e	EX_taur_e	EX_glyc3p_e	EX_tartr__L_e	EX_ser__L_e	EX_sbt__D_e	EX_zn2_e
	EX_taur_e	EX_his__L_e	EX_zn2_e	EX_zn2_e	EX_taur_e	EX_taur_e	EX_tartr__L_e	EX_his__L_e	EX_his__L_e	EX_glc__D_e	EX_zn2_e	EX_so4_e	EX_k_e	EX_his__L_e	EX_taur_e	EX_his__L_e	EX_glc__D_e	EX_zn2_e	EX_gam_e	EX_his__L_e	EX_k_e	EX_his__L_e	EX_k_e	EX_taur_e	EX_taur_e	EX_his__L_e	EX_his__L_e	EX_his__L_e	EX_his__L_e	EX_his__L_e	EX_so4_e	EX_his__L_e	EX_taur_e	EX_zn2_e	EX_zn2_e	EX_taur_e	EX_his__L_e	EX_taur_e	EX_taur_e	EX_k_e	EX_his__L_e	EX_his__L_e	EX_his__L_e	EX_his__L_e	EX_his__L_e	EX_his__L_e	EX_his__L_e	EX_taur_e	EX_sbt__D_e
	EX_his__L_e	EX_k_e	EX_his__L_e	EX_his__L_e	EX_his__L_e	EX_his__L_e	EX_his__L_e	EX_k_e	EX_k_e	EX_his__L_e	EX_his__L_e	EX_his__L_e	EX_tchola_e	EX_k_e	EX_his__L_e	EX_k_e	EX_his__L_e	EX_his__L_e	EX_his__L_e	EX_k_e	EX_malt_e	EX_k_e	EX_C03619_e	EX_his__L_e	EX_his__L_e	EX_k_e	EX_k_e	EX_k_e	EX_k_e	EX_k_e	EX_his__L_e	EX_k_e	EX_his__L_e	EX_his__L_e	EX_his__L_e	EX_his__L_e	EX_k_e	EX_his__L_e	EX_his__L_e	EX_mal__L_e	EX_k_e	EX_k_e	EX_k_e	EX_k_e	EX_k_e	EX_k_e	EX_k_e	EX_his__L_e	EX_his__L_e
	EX_k_e	EX_tchola_e	EX_k_e	EX_k_e	EX_k_e	EX_k_e	EX_k_e	EX_tchola_e	EX_tchola_e	EX_k_e	EX_k_e	EX_k_e	EX_C20978_e	EX_C03619_e	EX_k_e	EX_C20978_e	EX_k_e	EX_k_e	EX_k_e	EX_tchola_e	EX_tchola_e	EX_malt_e	EX_tchola_e	EX_k_e	EX_k_e	EX_tchola_e	EX_tchola_e	EX_tchola_e	EX_tchola_e	EX_tchola_e	EX_k_e	EX_malt_e	EX_k_e	EX_k_e	EX_k_e	EX_k_e	EX_tchola_e	EX_k_e	EX_k_e	EX_tchola_e	EX_tchola_e	EX_tchola_e	EX_tchola_e	EX_C20978_e	EX_tchola_e	EX_tchola_e	EX_tchola_e	EX_k_e	EX_k_e
	EX_sel_e	EX_sel_e	EX_sel_e	EX_sel_e	EX_sel_e	EX_sel_e	EX_sel_e	EX_sel_e	EX_sel_e	EX_sel_e	EX_sel_e	EX_sel_e	EX_sel_e	EX_sel_e	EX_sel_e	EX_sel_e	EX_sel_e	EX_sel_e	EX_sel_e	EX_sel_e	EX_sel_e	EX_sel_e	EX_sel_e	EX_sel_e	EX_sel_e	EX_sel_e	EX_sel_e	EX_sel_e	EX_sel_e	EX_sel_e	EX_sel_e	EX_sel_e	EX_sel_e	EX_sel_e	EX_sel_e	EX_sel_e	EX_sel_e	EX_sel_e	EX_sel_e	EX_sel_e	EX_sel_e	EX_sel_e	EX_sel_e	EX_sel_e	EX_sel_e	EX_sel_e	EX_sel_e	EX_sel_e	EX_sel_e
					EX_sel_e	EX_sel_e	EX_sel_e	EX_sel_e	EX_sel_e	EX_sel_e	EX_sel_e	EX_sel_e	EX_sel_e	EX_sel_e	EX_sel_e	EX_sel_e	EX_sel_e	EX_sel_e	EX_sel_e	EX_sel_e	EX_sel_e	EX_sel_e	EX_sel_e	EX_sel_e	EX_sel_e	EX_sel_e	EX_sel_e	EX_sel_e	EX_sel_e	EX_sel_e	EX_sel_e	EX_sel_e	EX_sel_e	EX_sel_e	EX_sel_e	EX_sel_e	EX_sel_e	EX_sel_e	EX_sel_e	EX_sel_e	EX_sel_e	EX_sel_e	EX_sel_e	EX_sel_e	EX_sel_e	EX_sel_e	EX_sel_e	EX_sel_e	EX_sel_e
perturbed model 20	EX_ca2_e	EX_ca2_e	EX_ca2_e	EX_ca2_e	EX_ca2_e	EX_ca2_e	EX_ca2_e	EX_ca2_e	EX_ca2_e	EX_ca2_e	EX_ca2_e	EX_ca2_e	EX_ca2_e	EX_ca2_e	EX_ca2_e	EX_ca2_e	EX_arab__L_e	EX_ca2_e	EX_ca2_e	EX_ca2_e	EX_ca2_e	EX_ca2_e	EX_ascb__L_e	EX_ca2_e	EX_arab__L_e	EX_ca2_e	EX_ca2_e	EX_ca2_e	EX_ca2_e	EX_ca2_e	EX_ca2_e	EX_ca2_e	EX_ca2_e	EX_ca2_e	EX_ca2_e	EX_ca2_e	EX_ca2_e	EX_ca2_e	EX_ca2_e	EX_ca2_e	EX_ca2_e	EX_ca2_e	EX_ascb__L_e	EX_ca2_e	EX_ca2_e	EX_ca2_e	EX_ca2_e	EX_ca2_e	EX_ca2_e
	EX_cl_e	EX_cl_e	EX_cl_e	EX_cl_e	EX_cl_e	EX_cl_e	EX_cl_e	EX_cl_e	EX_cl_e	EX_cl_e	EX_cl_e	EX_cl_e	EX_cl_e	EX_cl_e	EX_cl_e	EX_cl_e	EX_ca2_e	EX_cl_e	EX_cl_e	EX_cl_e	EX_cl_e	EX_cl_e	EX_ca2_e	EX_cl_e	EX_ca2_e	EX_cl_e	EX_cl_e	EX_cl_e	EX_cl_e	EX_cl_e	EX_cl_e	EX_cit_e	EX_cl_e	EX_cl_e	EX_cl_e	EX_cl_e	EX_cl_e	EX_cl_e	EX_cl_e	EX_cl_e	EX_cl_e	EX_cl_e	EX_ca2_e	EX_cl_e	EX_cl_e	EX_cl_e	EX_cit_e	EX_cl_e	EX_cl_e
	EX_cobalt2_e	EX_cobalt2_e	EX_cobalt2_e	EX_cobalt2_e	EX_cobalt2_e	EX_cobalt2_e	EX_cobalt2_e	EX_cobalt2_e	EX_cobalt2_e	EX_cobalt2_e	EX_cobalt2_e	EX_cobalt2_e	EX_cobalt2_e	EX_cobalt2_e	EX_cobalt2_e	EX_cobalt2_e	EX_cl_e	EX_cobalt2_e	EX_cobalt2_e	EX_cobalt2_e	EX_cobalt2_e	EX_cobalt2_e	EX_cl_e	EX_cobalt2_e	EX_cl_e	EX_cobalt2_e	EX_cobalt2_e	EX_cobalt2_e	EX_cobalt2_e	EX_cobalt2_e	EX_cobalt2_e	EX_cl_e	EX_cobalt2_e	EX_cobalt2_e	EX_cobalt2_e	EX_cobalt2_e	EX_cobalt2_e	EX_cobalt2_e	EX_cobalt2_e	EX_cobalt2_e	EX_cobalt2_e	EX_cobalt2_e	EX_cl_e	EX_cobalt2_e	EX_cobalt2_e	EX_cobalt2_e	EX_cl_e	EX_cobalt2_e	EX_cobalt2_e
	EX_cu2_e	EX_cu2_e	EX_cu2_e	EX_cu2_e	EX_cu2_e	EX_cu2_e	EX_cu2_e	EX_cu2_e	EX_cu2_e	EX_cu2_e	EX_cu2_e	EX_cu2_e	EX_cu2_e	EX_cu2_e	EX_cu2_e	EX_cu2_e	EX_cobalt2_e	EX_cu2_e	EX_cu2_e	EX_cu2_e	EX_cu2_e	EX_cu2_e	EX_cobalt2_e	EX_cu2_e	EX_cobalt2_e	EX_cu2_e	EX_cu2_e	EX_cu2_e	EX_cu2_e	EX_cu2_e	EX_cu2_e	EX_cobalt2_e	EX_cu2_e	EX_cu2_e	EX_cu2_e	EX_cu2_e	EX_cu2_e	EX_cu2_e	EX_cu2_e	EX_cu2_e	EX_cu2_e	EX_cu2_e	EX_cobalt2_e	EX_cu2_e	EX_cu2_e	EX_cu2_e	EX_cobalt2_e	EX_cu2_e	EX_cu2_e
	EX_mg2_e	EX_mg2_e	EX_mg2_e	EX_mg2_e	EX_mg2_e	EX_cys__L_e	EX_mg2_e	EX_mg2_e	EX_cys__L_e	EX_mg2_e	EX_cys__L_e	EX_mg2_e	EX_mg2_e	EX_mg2_e	EX_acgam_e	EX_mg2_e	EX_cu2_e	EX_mg2_e	EX_mg2_e	EX_cys__L_e	EX_mg2_e	EX_mg2_e	EX_cu2_e	EX_cys__L_e	EX_cu2_e	EX_mg2_e	EX_mg2_e	EX_cys__L_e	EX_mg2_e	EX_mg2_e	EX_mg2_e	EX_cu2_e	EX_acgam_e	EX_mg2_e	EX_cys__L_e	EX_mg2_e	EX_acmum_e	EX_acmum_e	EX_cys__L_e	EX_cys__L_e	EX_mg2_e	EX_mg2_e	EX_cu2_e	EX_acgam_e	EX_cys__L_e	EX_mg2_e	EX_cu2_e	EX_mg2_e	EX_ala__D_e
	EX_fe2_e	EX_fe2_e	EX_fe2_e	EX_fe2_e	EX_fe2_e	EX_mg2_e	EX_fe2_e	EX_fe2_e	EX_mg2_e	EX_fe2_e	EX_mg2_e	EX_fe2_e	EX_fe2_e	EX_fe2_e	EX_mg2_e	EX_fe2_e	EX_mg2_e	EX_fe2_e	EX_fe2_e	EX_mg2_e	EX_fe2_e	EX_fe2_e	EX_mg2_e	EX_mg2_e	EX_mg2_e	EX_fe2_e	EX_fe2_e	EX_mg2_e	EX_fe2_e	EX_fe2_e	EX_fe2_e	EX_mg2_e	EX_mg2_e	EX_fe2_e	EX_mg2_e	EX_fe2_e	EX_mg2_e	EX_mg2_e	EX_mg2_e	EX_mg2_e	EX_fe2_e	EX_fe2_e	EX_mg2_e	EX_mg2_e	EX_acgam_e	EX_fe2_e	EX_mg2_e	EX_fe2_e	EX_mg2_e
	EX_mn2_e	EX_mn2_e	EX_mn2_e	EX_mn2_e	EX_mn2_e	EX_fe2_e	EX_mn2_e	EX_mn2_e	EX_fe2_e	EX_mn2_e	EX_fe2_e	EX_mn2_e	EX_mn2_e	EX_mn2_e	EX_fe2_e	EX_mn2_e	EX_fe2_e	EX_mn2_e	EX_mn2_e	EX_fe2_e	EX_mn2_e	EX_mn2_e	EX_fe2_e	EX_fe2_e	EX_fe2_e	EX_mn2_e	EX_mn2_e	EX_fe2_e	EX_mn2_e	EX_mn2_e	EX_mn2_e	EX_fe2_e	EX_fe2_e	EX_mn2_e	EX_fe2_e	EX_mn2_e	EX_fe2_e	EX_fe2_e	EX_fe2_e	EX_fe2_e	EX_mn2_e	EX_mn2_e	EX_fe2_e	EX_fe2_e	EX_mg2_e	EX_mn2_e	EX_fe2_e	EX_mn2_e	EX_fe2_e
	EX_mobd_e	EX_mobd_e	EX_mobd_e	EX_mobd_e	EX_mobd_e	EX_mn2_e	EX_mnl_e	EX_mobd_e	EX_mn2_e	EX_mobd_e	EX_mn2_e	EX_mobd_e	EX_mobd_e	EX_mobd_e	EX_mn2_e	EX_mobd_e	EX_mn2_e	EX_mobd_e	EX_mobd_e	EX_mn2_e	EX_mobd_e	EX_mobd_e	EX_mn2_e	EX_mn2_e	EX_mn2_e	EX_mobd_e	EX_mobd_e	EX_mn2_e	EX_mobd_e	EX_mobd_e	EX_mnl_e	EX_mn2_e	EX_mn2_e	EX_mobd_e	EX_mn2_e	EX_mobd_e	EX_mn2_e	EX_mn2_e	EX_mn2_e	EX_mn2_e	EX_mobd_e	EX_mobd_e	EX_mn2_e	EX_mn2_e	EX_fe2_e	EX_mobd_e	EX_mn2_e	EX_mobd_e	EX_mn2_e
	EX_fru_e	EX_zn2_e	EX_g6p_e	EX_zn2_e	EX_zn2_e	EX_mobd_e	EX_mobd_e	EX_zn2_e	EX_mobd_e	EX_zn2_e	EX_mobd_e	EX_zn2_e	EX_zn2_e	EX_zn2_e	EX_mobd_e	EX_zn2_e	EX_mobd_e	EX_fru_e	EX_frulys_e	EX_mobd_e	EX_zn2_e	EX_g6p_e	EX_mobd_e	EX_mobd_e	EX_mobd_e	EX_zn2_e	EX_frulys_e	EX_mobd_e	EX_zn2_e	EX_zn2_e	EX_mobd_e	EX_mobd_e	EX_mobd_e	EX_zn2_e	EX_mobd_e	EX_zn2_e	EX_mobd_e	EX_mobd_e	EX_mnl_e	EX_mobd_e	EX_zn2_e	EX_zn2_e	EX_mobd_e	EX_mobd_e	EX_mn2_e	EX_zn2_e	EX_mobd_e	EX_zn2_e	EX_mobd_e
	EX_zn2_e	EX_glc__D_e	EX_zn2_e	EX_sbt__D_e	EX_his__L_e	EX_g6p_e	EX_zn2_e	EX_taur_e	EX_fru_e	EX_gam_e	EX_zn2_e	EX_tartr__L_e	EX_sbt__D_e	EX_taur_e	EX_zn2_e	EX_taur_e	EX_zn2_e	EX_zn2_e	EX_zn2_e	EX_zn2_e	EX_taur_e	EX_zn2_e	EX_zn2_e	EX_zn2_e	EX_zn2_e	EX_gam_e	EX_zn2_e	EX_zn2_e	EX_his__L_e	EX_taur_e	EX_zn2_e	EX_zn2_e	EX_zn2_e	EX_gam_e	EX_zn2_e	EX_glyc3p_e	EX_zn2_e	EX_zn2_e	EX_mobd_e	EX_zn2_e	EX_his__L_e	EX_taur_e	EX_zn2_e	EX_zn2_e	EX_mobd_e	EX_tartr__L_e	EX_zn2_e	EX_pyr_e	EX_zn2_e
	EX_taur_e	EX_his__L_e	EX_taur_e	EX_taur_e	EX_k_e	EX_zn2_e	EX_his__L_e	EX_his__L_e	EX_zn2_e	EX_taur_e	EX_his__L_e	EX_his__L_e	EX_his__L_e	EX_glyc3p_e	EX_so4_e	EX_glc__D_e	EX_his__L_e	EX_his__L_e	EX_taur_e	EX_his__L_e	EX_his__L_e	EX_his__L_e	EX_his__L_e	EX_tartr__L_e	EX_taur_e	EX_so4_e	EX_his__L_e	EX_sbt__D_e	EX_k_e	EX_his__L_e	EX_taur_e	EX_his__L_e	EX_taur_e	EX_his__L_e	EX_glc__D_e	EX_his__L_e	EX_his__L_e	EX_taur_e	EX_zn2_e	EX_gam_e	EX_k_e	EX_glyc2p_e	EX_taur_e	EX_his__L_e	EX_zn2_e	EX_taur_e	EX_taur_e	EX_his__L_e	EX_his__L_e
	EX_his__L_e	EX_k_e	EX_his__L_e	EX_his__L_e	EX_malt_e	EX_his__L_e	EX_k_e	EX_k_e	EX_his__L_e	EX_his__L_e	EX_k_e	EX_k_e	EX_k_e	EX_his__L_e	EX_his__L_e	EX_his__L_e	EX_k_e	EX_k_e	EX_his__L_e	EX_k_e	EX_k_e	EX_k_e	EX_k_e	EX_his__L_e	EX_his__L_e	EX_his__L_e	EX_k_e	EX_his__L_e	EX_tchola_e	EX_k_e	EX_his__L_e	EX_k_e	EX_his__L_e	EX_k_e	EX_his__L_e	EX_k_e	EX_k_e	EX_his__L_e	EX_his__L_e	EX_his__L_e	EX_C03619_e	EX_his__L_e	EX_his__L_e	EX_k_e	EX_his__L_e	EX_his__L_e	EX_his__L_e	EX_k_e	EX_k_e
	EX_k_e	EX_tchola_e	EX_k_e	EX_k_e	EX_tchola_e	EX_k_e	EX_tchola_e	EX_malt_e	EX_k_e	EX_k_e	EX_C20978_e	EX_tchola_e	EX_tchola_e	EX_k_e	EX_k_e	EX_k_e	EX_tchola_e	EX_tchola_e	EX_k_e	EX_malt_e	EX_C03619_e	EX_tchola_e	EX_tchola_e	EX_k_e	EX_k_e	EX_k_e	EX_tchola_e	EX_k_e	EX_C20978_e	EX_C20978_e	EX_k_e	EX_tchola_e	EX_k_e	EX_tchola_e	EX_k_e	EX_tchola_e	EX_tchola_e	EX_k_e	EX_k_e	EX_k_e	EX_tchola_e	EX_k_e	EX_k_e	EX_tchola_e	EX_k_e	EX_k_e	EX_k_e	EX_tchola_e	EX_tchola_e
	EX_sel_e	EX_sel_e	EX_sel_e	EX_sel_e	EX_sel_e	EX_sel_e	EX_sel_e	EX_sel_e	EX_sel_e	EX_sel_e	EX_sel_e	EX_sel_e	EX_sel_e	EX_sel_e	EX_sel_e	EX_sel_e	EX_sel_e	EX_sel_e	EX_sel_e	EX_sel_e	EX_sel_e	EX_sel_e	EX_sel_e	EX_sel_e	EX_sel_e	EX_sel_e	EX_sel_e	EX_sel_e	EX_sel_e	EX_sel_e	EX_sel_e	EX_sel_e	EX_sel_e	EX_sel_e	EX_sel_e	EX_sel_e	EX_sel_e	EX_sel_e	EX_sel_e	EX_sel_e	EX_sel_e	EX_sel_e	EX_sel_e	EX_sel_e	EX_sel_e	EX_sel_e	EX_sel_e	EX_sel_e	EX_sel_e
					EX_sel_e	EX_sel_e	EX_sel_e	EX_sel_e	EX_sel_e	EX_sel_e	EX_sel_e	EX_sel_e	EX_sel_e	EX_sel_e	EX_sel_e	EX_sel_e	EX_sel_e	EX_sel_e	EX_sel_e	EX_sel_e	EX_sel_e	EX_sel_e	EX_sel_e	EX_sel_e	EX_sel_e	EX_sel_e	EX_sel_e	EX_sel_e	EX_sel_e	EX_sel_e	EX_sel_e	EX_sel_e	EX_sel_e	EX_sel_e	EX_sel_e	EX_sel_e	EX_sel_e	EX_sel_e	EX_sel_e	EX_sel_e	EX_sel_e	EX_sel_e	EX_sel_e	EX_sel_e	EX_sel_e	EX_sel_e	EX_sel_e	EX_sel_e	EX_sel_e
perturbed model 21	EX_ca2_e	EX_ca2_e	EX_ca2_e	EX_ca2_e	EX_ca2_e	EX_ca2_e	EX_ca2_e	EX_ca2_e	EX_ca2_e	EX_asn__L_e	EX_ca2_e	EX_ca2_e	EX_ca2_e	EX_ca2_e	EX_ca2_e	EX_ca2_e	EX_ca2_e	EX_ca2_e	EX_ca2_e	EX_alaala_e	EX_ca2_e	EX_ca2_e	EX_arg__L_e	EX_ca2_e	EX_ca2_e	EX_ca2_e	EX_ca2_e	EX_ca2_e	EX_asp__L_e	EX_ca2_e	EX_ca2_e	EX_ca2_e	EX_ca2_e	EX_ca2_e	EX_ca2_e	EX_ca2_e	EX_ca2_e	EX_ca2_e	EX_ca2_e	EX_ca2_e	EX_ca2_e	EX_ca2_e	EX_ca2_e	EX_ca2_e	EX_ca2_e	EX_ca2_e	EX_ca2_e	EX_ca2_e	EX_ca2_e
	EX_cl_e	EX_cl_e	EX_cl_e	EX_cl_e	EX_cl_e	EX_cl_e	EX_cl_e	EX_cl_e	EX_cl_e	EX_ca2_e	EX_cl_e	EX_cl_e	EX_cl_e	EX_cl_e	EX_cl_e	EX_cl_e	EX_cl_e	EX_cl_e	EX_cl_e	EX_ca2_e	EX_cl_e	EX_cl_e	EX_ca2_e	EX_cl_e	EX_cl_e	EX_cl_e	EX_cl_e	EX_cl_e	EX_ca2_e	EX_cl_e	EX_cl_e	EX_cl_e	EX_cl_e	EX_cl_e	EX_cl_e	EX_cl_e	EX_cl_e	EX_cl_e	EX_cl_e	EX_cl_e	EX_cl_e	EX_cl_e	EX_cl_e	EX_cl_e	EX_cl_e	EX_cl_e	EX_cl_e	EX_cl_e	EX_cl_e
	EX_cobalt2_e	EX_cobalt2_e	EX_cobalt2_e	EX_cobalt2_e	EX_cobalt2_e	EX_cobalt2_e	EX_cobalt2_e	EX_cobalt2_e	EX_cobalt2_e	EX_cl_e	EX_cobalt2_e	EX_cobalt2_e	EX_cobalt2_e	EX_cobalt2_e	EX_cobalt2_e	EX_cobalt2_e	EX_cobalt2_e	EX_cobalt2_e	EX_cobalt2_e	EX_cl_e	EX_cobalt2_e	EX_cobalt2_e	EX_cl_e	EX_cobalt2_e	EX_cobalt2_e	EX_cobalt2_e	EX_cobalt2_e	EX_cobalt2_e	EX_cl_e	EX_cobalt2_e	EX_cobalt2_e	EX_cobalt2_e	EX_cobalt2_e	EX_cobalt2_e	EX_cobalt2_e	EX_cobalt2_e	EX_cobalt2_e	EX_cobalt2_e	EX_cobalt2_e	EX_cobalt2_e	EX_cobalt2_e	EX_cobalt2_e	EX_cobalt2_e	EX_cobalt2_e	EX_cobalt2_e	EX_cobalt2_e	EX_cobalt2_e	EX_cobalt2_e	EX_cobalt2_e
	EX_cu2_e	EX_cu2_e	EX_cu2_e	EX_cu2_e	EX_cu2_e	EX_cu2_e	EX_cu2_e	EX_cu2_e	EX_cu2_e	EX_cobalt2_e	EX_cu2_e	EX_cu2_e	EX_cu2_e	EX_cu2_e	EX_cu2_e	EX_cu2_e	EX_cu2_e	EX_cu2_e	EX_cu2_e	EX_cobalt2_e	EX_cu2_e	EX_cu2_e	EX_cobalt2_e	EX_cu2_e	EX_cu2_e	EX_cu2_e	EX_cu2_e	EX_cu2_e	EX_cobalt2_e	EX_cu2_e	EX_cu2_e	EX_cu2_e	EX_cu2_e	EX_cu2_e	EX_cu2_e	EX_cu2_e	EX_cu2_e	EX_cu2_e	EX_cu2_e	EX_cu2_e	EX_cu2_e	EX_cu2_e	EX_cu2_e	EX_cu2_e	EX_cu2_e	EX_cu2_e	EX_cu2_e	EX_cu2_e	EX_cu2_e
	EX_mg2_e	EX_mg2_e	EX_mg2_e	EX_mg2_e	EX_cys__L_e	EX_mg2_e	EX_mg2_e	EX_mg2_e	EX_mg2_e	EX_cu2_e	EX_mg2_e	EX_mg2_e	EX_cys__L_e	EX_cys__L_e	EX_mg2_e	EX_cys__L_e	EX_mg2_e	EX_cys__L_e	EX_cys__L_e	EX_cu2_e	EX_mg2_e	EX_mg2_e	EX_cu2_e	EX_mg2_e	EX_mg2_e	EX_mg2_e	EX_cys__L_e	EX_acmum_e	EX_cu2_e	EX_acgam_e	EX_ala__L_e	EX_cys__L_e	EX_cys__L_e	EX_mg2_e	EX_mg2_e	EX_acmum_e	EX_cys__L_e	EX_cys__L_e	EX_mg2_e	EX_cys__L_e	EX_mg2_e	EX_acmum_e	EX_acgam_e	EX_mg2_e	EX_acgam_e	EX_cys__L_e	EX_cys__L_e	EX_mg2_e	EX_mg2_e
	EX_fe2_e	EX_fe2_e	EX_fe2_e	EX_fe2_e	EX_mg2_e	EX_fe2_e	EX_fe2_e	EX_fe2_e	EX_fe2_e	EX_mg2_e	EX_fe2_e	EX_fe2_e	EX_mg2_e	EX_mg2_e	EX_fe2_e	EX_mg2_e	EX_fe2_e	EX_mg2_e	EX_mg2_e	EX_mg2_e	EX_fe2_e	EX_fe2_e	EX_mg2_e	EX_fe2_e	EX_fe2_e	EX_fe2_e	EX_mg2_e	EX_mg2_e	EX_mg2_e	EX_mg2_e	EX_mg2_e	EX_mg2_e	EX_mg2_e	EX_fe2_e	EX_fe2_e	EX_mg2_e	EX_mg2_e	EX_mg2_e	EX_fe2_e	EX_mg2_e	EX_fe2_e	EX_mg2_e	EX_mg2_e	EX_fe2_e	EX_mg2_e	EX_mg2_e	EX_mg2_e	EX_fe2_e	EX_fe2_e
	EX_mn2_e	EX_mn2_e	EX_mn2_e	EX_mn2_e	EX_fe2_e	EX_mn2_e	EX_mn2_e	EX_mn2_e	EX_mn2_e	EX_fe2_e	EX_mn2_e	EX_mn2_e	EX_fe2_e	EX_fe2_e	EX_mn2_e	EX_fe2_e	EX_mn2_e	EX_fe2_e	EX_fe2_e	EX_fe2_e	EX_mn2_e	EX_mn2_e	EX_fe2_e	EX_mn2_e	EX_mn2_e	EX_mn2_e	EX_fe2_e	EX_fe2_e	EX_fe2_e	EX_fe2_e	EX_fe2_e	EX_fe2_e	EX_fe2_e	EX_mn2_e	EX_mn2_e	EX_fe2_e	EX_fe2_e	EX_fe2_e	EX_mn2_e	EX_fe2_e	EX_mn2_e	EX_fe2_e	EX_fe2_e	EX_mn2_e	EX_fe2_e	EX_fe2_e	EX_fe2_e	EX_mn2_e	EX_mn2_e
	EX_mobd_e	EX_mobd_e	EX_mobd_e	EX_mobd_e	EX_mn2_e	EX_mobd_e	EX_mobd_e	EX_mobd_e	EX_mobd_e	EX_mn2_e	EX_mobd_e	EX_mnl_e	EX_mn2_e	EX_mn2_e	EX_mobd_e	EX_mn2_e	EX_mobd_e	EX_mn2_e	EX_mn2_e	EX_mn2_e	EX_mobd_e	EX_mobd_e	EX_mn2_e	EX_mobd_e	EX_mobd_e	EX_mobd_e	EX_mn2_e	EX_mn2_e	EX_mn2_e	EX_mn2_e	EX_mn2_e	EX_mn2_e	EX_mn2_e	EX_mobd_e	EX_mobd_e	EX_mn2_e	EX_mn2_e	EX_mn2_e	EX_mobd_e	EX_mn2_e	EX_mobd_e	EX_mn2_e	EX_mn2_e	EX_mobd_e	EX_mn2_e	EX_mn2_e	EX_mn2_e	EX_mobd_e	EX_mobd_e
	EX_zn2_e	EX_g6p_e	EX_zn2_e	EX_g6p_e	EX_mobd_e	EX_zn2_e	EX_zn2_e	EX_pi_e	EX_pi_e	EX_mobd_e	EX_pi_e	EX_mobd_e	EX_mobd_e	EX_mobd_e	EX_fru_e	EX_mobd_e	EX_g6p_e	EX_mobd_e	EX_mobd_e	EX_mobd_e	EX_pi_e	EX_pi_e	EX_mobd_e	EX_pi_e	EX_pi_e	EX_g6p_e	EX_mobd_e	EX_mobd_e	EX_mobd_e	EX_mobd_e	EX_mobd_e	EX_mnl_e	EX_mobd_e	EX_zn2_e	EX_nh4_e	EX_mobd_e	EX_mobd_e	EX_mobd_e	EX_pi_e	EX_mobd_e	EX_g6p_e	EX_mobd_e	EX_mobd_e	EX_g6p_e	EX_mobd_e	EX_mobd_e	EX_mobd_e	EX_g6p_e	EX_pi_e
	EX_taur_e	EX_zn2_e	EX_glyc3p_e	EX_zn2_e	EX_g6p_e	EX_taur_e	EX_glyc2p_e	EX_zn2_e	EX_zn2_e	EX_g6p_e	EX_zn2_e	EX_pi_e	EX_zn2_e	EX_fru_e	EX_pi_e	EX_frulys_e	EX_orn_e	EX_zn2_e	EX_zn2_e	EX_g6p_e	EX_zn2_e	EX_zn2_e	EX_g6p_e	EX_zn2_e	EX_zn2_e	EX_zn2_e	EX_fru_e	EX_zn2_e	EX_g6p_e	EX_pi_e	EX_g6p_e	EX_mobd_e	EX_pi_e	EX_ser__L_e	EX_g6p_e	EX_pi_e	EX_zn2_e	EX_zn2_e	EX_zn2_e	EX_zn2_e	EX_zn2_e	EX_pi_e	EX_zn2_e	EX_zn2_e	EX_g6p_e	EX_pi_e	EX_zn2_e	EX_zn2_e	EX_zn2_e
	EX_glyc3p_e	EX_his__L_e	EX_his__L_e	EX_taur_e	EX_zn2_e	EX_glyc2p_e	EX_his__L_e	EX_taur_e	EX_gam_e	EX_zn2_e	EX_gam_e	EX_zn2_e	EX_glc__D_e	EX_zn2_e	EX_zn2_e	EX_zn2_e	EX_zn2_e	EX_tartr__L_e	EX_glyc3p_e	EX_zn2_e	EX_his__L_e	EX_glc__D_e	EX_zn2_e	EX_sbt__D_e	EX_sbt__D_e	EX_so4_e	EX_zn2_e	EX_so4_e	EX_zn2_e	EX_zn2_e	EX_zn2_e	EX_pi_e	EX_zn2_e	EX_so4_e	EX_zn2_e	EX_zn2_e	EX_glyc3p_e	EX_glyc3p_e	EX_his__L_e	EX_glyc3p_e	EX_gam_e	EX_zn2_e	EX_so4_e	EX_so4_e	EX_zn2_e	EX_zn2_e	EX_gam_e	EX_ser__L_e	EX_taur_e
	EX_his__L_e	EX_k_e	EX_k_e	EX_his__L_e	EX_his__L_e	EX_his__L_e	EX_k_e	EX_his__L_e	EX_so4_e	EX_so4_e	EX_his__L_e	EX_his__L_e	EX_glyc3p_e	EX_glyc3p_e	EX_taur_e	EX_glyc3p_e	EX_so4_e	EX_glyc3p_e	EX_his__L_e	EX_so4_e	EX_k_e	EX_his__L_e	EX_so4_e	EX_taur_e	EX_his__L_e	EX_gln__L_e	EX_glyc2p_e	EX_glyc3p_e	EX_so4_e	EX_taur_e	EX_so4_e	EX_zn2_e	EX_his__L_e	EX_glyc3p_e	EX_so4_e	EX_taur_e	EX_his__L_e	EX_his__L_e	EX_k_e	EX_his__L_e	EX_so4_e	EX_his__L_e	EX_glyc2p_e	EX_glu__L_e	EX_so4_e	EX_gam_e	EX_glyc2p_e	EX_so4_e	EX_his__L_e
	EX_k_e	EX_tchola_e	EX_tchola_e	EX_k_e	EX_k_e	EX_k_e	EX_tchola_e	EX_k_e	EX_his__L_e	EX_his__L_e	EX_k_e	EX_k_e	EX_his__L_e	EX_his__L_e	EX_his__L_e	EX_his__L_e	EX_his__L_e	EX_his__L_e	EX_hxan_e	EX_his__L_e	EX_malt_e	EX_k_e	EX_his__L_e	EX_his__L_e	EX_k_e	EX_his__L_e	EX_his__L_e	EX_his__L_e	EX_his__L_e	EX_his__L_e	EX_his__L_e	EX_his__L_e	EX_k_e	EX_his__L_e	EX_his__L_e	EX_his__L_e	EX_k_e	EX_k_e	EX_C03619_e	EX_k_e	EX_his__L_e	EX_k_e	EX_his__L_e	EX_his__L_e	EX_his__L_e	EX_his__L_e	EX_his__L_e	EX_his__L_e	EX_k_e
	EX_sel_e	EX_sel_e	EX_sel_e	EX_sel_e	EX_sel_e	EX_sel_e	EX_sel_e	EX_mal__L_e	EX_k_e	EX_k_e	EX_tchola_e	EX_tchola_e	EX_k_e	EX_k_e	EX_k_e	EX_k_e	EX_k_e	EX_k_e	EX_k_e	EX_k_e	EX_tchola_e	EX_tchola_e	EX_k_e	EX_k_e	EX_tchola_e	EX_k_e	EX_k_e	EX_k_e	EX_k_e	EX_k_e	EX_k_e	EX_k_e	EX_malt_e	EX_k_e	EX_k_e	EX_k_e	EX_malt_e	EX_C20978_e	EX_tchola_e	EX_C04643_e	EX_k_e	EX_tchola_e	EX_k_e	EX_k_e	EX_k_e	EX_k_e	EX_k_e	EX_k_e	EX_C03619_e
					EX_sel_e	EX_sel_e	EX_sel_e	EX_sel_e	EX_sel_e	EX_sel_e	EX_sel_e	EX_sel_e	EX_sel_e	EX_sel_e	EX_sel_e	EX_sel_e	EX_sel_e	EX_sel_e	EX_sel_e	EX_sel_e	EX_sel_e	EX_sel_e	EX_sel_e	EX_sel_e	EX_sel_e	EX_sel_e	EX_sel_e	EX_sel_e	EX_sel_e	EX_sel_e	EX_sel_e	EX_sel_e	EX_sel_e	EX_sel_e	EX_sel_e	EX_sel_e	EX_sel_e	EX_sel_e	EX_sel_e	EX_sel_e	EX_sel_e	EX_sel_e	EX_sel_e	EX_sel_e	EX_sel_e	EX_sel_e	EX_sel_e	EX_sel_e	EX_sel_e
perturbed model 22	EX_ca2_e	EX_ca2_e	EX_ca2_e	EX_ca2_e	EX_ca2_e	EX_asn__L_e	EX_ca2_e	EX_ca2_e	EX_ca2_e	EX_ca2_e	EX_ca2_e	EX_ca2_e	EX_ca2_e	EX_alaala_e	EX_asn__L_e	EX_ca2_e	EX_arg__L_e	EX_ca2_e	EX_ca2_e	EX_ca2_e	EX_ca2_e	EX_ca2_e	EX_arg__L_e	EX_ca2_e	EX_ca2_e	EX_ca2_e	EX_ca2_e	EX_ca2_e	EX_ca2_e	EX_ca2_e	EX_ca2_e	EX_ca2_e	EX_ca2_e	EX_ca2_e	EX_ca2_e	EX_ca2_e	EX_ca2_e	EX_ca2_e	EX_ca2_e	EX_ca2_e	EX_ca2_e	EX_ca2_e	EX_ca2_e	EX_ca2_e	EX_ca2_e	EX_arg__L_e	EX_ca2_e	EX_ca2_e	EX_ca2_e
	EX_cl_e	EX_cl_e	EX_cl_e	EX_cl_e	EX_cl_e	EX_ca2_e	EX_cl_e	EX_cl_e	EX_cl_e	EX_cl_e	EX_cl_e	EX_cl_e	EX_cl_e	EX_ca2_e	EX_ca2_e	EX_cl_e	EX_ca2_e	EX_cl_e	EX_cl_e	EX_cl_e	EX_cl_e	EX_cl_e	EX_ca2_e	EX_cl_e	EX_cl_e	EX_cl_e	EX_cl_e	EX_cl_e	EX_cl_e	EX_cl_e	EX_cl_e	EX_cl_e	EX_cl_e	EX_cl_e	EX_cl_e	EX_cl_e	EX_cl_e	EX_cl_e	EX_cl_e	EX_cl_e	EX_cl_e	EX_cl_e	EX_cl_e	EX_cl_e	EX_cl_e	EX_ca2_e	EX_cl_e	EX_cl_e	EX_cl_e
	EX_cobalt2_e	EX_cobalt2_e	EX_cobalt2_e	EX_cobalt2_e	EX_cobalt2_e	EX_cl_e	EX_cobalt2_e	EX_cobalt2_e	EX_cobalt2_e	EX_cobalt2_e	EX_cobalt2_e	EX_cobalt2_e	EX_cobalt2_e	EX_cl_e	EX_cl_e	EX_cobalt2_e	EX_cl_e	EX_cobalt2_e	EX_cobalt2_e	EX_cobalt2_e	EX_cobalt2_e	EX_cobalt2_e	EX_cl_e	EX_cobalt2_e	EX_cobalt2_e	EX_cobalt2_e	EX_cobalt2_e	EX_cobalt2_e	EX_cobalt2_e	EX_cobalt2_e	EX_cobalt2_e	EX_cobalt2_e	EX_cobalt2_e	EX_cobalt2_e	EX_cobalt2_e	EX_cobalt2_e	EX_cobalt2_e	EX_cobalt2_e	EX_cobalt2_e	EX_cobalt2_e	EX_cobalt2_e	EX_cobalt2_e	EX_cobalt2_e	EX_cobalt2_e	EX_cobalt2_e	EX_cl_e	EX_cobalt2_e	EX_cobalt2_e	EX_cobalt2_e
	EX_cu2_e	EX_cu2_e	EX_cu2_e	EX_cu2_e	EX_cu2_e	EX_cobalt2_e	EX_cu2_e	EX_cu2_e	EX_cu2_e	EX_cu2_e	EX_cu2_e	EX_cu2_e	EX_cu2_e	EX_cobalt2_e	EX_cobalt2_e	EX_cu2_e	EX_cobalt2_e	EX_cu2_e	EX_cu2_e	EX_cu2_e	EX_cu2_e	EX_cu2_e	EX_cobalt2_e	EX_cu2_e	EX_cu2_e	EX_cu2_e	EX_cu2_e	EX_cu2_e	EX_cu2_e	EX_cu2_e	EX_cu2_e	EX_cu2_e	EX_cu2_e	EX_cu2_e	EX_cu2_e	EX_cu2_e	EX_cu2_e	EX_cu2_e	EX_cu2_e	EX_cu2_e	EX_cu2_e	EX_cu2_e	EX_cu2_e	EX_cu2_e	EX_cu2_e	EX_cobalt2_e	EX_cu2_e	EX_cu2_e	EX_cu2_e
	EX_mg2_e	EX_mg2_e	EX_mg2_e	EX_mg2_e	EX_mg2_e	EX_cu2_e	EX_acgam_e	EX_cys__L_e	EX_cys__L_e	EX_cys__L_e	EX_cys__L_e	EX_acgam_e	EX_mg2_e	EX_cu2_e	EX_cu2_e	EX_mg2_e	EX_cu2_e	EX_mg2_e	EX_mg2_e	EX_cys__L_e	EX_mg2_e	EX_cys__L_e	EX_cu2_e	EX_acgam_e	EX_cys__L_e	EX_cys__L_e	EX_mg2_e	EX_mg2_e	EX_mg2_e	EX_mg2_e	EX_mg2_e	EX_cys__L_e	EX_acgam_e	EX_mg2_e	EX_acmum_e	EX_cys__L_e	EX_mg2_e	EX_mg2_e	EX_mg2_e	EX_cys__L_e	EX_mg2_e	EX_mg2_e	EX_cys__L_e	EX_cys__L_e	EX_mg2_e	EX_cu2_e	EX_acgam_e	EX_cys__L_e	EX_acmum_e
	EX_fe2_e	EX_fe2_e	EX_fe2_e	EX_fe2_e	EX_fe2_e	EX_cys__L_e	EX_mg2_e	EX_acgam_e	EX_acgam_e	EX_mg2_e	EX_acmum_e	EX_mg2_e	EX_fe2_e	EX_mg2_e	EX_mg2_e	EX_fe2_e	EX_cys__L_e	EX_fe2_e	EX_fe2_e	EX_mg2_e	EX_fe2_e	EX_mg2_e	EX_mg2_e	EX_mg2_e	EX_mg2_e	EX_mg2_e	EX_fe2_e	EX_fe2_e	EX_fe2_e	EX_fe2_e	EX_fe2_e	EX_mg2_e	EX_mg2_e	EX_fe2_e	EX_mg2_e	EX_mg2_e	EX_fe2_e	EX_fe2_e	EX_fe2_e	EX_mg2_e	EX_fe2_e	EX_fe2_e	EX_mg2_e	EX_mg2_e	EX_fe2_e	EX_mg2_e	EX_mg2_e	EX_mg2_e	EX_mg2_e
	EX_mn2_e	EX_mn2_e	EX_mn2_e	EX_mn2_e	EX_mn2_e	EX_mg2_e	EX_fe2_e	EX_mg2_e	EX_mg2_e	EX_fe2_e	EX_mg2_e	EX_fe2_e	EX_mn2_e	EX_fe2_e	EX_fe2_e	EX_mn2_e	EX_mg2_e	EX_mn2_e	EX_mn2_e	EX_fe2_e	EX_mn2_e	EX_fe2_e	EX_fe2_e	EX_fe2_e	EX_fe2_e	EX_fe2_e	EX_mn2_e	EX_mn2_e	EX_mn2_e	EX_mn2_e	EX_mn2_e	EX_fe2_e	EX_fe2_e	EX_mn2_e	EX_fe2_e	EX_fe2_e	EX_mn2_e	EX_mn2_e	EX_mn2_e	EX_fe2_e	EX_mn2_e	EX_mn2_e	EX_fe2_e	EX_fe2_e	EX_mn2_e	EX_fe2_e	EX_fe2_e	EX_fe2_e	EX_fe2_e
	EX_mobd_e	EX_mobd_e	EX_mobd_e	EX_mobd_e	EX_mobd_e	EX_fe2_e	EX_mn2_e	EX_fe2_e	EX_fe2_e	EX_mn2_e	EX_fe2_e	EX_mn2_e	EX_mobd_e	EX_mn2_e	EX_mn2_e	EX_mnl_e	EX_fe2_e	EX_mobd_e	EX_mobd_e	EX_mn2_e	EX_mobd_e	EX_mn2_e	EX_mn2_e	EX_mn2_e	EX_mn2_e	EX_mn2_e	EX_mobd_e	EX_mobd_e	EX_mobd_e	EX_mobd_e	EX_mobd_e	EX_mn2_e	EX_mn2_e	EX_mobd_e	EX_mn2_e	EX_mn2_e	EX_mobd_e	EX_mobd_e	EX_mobd_e	EX_mn2_e	EX_mobd_e	EX_mobd_e	EX_mn2_e	EX_mn2_e	EX_mobd_e	EX_mn2_e	EX_mn2_e	EX_mn2_e	EX_mn2_e
	EX_zn2_e	EX_g6p_e	EX_g6p_e	EX_zn2_e	EX_zn2_e	EX_mn2_e	EX_mobd_e	EX_mn2_e	EX_mn2_e	EX_mobd_e	EX_mn2_e	EX_mobd_e	EX_zn2_e	EX_mobd_e	EX_mobd_e	EX_mobd_e	EX_mn2_e	EX_zn2_e	EX_pi_e	EX_mobd_e	EX_fru_e	EX_mobd_e	EX_mobd_e	EX_mobd_e	EX_mobd_e	EX_mobd_e	EX_zn2_e	EX_zn2_e	EX_zn2_e	EX_fru_e	EX_zn2_e	EX_mobd_e	EX_mobd_e	EX_pi_e	EX_mobd_e	EX_mobd_e	EX_pi_e	EX_zn2_e	EX_g6p_e	EX_mobd_e	EX_pi_e	EX_zn2_e	EX_mobd_e	EX_mobd_e	EX_pi_e	EX_mobd_e	EX_mobd_e	EX_mobd_e	EX_mobd_e
	EX_taur_e	EX_zn2_e	EX_zn2_e	EX_glyc3p_e	EX_glyc2p_e	EX_mobd_e	EX_zn2_e	EX_mobd_e	EX_mobd_e	EX_zn2_e	EX_mobd_e	EX_zn2_e	EX_taur_e	EX_g6p_e	EX_g6p_e	EX_pi_e	EX_mobd_e	EX_tartr__L_e	EX_zn2_e	EX_g6p_e	EX_zn2_e	EX_fru_e	EX_g6p_e	EX_g6p_e	EX_g6p_e	EX_g6p_e	EX_taur_e	EX_taur_e	EX_taur_e	EX_pi_e	EX_gam_e	EX_g6p_e	EX_pi_e	EX_zn2_e	EX_pi_e	EX_g6p_e	EX_zn2_e	EX_sbt__D_e	EX_zn2_e	EX_zn2_e	EX_zn2_e	EX_gam_e	EX_g6p_e	EX_fru_e	EX_zn2_e	EX_zn2_e	EX_zn2_e	EX_zn2_e	EX_pi_e
	EX_glyc3p_e	EX_taur_e	EX_his__L_e	EX_his__L_e	EX_his__L_e	EX_g6p_e	EX_so4_e	EX_zn2_e	EX_g6p_e	EX_glyc3p_e	EX_g6p_e	EX_so4_e	EX_thr__L_e	EX_zn2_e	EX_zn2_e	EX_zn2_e	EX_g6p_e	EX_taur_e	EX_his__L_e	EX_zn2_e	EX_taur_e	EX_zn2_e	EX_zn2_e	EX_zn2_e	EX_zn2_e	EX_zn2_e	EX_gly_e	EX_glc__D_e	EX_glyc2p_e	EX_zn2_e	EX_so4_e	EX_zn2_e	EX_zn2_e	EX_glc__D_e	EX_zn2_e	EX_zn2_e	EX_taur_e	EX_taur_e	EX_ser__L_e	EX_gam_e	EX_sbt__D_e	EX_taur_e	EX_zn2_e	EX_pi_e	EX_taur_e	EX_taur_e	EX_taur_e	EX_tartr__L_e	EX_zn2_e
	EX_his__L_e	EX_his__L_e	EX_k_e	EX_k_e	EX_k_e	EX_zn2_e	EX_glyc2p_e	EX_glyc3p_e	EX_zn2_e	EX_his__L_e	EX_zn2_e	EX_glyc3p_e	EX_glyc2p_e	EX_so4_e	EX_so4_e	EX_taur_e	EX_zn2_e	EX_glyc2p_e	EX_k_e	EX_thr__L_e	EX_glyc2p_e	EX_glyc2p_e	EX_so4_e	EX_so4_e	EX_his__L_e	EX_tartr__L_e	EX_glyc2p_e	EX_glyc2p_e	EX_his__L_e	EX_taur_e	EX_glyc3p_e	EX_ser__L_e	EX_taur_e	EX_his__L_e	EX_his__L_e	EX_his__L_e	EX_his__L_e	EX_glyc2p_e	EX_so4_e	EX_glyc3p_e	EX_his__L_e	EX_glyc2p_e	EX_gam_e	EX_zn2_e	EX_glc__D_e	EX_glyc2p_e	EX_glyc2p_e	EX_glyc3p_e	EX_taur_e
	EX_k_e	EX_k_e	EX_tchola_e	EX_tchola_e	EX_tchola_e	EX_his__L_e	EX_his__L_e	EX_his__L_e	EX_his__L_e	EX_k_e	EX_his__L_e	EX_his__L_e	EX_his__L_e	EX_his__L_e	EX_his__L_e	EX_his__L_e	EX_his__L_e	EX_his__L_e	EX_malt_e	EX_his__L_e	EX_his__L_e	EX_his__L_e	EX_his__L_e	EX_his__L_e	EX_hxan_e	EX_his__L_e	EX_his__L_e	EX_his__L_e	EX_k_e	EX_his__L_e	EX_his__L_e	EX_his__L_e	EX_his__L_e	EX_k_e	EX_k_e	EX_k_e	EX_k_e	EX_his__L_e	EX_his__L_e	EX_his__L_e	EX_k_e	EX_his__L_e	EX_his__L_e	EX_his__L_e	EX_his__L_e	EX_his__L_e	EX_his__L_e	EX_his__L_e	EX_his__L_e
	EX_sel_e	EX_sel_e	EX_sel_e	EX_sel_e	EX_sel_e	EX_k_e	EX_k_e	EX_k_e	EX_k_e	EX_malt_e	EX_k_e	EX_k_e	EX_k_e	EX_k_e	EX_k_e	EX_k_e	EX_k_e	EX_k_e	EX_tchola_e	EX_k_e	EX_k_e	EX_k_e	EX_k_e	EX_k_e	EX_k_e	EX_k_e	EX_k_e	EX_k_e	EX_malt_e	EX_k_e	EX_k_e	EX_k_e	EX_k_e	EX_tchola_e	EX_tchola_e	EX_malt_e	EX_malt_e	EX_k_e	EX_k_e	EX_k_e	EX_tchola_e	EX_k_e	EX_k_e	EX_k_e	EX_k_e	EX_k_e	EX_k_e	EX_k_e	EX_k_e
					EX_sel_e	EX_sel_e	EX_sel_e	EX_sel_e	EX_sel_e	EX_sel_e	EX_sel_e	EX_sel_e	EX_sel_e	EX_sel_e	EX_sel_e	EX_sel_e	EX_sel_e	EX_sel_e	EX_sel_e	EX_sel_e	EX_sel_e	EX_sel_e	EX_sel_e	EX_sel_e	EX_sel_e	EX_sel_e	EX_sel_e	EX_sel_e	EX_sel_e	EX_sel_e	EX_sel_e	EX_sel_e	EX_sel_e	EX_sel_e	EX_sel_e	EX_sel_e	EX_sel_e	EX_sel_e	EX_sel_e	EX_sel_e	EX_sel_e	EX_sel_e	EX_sel_e	EX_sel_e	EX_sel_e	EX_sel_e	EX_sel_e	EX_sel_e	EX_sel_e
perturbed model 23	EX_ca2_e	EX_ca2_e	EX_ca2_e	EX_ca2_e	EX_ca2_e	EX_ca2_e	EX_ca2_e	EX_ca2_e	EX_ca2_e	EX_ca2_e	EX_ca2_e	EX_ca2_e	EX_ca2_e	EX_ca2_e	EX_ascb__L_e	EX_arab__L_e	EX_arab__L_e	EX_ca2_e	EX_ca2_e	EX_ca2_e	EX_ca2_e	EX_ca2_e	EX_ca2_e	EX_ca2_e	EX_ca2_e	EX_ca2_e	EX_ca2_e	EX_ca2_e	EX_ca2_e	EX_ca2_e	EX_ascb__L_e	EX_ca2_e	EX_ca2_e	EX_ca2_e	EX_ca2_e	EX_ca2_e	EX_ca2_e	EX_ca2_e	EX_ca2_e	EX_ca2_e	EX_ca2_e	EX_ca2_e	EX_ca2_e	EX_ca2_e	EX_ca2_e	EX_ca2_e	EX_ca2_e	EX_ca2_e	EX_ca2_e
	EX_cl_e	EX_cl_e	EX_cl_e	EX_cl_e	EX_cl_e	EX_cl_e	EX_cl_e	EX_cl_e	EX_cl_e	EX_cl_e	EX_cl_e	EX_cl_e	EX_cl_e	EX_cl_e	EX_ca2_e	EX_ca2_e	EX_ca2_e	EX_cl_e	EX_cl_e	EX_cl_e	EX_cl_e	EX_cl_e	EX_cl_e	EX_cit_e	EX_cl_e	EX_cl_e	EX_cl_e	EX_cl_e	EX_cl_e	EX_cl_e	EX_ca2_e	EX_cl_e	EX_cl_e	EX_cl_e	EX_cl_e	EX_cl_e	EX_cl_e	EX_cl_e	EX_cl_e	EX_cl_e	EX_cl_e	EX_cit_e	EX_cl_e	EX_cl_e	EX_cl_e	EX_cl_e	EX_cl_e	EX_cl_e	EX_cl_e
	EX_cobalt2_e	EX_cobalt2_e	EX_cobalt2_e	EX_cobalt2_e	EX_cobalt2_e	EX_cobalt2_e	EX_cobalt2_e	EX_cobalt2_e	EX_cobalt2_e	EX_cobalt2_e	EX_cobalt2_e	EX_cobalt2_e	EX_cobalt2_e	EX_cobalt2_e	EX_cl_e	EX_cl_e	EX_cl_e	EX_cobalt2_e	EX_cobalt2_e	EX_cobalt2_e	EX_cobalt2_e	EX_cobalt2_e	EX_cobalt2_e	EX_cl_e	EX_cobalt2_e	EX_cobalt2_e	EX_cobalt2_e	EX_cobalt2_e	EX_cobalt2_e	EX_cobalt2_e	EX_cl_e	EX_cobalt2_e	EX_cobalt2_e	EX_cobalt2_e	EX_cobalt2_e	EX_cobalt2_e	EX_cobalt2_e	EX_cobalt2_e	EX_cobalt2_e	EX_cobalt2_e	EX_cobalt2_e	EX_cl_e	EX_cobalt2_e	EX_cobalt2_e	EX_cobalt2_e	EX_cobalt2_e	EX_cobalt2_e	EX_cobalt2_e	EX_cobalt2_e
	EX_cu2_e	EX_cu2_e	EX_cu2_e	EX_cu2_e	EX_cu2_e	EX_cu2_e	EX_cu2_e	EX_cu2_e	EX_cu2_e	EX_cu2_e	EX_cu2_e	EX_cu2_e	EX_cu2_e	EX_cu2_e	EX_cobalt2_e	EX_cobalt2_e	EX_cobalt2_e	EX_cu2_e	EX_cu2_e	EX_cu2_e	EX_cu2_e	EX_cu2_e	EX_cu2_e	EX_cobalt2_e	EX_cu2_e	EX_cu2_e	EX_cu2_e	EX_cu2_e	EX_cu2_e	EX_cu2_e	EX_cobalt2_e	EX_cu2_e	EX_cu2_e	EX_cu2_e	EX_cu2_e	EX_cu2_e	EX_cu2_e	EX_cu2_e	EX_cu2_e	EX_cu2_e	EX_cu2_e	EX_cobalt2_e	EX_cu2_e	EX_cu2_e	EX_cu2_e	EX_cu2_e	EX_cu2_e	EX_cu2_e	EX_cu2_e
	EX_mg2_e	EX_mg2_e	EX_mg2_e	EX_mg2_e	EX_mg2_e	EX_mg2_e	EX_mg2_e	EX_mg2_e	EX_acmum_e	EX_mg2_e	EX_mg2_e	EX_mg2_e	EX_mg2_e	EX_mg2_e	EX_cu2_e	EX_cu2_e	EX_cu2_e	EX_mg2_e	EX_mg2_e	EX_cys__L_e	EX_mg2_e	EX_mg2_e	EX_cys__L_e	EX_cu2_e	EX_mg2_e	EX_mg2_e	EX_mg2_e	EX_mg2_e	EX_mg2_e	EX_mg2_e	EX_cu2_e	EX_mg2_e	EX_mg2_e	EX_mg2_e	EX_cys__L_e	EX_cys__L_e	EX_cys__L_e	EX_acmum_e	EX_mg2_e	EX_acgam_e	EX_mg2_e	EX_cu2_e	EX_acgam_e	EX_mg2_e	EX_acgam_e	EX_cys__L_e	EX_cys__L_e	EX_mg2_e	EX_mg2_e
	EX_fe2_e	EX_fe2_e	EX_fe2_e	EX_fe2_e	EX_fe2_e	EX_fe2_e	EX_fe2_e	EX_fe2_e	EX_mg2_e	EX_fe2_e	EX_fe2_e	EX_fe2_e	EX_fe2_e	EX_fe2_e	EX_mg2_e	EX_mg2_e	EX_mg2_e	EX_fe2_e	EX_fe2_e	EX_mg2_e	EX_fe2_e	EX_fe2_e	EX_mg2_e	EX_mg2_e	EX_fe2_e	EX_fe2_e	EX_fe2_e	EX_fe2_e	EX_fe2_e	EX_fe2_e	EX_mg2_e	EX_fe2_e	EX_fe2_e	EX_fe2_e	EX_mg2_e	EX_mg2_e	EX_acgam_e	EX_mg2_e	EX_fe2_e	EX_mg2_e	EX_fe2_e	EX_mg2_e	EX_mg2_e	EX_fe2_e	EX_mg2_e	EX_mg2_e	EX_mg2_e	EX_fe2_e	EX_fe2_e
	EX_mn2_e	EX_mn2_e	EX_mn2_e	EX_mn2_e	EX_mn2_e	EX_mn2_e	EX_mn2_e	EX_mn2_e	EX_fe2_e	EX_mn2_e	EX_mn2_e	EX_mn2_e	EX_mn2_e	EX_mn2_e	EX_fe2_e	EX_fe2_e	EX_fe2_e	EX_mn2_e	EX_mn2_e	EX_fe2_e	EX_mn2_e	EX_mn2_e	EX_fe2_e	EX_fe2_e	EX_mn2_e	EX_mn2_e	EX_mn2_e	EX_mn2_e	EX_mn2_e	EX_mn2_e	EX_fe2_e	EX_mn2_e	EX_mn2_e	EX_mn2_e	EX_fe2_e	EX_fe2_e	EX_mg2_e	EX_fe2_e	EX_mn2_e	EX_fe2_e	EX_mn2_e	EX_fe2_e	EX_fe2_e	EX_mn2_e	EX_fe2_e	EX_fe2_e	EX_fe2_e	EX_mn2_e	EX_mn2_e
	EX_mobd_e	EX_mobd_e	EX_mobd_e	EX_mobd_e	EX_mobd_e	EX_mobd_e	EX_mobd_e	EX_mobd_e	EX_mn2_e	EX_mobd_e	EX_mobd_e	EX_mobd_e	EX_mobd_e	EX_mobd_e	EX_mn2_e	EX_mn2_e	EX_mn2_e	EX_mobd_e	EX_mobd_e	EX_mn2_e	EX_mobd_e	EX_mobd_e	EX_mn2_e	EX_mn2_e	EX_mobd_e	EX_mobd_e	EX_mobd_e	EX_mobd_e	EX_mobd_e	EX_mobd_e	EX_mn2_e	EX_mobd_e	EX_mobd_e	EX_mobd_e	EX_mn2_e	EX_mn2_e	EX_fe2_e	EX_mn2_e	EX_mnl_e	EX_mn2_e	EX_mobd_e	EX_mn2_e	EX_mn2_e	EX_mobd_e	EX_mn2_e	EX_mn2_e	EX_mn2_e	EX_mnl_e	EX_mobd_e
	EX_fru_e	EX_zn2_e	EX_frulys_e	EX_g6p_e	EX_zn2_e	EX_zn2_e	EX_zn2_e	EX_zn2_e	EX_mobd_e	EX_fru_e	EX_zn2_e	EX_zn2_e	EX_zn2_e	EX_zn2_e	EX_mobd_e	EX_mobd_e	EX_mobd_e	EX_zn2_e	EX_zn2_e	EX_mobd_e	EX_g6p_e	EX_zn2_e	EX_mobd_e	EX_mobd_e	EX_zn2_e	EX_zn2_e	EX_zn2_e	EX_zn2_e	EX_zn2_e	EX_zn2_e	EX_mobd_e	EX_zn2_e	EX_zn2_e	EX_frulys_e	EX_mobd_e	EX_mobd_e	EX_mn2_e	EX_mobd_e	EX_mobd_e	EX_mobd_e	EX_zn2_e	EX_mobd_e	EX_mobd_e	EX_zn2_e	EX_mobd_e	EX_mobd_e	EX_mobd_e	EX_mobd_e	EX_zn2_e
	EX_zn2_e	EX_tartr__L_e	EX_zn2_e	EX_zn2_e	EX_taur_e	EX_glyc3p_e	EX_his__L_e	EX_his__L_e	EX_zn2_e	EX_zn2_e	EX_glc__D_e	EX_gam_e	EX_taur_e	EX_taur_e	EX_zn2_e	EX_zn2_e	EX_zn2_e	EX_taur_e	EX_glyc_e	EX_fru_e	EX_zn2_e	EX_gam_e	EX_zn2_e	EX_zn2_e	EX_his__L_e	EX_his__L_e	EX_glyc2p_e	EX_taur_e	EX_sbt__D_e	EX_taur_e	EX_zn2_e	EX_taur_e	EX_taur_e	EX_zn2_e	EX_zn2_e	EX_zn2_e	EX_mobd_e	EX_zn2_e	EX_zn2_e	EX_zn2_e	EX_tartr__L_e	EX_zn2_e	EX_zn2_e	EX_gam_e	EX_zn2_e	EX_g6p_e	EX_zn2_e	EX_zn2_e	EX_sbt__D_e
	EX_taur_e	EX_his__L_e	EX_his__L_e	EX_taur_e	EX_glc__D_e	EX_his__L_e	EX_k_e	EX_k_e	EX_taur_e	EX_his__L_e	EX_his__L_e	EX_his__L_e	EX_his__L_e	EX_his__L_e	EX_his__L_e	EX_his__L_e	EX_taur_e	EX_his__L_e	EX_his__L_e	EX_zn2_e	EX_his__L_e	EX_so4_e	EX_glc__D_e	EX_his__L_e	EX_k_e	EX_k_e	EX_his__L_e	EX_glyc3p_e	EX_his__L_e	EX_glyc2p_e	EX_taur_e	EX_glyc_e	EX_his__L_e	EX_taur_e	EX_gam_e	EX_his__L_e	EX_zn2_e	EX_his__L_e	EX_his__L_e	EX_his__L_e	EX_taur_e	EX_taur_e	EX_taur_e	EX_taur_e	EX_so4_e	EX_zn2_e	EX_sbt__D_e	EX_taur_e	EX_taur_e
	EX_his__L_e	EX_k_e	EX_k_e	EX_his__L_e	EX_his__L_e	EX_k_e	EX_C03619_e	EX_malt_e	EX_his__L_e	EX_k_e	EX_k_e	EX_k_e	EX_k_e	EX_k_e	EX_k_e	EX_k_e	EX_his__L_e	EX_k_e	EX_k_e	EX_his__L_e	EX_k_e	EX_his__L_e	EX_his__L_e	EX_k_e	EX_mal__L_e	EX_tchola_e	EX_k_e	EX_his__L_e	EX_k_e	EX_his__L_e	EX_his__L_e	EX_his__L_e	EX_k_e	EX_his__L_e	EX_his__L_e	EX_k_e	EX_his__L_e	EX_k_e	EX_k_e	EX_k_e	EX_his__L_e	EX_his__L_e	EX_his__L_e	EX_his__L_e	EX_his__L_e	EX_his__L_e	EX_his__L_e	EX_his__L_e	EX_his__L_e
	EX_k_e	EX_tchola_e	EX_tchola_e	EX_k_e	EX_k_e	EX_tchola_e	EX_tchola_e	EX_tchola_e	EX_k_e	EX_tchola_e	EX_tchola_e	EX_tchola_e	EX_malt_e	EX_C03619_e	EX_tchola_e	EX_tchola_e	EX_k_e	EX_C20978_e	EX_tchola_e	EX_k_e	EX_tchola_e	EX_k_e	EX_k_e	EX_tchola_e	EX_tchola_e	EX_C20978_e	EX_tchola_e	EX_k_e	EX_tchola_e	EX_k_e	EX_k_e	EX_k_e	EX_mal__L_e	EX_k_e	EX_k_e	EX_malt_e	EX_k_e	EX_tchola_e	EX_tchola_e	EX_tchola_e	EX_k_e	EX_k_e	EX_k_e	EX_k_e	EX_k_e	EX_k_e	EX_k_e	EX_k_e	EX_k_e
	EX_sel_e	EX_sel_e	EX_sel_e	EX_sel_e	EX_sel_e	EX_sel_e	EX_sel_e	EX_sel_e	EX_sel_e	EX_sel_e	EX_sel_e	EX_sel_e	EX_sel_e	EX_sel_e	EX_sel_e	EX_sel_e	EX_sel_e	EX_sel_e	EX_sel_e	EX_sel_e	EX_sel_e	EX_sel_e	EX_sel_e	EX_sel_e	EX_sel_e	EX_sel_e	EX_sel_e	EX_sel_e	EX_sel_e	EX_sel_e	EX_sel_e	EX_sel_e	EX_sel_e	EX_sel_e	EX_sel_e	EX_sel_e	EX_sel_e	EX_sel_e	EX_sel_e	EX_sel_e	EX_sel_e	EX_sel_e	EX_sel_e	EX_sel_e	EX_sel_e	EX_sel_e	EX_sel_e	EX_sel_e	EX_sel_e
					EX_sel_e	EX_sel_e	EX_sel_e	EX_sel_e	EX_sel_e	EX_sel_e	EX_sel_e	EX_sel_e	EX_sel_e	EX_sel_e	EX_sel_e	EX_sel_e	EX_sel_e	EX_sel_e	EX_sel_e	EX_sel_e	EX_sel_e	EX_sel_e	EX_sel_e	EX_sel_e	EX_sel_e	EX_sel_e	EX_sel_e	EX_sel_e	EX_sel_e	EX_sel_e	EX_sel_e	EX_sel_e	EX_sel_e	EX_sel_e	EX_sel_e	EX_sel_e	EX_sel_e	EX_sel_e	EX_sel_e	EX_sel_e	EX_sel_e	EX_sel_e	EX_sel_e	EX_sel_e	EX_sel_e	EX_sel_e	EX_sel_e	EX_sel_e	EX_sel_e
perturbed model 24	EX_arab__L_e	EX_ca2_e	EX_ca2_e	EX_ca2_e	EX_ca2_e	EX_ca2_e	EX_ca2_e	EX_ca2_e	EX_ca2_e	EX_ca2_e	EX_ca2_e	EX_ca2_e	EX_ca2_e	EX_ca2_e	EX_ca2_e	EX_ca2_e	EX_ca2_e	EX_ca2_e	EX_ca2_e	EX_ca2_e	EX_ca2_e	EX_ca2_e	EX_ascb__L_e	EX_ca2_e	EX_ca2_e	EX_ascb__L_e	EX_ca2_e	EX_ca2_e	EX_ca2_e	EX_ca2_e	EX_ca2_e	EX_ca2_e	EX_ca2_e	EX_ca2_e	EX_ascb__L_e	EX_ca2_e	EX_ca2_e	EX_ca2_e	EX_ca2_e	EX_ca2_e	EX_ca2_e	EX_ca2_e	EX_asp__L_e	EX_ca2_e	EX_ca2_e	EX_ca2_e	EX_ca2_e	EX_ca2_e	EX_ca2_e
	EX_ca2_e	EX_cl_e	EX_cl_e	EX_cl_e	EX_cl_e	EX_cl_e	EX_cl_e	EX_cl_e	EX_cl_e	EX_cl_e	EX_cl_e	EX_cl_e	EX_cl_e	EX_cl_e	EX_cl_e	EX_cl_e	EX_cl_e	EX_cl_e	EX_cl_e	EX_cit_e	EX_cl_e	EX_cl_e	EX_ca2_e	EX_cl_e	EX_cl_e	EX_ca2_e	EX_cl_e	EX_cl_e	EX_cl_e	EX_cl_e	EX_cl_e	EX_cl_e	EX_cl_e	EX_cl_e	EX_ca2_e	EX_cl_e	EX_cl_e	EX_cl_e	EX_cl_e	EX_cl_e	EX_cl_e	EX_cl_e	EX_ca2_e	EX_cl_e	EX_cl_e	EX_cl_e	EX_cl_e	EX_cl_e	EX_cl_e
	EX_cl_e	EX_cobalt2_e	EX_cobalt2_e	EX_cobalt2_e	EX_cobalt2_e	EX_cobalt2_e	EX_cobalt2_e	EX_cobalt2_e	EX_cobalt2_e	EX_cobalt2_e	EX_cobalt2_e	EX_cobalt2_e	EX_cobalt2_e	EX_cobalt2_e	EX_cobalt2_e	EX_cobalt2_e	EX_cobalt2_e	EX_cobalt2_e	EX_cobalt2_e	EX_cl_e	EX_cobalt2_e	EX_cobalt2_e	EX_cl_e	EX_cobalt2_e	EX_cobalt2_e	EX_cl_e	EX_cobalt2_e	EX_cobalt2_e	EX_cobalt2_e	EX_cobalt2_e	EX_cobalt2_e	EX_cobalt2_e	EX_cobalt2_e	EX_cobalt2_e	EX_cl_e	EX_cobalt2_e	EX_cobalt2_e	EX_cobalt2_e	EX_cobalt2_e	EX_cobalt2_e	EX_cobalt2_e	EX_cobalt2_e	EX_cl_e	EX_cobalt2_e	EX_cobalt2_e	EX_cobalt2_e	EX_cobalt2_e	EX_cobalt2_e	EX_cobalt2_e
	EX_cobalt2_e	EX_cu2_e	EX_cu2_e	EX_cu2_e	EX_cu2_e	EX_cu2_e	EX_cu2_e	EX_cu2_e	EX_cu2_e	EX_cu2_e	EX_cu2_e	EX_cu2_e	EX_cu2_e	EX_cu2_e	EX_cu2_e	EX_cu2_e	EX_cu2_e	EX_cu2_e	EX_cu2_e	EX_cobalt2_e	EX_cu2_e	EX_cu2_e	EX_cobalt2_e	EX_cu2_e	EX_cu2_e	EX_cobalt2_e	EX_cu2_e	EX_cu2_e	EX_cu2_e	EX_cu2_e	EX_cu2_e	EX_cu2_e	EX_cu2_e	EX_cu2_e	EX_cobalt2_e	EX_cu2_e	EX_cu2_e	EX_cu2_e	EX_cu2_e	EX_cu2_e	EX_cu2_e	EX_cu2_e	EX_cobalt2_e	EX_cu2_e	EX_cu2_e	EX_cu2_e	EX_cu2_e	EX_cu2_e	EX_cu2_e
	EX_cu2_e	EX_cys__L_e	EX_mg2_e	EX_mg2_e	EX_mg2_e	EX_mg2_e	EX_mg2_e	EX_cys__L_e	EX_mg2_e	EX_cys__L_e	EX_cys__L_e	EX_mg2_e	EX_cys__L_e	EX_mg2_e	EX_mg2_e	EX_mg2_e	EX_cys__L_e	EX_acgam_e	EX_mg2_e	EX_cu2_e	EX_mg2_e	EX_acmum_e	EX_cu2_e	EX_mg2_e	EX_acgam_e	EX_cu2_e	EX_mg2_e	EX_mg2_e	EX_mg2_e	EX_mg2_e	EX_mg2_e	EX_mg2_e	EX_mg2_e	EX_mg2_e	EX_cu2_e	EX_cys__L_e	EX_acgam_e	EX_cys__L_e	EX_mg2_e	EX_mg2_e	EX_cys__L_e	EX_mg2_e	EX_cu2_e	EX_ala__D_e	EX_mg2_e	EX_mg2_e	EX_cys__L_e	EX_mg2_e	EX_mg2_e
	EX_mg2_e	EX_mg2_e	EX_fe2_e	EX_fe2_e	EX_fe2_e	EX_fe2_e	EX_fe2_e	EX_mg2_e	EX_fe2_e	EX_mg2_e	EX_mg2_e	EX_fe2_e	EX_mg2_e	EX_fe2_e	EX_fe2_e	EX_fe2_e	EX_mg2_e	EX_mg2_e	EX_fe2_e	EX_mg2_e	EX_fe2_e	EX_mg2_e	EX_mg2_e	EX_fe2_e	EX_mg2_e	EX_mg2_e	EX_fe2_e	EX_fe2_e	EX_fe2_e	EX_fe2_e	EX_fe2_e	EX_fe2_e	EX_fe2_e	EX_fe2_e	EX_cys__L_e	EX_acgam_e	EX_mg2_e	EX_mg2_e	EX_fe2_e	EX_fe2_e	EX_mg2_e	EX_fe2_e	EX_mg2_e	EX_mg2_e	EX_fe2_e	EX_fe2_e	EX_mg2_e	EX_fe2_e	EX_fe2_e
	EX_fe2_e	EX_fe2_e	EX_mn2_e	EX_mn2_e	EX_mn2_e	EX_mn2_e	EX_mn2_e	EX_fe2_e	EX_mn2_e	EX_fe2_e	EX_fe2_e	EX_mn2_e	EX_fe2_e	EX_mn2_e	EX_mn2_e	EX_mn2_e	EX_fe2_e	EX_fe2_e	EX_mn2_e	EX_fe2_e	EX_mn2_e	EX_fe2_e	EX_fe2_e	EX_mn2_e	EX_fe2_e	EX_fe2_e	EX_mn2_e	EX_mn2_e	EX_mn2_e	EX_mn2_e	EX_mn2_e	EX_mn2_e	EX_mn2_e	EX_mn2_e	EX_mg2_e	EX_mg2_e	EX_fe2_e	EX_fe2_e	EX_mn2_e	EX_mn2_e	EX_fe2_e	EX_mn2_e	EX_fe2_e	EX_fe2_e	EX_mn2_e	EX_mn2_e	EX_fe2_e	EX_mn2_e	EX_mn2_e
	EX_mn2_e	EX_mn2_e	EX_mobd_e	EX_mobd_e	EX_mobd_e	EX_mobd_e	EX_mobd_e	EX_mn2_e	EX_mobd_e	EX_mn2_e	EX_mn2_e	EX_mobd_e	EX_mn2_e	EX_mobd_e	EX_mobd_e	EX_mobd_e	EX_mn2_e	EX_mn2_e	EX_mobd_e	EX_mn2_e	EX_mobd_e	EX_mn2_e	EX_mn2_e	EX_mnl_e	EX_mn2_e	EX_mn2_e	EX_mobd_e	EX_mobd_e	EX_mobd_e	EX_mobd_e	EX_mobd_e	EX_mobd_e	EX_mnl_e	EX_mobd_e	EX_fe2_e	EX_fe2_e	EX_mn2_e	EX_mn2_e	EX_mobd_e	EX_mobd_e	EX_mn2_e	EX_mobd_e	EX_mn2_e	EX_mn2_e	EX_mobd_e	EX_mobd_e	EX_mn2_e	EX_mobd_e	EX_mobd_e
	EX_mobd_e	EX_mobd_e	EX_zn2_e	EX_zn2_e	EX_fru_e	EX_zn2_e	EX_g6p_e	EX_mobd_e	EX_zn2_e	EX_mnl_e	EX_mobd_e	EX_zn2_e	EX_mobd_e	EX_zn2_e	EX_zn2_e	EX_zn2_e	EX_mobd_e	EX_mobd_e	EX_zn2_e	EX_mobd_e	EX_g6p_e	EX_mobd_e	EX_mobd_e	EX_mobd_e	EX_mobd_e	EX_mobd_e	EX_zn2_e	EX_zn2_e	EX_frulys_e	EX_zn2_e	EX_zn2_e	EX_frulys_e	EX_mobd_e	EX_fru_e	EX_mn2_e	EX_mn2_e	EX_mobd_e	EX_mobd_e	EX_fum_e	EX_zn2_e	EX_mobd_e	EX_zn2_e	EX_mobd_e	EX_mobd_e	EX_zn2_e	EX_zn2_e	EX_mobd_e	EX_zn2_e	EX_zn2_e
	EX_zn2_e	EX_zn2_e	EX_taur_e	EX_his__L_e	EX_zn2_e	EX_taur_e	EX_zn2_e	EX_zn2_e	EX_gam_e	EX_mobd_e	EX_fru_e	EX_taur_e	EX_zn2_e	EX_sbt__D_e	EX_gam_e	EX_taur_e	EX_zn2_e	EX_zn2_e	EX_sbt__D_e	EX_zn2_e	EX_zn2_e	EX_zn2_e	EX_zn2_e	EX_zn2_e	EX_zn2_e	EX_zn2_e	EX_taur_e	EX_glyc2p_e	EX_zn2_e	EX_gam_e	EX_glc__D_e	EX_zn2_e	EX_zn2_e	EX_zn2_e	EX_mobd_e	EX_mobd_e	EX_zn2_e	EX_zn2_e	EX_zn2_e	EX_pyr_e	EX_g6p_e	EX_tartr__L_e	EX_zn2_e	EX_zn2_e	EX_ser__L_e	EX_his__L_e	EX_zn2_e	EX_taur_e	EX_tartr__L_e
	EX_taur_e	EX_gam_e	EX_his__L_e	EX_k_e	EX_taur_e	EX_glc__D_e	EX_taur_e	EX_his__L_e	EX_so4_e	EX_zn2_e	EX_zn2_e	EX_his__L_e	EX_glc__D_e	EX_his__L_e	EX_his__L_e	EX_his__L_e	EX_sbt__D_e	EX_taur_e	EX_taur_e	EX_taur_e	EX_his__L_e	EX_taur_e	EX_taur_e	EX_his__L_e	EX_so4_e	EX_his__L_e	EX_glyc3p_e	EX_his__L_e	EX_taur_e	EX_taur_e	EX_his__L_e	EX_his__L_e	EX_taur_e	EX_his__L_e	EX_zn2_e	EX_zn2_e	EX_his__L_e	EX_tartr__L_e	EX_taur_e	EX_taur_e	EX_zn2_e	EX_taur_e	EX_taur_e	EX_taur_e	EX_taur_e	EX_k_e	EX_glyc3p_e	EX_glyc_e	EX_his__L_e
	EX_his__L_e	EX_his__L_e	EX_k_e	EX_malt_e	EX_his__L_e	EX_his__L_e	EX_his__L_e	EX_k_e	EX_his__L_e	EX_his__L_e	EX_his__L_e	EX_k_e	EX_his__L_e	EX_k_e	EX_k_e	EX_k_e	EX_his__L_e	EX_his__L_e	EX_his__L_e	EX_his__L_e	EX_k_e	EX_his__L_e	EX_his__L_e	EX_k_e	EX_his__L_e	EX_k_e	EX_his__L_e	EX_k_e	EX_his__L_e	EX_his__L_e	EX_k_e	EX_k_e	EX_his__L_e	EX_k_e	EX_his__L_e	EX_his__L_e	EX_k_e	EX_his__L_e	EX_his__L_e	EX_his__L_e	EX_his__L_e	EX_his__L_e	EX_his__L_e	EX_his__L_e	EX_his__L_e	EX_tchola_e	EX_his__L_e	EX_his__L_e	EX_k_e
	EX_k_e	EX_k_e	EX_malt_e	EX_tchola_e	EX_k_e	EX_k_e	EX_k_e	EX_malt_e	EX_k_e	EX_k_e	EX_k_e	EX_C20978_e	EX_k_e	EX_tchola_e	EX_tchola_e	EX_C03619_e	EX_k_e	EX_k_e	EX_k_e	EX_k_e	EX_tchola_e	EX_k_e	EX_k_e	EX_tchola_e	EX_k_e	EX_tchola_e	EX_k_e	EX_tchola_e	EX_k_e	EX_k_e	EX_tchola_e	EX_tchola_e	EX_k_e	EX_tchola_e	EX_k_e	EX_k_e	EX_tchola_e	EX_k_e	EX_k_e	EX_k_e	EX_k_e	EX_k_e	EX_k_e	EX_k_e	EX_k_e	EX_C20978_e	EX_k_e	EX_k_e	EX_tchola_e
	EX_sel_e	EX_sel_e	EX_sel_e	EX_sel_e	EX_sel_e	EX_sel_e	EX_sel_e	EX_sel_e	EX_sel_e	EX_sel_e	EX_sel_e	EX_sel_e	EX_sel_e	EX_sel_e	EX_sel_e	EX_sel_e	EX_sel_e	EX_sel_e	EX_sel_e	EX_sel_e	EX_sel_e	EX_sel_e	EX_sel_e	EX_sel_e	EX_sel_e	EX_sel_e	EX_sel_e	EX_sel_e	EX_sel_e	EX_sel_e	EX_sel_e	EX_sel_e	EX_sel_e	EX_sel_e	EX_sel_e	EX_sel_e	EX_sel_e	EX_sel_e	EX_sel_e	EX_sel_e	EX_sel_e	EX_sel_e	EX_sel_e	EX_sel_e	EX_sel_e	EX_sel_e	EX_sel_e	EX_sel_e	EX_sel_e
					EX_sel_e	EX_sel_e	EX_sel_e	EX_sel_e	EX_sel_e	EX_sel_e	EX_sel_e	EX_sel_e	EX_sel_e	EX_sel_e	EX_sel_e	EX_sel_e	EX_sel_e	EX_sel_e	EX_sel_e	EX_sel_e	EX_sel_e	EX_sel_e	EX_sel_e	EX_sel_e	EX_sel_e	EX_sel_e	EX_sel_e	EX_sel_e	EX_sel_e	EX_sel_e	EX_sel_e	EX_sel_e	EX_sel_e	EX_sel_e	EX_sel_e	EX_sel_e	EX_sel_e	EX_sel_e	EX_sel_e	EX_sel_e	EX_sel_e	EX_sel_e	EX_sel_e	EX_sel_e	EX_sel_e	EX_sel_e	EX_sel_e	EX_sel_e	EX_sel_e
perturbed model 25	EX_ca2_e	EX_ca2_e	EX_ca2_e	EX_ca2_e	EX_ca2_e	EX_ca2_e	EX_ca2_e	EX_alaala_e	EX_ca2_e	EX_arg__L_e	EX_ca2_e	EX_arg__L_e	EX_ca2_e	EX_ca2_e	EX_ca2_e	EX_ca2_e	EX_ca2_e	EX_asp__L_e	EX_asp__L_e	EX_ascb__L_e	EX_arg__L_e	EX_ca2_e	EX_ca2_e	EX_ca2_e	EX_ca2_e	EX_ca2_e	EX_ca2_e	EX_ca2_e	EX_ca2_e	EX_ca2_e	EX_ca2_e	EX_ca2_e	EX_ca2_e	EX_ca2_e	EX_ca2_e	EX_ca2_e	EX_asp__L_e	EX_ascb__L_e	EX_ca2_e	EX_ca2_e	EX_ca2_e	EX_ca2_e	EX_ca2_e	EX_ca2_e	EX_ca2_e	EX_ca2_e	EX_ca2_e	EX_ca2_e	EX_ascb__L_e
	EX_cl_e	EX_cl_e	EX_cl_e	EX_cl_e	EX_cl_e	EX_cl_e	EX_cl_e	EX_ca2_e	EX_cl_e	EX_ca2_e	EX_cl_e	EX_ca2_e	EX_cl_e	EX_cl_e	EX_cl_e	EX_cl_e	EX_cl_e	EX_ca2_e	EX_ca2_e	EX_ca2_e	EX_ca2_e	EX_cl_e	EX_cl_e	EX_cl_e	EX_cl_e	EX_cl_e	EX_cl_e	EX_cl_e	EX_cl_e	EX_cl_e	EX_cl_e	EX_cl_e	EX_cl_e	EX_cl_e	EX_cl_e	EX_cl_e	EX_ca2_e	EX_ca2_e	EX_cl_e	EX_cl_e	EX_cl_e	EX_cl_e	EX_cl_e	EX_cl_e	EX_cl_e	EX_cl_e	EX_cl_e	EX_cl_e	EX_ca2_e
	EX_cobalt2_e	EX_cobalt2_e	EX_cobalt2_e	EX_cobalt2_e	EX_cobalt2_e	EX_cobalt2_e	EX_cobalt2_e	EX_cl_e	EX_cobalt2_e	EX_cl_e	EX_cobalt2_e	EX_cl_e	EX_cobalt2_e	EX_cobalt2_e	EX_cobalt2_e	EX_cobalt2_e	EX_cobalt2_e	EX_cl_e	EX_cl_e	EX_cl_e	EX_cl_e	EX_cobalt2_e	EX_cobalt2_e	EX_cobalt2_e	EX_cobalt2_e	EX_cobalt2_e	EX_cobalt2_e	EX_cobalt2_e	EX_cobalt2_e	EX_cobalt2_e	EX_cobalt2_e	EX_cobalt2_e	EX_cobalt2_e	EX_cobalt2_e	EX_cobalt2_e	EX_cobalt2_e	EX_cl_e	EX_cl_e	EX_cobalt2_e	EX_cobalt2_e	EX_cobalt2_e	EX_cobalt2_e	EX_cobalt2_e	EX_cobalt2_e	EX_cobalt2_e	EX_cobalt2_e	EX_cobalt2_e	EX_cobalt2_e	EX_cl_e
	EX_cu2_e	EX_cu2_e	EX_cu2_e	EX_cu2_e	EX_cu2_e	EX_cu2_e	EX_cu2_e	EX_cobalt2_e	EX_cu2_e	EX_cobalt2_e	EX_cu2_e	EX_cobalt2_e	EX_cu2_e	EX_cu2_e	EX_cu2_e	EX_cu2_e	EX_cu2_e	EX_cobalt2_e	EX_cobalt2_e	EX_cobalt2_e	EX_cobalt2_e	EX_cu2_e	EX_cu2_e	EX_cu2_e	EX_cu2_e	EX_cu2_e	EX_cu2_e	EX_cu2_e	EX_cu2_e	EX_cu2_e	EX_cu2_e	EX_cu2_e	EX_cu2_e	EX_cu2_e	EX_cu2_e	EX_cu2_e	EX_cobalt2_e	EX_cobalt2_e	EX_cu2_e	EX_cu2_e	EX_cu2_e	EX_cu2_e	EX_cu2_e	EX_cu2_e	EX_cu2_e	EX_cu2_e	EX_cu2_e	EX_cu2_e	EX_cobalt2_e
	EX_mg2_e	EX_mg2_e	EX_mg2_e	EX_mg2_e	EX_mg2_e	EX_acgam_e	EX_mg2_e	EX_cu2_e	EX_mg2_e	EX_cu2_e	EX_mg2_e	EX_cu2_e	EX_cys__L_e	EX_cys__L_e	EX_cys__L_e	EX_mg2_e	EX_mg2_e	EX_cu2_e	EX_cu2_e	EX_cu2_e	EX_cu2_e	EX_mg2_e	EX_mg2_e	EX_mg2_e	EX_mg2_e	EX_ala__D_e	EX_cys__L_e	EX_mg2_e	EX_cys__L_e	EX_mg2_e	EX_mg2_e	EX_mg2_e	EX_mg2_e	EX_mg2_e	EX_cys__L_e	EX_mg2_e	EX_cu2_e	EX_cu2_e	EX_acmum_e	EX_mg2_e	EX_cys__L_e	EX_mg2_e	EX_mg2_e	EX_cys__L_e	EX_mg2_e	EX_cys__L_e	EX_acgam_e	EX_mg2_e	EX_cu2_e
	EX_fe2_e	EX_fe2_e	EX_fe2_e	EX_fe2_e	EX_fe2_e	EX_mg2_e	EX_fe2_e	EX_mg2_e	EX_fe2_e	EX_mg2_e	EX_fe2_e	EX_mg2_e	EX_acgam_e	EX_mg2_e	EX_mg2_e	EX_fe2_e	EX_fe2_e	EX_cys__L_e	EX_mg2_e	EX_mg2_e	EX_cys__L_e	EX_fe2_e	EX_fe2_e	EX_fe2_e	EX_fe2_e	EX_mg2_e	EX_mg2_e	EX_fe2_e	EX_mg2_e	EX_fe2_e	EX_fe2_e	EX_fe2_e	EX_fe2_e	EX_fe2_e	EX_mg2_e	EX_fe2_e	EX_mg2_e	EX_mg2_e	EX_mg2_e	EX_fe2_e	EX_acgam_e	EX_fe2_e	EX_fe2_e	EX_mg2_e	EX_fe2_e	EX_mg2_e	EX_mg2_e	EX_fe2_e	EX_mg2_e
	EX_mn2_e	EX_mn2_e	EX_mn2_e	EX_mn2_e	EX_mn2_e	EX_fe2_e	EX_mn2_e	EX_fe2_e	EX_mn2_e	EX_fe2_e	EX_mn2_e	EX_fe2_e	EX_mg2_e	EX_fe2_e	EX_fe2_e	EX_mn2_e	EX_mn2_e	EX_mg2_e	EX_fe2_e	EX_fe2_e	EX_mg2_e	EX_mn2_e	EX_mn2_e	EX_mn2_e	EX_mn2_e	EX_fe2_e	EX_fe2_e	EX_mn2_e	EX_fe2_e	EX_mn2_e	EX_mn2_e	EX_mn2_e	EX_mn2_e	EX_mn2_e	EX_fe2_e	EX_mn2_e	EX_fe2_e	EX_fe2_e	EX_fe2_e	EX_mn2_e	EX_mg2_e	EX_mn2_e	EX_mn2_e	EX_fe2_e	EX_mn2_e	EX_fe2_e	EX_fe2_e	EX_mn2_e	EX_fe2_e
	EX_mobd_e	EX_mobd_e	EX_mobd_e	EX_mobd_e	EX_mobd_e	EX_mn2_e	EX_mobd_e	EX_mn2_e	EX_mobd_e	EX_mn2_e	EX_mobd_e	EX_mn2_e	EX_fe2_e	EX_mn2_e	EX_mn2_e	EX_mobd_e	EX_mobd_e	EX_fe2_e	EX_mn2_e	EX_mn2_e	EX_fe2_e	EX_mnl_e	EX_mobd_e	EX_mobd_e	EX_mobd_e	EX_mn2_e	EX_mn2_e	EX_mobd_e	EX_mn2_e	EX_mobd_e	EX_mobd_e	EX_mobd_e	EX_mobd_e	EX_mobd_e	EX_mn2_e	EX_mobd_e	EX_mn2_e	EX_mn2_e	EX_mn2_e	EX_mobd_e	EX_fe2_e	EX_mobd_e	EX_mobd_e	EX_mn2_e	EX_mnl_e	EX_mn2_e	EX_mn2_e	EX_mobd_e	EX_mn2_e
	EX_g6p_e	EX_zn2_e	EX_zn2_e	EX_g6p_e	EX_pi_e	EX_mobd_e	EX_zn2_e	EX_mobd_e	EX_frulys_e	EX_mobd_e	EX_fru_e	EX_mobd_e	EX_mn2_e	EX_mobd_e	EX_mobd_e	EX_zn2_e	EX_zn2_e	EX_mn2_e	EX_mobd_e	EX_mobd_e	EX_mn2_e	EX_mobd_e	EX_pi_e	EX_zn2_e	EX_zn2_e	EX_mobd_e	EX_mobd_e	EX_pi_e	EX_mobd_e	EX_zn2_e	EX_g6p_e	EX_zn2_e	EX_zn2_e	EX_fru_e	EX_mobd_e	EX_pi_e	EX_mobd_e	EX_mobd_e	EX_mobd_e	EX_pi_e	EX_mn2_e	EX_pi_e	EX_zn2_e	EX_mobd_e	EX_mobd_e	EX_mobd_e	EX_mobd_e	EX_zn2_e	EX_mobd_e
	EX_zn2_e	EX_glyc3p_e	EX_taur_e	EX_zn2_e	EX_zn2_e	EX_zn2_e	EX_tartr__L_e	EX_zn2_e	EX_pi_e	EX_zn2_e	EX_pi_e	EX_g6p_e	EX_mobd_e	EX_zn2_e	EX_zn2_e	EX_gam_e	EX_taur_e	EX_mobd_e	EX_zn2_e	EX_pi_e	EX_mobd_e	EX_pi_e	EX_zn2_e	EX_tartr__L_e	EX_taur_e	EX_zn2_e	EX_g6p_e	EX_zn2_e	EX_g6p_e	EX_taur_e	EX_zn2_e	EX_sbt__D_e	EX_glyc2p_e	EX_zn2_e	EX_g6p_e	EX_zn2_e	EX_g6p_e	EX_pi_e	EX_zn2_e	EX_zn2_e	EX_mobd_e	EX_zn2_e	EX_glyc2p_e	EX_zn2_e	EX_zn2_e	EX_fru_e	EX_pi_e	EX_taur_e	EX_zn2_e
	EX_his__L_e	EX_his__L_e	EX_glyc3p_e	EX_taur_e	EX_his__L_e	EX_taur_e	EX_taur_e	EX_glyc2p_e	EX_zn2_e	EX_taur_e	EX_zn2_e	EX_zn2_e	EX_g6p_e	EX_tartr__L_e	EX_gam_e	EX_so4_e	EX_glyc2p_e	EX_g6p_e	EX_taur_e	EX_zn2_e	EX_g6p_e	EX_zn2_e	EX_taur_e	EX_glyc2p_e	EX_thr__L_e	EX_glyc2p_e	EX_zn2_e	EX_his__L_e	EX_zn2_e	EX_glyc2p_e	EX_ser__L_e	EX_taur_e	EX_his__L_e	EX_taur_e	EX_zn2_e	EX_taur_e	EX_zn2_e	EX_zn2_e	EX_glyc2p_e	EX_glc__D_e	EX_zn2_e	EX_taur_e	EX_his__L_e	EX_glc__D_e	EX_taur_e	EX_g6p_e	EX_zn2_e	EX_glc__D_e	EX_glyc2p_e
	EX_k_e	EX_k_e	EX_his__L_e	EX_his__L_e	EX_k_e	EX_glyc2p_e	EX_glyc2p_e	EX_his__L_e	EX_his__L_e	EX_glyc2p_e	EX_taur_e	EX_so4_e	EX_zn2_e	EX_glyc3p_e	EX_glyc3p_e	EX_glyc3p_e	EX_his__L_e	EX_zn2_e	EX_glyc2p_e	EX_taur_e	EX_zn2_e	EX_taur_e	EX_his__L_e	EX_his__L_e	EX_glyc2p_e	EX_his__L_e	EX_ser__L_e	EX_k_e	EX_gam_e	EX_his__L_e	EX_so4_e	EX_glyc2p_e	EX_k_e	EX_glyc2p_e	EX_tartr__L_e	EX_his__L_e	EX_so4_e	EX_his__L_e	EX_his__L_e	EX_his__L_e	EX_glyc3p_e	EX_glc__D_e	EX_k_e	EX_glyc3p_e	EX_glyc2p_e	EX_zn2_e	EX_taur_e	EX_glyc2p_e	EX_his__L_e
	EX_tchola_e	EX_tchola_e	EX_k_e	EX_k_e	EX_C03619_e	EX_his__L_e	EX_his__L_e	EX_k_e	EX_k_e	EX_his__L_e	EX_his__L_e	EX_his__L_e	EX_his__L_e	EX_his__L_e	EX_his__L_e	EX_his__L_e	EX_k_e	EX_his__L_e	EX_his__L_e	EX_his__L_e	EX_his__L_e	EX_his__L_e	EX_k_e	EX_k_e	EX_his__L_e	EX_k_e	EX_his__L_e	EX_tchola_e	EX_his__L_e	EX_k_e	EX_his__L_e	EX_his__L_e	EX_malt_e	EX_his__L_e	EX_his__L_e	EX_k_e	EX_his__L_e	EX_k_e	EX_k_e	EX_k_e	EX_his__L_e	EX_his__L_e	EX_mal__L_e	EX_his__L_e	EX_his__L_e	EX_his__L_e	EX_his__L_e	EX_his__L_e	EX_k_e
	EX_sel_e	EX_sel_e	EX_sel_e	EX_sel_e	EX_tchola_e	EX_k_e	EX_k_e	EX_tchola_e	EX_tchola_e	EX_k_e	EX_k_e	EX_k_e	EX_k_e	EX_k_e	EX_k_e	EX_k_e	EX_tchola_e	EX_k_e	EX_k_e	EX_k_e	EX_k_e	EX_k_e	EX_C20978_e	EX_tchola_e	EX_k_e	EX_tchola_e	EX_k_e	EX_C20978_e	EX_k_e	EX_malt_e	EX_k_e	EX_k_e	EX_tchola_e	EX_k_e	EX_k_e	EX_malt_e	EX_k_e	EX_tchola_e	EX_tchola_e	EX_tchola_e	EX_k_e	EX_k_e	EX_tchola_e	EX_k_e	EX_k_e	EX_k_e	EX_k_e	EX_k_e	EX_tchola_e
					EX_sel_e	EX_sel_e	EX_sel_e	EX_sel_e	EX_sel_e	EX_sel_e	EX_sel_e	EX_sel_e	EX_sel_e	EX_sel_e	EX_sel_e	EX_sel_e	EX_sel_e	EX_sel_e	EX_sel_e	EX_sel_e	EX_sel_e	EX_sel_e	EX_sel_e	EX_sel_e	EX_sel_e	EX_sel_e	EX_sel_e	EX_sel_e	EX_sel_e	EX_sel_e	EX_sel_e	EX_sel_e	EX_sel_e	EX_sel_e	EX_sel_e	EX_sel_e	EX_sel_e	EX_sel_e	EX_sel_e	EX_sel_e	EX_sel_e	EX_sel_e	EX_sel_e	EX_sel_e	EX_sel_e	EX_sel_e	EX_sel_e	EX_sel_e	EX_sel_e
perturbed model 26	EX_ca2_e	EX_ca2_e	EX_ca2_e	EX_ca2_e	EX_ca2_e	EX_arg__L_e	EX_asn__L_e	EX_ca2_e	EX_asn__L_e	EX_ca2_e	EX_arg__L_e	EX_ca2_e	EX_ca2_e	EX_ca2_e	EX_ca2_e	EX_ca2_e	EX_ca2_e	EX_asp__L_e	EX_asn__L_e	EX_ca2_e	EX_ca2_e	EX_arg__L_e	EX_ca2_e	EX_ca2_e	EX_ca2_e	EX_ca2_e	EX_ca2_e	EX_asp__L_e	EX_ca2_e	EX_ca2_e	EX_ca2_e	EX_alaala_e	EX_arab__L_e	EX_ca2_e	EX_ca2_e	EX_ca2_e	EX_ca2_e	EX_ca2_e	EX_ca2_e	EX_ca2_e	EX_ca2_e	EX_ca2_e	EX_ca2_e	EX_ca2_e	EX_ca2_e	EX_ca2_e	EX_ca2_e	EX_ca2_e	EX_ca2_e
	EX_cl_e	EX_cl_e	EX_cl_e	EX_cl_e	EX_cl_e	EX_ca2_e	EX_ca2_e	EX_cl_e	EX_ca2_e	EX_cl_e	EX_ca2_e	EX_cl_e	EX_cl_e	EX_cl_e	EX_cl_e	EX_cl_e	EX_cl_e	EX_ca2_e	EX_ca2_e	EX_cl_e	EX_cl_e	EX_ca2_e	EX_cl_e	EX_cl_e	EX_cl_e	EX_cl_e	EX_cl_e	EX_ca2_e	EX_cl_e	EX_cl_e	EX_cl_e	EX_ca2_e	EX_ca2_e	EX_cl_e	EX_cl_e	EX_cl_e	EX_cl_e	EX_cl_e	EX_cl_e	EX_cl_e	EX_cl_e	EX_cl_e	EX_cl_e	EX_cl_e	EX_cl_e	EX_cl_e	EX_cl_e	EX_cl_e	EX_cl_e
	EX_cobalt2_e	EX_cobalt2_e	EX_cobalt2_e	EX_cobalt2_e	EX_cobalt2_e	EX_cl_e	EX_cl_e	EX_cobalt2_e	EX_cl_e	EX_cobalt2_e	EX_cl_e	EX_cobalt2_e	EX_cobalt2_e	EX_cobalt2_e	EX_cobalt2_e	EX_cobalt2_e	EX_cobalt2_e	EX_cl_e	EX_cl_e	EX_cobalt2_e	EX_cobalt2_e	EX_cl_e	EX_cobalt2_e	EX_cobalt2_e	EX_cobalt2_e	EX_cobalt2_e	EX_cobalt2_e	EX_cl_e	EX_cobalt2_e	EX_cobalt2_e	EX_cobalt2_e	EX_cl_e	EX_cl_e	EX_cobalt2_e	EX_cobalt2_e	EX_cobalt2_e	EX_cobalt2_e	EX_cobalt2_e	EX_cobalt2_e	EX_cobalt2_e	EX_cobalt2_e	EX_cobalt2_e	EX_cobalt2_e	EX_cobalt2_e	EX_cobalt2_e	EX_cobalt2_e	EX_cobalt2_e	EX_cobalt2_e	EX_cobalt2_e
	EX_cu2_e	EX_cu2_e	EX_cu2_e	EX_cu2_e	EX_cu2_e	EX_cobalt2_e	EX_cobalt2_e	EX_cu2_e	EX_cobalt2_e	EX_cu2_e	EX_cobalt2_e	EX_cu2_e	EX_cu2_e	EX_cu2_e	EX_cu2_e	EX_cu2_e	EX_cu2_e	EX_cobalt2_e	EX_cobalt2_e	EX_cu2_e	EX_cu2_e	EX_cobalt2_e	EX_cu2_e	EX_cu2_e	EX_cu2_e	EX_cu2_e	EX_cu2_e	EX_cobalt2_e	EX_cu2_e	EX_cu2_e	EX_cu2_e	EX_cobalt2_e	EX_cobalt2_e	EX_cu2_e	EX_cu2_e	EX_cu2_e	EX_cu2_e	EX_cu2_e	EX_cu2_e	EX_cu2_e	EX_cu2_e	EX_cu2_e	EX_cu2_e	EX_cu2_e	EX_cu2_e	EX_cu2_e	EX_cu2_e	EX_cu2_e	EX_cu2_e
	EX_mg2_e	EX_mg2_e	EX_mg2_e	EX_mg2_e	EX_mg2_e	EX_cu2_e	EX_cu2_e	EX_mg2_e	EX_cu2_e	EX_acmum_e	EX_cu2_e	EX_mg2_e	EX_mg2_e	EX_mg2_e	EX_cys__L_e	EX_mg2_e	EX_mg2_e	EX_cu2_e	EX_cu2_e	EX_mg2_e	EX_mg2_e	EX_cu2_e	EX_cys__L_e	EX_acgam_e	EX_cys__L_e	EX_acmum_e	EX_mg2_e	EX_cu2_e	EX_mg2_e	EX_mg2_e	EX_mg2_e	EX_cu2_e	EX_cu2_e	EX_mg2_e	EX_mg2_e	EX_mg2_e	EX_cys__L_e	EX_mg2_e	EX_mg2_e	EX_mg2_e	EX_cys__L_e	EX_mg2_e	EX_cys__L_e	EX_mg2_e	EX_mg2_e	EX_cys__L_e	EX_cys__L_e	EX_cys__L_e	EX_mg2_e
	EX_fe2_e	EX_fe2_e	EX_fe2_e	EX_fe2_e	EX_fe2_e	EX_mg2_e	EX_mg2_e	EX_fe2_e	EX_cys__L_e	EX_mg2_e	EX_cys__L_e	EX_fe2_e	EX_fe2_e	EX_fe2_e	EX_mg2_e	EX_fe2_e	EX_fe2_e	EX_mg2_e	EX_mg2_e	EX_fe2_e	EX_fe2_e	EX_mg2_e	EX_mg2_e	EX_mg2_e	EX_mg2_e	EX_mg2_e	EX_fe2_e	EX_cys__L_e	EX_fe2_e	EX_fe2_e	EX_fe2_e	EX_mg2_e	EX_mg2_e	EX_fe2_e	EX_fe2_e	EX_fe2_e	EX_mg2_e	EX_fe2_e	EX_fe2_e	EX_fe2_e	EX_mg2_e	EX_fe2_e	EX_acgam_e	EX_fe2_e	EX_fe2_e	EX_acgam_e	EX_mg2_e	EX_mg2_e	EX_fe2_e
	EX_mn2_e	EX_mn2_e	EX_mn2_e	EX_mn2_e	EX_mn2_e	EX_fe2_e	EX_fe2_e	EX_mn2_e	EX_mg2_e	EX_fe2_e	EX_mg2_e	EX_mn2_e	EX_mn2_e	EX_mn2_e	EX_fe2_e	EX_mn2_e	EX_mn2_e	EX_fe2_e	EX_fe2_e	EX_mn2_e	EX_mn2_e	EX_fe2_e	EX_fe2_e	EX_fe2_e	EX_fe2_e	EX_fe2_e	EX_mn2_e	EX_mg2_e	EX_mn2_e	EX_mn2_e	EX_mn2_e	EX_fe2_e	EX_fe2_e	EX_mn2_e	EX_mn2_e	EX_mn2_e	EX_fe2_e	EX_mn2_e	EX_mn2_e	EX_mn2_e	EX_fe2_e	EX_mn2_e	EX_mg2_e	EX_mn2_e	EX_mn2_e	EX_mg2_e	EX_fe2_e	EX_fe2_e	EX_mn2_e
	EX_mobd_e	EX_mobd_e	EX_mobd_e	EX_mobd_e	EX_mobd_e	EX_mn2_e	EX_mn2_e	EX_mobd_e	EX_fe2_e	EX_mn2_e	EX_fe2_e	EX_mobd_e	EX_mobd_e	EX_mobd_e	EX_mn2_e	EX_mobd_e	EX_mobd_e	EX_mn2_e	EX_mn2_e	EX_mobd_e	EX_mobd_e	EX_mn2_e	EX_mn2_e	EX_mn2_e	EX_mn2_e	EX_mn2_e	EX_mobd_e	EX_fe2_e	EX_mobd_e	EX_mobd_e	EX_mobd_e	EX_mn2_e	EX_mn2_e	EX_mobd_e	EX_mobd_e	EX_mnl_e	EX_mn2_e	EX_mobd_e	EX_mobd_e	EX_mobd_e	EX_mn2_e	EX_mobd_e	EX_fe2_e	EX_mobd_e	EX_mobd_e	EX_fe2_e	EX_mn2_e	EX_mn2_e	EX_mobd_e
	EX_zn2_e	EX_g6p_e	EX_g6p_e	EX_zn2_e	EX_zn2_e	EX_mobd_e	EX_mobd_e	EX_pi_e	EX_mn2_e	EX_mobd_e	EX_mn2_e	EX_pi_e	EX_pi_e	EX_fru_e	EX_mobd_e	EX_zn2_e	EX_zn2_e	EX_mobd_e	EX_mobd_e	EX_pi_e	EX_pi_e	EX_mobd_e	EX_mobd_e	EX_mobd_e	EX_mobd_e	EX_mobd_e	EX_zn2_e	EX_mn2_e	EX_pi_e	EX_zn2_e	EX_zn2_e	EX_mobd_e	EX_mobd_e	EX_fru_e	EX_zn2_e	EX_mobd_e	EX_mobd_e	EX_pi_e	EX_pi_e	EX_zn2_e	EX_mobd_e	EX_g6p_e	EX_mn2_e	EX_g6p_e	EX_pi_e	EX_mn2_e	EX_mobd_e	EX_mobd_e	EX_frulys_e
	EX_glyc3p_e	EX_zn2_e	EX_zn2_e	EX_taur_e	EX_glyc2p_e	EX_zn2_e	EX_g6p_e	EX_zn2_e	EX_mobd_e	EX_zn2_e	EX_mobd_e	EX_zn2_e	EX_zn2_e	EX_pi_e	EX_zn2_e	EX_taur_e	EX_taur_e	EX_g6p_e	EX_zn2_e	EX_zn2_e	EX_zn2_e	EX_g6p_e	EX_fru_e	EX_zn2_e	EX_zn2_e	EX_zn2_e	EX_taur_e	EX_mobd_e	EX_zn2_e	EX_gam_e	EX_tartr__L_e	EX_g6p_e	EX_pi_e	EX_zn2_e	EX_taur_e	EX_pi_e	EX_g6p_e	EX_zn2_e	EX_zn2_e	EX_sbt__D_e	EX_g6p_e	EX_zn2_e	EX_mobd_e	EX_zn2_e	EX_zn2_e	EX_mobd_e	EX_g6p_e	EX_g6p_e	EX_pi_e
	EX_his__L_e	EX_his__L_e	EX_taur_e	EX_glyc3p_e	EX_his__L_e	EX_taur_e	EX_zn2_e	EX_taur_e	EX_g6p_e	EX_taur_e	EX_g6p_e	EX_glc__D_e	EX_gam_e	EX_zn2_e	EX_glyc3p_e	EX_glyc2p_e	EX_thr__L_e	EX_zn2_e	EX_taur_e	EX_his__L_e	EX_gam_e	EX_zn2_e	EX_zn2_e	EX_taur_e	EX_gam_e	EX_so4_e	EX_glc__D_e	EX_g6p_e	EX_sbt__D_e	EX_taur_e	EX_taur_e	EX_zn2_e	EX_zn2_e	EX_taur_e	EX_glyc2p_e	EX_zn2_e	EX_zn2_e	EX_taur_e	EX_sbt__D_e	EX_taur_e	EX_zn2_e	EX_so4_e	EX_g6p_e	EX_gam_e	EX_his__L_e	EX_zn2_e	EX_zn2_e	EX_zn2_e	EX_zn2_e
	EX_k_e	EX_k_e	EX_his__L_e	EX_his__L_e	EX_k_e	EX_glyc2p_e	EX_so4_e	EX_his__L_e	EX_zn2_e	EX_glyc2p_e	EX_zn2_e	EX_his__L_e	EX_taur_e	EX_his__L_e	EX_his__L_e	EX_his__L_e	EX_glyc2p_e	EX_so4_e	EX_glyc2p_e	EX_k_e	EX_his__L_e	EX_so4_e	EX_glyc3p_e	EX_glyc2p_e	EX_glyc3p_e	EX_glyc3p_e	EX_glyc2p_e	EX_zn2_e	EX_his__L_e	EX_glyc2p_e	EX_glyc2p_e	EX_so4_e	EX_his__L_e	EX_glyc2p_e	EX_his__L_e	EX_taur_e	EX_ser__L_e	EX_his__L_e	EX_taur_e	EX_glyc2p_e	EX_thr__L_e	EX_thr__L_e	EX_zn2_e	EX_so4_e	EX_k_e	EX_glyc3p_e	EX_glc__D_e	EX_tartr__L_e	EX_his__L_e
	EX_tchola_e	EX_tchola_e	EX_k_e	EX_k_e	EX_tchola_e	EX_his__L_e	EX_his__L_e	EX_k_e	EX_his__L_e	EX_his__L_e	EX_his__L_e	EX_k_e	EX_his__L_e	EX_k_e	EX_k_e	EX_k_e	EX_his__L_e	EX_his__L_e	EX_his__L_e	EX_malt_e	EX_k_e	EX_his__L_e	EX_his__L_e	EX_his__L_e	EX_his__L_e	EX_his__L_e	EX_his__L_e	EX_his__L_e	EX_k_e	EX_his__L_e	EX_his__L_e	EX_his__L_e	EX_k_e	EX_his__L_e	EX_k_e	EX_his__L_e	EX_his__L_e	EX_k_e	EX_his__L_e	EX_his__L_e	EX_his__L_e	EX_his__L_e	EX_his__L_e	EX_his__L_e	EX_C03619_e	EX_his__L_e	EX_his__L_e	EX_his__L_e	EX_k_e
	EX_sel_e	EX_sel_e	EX_sel_e	EX_sel_e	EX_sel_e	EX_k_e	EX_k_e	EX_malt_e	EX_k_e	EX_k_e	EX_k_e	EX_tchola_e	EX_k_e	EX_tchola_e	EX_malt_e	EX_C03619_e	EX_k_e	EX_k_e	EX_k_e	EX_tchola_e	EX_tchola_e	EX_k_e	EX_k_e	EX_k_e	EX_k_e	EX_k_e	EX_k_e	EX_k_e	EX_tchola_e	EX_k_e	EX_k_e	EX_k_e	EX_tchola_e	EX_k_e	EX_malt_e	EX_k_e	EX_k_e	EX_C20978_e	EX_k_e	EX_k_e	EX_k_e	EX_k_e	EX_k_e	EX_k_e	EX_tchola_e	EX_k_e	EX_k_e	EX_k_e	EX_tchola_e
					EX_sel_e	EX_sel_e	EX_sel_e	EX_sel_e	EX_sel_e	EX_sel_e	EX_sel_e	EX_sel_e	EX_sel_e	EX_sel_e	EX_sel_e	EX_sel_e	EX_sel_e	EX_sel_e	EX_sel_e	EX_sel_e	EX_sel_e	EX_sel_e	EX_sel_e	EX_sel_e	EX_sel_e	EX_sel_e	EX_sel_e	EX_sel_e	EX_sel_e	EX_sel_e	EX_sel_e	EX_sel_e	EX_sel_e	EX_sel_e	EX_sel_e	EX_sel_e	EX_sel_e	EX_sel_e	EX_sel_e	EX_sel_e	EX_sel_e	EX_sel_e	EX_sel_e	EX_sel_e	EX_sel_e	EX_sel_e	EX_sel_e	EX_sel_e	EX_sel_e
perturbed model 27	EX_ca2_e	EX_ca2_e	EX_ca2_e	EX_ca2_e	EX_asn__L_e	EX_ca2_e	EX_ca2_e	EX_arg__L_e	EX_ca2_e	EX_arg__L_e	EX_asn__L_e	EX_ca2_e	EX_ca2_e	EX_ca2_e	EX_ca2_e	EX_ca2_e	EX_ca2_e	EX_ca2_e	EX_ca2_e	EX_ca2_e	EX_ca2_e	EX_ca2_e	EX_ca2_e	EX_asn__L_e	EX_ca2_e	EX_ca2_e	EX_ca2_e	EX_ascb__L_e	EX_arg__L_e	EX_ca2_e	EX_ca2_e	EX_ca2_e	EX_arab__L_e	EX_ca2_e	EX_ca2_e	EX_ca2_e	EX_ca2_e	EX_asp__L_e	EX_ca2_e	EX_ca2_e	EX_asp__L_e	EX_ca2_e	EX_ca2_e	EX_ca2_e	EX_ca2_e	EX_ca2_e	EX_alaala_e	EX_ca2_e	EX_ca2_e
	EX_cl_e	EX_cl_e	EX_cl_e	EX_cl_e	EX_ca2_e	EX_cl_e	EX_cl_e	EX_ca2_e	EX_cl_e	EX_ca2_e	EX_ca2_e	EX_cl_e	EX_cl_e	EX_cl_e	EX_cl_e	EX_cl_e	EX_cl_e	EX_cl_e	EX_cl_e	EX_cl_e	EX_cl_e	EX_cl_e	EX_cl_e	EX_ca2_e	EX_cl_e	EX_cl_e	EX_cl_e	EX_ca2_e	EX_ca2_e	EX_cl_e	EX_cl_e	EX_cl_e	EX_ca2_e	EX_cl_e	EX_cl_e	EX_cl_e	EX_cl_e	EX_ca2_e	EX_cl_e	EX_cl_e	EX_ca2_e	EX_cl_e	EX_cl_e	EX_cl_e	EX_cl_e	EX_cl_e	EX_ca2_e	EX_cl_e	EX_cl_e
	EX_cobalt2_e	EX_cobalt2_e	EX_cobalt2_e	EX_cobalt2_e	EX_cl_e	EX_cobalt2_e	EX_cobalt2_e	EX_cl_e	EX_cobalt2_e	EX_cl_e	EX_cl_e	EX_cobalt2_e	EX_cobalt2_e	EX_cobalt2_e	EX_cobalt2_e	EX_cobalt2_e	EX_cobalt2_e	EX_cobalt2_e	EX_cobalt2_e	EX_cobalt2_e	EX_cobalt2_e	EX_cobalt2_e	EX_cobalt2_e	EX_cl_e	EX_cobalt2_e	EX_cobalt2_e	EX_cobalt2_e	EX_cl_e	EX_cl_e	EX_cobalt2_e	EX_cobalt2_e	EX_cobalt2_e	EX_cl_e	EX_cobalt2_e	EX_cobalt2_e	EX_cobalt2_e	EX_cobalt2_e	EX_cl_e	EX_cobalt2_e	EX_cobalt2_e	EX_cl_e	EX_cobalt2_e	EX_cobalt2_e	EX_cobalt2_e	EX_cobalt2_e	EX_cobalt2_e	EX_cl_e	EX_cobalt2_e	EX_cobalt2_e
	EX_cu2_e	EX_cu2_e	EX_cu2_e	EX_cu2_e	EX_cobalt2_e	EX_cu2_e	EX_cu2_e	EX_cobalt2_e	EX_cu2_e	EX_cobalt2_e	EX_cobalt2_e	EX_cu2_e	EX_cu2_e	EX_cu2_e	EX_cu2_e	EX_cu2_e	EX_cu2_e	EX_cu2_e	EX_cu2_e	EX_cu2_e	EX_cu2_e	EX_cu2_e	EX_cu2_e	EX_cobalt2_e	EX_cu2_e	EX_cu2_e	EX_cu2_e	EX_cobalt2_e	EX_cobalt2_e	EX_cu2_e	EX_cu2_e	EX_cu2_e	EX_cobalt2_e	EX_cu2_e	EX_cu2_e	EX_cu2_e	EX_cu2_e	EX_cobalt2_e	EX_cu2_e	EX_cu2_e	EX_cobalt2_e	EX_cu2_e	EX_cu2_e	EX_cu2_e	EX_cu2_e	EX_cu2_e	EX_cobalt2_e	EX_cu2_e	EX_cu2_e
	EX_mg2_e	EX_mg2_e	EX_mg2_e	EX_mg2_e	EX_cu2_e	EX_acmum_e	EX_cys__L_e	EX_cu2_e	EX_mg2_e	EX_cu2_e	EX_cu2_e	EX_mg2_e	EX_mg2_e	EX_cys__L_e	EX_mg2_e	EX_mg2_e	EX_mg2_e	EX_cys__L_e	EX_mg2_e	EX_mg2_e	EX_mg2_e	EX_mg2_e	EX_cys__L_e	EX_cu2_e	EX_cys__L_e	EX_mg2_e	EX_mg2_e	EX_cu2_e	EX_cu2_e	EX_mg2_e	EX_mg2_e	EX_mg2_e	EX_cu2_e	EX_mg2_e	EX_mg2_e	EX_mg2_e	EX_mg2_e	EX_cu2_e	EX_cys__L_e	EX_cys__L_e	EX_cu2_e	EX_mg2_e	EX_acgam_e	EX_mg2_e	EX_mg2_e	EX_acgam_e	EX_cu2_e	EX_cys__L_e	EX_cys__L_e
	EX_fe2_e	EX_fe2_e	EX_fe2_e	EX_fe2_e	EX_cys__L_e	EX_mg2_e	EX_mg2_e	EX_cys__L_e	EX_fe2_e	EX_mg2_e	EX_mg2_e	EX_fe2_e	EX_fe2_e	EX_acgam_e	EX_fe2_e	EX_fe2_e	EX_fe2_e	EX_mg2_e	EX_fe2_e	EX_fe2_e	EX_fe2_e	EX_fe2_e	EX_mg2_e	EX_mg2_e	EX_mg2_e	EX_fe2_e	EX_fe2_e	EX_mg2_e	EX_mg2_e	EX_fe2_e	EX_fe2_e	EX_fe2_e	EX_mg2_e	EX_fe2_e	EX_fe2_e	EX_fe2_e	EX_fe2_e	EX_mg2_e	EX_mg2_e	EX_mg2_e	EX_cys__L_e	EX_fe2_e	EX_mg2_e	EX_fe2_e	EX_fe2_e	EX_mg2_e	EX_mg2_e	EX_mg2_e	EX_mg2_e
	EX_mn2_e	EX_mn2_e	EX_mn2_e	EX_mn2_e	EX_mg2_e	EX_fe2_e	EX_fe2_e	EX_mg2_e	EX_mn2_e	EX_fe2_e	EX_fe2_e	EX_mn2_e	EX_mn2_e	EX_mg2_e	EX_mn2_e	EX_mn2_e	EX_mn2_e	EX_fe2_e	EX_mn2_e	EX_mn2_e	EX_mn2_e	EX_mn2_e	EX_fe2_e	EX_fe2_e	EX_fe2_e	EX_mn2_e	EX_mn2_e	EX_fe2_e	EX_fe2_e	EX_mn2_e	EX_mn2_e	EX_mn2_e	EX_fe2_e	EX_mn2_e	EX_mn2_e	EX_mn2_e	EX_mn2_e	EX_fe2_e	EX_fe2_e	EX_fe2_e	EX_mg2_e	EX_mn2_e	EX_fe2_e	EX_mn2_e	EX_mn2_e	EX_fe2_e	EX_fe2_e	EX_fe2_e	EX_fe2_e
	EX_mobd_e	EX_mobd_e	EX_mobd_e	EX_mobd_e	EX_fe2_e	EX_mn2_e	EX_mn2_e	EX_fe2_e	EX_mobd_e	EX_mn2_e	EX_mn2_e	EX_mobd_e	EX_mobd_e	EX_fe2_e	EX_mobd_e	EX_mobd_e	EX_mobd_e	EX_mn2_e	EX_mobd_e	EX_mobd_e	EX_mobd_e	EX_mobd_e	EX_mn2_e	EX_mn2_e	EX_mn2_e	EX_mnl_e	EX_mobd_e	EX_mn2_e	EX_mn2_e	EX_mobd_e	EX_mobd_e	EX_mnl_e	EX_mn2_e	EX_mobd_e	EX_mobd_e	EX_mobd_e	EX_mobd_e	EX_mn2_e	EX_mn2_e	EX_mn2_e	EX_fe2_e	EX_mobd_e	EX_mn2_e	EX_mnl_e	EX_mobd_e	EX_mn2_e	EX_mn2_e	EX_mn2_e	EX_mn2_e
	EX_zn2_e	EX_g6p_e	EX_g6p_e	EX_zn2_e	EX_mn2_e	EX_mobd_e	EX_mobd_e	EX_mn2_e	EX_zn2_e	EX_mobd_e	EX_mobd_e	EX_zn2_e	EX_zn2_e	EX_mn2_e	EX_pi_e	EX_pi_e	EX_zn2_e	EX_mobd_e	EX_g6p_e	EX_pi_e	EX_zn2_e	EX_frulys_e	EX_mobd_e	EX_mobd_e	EX_mobd_e	EX_mobd_e	EX_g6p_e	EX_mobd_e	EX_mobd_e	EX_pi_e	EX_zn2_e	EX_mobd_e	EX_mobd_e	EX_pi_e	EX_zn2_e	EX_zn2_e	EX_zn2_e	EX_mobd_e	EX_mobd_e	EX_mobd_e	EX_mn2_e	EX_pi_e	EX_mobd_e	EX_mobd_e	EX_pi_e	EX_mobd_e	EX_mobd_e	EX_mobd_e	EX_mobd_e
	EX_taur_e	EX_zn2_e	EX_zn2_e	EX_glyc3p_e	EX_mobd_e	EX_pi_e	EX_g6p_e	EX_mobd_e	EX_gly_e	EX_zn2_e	EX_g6p_e	EX_gam_e	EX_taur_e	EX_mobd_e	EX_zn2_e	EX_zn2_e	EX_taur_e	EX_g6p_e	EX_zn2_e	EX_zn2_e	EX_ser__L_e	EX_pi_e	EX_g6p_e	EX_zn2_e	EX_g6p_e	EX_pi_e	EX_zn2_e	EX_pi_e	EX_g6p_e	EX_zn2_e	EX_so4_e	EX_pi_e	EX_pi_e	EX_zn2_e	EX_glc__D_e	EX_tartr__L_e	EX_gam_e	EX_g6p_e	EX_g6p_e	EX_fru_e	EX_mobd_e	EX_zn2_e	EX_zn2_e	EX_zn2_e	EX_zn2_e	EX_g6p_e	EX_zn2_e	EX_zn2_e	EX_zn2_e
	EX_glyc3p_e	EX_his__L_e	EX_taur_e	EX_his__L_e	EX_g6p_e	EX_zn2_e	EX_zn2_e	EX_g6p_e	EX_glyc2p_e	EX_taur_e	EX_zn2_e	EX_taur_e	EX_glc__D_e	EX_g6p_e	EX_taur_e	EX_his__L_e	EX_glyc2p_e	EX_zn2_e	EX_ser__L_e	EX_his__L_e	EX_glyc2p_e	EX_zn2_e	EX_zn2_e	EX_glyc2p_e	EX_zn2_e	EX_zn2_e	EX_gam_e	EX_zn2_e	EX_zn2_e	EX_gam_e	EX_thr__L_e	EX_zn2_e	EX_zn2_e	EX_taur_e	EX_glyc2p_e	EX_glyc2p_e	EX_so4_e	EX_zn2_e	EX_zn2_e	EX_g6p_e	EX_g6p_e	EX_taur_e	EX_so4_e	EX_glyc2p_e	EX_sbt__D_e	EX_zn2_e	EX_glyc2p_e	EX_thr__L_e	EX_glyc3p_e
	EX_his__L_e	EX_k_e	EX_his__L_e	EX_k_e	EX_zn2_e	EX_taur_e	EX_tartr__L_e	EX_zn2_e	EX_his__L_e	EX_glyc2p_e	EX_so4_e	EX_glyc2p_e	EX_glyc2p_e	EX_zn2_e	EX_his__L_e	EX_k_e	EX_his__L_e	EX_glyc3p_e	EX_so4_e	EX_k_e	EX_his__L_e	EX_taur_e	EX_gam_e	EX_his__L_e	EX_ser__L_e	EX_his__L_e	EX_so4_e	EX_his__L_e	EX_so4_e	EX_his__L_e	EX_glyc3p_e	EX_taur_e	EX_his__L_e	EX_his__L_e	EX_his__L_e	EX_his__L_e	EX_glyc3p_e	EX_so4_e	EX_thr__L_e	EX_zn2_e	EX_zn2_e	EX_his__L_e	EX_glyc3p_e	EX_his__L_e	EX_his__L_e	EX_so4_e	EX_his__L_e	EX_glyc3p_e	EX_his__L_e
	EX_k_e	EX_tchola_e	EX_k_e	EX_tchola_e	EX_his__L_e	EX_his__L_e	EX_his__L_e	EX_his__L_e	EX_k_e	EX_his__L_e	EX_his__L_e	EX_his__L_e	EX_his__L_e	EX_his__L_e	EX_k_e	EX_C03619_e	EX_k_e	EX_his__L_e	EX_his__L_e	EX_malt_e	EX_k_e	EX_his__L_e	EX_his__L_e	EX_k_e	EX_his__L_e	EX_k_e	EX_his__L_e	EX_k_e	EX_his__L_e	EX_k_e	EX_his__L_e	EX_his__L_e	EX_k_e	EX_k_e	EX_k_e	EX_k_e	EX_his__L_e	EX_his__L_e	EX_his__L_e	EX_his__L_e	EX_his__L_e	EX_k_e	EX_his__L_e	EX_k_e	EX_k_e	EX_his__L_e	EX_k_e	EX_his__L_e	EX_k_e
	EX_sel_e	EX_sel_e	EX_sel_e	EX_sel_e	EX_k_e	EX_k_e	EX_k_e	EX_k_e	EX_tchola_e	EX_k_e	EX_k_e	EX_k_e	EX_k_e	EX_k_e	EX_C20978_e	EX_tchola_e	EX_tchola_e	EX_k_e	EX_k_e	EX_tchola_e	EX_tchola_e	EX_k_e	EX_k_e	EX_tchola_e	EX_k_e	EX_tchola_e	EX_k_e	EX_tchola_e	EX_k_e	EX_tchola_e	EX_k_e	EX_k_e	EX_tchola_e	EX_C03619_e	EX_tchola_e	EX_tchola_e	EX_k_e	EX_k_e	EX_k_e	EX_k_e	EX_k_e	EX_malt_e	EX_k_e	EX_tchola_e	EX_tchola_e	EX_k_e	EX_tchola_e	EX_k_e	EX_malt_e
					EX_sel_e	EX_sel_e	EX_sel_e	EX_sel_e	EX_sel_e	EX_sel_e	EX_sel_e	EX_sel_e	EX_sel_e	EX_sel_e	EX_sel_e	EX_sel_e	EX_sel_e	EX_sel_e	EX_sel_e	EX_sel_e	EX_sel_e	EX_sel_e	EX_sel_e	EX_sel_e	EX_sel_e	EX_sel_e	EX_sel_e	EX_sel_e	EX_sel_e	EX_sel_e	EX_sel_e	EX_sel_e	EX_sel_e	EX_sel_e	EX_sel_e	EX_sel_e	EX_sel_e	EX_sel_e	EX_sel_e	EX_sel_e	EX_sel_e	EX_sel_e	EX_sel_e	EX_sel_e	EX_sel_e	EX_sel_e	EX_sel_e	EX_sel_e	EX_sel_e
perturbed model 28	EX_ca2_e	EX_ca2_e	EX_ca2_e	EX_ca2_e	EX_ca2_e	EX_ca2_e	EX_ca2_e	EX_ca2_e	EX_ca2_e	EX_ca2_e	EX_ca2_e	EX_ca2_e	EX_ca2_e	EX_asp__L_e	EX_ca2_e	EX_ca2_e	EX_ca2_e	EX_alaala_e	EX_ca2_e	EX_ca2_e	EX_ca2_e	EX_ca2_e	EX_ca2_e	EX_ca2_e	EX_ca2_e	EX_ca2_e	EX_arg__L_e	EX_ca2_e	EX_ca2_e	EX_ca2_e	EX_ca2_e	EX_ca2_e	EX_ca2_e	EX_ca2_e	EX_ca2_e	EX_ca2_e	EX_ca2_e	EX_ca2_e	EX_ca2_e	EX_ca2_e	EX_ca2_e	EX_ca2_e	EX_ca2_e	EX_ca2_e	EX_ca2_e	EX_arab__L_e	EX_ca2_e	EX_ca2_e	EX_ca2_e
	EX_cl_e	EX_cl_e	EX_cl_e	EX_cl_e	EX_cl_e	EX_cl_e	EX_cl_e	EX_cl_e	EX_cl_e	EX_cl_e	EX_cl_e	EX_cl_e	EX_cl_e	EX_ca2_e	EX_cl_e	EX_cl_e	EX_cl_e	EX_ca2_e	EX_cl_e	EX_cl_e	EX_cl_e	EX_cl_e	EX_cl_e	EX_cl_e	EX_cl_e	EX_cl_e	EX_ca2_e	EX_cl_e	EX_cl_e	EX_cl_e	EX_cl_e	EX_cl_e	EX_cl_e	EX_cl_e	EX_cl_e	EX_cl_e	EX_cl_e	EX_cl_e	EX_cl_e	EX_cl_e	EX_cl_e	EX_cl_e	EX_cl_e	EX_cl_e	EX_cl_e	EX_ca2_e	EX_cl_e	EX_cl_e	EX_cl_e
	EX_cobalt2_e	EX_cobalt2_e	EX_cobalt2_e	EX_cobalt2_e	EX_cobalt2_e	EX_cobalt2_e	EX_cobalt2_e	EX_cobalt2_e	EX_cobalt2_e	EX_cobalt2_e	EX_cobalt2_e	EX_cobalt2_e	EX_cobalt2_e	EX_cl_e	EX_cobalt2_e	EX_cobalt2_e	EX_cobalt2_e	EX_cl_e	EX_cobalt2_e	EX_cobalt2_e	EX_cobalt2_e	EX_cobalt2_e	EX_cobalt2_e	EX_cobalt2_e	EX_cobalt2_e	EX_cobalt2_e	EX_cl_e	EX_cobalt2_e	EX_cobalt2_e	EX_cobalt2_e	EX_cobalt2_e	EX_cobalt2_e	EX_cobalt2_e	EX_cobalt2_e	EX_cobalt2_e	EX_cobalt2_e	EX_cobalt2_e	EX_cobalt2_e	EX_cobalt2_e	EX_cobalt2_e	EX_cobalt2_e	EX_cobalt2_e	EX_cobalt2_e	EX_cobalt2_e	EX_cobalt2_e	EX_cl_e	EX_cobalt2_e	EX_cobalt2_e	EX_cobalt2_e
	EX_cu2_e	EX_cu2_e	EX_cu2_e	EX_cu2_e	EX_cu2_e	EX_cu2_e	EX_cu2_e	EX_cu2_e	EX_cu2_e	EX_cu2_e	EX_cu2_e	EX_cu2_e	EX_cu2_e	EX_cobalt2_e	EX_cu2_e	EX_cu2_e	EX_cu2_e	EX_cobalt2_e	EX_cu2_e	EX_cu2_e	EX_cu2_e	EX_cu2_e	EX_cu2_e	EX_cu2_e	EX_cu2_e	EX_cu2_e	EX_cobalt2_e	EX_cu2_e	EX_cu2_e	EX_cu2_e	EX_cu2_e	EX_cu2_e	EX_cu2_e	EX_cu2_e	EX_cu2_e	EX_cu2_e	EX_cu2_e	EX_cu2_e	EX_cu2_e	EX_cu2_e	EX_cu2_e	EX_cu2_e	EX_cu2_e	EX_cu2_e	EX_cu2_e	EX_cobalt2_e	EX_cu2_e	EX_cu2_e	EX_cu2_e
	EX_mg2_e	EX_cys__L_e	EX_mg2_e	EX_mg2_e	EX_mg2_e	EX_mg2_e	EX_mg2_e	EX_cys__L_e	EX_mg2_e	EX_mg2_e	EX_mg2_e	EX_cys__L_e	EX_mg2_e	EX_cu2_e	EX_cys__L_e	EX_mg2_e	EX_ala__L_e	EX_cu2_e	EX_mg2_e	EX_mg2_e	EX_acgam_e	EX_mg2_e	EX_mg2_e	EX_ala__D_e	EX_acmum_e	EX_cys__L_e	EX_cu2_e	EX_mg2_e	EX_mg2_e	EX_mg2_e	EX_mg2_e	EX_cys__L_e	EX_mg2_e	EX_mg2_e	EX_cys__L_e	EX_acgam_e	EX_acgam_e	EX_cys__L_e	EX_mg2_e	EX_mg2_e	EX_cys__L_e	EX_mg2_e	EX_acmum_e	EX_mg2_e	EX_mg2_e	EX_cu2_e	EX_mg2_e	EX_cys__L_e	EX_mg2_e
	EX_fe2_e	EX_mg2_e	EX_fe2_e	EX_fe2_e	EX_fe2_e	EX_fe2_e	EX_fe2_e	EX_mg2_e	EX_fe2_e	EX_fe2_e	EX_fe2_e	EX_mg2_e	EX_fe2_e	EX_mg2_e	EX_mg2_e	EX_fe2_e	EX_mg2_e	EX_mg2_e	EX_fe2_e	EX_fe2_e	EX_mg2_e	EX_fe2_e	EX_fe2_e	EX_mg2_e	EX_mg2_e	EX_mg2_e	EX_mg2_e	EX_fe2_e	EX_fe2_e	EX_fe2_e	EX_fe2_e	EX_mg2_e	EX_fe2_e	EX_fe2_e	EX_mg2_e	EX_mg2_e	EX_mg2_e	EX_mg2_e	EX_fe2_e	EX_fe2_e	EX_mg2_e	EX_fe2_e	EX_mg2_e	EX_fe2_e	EX_fe2_e	EX_mg2_e	EX_fe2_e	EX_mg2_e	EX_fe2_e
	EX_mn2_e	EX_fe2_e	EX_mn2_e	EX_mn2_e	EX_mn2_e	EX_mn2_e	EX_mn2_e	EX_fe2_e	EX_mn2_e	EX_mn2_e	EX_mn2_e	EX_fe2_e	EX_mn2_e	EX_fe2_e	EX_fe2_e	EX_mn2_e	EX_fe2_e	EX_fe2_e	EX_mn2_e	EX_mn2_e	EX_fe2_e	EX_mn2_e	EX_mn2_e	EX_fe2_e	EX_fe2_e	EX_fe2_e	EX_fe2_e	EX_mn2_e	EX_mn2_e	EX_mn2_e	EX_mn2_e	EX_fe2_e	EX_mn2_e	EX_mn2_e	EX_fe2_e	EX_fe2_e	EX_fe2_e	EX_fe2_e	EX_mn2_e	EX_mn2_e	EX_fe2_e	EX_mn2_e	EX_fe2_e	EX_mn2_e	EX_mn2_e	EX_fe2_e	EX_mn2_e	EX_fe2_e	EX_mn2_e
	EX_mobd_e	EX_mn2_e	EX_mobd_e	EX_mobd_e	EX_mobd_e	EX_mobd_e	EX_mobd_e	EX_mn2_e	EX_mobd_e	EX_mobd_e	EX_mobd_e	EX_mn2_e	EX_mobd_e	EX_mn2_e	EX_mn2_e	EX_mobd_e	EX_mn2_e	EX_mn2_e	EX_mobd_e	EX_mobd_e	EX_mn2_e	EX_mobd_e	EX_mobd_e	EX_mn2_e	EX_mn2_e	EX_mn2_e	EX_mn2_e	EX_mobd_e	EX_mobd_e	EX_mobd_e	EX_mobd_e	EX_mn2_e	EX_mobd_e	EX_mobd_e	EX_mn2_e	EX_mn2_e	EX_mn2_e	EX_mn2_e	EX_mobd_e	EX_mobd_e	EX_mn2_e	EX_mobd_e	EX_mn2_e	EX_mobd_e	EX_mobd_e	EX_mn2_e	EX_mobd_e	EX_mn2_e	EX_mobd_e
	EX_zn2_e	EX_mobd_e	EX_zn2_e	EX_g6p_e	EX_zn2_e	EX_g6p_e	EX_zn2_e	EX_mobd_e	EX_g6p_e	EX_zn2_e	EX_pi_e	EX_mnl_e	EX_frulys_e	EX_mobd_e	EX_mobd_e	EX_g6p_e	EX_mobd_e	EX_mobd_e	EX_g6p_e	EX_pi_e	EX_mobd_e	EX_fru_e	EX_pi_e	EX_mobd_e	EX_mobd_e	EX_mobd_e	EX_mobd_e	EX_frulys_e	EX_pi_e	EX_pi_e	EX_pi_e	EX_mobd_e	EX_pi_e	EX_g6p_e	EX_mobd_e	EX_mobd_e	EX_mobd_e	EX_mobd_e	EX_pi_e	EX_nh4_e	EX_mobd_e	EX_g6p_e	EX_mobd_e	EX_pi_e	EX_pi_e	EX_mobd_e	EX_g6p_e	EX_mobd_e	EX_pi_e
	EX_glyc2p_e	EX_g6p_e	EX_taur_e	EX_zn2_e	EX_taur_e	EX_zn2_e	EX_glyc3p_e	EX_zn2_e	EX_zn2_e	EX_so4_e	EX_zn2_e	EX_mobd_e	EX_pi_e	EX_g6p_e	EX_fru_e	EX_zn2_e	EX_g6p_e	EX_g6p_e	EX_orn_e	EX_zn2_e	EX_pi_e	EX_pi_e	EX_zn2_e	EX_g6p_e	EX_zn2_e	EX_fru_e	EX_g6p_e	EX_pi_e	EX_zn2_e	EX_zn2_e	EX_zn2_e	EX_zn2_e	EX_zn2_e	EX_zn2_e	EX_zn2_e	EX_g6p_e	EX_zn2_e	EX_zn2_e	EX_zn2_e	EX_g6p_e	EX_pi_e	EX_zn2_e	EX_pi_e	EX_zn2_e	EX_zn2_e	EX_pi_e	EX_zn2_e	EX_zn2_e	EX_zn2_e
	EX_his__L_e	EX_zn2_e	EX_glyc2p_e	EX_taur_e	EX_glyc3p_e	EX_his__L_e	EX_his__L_e	EX_glyc3p_e	EX_so4_e	EX_gln__L_e	EX_his__L_e	EX_zn2_e	EX_zn2_e	EX_zn2_e	EX_pi_e	EX_ser__L_e	EX_zn2_e	EX_zn2_e	EX_zn2_e	EX_gam_e	EX_zn2_e	EX_zn2_e	EX_taur_e	EX_zn2_e	EX_so4_e	EX_zn2_e	EX_zn2_e	EX_zn2_e	EX_taur_e	EX_gam_e	EX_taur_e	EX_tartr__L_e	EX_sbt__D_e	EX_gam_e	EX_glc__D_e	EX_zn2_e	EX_so4_e	EX_sbt__D_e	EX_glc__D_e	EX_zn2_e	EX_zn2_e	EX_pro__L_e	EX_zn2_e	EX_his__L_e	EX_gam_e	EX_zn2_e	EX_so4_e	EX_glyc2p_e	EX_glyc_e
	EX_k_e	EX_his__L_e	EX_his__L_e	EX_his__L_e	EX_his__L_e	EX_k_e	EX_k_e	EX_his__L_e	EX_gln__L_e	EX_glyc3p_e	EX_k_e	EX_glyc2p_e	EX_his__L_e	EX_so4_e	EX_zn2_e	EX_so4_e	EX_so4_e	EX_so4_e	EX_so4_e	EX_his__L_e	EX_taur_e	EX_his__L_e	EX_glc__D_e	EX_so4_e	EX_glyc3p_e	EX_glyc2p_e	EX_so4_e	EX_taur_e	EX_his__L_e	EX_taur_e	EX_his__L_e	EX_glyc2p_e	EX_his__L_e	EX_so4_e	EX_glyc2p_e	EX_so4_e	EX_glyc2p_e	EX_glyc2p_e	EX_his__L_e	EX_so4_e	EX_his__L_e	EX_so4_e	EX_taur_e	EX_k_e	EX_so4_e	EX_his__L_e	EX_glu__L_e	EX_his__L_e	EX_his__L_e
	EX_tchola_e	EX_k_e	EX_k_e	EX_k_e	EX_k_e	EX_tchola_e	EX_tchola_e	EX_k_e	EX_his__L_e	EX_his__L_e	EX_malt_e	EX_his__L_e	EX_k_e	EX_his__L_e	EX_his__L_e	EX_his__L_e	EX_his__L_e	EX_his__L_e	EX_his__L_e	EX_k_e	EX_his__L_e	EX_k_e	EX_his__L_e	EX_his__L_e	EX_his__L_e	EX_his__L_e	EX_his__L_e	EX_his__L_e	EX_k_e	EX_his__L_e	EX_k_e	EX_his__L_e	EX_k_e	EX_his__L_e	EX_his__L_e	EX_his__L_e	EX_his__L_e	EX_his__L_e	EX_k_e	EX_his__L_e	EX_k_e	EX_his__L_e	EX_his__L_e	EX_tchola_e	EX_his__L_e	EX_k_e	EX_his__L_e	EX_k_e	EX_k_e
	EX_sel_e	EX_sel_e	EX_sel_e	EX_sel_e	EX_sel_e	EX_sel_e	EX_sel_e	EX_sel_e	EX_k_e	EX_k_e	EX_tchola_e	EX_k_e	EX_tchola_e	EX_k_e	EX_k_e	EX_k_e	EX_k_e	EX_k_e	EX_k_e	EX_tchola_e	EX_k_e	EX_tchola_e	EX_k_e	EX_k_e	EX_k_e	EX_k_e	EX_k_e	EX_k_e	EX_C20978_e	EX_k_e	EX_C03619_e	EX_k_e	EX_tchola_e	EX_k_e	EX_k_e	EX_k_e	EX_k_e	EX_k_e	EX_tchola_e	EX_k_e	EX_malt_e	EX_k_e	EX_k_e	EX_C20978_e	EX_k_e	EX_tchola_e	EX_k_e	EX_malt_e	EX_tchola_e
					EX_sel_e	EX_sel_e	EX_sel_e	EX_sel_e	EX_sel_e	EX_sel_e	EX_sel_e	EX_sel_e	EX_sel_e	EX_sel_e	EX_sel_e	EX_sel_e	EX_sel_e	EX_sel_e	EX_sel_e	EX_sel_e	EX_sel_e	EX_sel_e	EX_sel_e	EX_sel_e	EX_sel_e	EX_sel_e	EX_sel_e	EX_sel_e	EX_sel_e	EX_sel_e	EX_sel_e	EX_sel_e	EX_sel_e	EX_sel_e	EX_sel_e	EX_sel_e	EX_sel_e	EX_sel_e	EX_sel_e	EX_sel_e	EX_sel_e	EX_sel_e	EX_sel_e	EX_sel_e	EX_sel_e	EX_sel_e	EX_sel_e	EX_sel_e	EX_sel_e
perturbed model 29	EX_ca2_e	EX_ca2_e	EX_ca2_e	EX_ca2_e	EX_ca2_e	EX_ca2_e	EX_ca2_e	EX_ca2_e	EX_ca2_e	EX_ca2_e	EX_ca2_e	EX_ca2_e	EX_ca2_e	EX_ca2_e	EX_ca2_e	EX_ca2_e	EX_ca2_e	EX_ca2_e	EX_ca2_e	EX_ca2_e	EX_arg__L_e	EX_ca2_e	EX_ca2_e	EX_ca2_e	EX_asn__L_e	EX_ca2_e	EX_alaala_e	EX_ca2_e	EX_ca2_e	EX_ca2_e	EX_alaala_e	EX_arab__L_e	EX_ca2_e	EX_ca2_e	EX_ca2_e	EX_ca2_e	EX_ca2_e	EX_ca2_e	EX_arg__L_e	EX_ca2_e	EX_asp__L_e	EX_ca2_e	EX_ca2_e	EX_ca2_e	EX_asp__L_e	EX_ca2_e	EX_ca2_e	EX_ca2_e	EX_ca2_e
	EX_cl_e	EX_cl_e	EX_cl_e	EX_cl_e	EX_cl_e	EX_cl_e	EX_cl_e	EX_cl_e	EX_cl_e	EX_cl_e	EX_cl_e	EX_cl_e	EX_cl_e	EX_cl_e	EX_cl_e	EX_cl_e	EX_cl_e	EX_cl_e	EX_cl_e	EX_cl_e	EX_ca2_e	EX_cl_e	EX_cl_e	EX_cl_e	EX_ca2_e	EX_cl_e	EX_ca2_e	EX_cl_e	EX_cl_e	EX_cl_e	EX_ca2_e	EX_ca2_e	EX_cl_e	EX_cl_e	EX_cl_e	EX_cl_e	EX_cl_e	EX_cl_e	EX_ca2_e	EX_cl_e	EX_ca2_e	EX_cl_e	EX_cl_e	EX_cl_e	EX_ca2_e	EX_cl_e	EX_cl_e	EX_cl_e	EX_cl_e
	EX_cobalt2_e	EX_cobalt2_e	EX_cobalt2_e	EX_cobalt2_e	EX_cobalt2_e	EX_cobalt2_e	EX_cobalt2_e	EX_cobalt2_e	EX_cobalt2_e	EX_cobalt2_e	EX_cobalt2_e	EX_cobalt2_e	EX_cobalt2_e	EX_cobalt2_e	EX_cobalt2_e	EX_cobalt2_e	EX_cobalt2_e	EX_cobalt2_e	EX_cobalt2_e	EX_cobalt2_e	EX_cl_e	EX_cobalt2_e	EX_cobalt2_e	EX_cobalt2_e	EX_cl_e	EX_cobalt2_e	EX_cl_e	EX_cobalt2_e	EX_cobalt2_e	EX_cobalt2_e	EX_cl_e	EX_cl_e	EX_cobalt2_e	EX_cobalt2_e	EX_cobalt2_e	EX_cobalt2_e	EX_cobalt2_e	EX_cobalt2_e	EX_cl_e	EX_cobalt2_e	EX_cl_e	EX_cobalt2_e	EX_cobalt2_e	EX_cobalt2_e	EX_cl_e	EX_cobalt2_e	EX_cobalt2_e	EX_cobalt2_e	EX_cobalt2_e
	EX_cu2_e	EX_cu2_e	EX_cu2_e	EX_cu2_e	EX_cu2_e	EX_cu2_e	EX_cu2_e	EX_cu2_e	EX_cu2_e	EX_cu2_e	EX_cu2_e	EX_cu2_e	EX_cu2_e	EX_cu2_e	EX_cu2_e	EX_cu2_e	EX_cu2_e	EX_cu2_e	EX_cu2_e	EX_cu2_e	EX_cobalt2_e	EX_cu2_e	EX_cu2_e	EX_cu2_e	EX_cobalt2_e	EX_cu2_e	EX_cobalt2_e	EX_cu2_e	EX_cu2_e	EX_cu2_e	EX_cobalt2_e	EX_cobalt2_e	EX_cu2_e	EX_cu2_e	EX_cu2_e	EX_cu2_e	EX_cu2_e	EX_cu2_e	EX_cobalt2_e	EX_cu2_e	EX_cobalt2_e	EX_cu2_e	EX_cu2_e	EX_cu2_e	EX_cobalt2_e	EX_cu2_e	EX_cu2_e	EX_cu2_e	EX_cu2_e
	EX_mg2_e	EX_mg2_e	EX_mg2_e	EX_mg2_e	EX_mg2_e	EX_mg2_e	EX_cys__L_e	EX_cys__L_e	EX_mg2_e	EX_acmum_e	EX_ala__D_e	EX_mg2_e	EX_cys__L_e	EX_acgam_e	EX_mg2_e	EX_mg2_e	EX_mg2_e	EX_cys__L_e	EX_mg2_e	EX_mg2_e	EX_cu2_e	EX_mg2_e	EX_ala__L_e	EX_mg2_e	EX_cu2_e	EX_mg2_e	EX_cu2_e	EX_mg2_e	EX_cys__L_e	EX_cys__L_e	EX_cu2_e	EX_cu2_e	EX_cys__L_e	EX_mg2_e	EX_mg2_e	EX_cys__L_e	EX_mg2_e	EX_mg2_e	EX_cu2_e	EX_acgam_e	EX_cu2_e	EX_mg2_e	EX_mg2_e	EX_mg2_e	EX_cu2_e	EX_mg2_e	EX_acmum_e	EX_cys__L_e	EX_mg2_e
	EX_fe2_e	EX_fe2_e	EX_fe2_e	EX_fe2_e	EX_fe2_e	EX_fe2_e	EX_mg2_e	EX_mg2_e	EX_fe2_e	EX_mg2_e	EX_mg2_e	EX_fe2_e	EX_mg2_e	EX_mg2_e	EX_fe2_e	EX_fe2_e	EX_fe2_e	EX_mg2_e	EX_fe2_e	EX_fe2_e	EX_mg2_e	EX_fe2_e	EX_mg2_e	EX_fe2_e	EX_mg2_e	EX_fe2_e	EX_mg2_e	EX_fe2_e	EX_mg2_e	EX_mg2_e	EX_mg2_e	EX_mg2_e	EX_acgam_e	EX_fe2_e	EX_fe2_e	EX_mg2_e	EX_fe2_e	EX_fe2_e	EX_mg2_e	EX_mg2_e	EX_mg2_e	EX_fe2_e	EX_fe2_e	EX_fe2_e	EX_mg2_e	EX_fe2_e	EX_mg2_e	EX_mg2_e	EX_fe2_e
	EX_mn2_e	EX_mn2_e	EX_mn2_e	EX_mn2_e	EX_mn2_e	EX_mn2_e	EX_fe2_e	EX_fe2_e	EX_mn2_e	EX_fe2_e	EX_fe2_e	EX_mn2_e	EX_fe2_e	EX_fe2_e	EX_mn2_e	EX_mn2_e	EX_mn2_e	EX_fe2_e	EX_mn2_e	EX_mn2_e	EX_fe2_e	EX_mn2_e	EX_fe2_e	EX_mn2_e	EX_fe2_e	EX_mn2_e	EX_fe2_e	EX_mn2_e	EX_fe2_e	EX_fe2_e	EX_fe2_e	EX_fe2_e	EX_mg2_e	EX_mn2_e	EX_mn2_e	EX_fe2_e	EX_mn2_e	EX_mn2_e	EX_fe2_e	EX_fe2_e	EX_fe2_e	EX_mn2_e	EX_mn2_e	EX_mn2_e	EX_fe2_e	EX_mn2_e	EX_fe2_e	EX_fe2_e	EX_mn2_e
	EX_mobd_e	EX_mobd_e	EX_mobd_e	EX_mobd_e	EX_mobd_e	EX_mobd_e	EX_mn2_e	EX_mn2_e	EX_mobd_e	EX_mn2_e	EX_mn2_e	EX_mobd_e	EX_mn2_e	EX_mn2_e	EX_mobd_e	EX_mobd_e	EX_mobd_e	EX_mn2_e	EX_mobd_e	EX_mobd_e	EX_mn2_e	EX_mobd_e	EX_mn2_e	EX_mobd_e	EX_mn2_e	EX_mobd_e	EX_mn2_e	EX_mobd_e	EX_mn2_e	EX_mn2_e	EX_mn2_e	EX_mn2_e	EX_fe2_e	EX_mobd_e	EX_mobd_e	EX_mn2_e	EX_mobd_e	EX_mobd_e	EX_mn2_e	EX_mn2_e	EX_mn2_e	EX_mnl_e	EX_mobd_e	EX_mobd_e	EX_mn2_e	EX_mobd_e	EX_mn2_e	EX_mn2_e	EX_mobd_e
	EX_zn2_e	EX_zn2_e	EX_g6p_e	EX_zn2_e	EX_g6p_e	EX_zn2_e	EX_mobd_e	EX_mobd_e	EX_g6p_e	EX_mobd_e	EX_mobd_e	EX_pi_e	EX_mobd_e	EX_mobd_e	EX_pi_e	EX_zn2_e	EX_g6p_e	EX_mobd_e	EX_frulys_e	EX_pi_e	EX_mobd_e	EX_g6p_e	EX_mobd_e	EX_pi_e	EX_mobd_e	EX_g6p_e	EX_mobd_e	EX_pi_e	EX_mobd_e	EX_mnl_e	EX_mobd_e	EX_mobd_e	EX_mn2_e	EX_pi_e	EX_pi_e	EX_mobd_e	EX_g6p_e	EX_zn2_e	EX_mobd_e	EX_mobd_e	EX_mobd_e	EX_mobd_e	EX_g6p_e	EX_fru_e	EX_mobd_e	EX_pi_e	EX_mobd_e	EX_mobd_e	EX_g6p_e
	EX_glyc2p_e	EX_taur_e	EX_zn2_e	EX_glyc3p_e	EX_zn2_e	EX_taur_e	EX_g6p_e	EX_zn2_e	EX_zn2_e	EX_pi_e	EX_g6p_e	EX_zn2_e	EX_fru_e	EX_pi_e	EX_zn2_e	EX_gam_e	EX_zn2_e	EX_zn2_e	EX_pi_e	EX_zn2_e	EX_g6p_e	EX_zn2_e	EX_g6p_e	EX_zn2_e	EX_g6p_e	EX_zn2_e	EX_zn2_e	EX_zn2_e	EX_fru_e	EX_mobd_e	EX_g6p_e	EX_pi_e	EX_mobd_e	EX_zn2_e	EX_zn2_e	EX_pi_e	EX_zn2_e	EX_gam_e	EX_zn2_e	EX_zn2_e	EX_g6p_e	EX_pi_e	EX_zn2_e	EX_pi_e	EX_zn2_e	EX_zn2_e	EX_g6p_e	EX_zn2_e	EX_zn2_e
	EX_his__L_e	EX_glyc2p_e	EX_his__L_e	EX_his__L_e	EX_taur_e	EX_glyc3p_e	EX_zn2_e	EX_glyc3p_e	EX_so4_e	EX_zn2_e	EX_zn2_e	EX_his__L_e	EX_pi_e	EX_zn2_e	EX_sbt__D_e	EX_so4_e	EX_so4_e	EX_gam_e	EX_zn2_e	EX_his__L_e	EX_zn2_e	EX_so4_e	EX_zn2_e	EX_glc__D_e	EX_zn2_e	EX_ser__L_e	EX_so4_e	EX_taur_e	EX_zn2_e	EX_pi_e	EX_zn2_e	EX_zn2_e	EX_zn2_e	EX_gam_e	EX_taur_e	EX_zn2_e	EX_gam_e	EX_so4_e	EX_so4_e	EX_so4_e	EX_zn2_e	EX_zn2_e	EX_so4_e	EX_zn2_e	EX_so4_e	EX_gam_e	EX_zn2_e	EX_glyc2p_e	EX_pro__L_e
	EX_k_e	EX_his__L_e	EX_k_e	EX_k_e	EX_his__L_e	EX_his__L_e	EX_his__L_e	EX_his__L_e	EX_his__L_e	EX_his__L_e	EX_so4_e	EX_k_e	EX_zn2_e	EX_taur_e	EX_his__L_e	EX_glyc2p_e	EX_gln__L_e	EX_glyc2p_e	EX_his__L_e	EX_k_e	EX_so4_e	EX_glu__L_e	EX_so4_e	EX_his__L_e	EX_so4_e	EX_so4_e	EX_glyc3p_e	EX_glc__D_e	EX_glyc2p_e	EX_zn2_e	EX_so4_e	EX_his__L_e	EX_glyc2p_e	EX_his__L_e	EX_his__L_e	EX_glc__D_e	EX_so4_e	EX_glyc3p_e	EX_glyc3p_e	EX_glyc3p_e	EX_so4_e	EX_his__L_e	EX_thr__L_e	EX_taur_e	EX_glyc3p_e	EX_taur_e	EX_so4_e	EX_his__L_e	EX_so4_e
	EX_tchola_e	EX_k_e	EX_tchola_e	EX_tchola_e	EX_k_e	EX_k_e	EX_k_e	EX_k_e	EX_k_e	EX_k_e	EX_his__L_e	EX_tchola_e	EX_his__L_e	EX_his__L_e	EX_k_e	EX_his__L_e	EX_his__L_e	EX_his__L_e	EX_k_e	EX_malt_e	EX_his__L_e	EX_his__L_e	EX_his__L_e	EX_k_e	EX_his__L_e	EX_his__L_e	EX_his__L_e	EX_his__L_e	EX_his__L_e	EX_his__L_e	EX_his__L_e	EX_k_e	EX_his__L_e	EX_k_e	EX_k_e	EX_his__L_e	EX_his__L_e	EX_his__L_e	EX_his__L_e	EX_his__L_e	EX_his__L_e	EX_k_e	EX_his__L_e	EX_his__L_e	EX_his__L_e	EX_his__L_e	EX_his__L_e	EX_k_e	EX_his__L_e
	EX_sel_e	EX_sel_e	EX_sel_e	EX_sel_e	EX_sel_e	EX_sel_e	EX_sel_e	EX_sel_e	EX_C00624_e	EX_tchola_e	EX_k_e	EX_C20978_e	EX_k_e	EX_k_e	EX_tchola_e	EX_k_e	EX_k_e	EX_k_e	EX_tchola_e	EX_tchola_e	EX_k_e	EX_k_e	EX_k_e	EX_tchola_e	EX_k_e	EX_k_e	EX_k_e	EX_k_e	EX_k_e	EX_k_e	EX_k_e	EX_tchola_e	EX_k_e	EX_tchola_e	EX_C03619_e	EX_k_e	EX_k_e	EX_k_e	EX_k_e	EX_k_e	EX_k_e	EX_tchola_e	EX_k_e	EX_k_e	EX_k_e	EX_k_e	EX_k_e	EX_malt_e	EX_k_e
					EX_sel_e	EX_sel_e	EX_sel_e	EX_sel_e	EX_sel_e	EX_sel_e	EX_sel_e	EX_sel_e	EX_sel_e	EX_sel_e	EX_sel_e	EX_sel_e	EX_sel_e	EX_sel_e	EX_sel_e	EX_sel_e	EX_sel_e	EX_sel_e	EX_sel_e	EX_sel_e	EX_sel_e	EX_sel_e	EX_sel_e	EX_sel_e	EX_sel_e	EX_sel_e	EX_sel_e	EX_sel_e	EX_sel_e	EX_sel_e	EX_sel_e	EX_sel_e	EX_sel_e	EX_sel_e	EX_sel_e	EX_sel_e	EX_sel_e	EX_sel_e	EX_sel_e	EX_sel_e	EX_sel_e	EX_sel_e	EX_sel_e	EX_sel_e	EX_sel_e
perturbed model 30	EX_ca2_e	EX_ca2_e	EX_ca2_e	EX_ca2_e	EX_arab__L_e	EX_ca2_e	EX_ca2_e	EX_ca2_e	EX_ca2_e	EX_ca2_e	EX_ca2_e	EX_ca2_e	EX_ca2_e	EX_ca2_e	EX_ca2_e	EX_ca2_e	EX_ca2_e	EX_ca2_e	EX_ca2_e	EX_ca2_e	EX_ca2_e	EX_ascb__L_e	EX_ca2_e	EX_ca2_e	EX_ca2_e	EX_ca2_e	EX_ca2_e	EX_ca2_e	EX_ca2_e	EX_ca2_e	EX_ca2_e	EX_asp__L_e	EX_ca2_e	EX_arab__L_e	EX_ca2_e	EX_ca2_e	EX_ca2_e	EX_ca2_e	EX_ca2_e	EX_ca2_e	EX_ca2_e	EX_ca2_e	EX_ca2_e	EX_ascb__L_e	EX_ca2_e	EX_ca2_e	EX_ca2_e	EX_ca2_e	EX_ca2_e
	EX_cl_e	EX_cl_e	EX_cl_e	EX_cl_e	EX_ca2_e	EX_cl_e	EX_cl_e	EX_cl_e	EX_cl_e	EX_cl_e	EX_cl_e	EX_cl_e	EX_cl_e	EX_cl_e	EX_cl_e	EX_cl_e	EX_cl_e	EX_cl_e	EX_cl_e	EX_cl_e	EX_cl_e	EX_ca2_e	EX_cl_e	EX_cl_e	EX_cl_e	EX_cl_e	EX_cl_e	EX_cl_e	EX_cl_e	EX_cit_e	EX_cl_e	EX_ca2_e	EX_cl_e	EX_ca2_e	EX_cl_e	EX_cl_e	EX_cl_e	EX_cl_e	EX_cl_e	EX_cl_e	EX_cl_e	EX_cl_e	EX_cl_e	EX_ca2_e	EX_cit_e	EX_cl_e	EX_cl_e	EX_cl_e	EX_cl_e
	EX_cobalt2_e	EX_cobalt2_e	EX_cobalt2_e	EX_cobalt2_e	EX_cl_e	EX_cobalt2_e	EX_cobalt2_e	EX_cobalt2_e	EX_cobalt2_e	EX_cobalt2_e	EX_cobalt2_e	EX_cobalt2_e	EX_cobalt2_e	EX_cobalt2_e	EX_cobalt2_e	EX_cobalt2_e	EX_cobalt2_e	EX_cobalt2_e	EX_cobalt2_e	EX_cobalt2_e	EX_cobalt2_e	EX_cl_e	EX_cobalt2_e	EX_cobalt2_e	EX_cobalt2_e	EX_cobalt2_e	EX_cobalt2_e	EX_cobalt2_e	EX_cobalt2_e	EX_cl_e	EX_cobalt2_e	EX_cl_e	EX_cobalt2_e	EX_cl_e	EX_cobalt2_e	EX_cobalt2_e	EX_cobalt2_e	EX_cobalt2_e	EX_cobalt2_e	EX_cobalt2_e	EX_cobalt2_e	EX_cobalt2_e	EX_cobalt2_e	EX_cl_e	EX_cl_e	EX_cobalt2_e	EX_cobalt2_e	EX_cobalt2_e	EX_cobalt2_e
	EX_cu2_e	EX_cu2_e	EX_cu2_e	EX_cu2_e	EX_cobalt2_e	EX_cu2_e	EX_cu2_e	EX_cu2_e	EX_cu2_e	EX_cu2_e	EX_cu2_e	EX_cu2_e	EX_cu2_e	EX_cu2_e	EX_cu2_e	EX_cu2_e	EX_cu2_e	EX_cu2_e	EX_cu2_e	EX_cu2_e	EX_cu2_e	EX_cobalt2_e	EX_cu2_e	EX_cu2_e	EX_cu2_e	EX_cu2_e	EX_cu2_e	EX_cu2_e	EX_cu2_e	EX_cobalt2_e	EX_cu2_e	EX_cobalt2_e	EX_cu2_e	EX_cobalt2_e	EX_cu2_e	EX_cu2_e	EX_cu2_e	EX_cu2_e	EX_cu2_e	EX_cu2_e	EX_cu2_e	EX_cu2_e	EX_cu2_e	EX_cobalt2_e	EX_cobalt2_e	EX_cu2_e	EX_cu2_e	EX_cu2_e	EX_cu2_e
	EX_mg2_e	EX_cys__L_e	EX_mg2_e	EX_mg2_e	EX_cu2_e	EX_mg2_e	EX_mg2_e	EX_mg2_e	EX_mg2_e	EX_mg2_e	EX_cys__L_e	EX_cys__L_e	EX_mg2_e	EX_mg2_e	EX_cys__L_e	EX_mg2_e	EX_mg2_e	EX_cys__L_e	EX_mg2_e	EX_mg2_e	EX_mg2_e	EX_cu2_e	EX_mg2_e	EX_mg2_e	EX_mg2_e	EX_acgam_e	EX_mg2_e	EX_mg2_e	EX_acmum_e	EX_cu2_e	EX_cys__L_e	EX_cu2_e	EX_acmum_e	EX_cu2_e	EX_acgam_e	EX_mg2_e	EX_mg2_e	EX_mg2_e	EX_mg2_e	EX_mg2_e	EX_mg2_e	EX_mg2_e	EX_cys__L_e	EX_cu2_e	EX_cu2_e	EX_cys__L_e	EX_mg2_e	EX_ala__D_e	EX_cys__L_e
	EX_fe2_e	EX_mg2_e	EX_fe2_e	EX_fe2_e	EX_mg2_e	EX_fe2_e	EX_fe2_e	EX_fe2_e	EX_fe2_e	EX_fe2_e	EX_mg2_e	EX_mg2_e	EX_fe2_e	EX_fe2_e	EX_mg2_e	EX_fe2_e	EX_fe2_e	EX_mg2_e	EX_fe2_e	EX_fe2_e	EX_fe2_e	EX_mg2_e	EX_fe2_e	EX_fe2_e	EX_fe2_e	EX_mg2_e	EX_fe2_e	EX_fe2_e	EX_mg2_e	EX_mg2_e	EX_mg2_e	EX_mg2_e	EX_mg2_e	EX_mg2_e	EX_mg2_e	EX_fe2_e	EX_fe2_e	EX_fe2_e	EX_fe2_e	EX_fe2_e	EX_fe2_e	EX_fe2_e	EX_mg2_e	EX_mg2_e	EX_mg2_e	EX_acgam_e	EX_fe2_e	EX_mg2_e	EX_mg2_e
	EX_mn2_e	EX_fe2_e	EX_mn2_e	EX_mn2_e	EX_fe2_e	EX_mn2_e	EX_mn2_e	EX_mn2_e	EX_mn2_e	EX_mn2_e	EX_fe2_e	EX_fe2_e	EX_mn2_e	EX_mn2_e	EX_fe2_e	EX_mn2_e	EX_mn2_e	EX_fe2_e	EX_mn2_e	EX_mn2_e	EX_mn2_e	EX_fe2_e	EX_mn2_e	EX_mn2_e	EX_mn2_e	EX_fe2_e	EX_mn2_e	EX_mn2_e	EX_fe2_e	EX_fe2_e	EX_fe2_e	EX_fe2_e	EX_fe2_e	EX_fe2_e	EX_fe2_e	EX_mn2_e	EX_mn2_e	EX_mn2_e	EX_mn2_e	EX_mn2_e	EX_mn2_e	EX_mn2_e	EX_fe2_e	EX_fe2_e	EX_fe2_e	EX_mg2_e	EX_mn2_e	EX_fe2_e	EX_fe2_e
	EX_mobd_e	EX_mn2_e	EX_mobd_e	EX_mobd_e	EX_mn2_e	EX_mobd_e	EX_mobd_e	EX_mobd_e	EX_mobd_e	EX_mobd_e	EX_mn2_e	EX_mn2_e	EX_mobd_e	EX_mobd_e	EX_mn2_e	EX_mobd_e	EX_mobd_e	EX_mn2_e	EX_mobd_e	EX_mobd_e	EX_mobd_e	EX_mn2_e	EX_mobd_e	EX_mobd_e	EX_mnl_e	EX_mn2_e	EX_mobd_e	EX_mnl_e	EX_mn2_e	EX_mn2_e	EX_mn2_e	EX_mn2_e	EX_mn2_e	EX_mn2_e	EX_mn2_e	EX_mobd_e	EX_mobd_e	EX_mobd_e	EX_mobd_e	EX_mobd_e	EX_mobd_e	EX_mobd_e	EX_mn2_e	EX_mn2_e	EX_mn2_e	EX_fe2_e	EX_mobd_e	EX_mn2_e	EX_mn2_e
	EX_zn2_e	EX_mobd_e	EX_fru_e	EX_zn2_e	EX_mobd_e	EX_g6p_e	EX_zn2_e	EX_fru_e	EX_frulys_e	EX_zn2_e	EX_mobd_e	EX_mobd_e	EX_zn2_e	EX_zn2_e	EX_mobd_e	EX_zn2_e	EX_zn2_e	EX_mobd_e	EX_zn2_e	EX_zn2_e	EX_zn2_e	EX_mobd_e	EX_zn2_e	EX_zn2_e	EX_mobd_e	EX_mobd_e	EX_g6p_e	EX_mobd_e	EX_mobd_e	EX_mobd_e	EX_mnl_e	EX_mobd_e	EX_mobd_e	EX_mobd_e	EX_mobd_e	EX_zn2_e	EX_zn2_e	EX_zn2_e	EX_zn2_e	EX_zn2_e	EX_frulys_e	EX_zn2_e	EX_mobd_e	EX_mobd_e	EX_mobd_e	EX_mn2_e	EX_zn2_e	EX_mobd_e	EX_mobd_e
	EX_taur_e	EX_zn2_e	EX_zn2_e	EX_taur_e	EX_zn2_e	EX_zn2_e	EX_gam_e	EX_zn2_e	EX_zn2_e	EX_his__L_e	EX_g6p_e	EX_fru_e	EX_gam_e	EX_his__L_e	EX_zn2_e	EX_glc__D_e	EX_his__L_e	EX_zn2_e	EX_ser__L_e	EX_sbt__D_e	EX_sbt__D_e	EX_zn2_e	EX_taur_e	EX_glyc_e	EX_zn2_e	EX_zn2_e	EX_zn2_e	EX_zn2_e	EX_zn2_e	EX_zn2_e	EX_mobd_e	EX_zn2_e	EX_zn2_e	EX_zn2_e	EX_zn2_e	EX_his__L_e	EX_taur_e	EX_gam_e	EX_tartr__L_e	EX_glyc3p_e	EX_zn2_e	EX_taur_e	EX_zn2_e	EX_zn2_e	EX_zn2_e	EX_mobd_e	EX_glyc2p_e	EX_zn2_e	EX_zn2_e
	EX_glc__D_e	EX_gam_e	EX_taur_e	EX_his__L_e	EX_taur_e	EX_taur_e	EX_his__L_e	EX_his__L_e	EX_his__L_e	EX_k_e	EX_zn2_e	EX_zn2_e	EX_so4_e	EX_k_e	EX_his__L_e	EX_his__L_e	EX_k_e	EX_glc__D_e	EX_taur_e	EX_taur_e	EX_his__L_e	EX_his__L_e	EX_his__L_e	EX_his__L_e	EX_taur_e	EX_taur_e	EX_his__L_e	EX_his__L_e	EX_taur_e	EX_his__L_e	EX_zn2_e	EX_taur_e	EX_his__L_e	EX_his__L_e	EX_so4_e	EX_k_e	EX_his__L_e	EX_taur_e	EX_his__L_e	EX_his__L_e	EX_taur_e	EX_glyc3p_e	EX_glyc3p_e	EX_taur_e	EX_taur_e	EX_zn2_e	EX_his__L_e	EX_taur_e	EX_sbt__D_e
	EX_his__L_e	EX_his__L_e	EX_his__L_e	EX_k_e	EX_his__L_e	EX_his__L_e	EX_k_e	EX_k_e	EX_k_e	EX_malt_e	EX_his__L_e	EX_his__L_e	EX_his__L_e	EX_tchola_e	EX_k_e	EX_k_e	EX_C03619_e	EX_his__L_e	EX_his__L_e	EX_his__L_e	EX_k_e	EX_k_e	EX_k_e	EX_k_e	EX_his__L_e	EX_his__L_e	EX_k_e	EX_k_e	EX_his__L_e	EX_k_e	EX_his__L_e	EX_his__L_e	EX_k_e	EX_k_e	EX_his__L_e	EX_mal__L_e	EX_k_e	EX_his__L_e	EX_k_e	EX_k_e	EX_his__L_e	EX_his__L_e	EX_his__L_e	EX_his__L_e	EX_his__L_e	EX_his__L_e	EX_k_e	EX_his__L_e	EX_his__L_e
	EX_k_e	EX_k_e	EX_k_e	EX_malt_e	EX_k_e	EX_k_e	EX_tchola_e	EX_tchola_e	EX_tchola_e	EX_tchola_e	EX_k_e	EX_k_e	EX_k_e	EX_C20978_e	EX_malt_e	EX_tchola_e	EX_tchola_e	EX_k_e	EX_k_e	EX_k_e	EX_tchola_e	EX_tchola_e	EX_C20978_e	EX_tchola_e	EX_k_e	EX_k_e	EX_tchola_e	EX_tchola_e	EX_k_e	EX_tchola_e	EX_k_e	EX_k_e	EX_tchola_e	EX_tchola_e	EX_k_e	EX_tchola_e	EX_mal__L_e	EX_k_e	EX_tchola_e	EX_tchola_e	EX_k_e	EX_k_e	EX_k_e	EX_k_e	EX_k_e	EX_k_e	EX_tchola_e	EX_k_e	EX_k_e
	EX_sel_e	EX_sel_e	EX_sel_e	EX_sel_e	EX_sel_e	EX_sel_e	EX_sel_e	EX_sel_e	EX_sel_e	EX_sel_e	EX_sel_e	EX_sel_e	EX_sel_e	EX_sel_e	EX_sel_e	EX_sel_e	EX_sel_e	EX_sel_e	EX_sel_e	EX_sel_e	EX_sel_e	EX_sel_e	EX_sel_e	EX_sel_e	EX_sel_e	EX_sel_e	EX_sel_e	EX_sel_e	EX_sel_e	EX_sel_e	EX_sel_e	EX_sel_e	EX_sel_e	EX_sel_e	EX_sel_e	EX_sel_e	EX_sel_e	EX_sel_e	EX_sel_e	EX_sel_e	EX_sel_e	EX_sel_e	EX_sel_e	EX_sel_e	EX_sel_e	EX_sel_e	EX_sel_e	EX_sel_e	EX_sel_e
					EX_sel_e	EX_sel_e	EX_sel_e	EX_sel_e	EX_sel_e	EX_sel_e	EX_sel_e	EX_sel_e	EX_sel_e	EX_sel_e	EX_sel_e	EX_sel_e	EX_sel_e	EX_sel_e	EX_sel_e	EX_sel_e	EX_sel_e	EX_sel_e	EX_sel_e	EX_sel_e	EX_sel_e	EX_sel_e	EX_sel_e	EX_sel_e	EX_sel_e	EX_sel_e	EX_sel_e	EX_sel_e	EX_sel_e	EX_sel_e	EX_sel_e	EX_sel_e	EX_sel_e	EX_sel_e	EX_sel_e	EX_sel_e	EX_sel_e	EX_sel_e	EX_sel_e	EX_sel_e	EX_sel_e	EX_sel_e	EX_sel_e	EX_sel_e	EX_sel_e
perturbed model 31	EX_ca2_e	EX_ca2_e	EX_ca2_e	EX_ca2_e	EX_ca2_e	EX_ca2_e	EX_ca2_e	EX_ca2_e	EX_ca2_e	EX_ca2_e	EX_ca2_e	EX_ca2_e	EX_ca2_e	EX_ca2_e	EX_ascb__L_e	EX_arab__L_e	EX_ca2_e	EX_ca2_e	EX_ca2_e	EX_ca2_e	EX_ca2_e	EX_ca2_e	EX_ca2_e	EX_ca2_e	EX_ca2_e	EX_ca2_e	EX_ca2_e	EX_ca2_e	EX_ca2_e	EX_ca2_e	EX_ca2_e	EX_ca2_e	EX_ca2_e	EX_ca2_e	EX_ca2_e	EX_ca2_e	EX_ca2_e	EX_ca2_e	EX_ca2_e	EX_ca2_e	EX_ca2_e	EX_ca2_e	EX_ca2_e	EX_ca2_e	EX_ca2_e	EX_ca2_e	EX_ca2_e	EX_ca2_e	EX_arab__L_e
	EX_cl_e	EX_cl_e	EX_cl_e	EX_cl_e	EX_cl_e	EX_cl_e	EX_cl_e	EX_cl_e	EX_cl_e	EX_cl_e	EX_cl_e	EX_cl_e	EX_cl_e	EX_cl_e	EX_ca2_e	EX_ca2_e	EX_cl_e	EX_cl_e	EX_cl_e	EX_cl_e	EX_cl_e	EX_cl_e	EX_cl_e	EX_cl_e	EX_cl_e	EX_cl_e	EX_cl_e	EX_cl_e	EX_cl_e	EX_cl_e	EX_cl_e	EX_cl_e	EX_cl_e	EX_cit_e	EX_cl_e	EX_cl_e	EX_cl_e	EX_cl_e	EX_cl_e	EX_cl_e	EX_cl_e	EX_cl_e	EX_cl_e	EX_cl_e	EX_cl_e	EX_cl_e	EX_cl_e	EX_cl_e	EX_ca2_e
	EX_cobalt2_e	EX_cobalt2_e	EX_cobalt2_e	EX_cobalt2_e	EX_cobalt2_e	EX_cobalt2_e	EX_cobalt2_e	EX_cobalt2_e	EX_cobalt2_e	EX_cobalt2_e	EX_cobalt2_e	EX_cobalt2_e	EX_cobalt2_e	EX_cobalt2_e	EX_cl_e	EX_cl_e	EX_cobalt2_e	EX_cobalt2_e	EX_cobalt2_e	EX_cobalt2_e	EX_cobalt2_e	EX_cobalt2_e	EX_cobalt2_e	EX_cobalt2_e	EX_cobalt2_e	EX_cobalt2_e	EX_cobalt2_e	EX_cobalt2_e	EX_cobalt2_e	EX_cobalt2_e	EX_cobalt2_e	EX_cobalt2_e	EX_cobalt2_e	EX_cl_e	EX_cobalt2_e	EX_cobalt2_e	EX_cobalt2_e	EX_cobalt2_e	EX_cobalt2_e	EX_cobalt2_e	EX_cobalt2_e	EX_cobalt2_e	EX_cobalt2_e	EX_cobalt2_e	EX_cobalt2_e	EX_cobalt2_e	EX_cobalt2_e	EX_cobalt2_e	EX_cl_e
	EX_cu2_e	EX_cu2_e	EX_cu2_e	EX_cu2_e	EX_cu2_e	EX_cu2_e	EX_cu2_e	EX_cu2_e	EX_cu2_e	EX_cu2_e	EX_cu2_e	EX_cu2_e	EX_cu2_e	EX_cu2_e	EX_cobalt2_e	EX_cobalt2_e	EX_cu2_e	EX_cu2_e	EX_cu2_e	EX_cu2_e	EX_cu2_e	EX_cu2_e	EX_cu2_e	EX_cu2_e	EX_cu2_e	EX_cu2_e	EX_cu2_e	EX_cu2_e	EX_cu2_e	EX_cu2_e	EX_cu2_e	EX_cu2_e	EX_cu2_e	EX_cobalt2_e	EX_cu2_e	EX_cu2_e	EX_cu2_e	EX_cu2_e	EX_cu2_e	EX_cu2_e	EX_cu2_e	EX_cu2_e	EX_cu2_e	EX_cu2_e	EX_cu2_e	EX_cu2_e	EX_cu2_e	EX_cu2_e	EX_cobalt2_e
	EX_mg2_e	EX_mg2_e	EX_mg2_e	EX_mg2_e	EX_mg2_e	EX_cys__L_e	EX_mg2_e	EX_cys__L_e	EX_mg2_e	EX_mg2_e	EX_mg2_e	EX_mg2_e	EX_mg2_e	EX_mg2_e	EX_cu2_e	EX_cu2_e	EX_mg2_e	EX_mg2_e	EX_mg2_e	EX_acmum_e	EX_acmum_e	EX_mg2_e	EX_mg2_e	EX_acgam_e	EX_mg2_e	EX_acgam_e	EX_cys__L_e	EX_mg2_e	EX_mg2_e	EX_mg2_e	EX_mg2_e	EX_cys__L_e	EX_mg2_e	EX_cu2_e	EX_mg2_e	EX_mg2_e	EX_mg2_e	EX_mg2_e	EX_mg2_e	EX_mg2_e	EX_mg2_e	EX_ala__L_e	EX_mg2_e	EX_mg2_e	EX_mg2_e	EX_cys__L_e	EX_mg2_e	EX_mg2_e	EX_cu2_e
	EX_fe2_e	EX_fe2_e	EX_fe2_e	EX_fe2_e	EX_fe2_e	EX_mg2_e	EX_fe2_e	EX_mg2_e	EX_fe2_e	EX_fe2_e	EX_fe2_e	EX_fe2_e	EX_fe2_e	EX_fe2_e	EX_mg2_e	EX_mg2_e	EX_fe2_e	EX_fe2_e	EX_fe2_e	EX_mg2_e	EX_mg2_e	EX_fe2_e	EX_fe2_e	EX_mg2_e	EX_fe2_e	EX_mg2_e	EX_mg2_e	EX_fe2_e	EX_fe2_e	EX_fe2_e	EX_fe2_e	EX_mg2_e	EX_fe2_e	EX_mg2_e	EX_fe2_e	EX_fe2_e	EX_fe2_e	EX_fe2_e	EX_fe2_e	EX_fe2_e	EX_fe2_e	EX_mg2_e	EX_fe2_e	EX_fe2_e	EX_fe2_e	EX_mg2_e	EX_fe2_e	EX_fe2_e	EX_mg2_e
	EX_mn2_e	EX_mn2_e	EX_mn2_e	EX_mn2_e	EX_mn2_e	EX_fe2_e	EX_mn2_e	EX_fe2_e	EX_mn2_e	EX_mn2_e	EX_mn2_e	EX_mn2_e	EX_mn2_e	EX_mn2_e	EX_fe2_e	EX_fe2_e	EX_mn2_e	EX_mn2_e	EX_mn2_e	EX_fe2_e	EX_fe2_e	EX_mn2_e	EX_mn2_e	EX_fe2_e	EX_mn2_e	EX_fe2_e	EX_fe2_e	EX_mn2_e	EX_mn2_e	EX_mn2_e	EX_mn2_e	EX_fe2_e	EX_mn2_e	EX_fe2_e	EX_mn2_e	EX_mn2_e	EX_mn2_e	EX_mn2_e	EX_mn2_e	EX_mn2_e	EX_mn2_e	EX_fe2_e	EX_mn2_e	EX_mn2_e	EX_mn2_e	EX_fe2_e	EX_mn2_e	EX_mn2_e	EX_fe2_e
	EX_mobd_e	EX_mobd_e	EX_mobd_e	EX_mobd_e	EX_mobd_e	EX_mn2_e	EX_mobd_e	EX_mn2_e	EX_mobd_e	EX_mnl_e	EX_mnl_e	EX_mobd_e	EX_mobd_e	EX_mobd_e	EX_mn2_e	EX_mn2_e	EX_mobd_e	EX_mobd_e	EX_mobd_e	EX_mn2_e	EX_mn2_e	EX_mobd_e	EX_mobd_e	EX_mn2_e	EX_mobd_e	EX_mn2_e	EX_mn2_e	EX_mobd_e	EX_mobd_e	EX_mobd_e	EX_mobd_e	EX_mn2_e	EX_mobd_e	EX_mn2_e	EX_mobd_e	EX_mobd_e	EX_mobd_e	EX_mobd_e	EX_mobd_e	EX_mobd_e	EX_mobd_e	EX_mn2_e	EX_mobd_e	EX_mobd_e	EX_mobd_e	EX_mn2_e	EX_mobd_e	EX_mobd_e	EX_mn2_e
	EX_zn2_e	EX_zn2_e	EX_zn2_e	EX_fru_e	EX_zn2_e	EX_mobd_e	EX_zn2_e	EX_mnl_e	EX_g6p_e	EX_mobd_e	EX_mobd_e	EX_zn2_e	EX_fru_e	EX_frulys_e	EX_mobd_e	EX_mobd_e	EX_zn2_e	EX_zn2_e	EX_zn2_e	EX_mobd_e	EX_mobd_e	EX_zn2_e	EX_zn2_e	EX_mobd_e	EX_zn2_e	EX_mobd_e	EX_mobd_e	EX_zn2_e	EX_g6p_e	EX_zn2_e	EX_zn2_e	EX_mobd_e	EX_fru_e	EX_mobd_e	EX_zn2_e	EX_zn2_e	EX_frulys_e	EX_zn2_e	EX_frulys_e	EX_zn2_e	EX_zn2_e	EX_mobd_e	EX_zn2_e	EX_zn2_e	EX_zn2_e	EX_mobd_e	EX_zn2_e	EX_zn2_e	EX_mobd_e
	EX_gam_e	EX_his__L_e	EX_tartr__L_e	EX_zn2_e	EX_sbt__D_e	EX_zn2_e	EX_gam_e	EX_mobd_e	EX_zn2_e	EX_zn2_e	EX_zn2_e	EX_sbt__D_e	EX_zn2_e	EX_zn2_e	EX_zn2_e	EX_zn2_e	EX_his__L_e	EX_taur_e	EX_glc__D_e	EX_zn2_e	EX_zn2_e	EX_so4_e	EX_tartr__L_e	EX_zn2_e	EX_taur_e	EX_zn2_e	EX_zn2_e	EX_so4_e	EX_zn2_e	EX_sbt__D_e	EX_taur_e	EX_fru_e	EX_zn2_e	EX_zn2_e	EX_taur_e	EX_taur_e	EX_zn2_e	EX_taur_e	EX_zn2_e	EX_gam_e	EX_his__L_e	EX_zn2_e	EX_glyc_e	EX_taur_e	EX_so4_e	EX_zn2_e	EX_pyr_e	EX_so4_e	EX_zn2_e
	EX_his__L_e	EX_k_e	EX_taur_e	EX_so4_e	EX_taur_e	EX_his__L_e	EX_taur_e	EX_zn2_e	EX_taur_e	EX_taur_e	EX_his__L_e	EX_so4_e	EX_taur_e	EX_taur_e	EX_taur_e	EX_taur_e	EX_k_e	EX_glyc_e	EX_his__L_e	EX_his__L_e	EX_taur_e	EX_his__L_e	EX_his__L_e	EX_his__L_e	EX_glc__D_e	EX_taur_e	EX_gam_e	EX_tartr__L_e	EX_his__L_e	EX_his__L_e	EX_glyc3p_e	EX_zn2_e	EX_his__L_e	EX_his__L_e	EX_glyc2p_e	EX_his__L_e	EX_his__L_e	EX_his__L_e	EX_so4_e	EX_so4_e	EX_k_e	EX_his__L_e	EX_his__L_e	EX_his__L_e	EX_glc__D_e	EX_sbt__D_e	EX_his__L_e	EX_his__L_e	EX_his__L_e
	EX_k_e	EX_C03619_e	EX_his__L_e	EX_his__L_e	EX_his__L_e	EX_k_e	EX_his__L_e	EX_his__L_e	EX_his__L_e	EX_his__L_e	EX_k_e	EX_his__L_e	EX_his__L_e	EX_his__L_e	EX_his__L_e	EX_his__L_e	EX_malt_e	EX_his__L_e	EX_k_e	EX_k_e	EX_his__L_e	EX_k_e	EX_k_e	EX_k_e	EX_his__L_e	EX_his__L_e	EX_his__L_e	EX_his__L_e	EX_k_e	EX_k_e	EX_his__L_e	EX_his__L_e	EX_k_e	EX_k_e	EX_his__L_e	EX_k_e	EX_k_e	EX_k_e	EX_his__L_e	EX_his__L_e	EX_mal__L_e	EX_k_e	EX_k_e	EX_k_e	EX_his__L_e	EX_his__L_e	EX_k_e	EX_k_e	EX_k_e
	EX_tchola_e	EX_tchola_e	EX_k_e	EX_k_e	EX_k_e	EX_malt_e	EX_k_e	EX_k_e	EX_k_e	EX_k_e	EX_tchola_e	EX_k_e	EX_k_e	EX_k_e	EX_k_e	EX_k_e	EX_tchola_e	EX_k_e	EX_tchola_e	EX_tchola_e	EX_k_e	EX_malt_e	EX_tchola_e	EX_tchola_e	EX_k_e	EX_k_e	EX_k_e	EX_k_e	EX_tchola_e	EX_tchola_e	EX_k_e	EX_k_e	EX_tchola_e	EX_tchola_e	EX_k_e	EX_malt_e	EX_tchola_e	EX_C03619_e	EX_k_e	EX_k_e	EX_tchola_e	EX_tchola_e	EX_tchola_e	EX_C20978_e	EX_k_e	EX_k_e	EX_tchola_e	EX_C20978_e	EX_tchola_e
	EX_sel_e	EX_sel_e	EX_sel_e	EX_sel_e	EX_sel_e	EX_sel_e	EX_sel_e	EX_sel_e	EX_sel_e	EX_sel_e	EX_sel_e	EX_sel_e	EX_sel_e	EX_sel_e	EX_sel_e	EX_sel_e	EX_sel_e	EX_sel_e	EX_sel_e	EX_sel_e	EX_sel_e	EX_sel_e	EX_sel_e	EX_sel_e	EX_sel_e	EX_sel_e	EX_sel_e	EX_sel_e	EX_sel_e	EX_sel_e	EX_sel_e	EX_sel_e	EX_sel_e	EX_sel_e	EX_sel_e	EX_sel_e	EX_sel_e	EX_sel_e	EX_sel_e	EX_sel_e	EX_sel_e	EX_sel_e	EX_sel_e	EX_sel_e	EX_sel_e	EX_sel_e	EX_sel_e	EX_sel_e	EX_sel_e
					EX_sel_e	EX_sel_e	EX_sel_e	EX_sel_e	EX_sel_e	EX_sel_e	EX_sel_e	EX_sel_e	EX_sel_e	EX_sel_e	EX_sel_e	EX_sel_e	EX_sel_e	EX_sel_e	EX_sel_e	EX_sel_e	EX_sel_e	EX_sel_e	EX_sel_e	EX_sel_e	EX_sel_e	EX_sel_e	EX_sel_e	EX_sel_e	EX_sel_e	EX_sel_e	EX_sel_e	EX_sel_e	EX_sel_e	EX_sel_e	EX_sel_e	EX_sel_e	EX_sel_e	EX_sel_e	EX_sel_e	EX_sel_e	EX_sel_e	EX_sel_e	EX_sel_e	EX_sel_e	EX_sel_e	EX_sel_e	EX_sel_e	EX_sel_e	EX_sel_e
perturbed model 32	EX_ca2_e	EX_ca2_e	EX_ca2_e	EX_ca2_e	EX_ca2_e	EX_ca2_e	EX_ca2_e	EX_ca2_e	EX_ca2_e	EX_ca2_e	EX_ca2_e	EX_ca2_e	EX_ca2_e	EX_ca2_e	EX_ca2_e	EX_ca2_e	EX_ca2_e	EX_ca2_e	EX_ca2_e	EX_arg__L_e	EX_asp__L_e	EX_ca2_e	EX_ca2_e	EX_ca2_e	EX_ca2_e	EX_ca2_e	EX_ca2_e	EX_ca2_e	EX_ca2_e	EX_ca2_e	EX_ca2_e	EX_ca2_e	EX_arg__L_e	EX_ca2_e	EX_ca2_e	EX_ca2_e	EX_ca2_e	EX_ca2_e	EX_ca2_e	EX_ca2_e	EX_ca2_e	EX_ca2_e	EX_ca2_e	EX_ca2_e	EX_ca2_e	EX_ca2_e	EX_ca2_e	EX_ca2_e	EX_ca2_e
	EX_cl_e	EX_cl_e	EX_cl_e	EX_cl_e	EX_cl_e	EX_cl_e	EX_cl_e	EX_cl_e	EX_cl_e	EX_cl_e	EX_cl_e	EX_cl_e	EX_cl_e	EX_cl_e	EX_cl_e	EX_cl_e	EX_cl_e	EX_cl_e	EX_cl_e	EX_ca2_e	EX_ca2_e	EX_cl_e	EX_cl_e	EX_cl_e	EX_cl_e	EX_cl_e	EX_cl_e	EX_cl_e	EX_cl_e	EX_cl_e	EX_cl_e	EX_cl_e	EX_ca2_e	EX_cl_e	EX_cl_e	EX_cl_e	EX_cl_e	EX_cl_e	EX_cl_e	EX_cl_e	EX_cl_e	EX_cl_e	EX_cl_e	EX_cl_e	EX_cl_e	EX_cl_e	EX_cl_e	EX_cl_e	EX_cl_e
	EX_cobalt2_e	EX_cobalt2_e	EX_cobalt2_e	EX_cobalt2_e	EX_cobalt2_e	EX_cobalt2_e	EX_cobalt2_e	EX_cobalt2_e	EX_cobalt2_e	EX_cobalt2_e	EX_cobalt2_e	EX_cobalt2_e	EX_cobalt2_e	EX_cobalt2_e	EX_cobalt2_e	EX_cobalt2_e	EX_cobalt2_e	EX_cobalt2_e	EX_cobalt2_e	EX_cl_e	EX_cl_e	EX_cobalt2_e	EX_cobalt2_e	EX_cobalt2_e	EX_cobalt2_e	EX_cobalt2_e	EX_cobalt2_e	EX_cobalt2_e	EX_cobalt2_e	EX_cobalt2_e	EX_cobalt2_e	EX_cobalt2_e	EX_cl_e	EX_cobalt2_e	EX_cobalt2_e	EX_cobalt2_e	EX_cobalt2_e	EX_cobalt2_e	EX_cobalt2_e	EX_cobalt2_e	EX_cobalt2_e	EX_cobalt2_e	EX_cobalt2_e	EX_cobalt2_e	EX_cobalt2_e	EX_cobalt2_e	EX_cobalt2_e	EX_cobalt2_e	EX_cobalt2_e
	EX_cu2_e	EX_cu2_e	EX_cu2_e	EX_cu2_e	EX_cu2_e	EX_cu2_e	EX_cu2_e	EX_cu2_e	EX_cu2_e	EX_cu2_e	EX_cu2_e	EX_cu2_e	EX_cu2_e	EX_cu2_e	EX_cu2_e	EX_cu2_e	EX_cu2_e	EX_cu2_e	EX_cu2_e	EX_cobalt2_e	EX_cobalt2_e	EX_cu2_e	EX_cu2_e	EX_cu2_e	EX_cu2_e	EX_cu2_e	EX_cu2_e	EX_cu2_e	EX_cu2_e	EX_cu2_e	EX_cu2_e	EX_cu2_e	EX_cobalt2_e	EX_cu2_e	EX_cu2_e	EX_cu2_e	EX_cu2_e	EX_cu2_e	EX_cu2_e	EX_cu2_e	EX_cu2_e	EX_cu2_e	EX_cu2_e	EX_cu2_e	EX_cu2_e	EX_cu2_e	EX_cu2_e	EX_cu2_e	EX_cu2_e
	EX_mg2_e	EX_mg2_e	EX_mg2_e	EX_mg2_e	EX_acgam_e	EX_mg2_e	EX_cys__L_e	EX_acmum_e	EX_mg2_e	EX_mg2_e	EX_mg2_e	EX_cys__L_e	EX_mg2_e	EX_mg2_e	EX_mg2_e	EX_mg2_e	EX_mg2_e	EX_mg2_e	EX_cys__L_e	EX_cu2_e	EX_cu2_e	EX_mg2_e	EX_mg2_e	EX_cys__L_e	EX_mg2_e	EX_mg2_e	EX_mg2_e	EX_mg2_e	EX_mg2_e	EX_mg2_e	EX_mg2_e	EX_mg2_e	EX_cu2_e	EX_mg2_e	EX_mg2_e	EX_acgam_e	EX_mg2_e	EX_mg2_e	EX_cys__L_e	EX_mg2_e	EX_cys__L_e	EX_cys__L_e	EX_mg2_e	EX_mg2_e	EX_mg2_e	EX_cys__L_e	EX_cys__L_e	EX_mg2_e	EX_mg2_e
	EX_fe2_e	EX_fe2_e	EX_fe2_e	EX_fe2_e	EX_mg2_e	EX_fe2_e	EX_mg2_e	EX_mg2_e	EX_fe2_e	EX_fe2_e	EX_fe2_e	EX_mg2_e	EX_fe2_e	EX_fe2_e	EX_fe2_e	EX_fe2_e	EX_fe2_e	EX_fe2_e	EX_acgam_e	EX_cys__L_e	EX_mg2_e	EX_fe2_e	EX_fe2_e	EX_mg2_e	EX_fe2_e	EX_fe2_e	EX_fe2_e	EX_fe2_e	EX_fe2_e	EX_fe2_e	EX_fe2_e	EX_fe2_e	EX_mg2_e	EX_fe2_e	EX_fe2_e	EX_mg2_e	EX_fe2_e	EX_fe2_e	EX_mg2_e	EX_fe2_e	EX_mg2_e	EX_mg2_e	EX_fe2_e	EX_fe2_e	EX_fe2_e	EX_mg2_e	EX_acgam_e	EX_fe2_e	EX_fe2_e
	EX_mn2_e	EX_mn2_e	EX_mn2_e	EX_mn2_e	EX_fe2_e	EX_mn2_e	EX_fe2_e	EX_fe2_e	EX_mn2_e	EX_mn2_e	EX_mn2_e	EX_fe2_e	EX_mn2_e	EX_mn2_e	EX_mn2_e	EX_mn2_e	EX_mn2_e	EX_mn2_e	EX_mg2_e	EX_mg2_e	EX_fe2_e	EX_mn2_e	EX_mn2_e	EX_fe2_e	EX_mn2_e	EX_mn2_e	EX_mn2_e	EX_mn2_e	EX_mn2_e	EX_mn2_e	EX_mn2_e	EX_mn2_e	EX_fe2_e	EX_mn2_e	EX_mn2_e	EX_fe2_e	EX_mn2_e	EX_mn2_e	EX_fe2_e	EX_mn2_e	EX_fe2_e	EX_fe2_e	EX_mn2_e	EX_mn2_e	EX_mn2_e	EX_fe2_e	EX_mg2_e	EX_mn2_e	EX_mn2_e
	EX_mobd_e	EX_mobd_e	EX_mobd_e	EX_mobd_e	EX_mn2_e	EX_mobd_e	EX_mn2_e	EX_mn2_e	EX_mobd_e	EX_mobd_e	EX_mobd_e	EX_mn2_e	EX_mobd_e	EX_mobd_e	EX_mobd_e	EX_mobd_e	EX_mobd_e	EX_mobd_e	EX_fe2_e	EX_fe2_e	EX_mn2_e	EX_mobd_e	EX_mobd_e	EX_mn2_e	EX_mobd_e	EX_mobd_e	EX_mobd_e	EX_mnl_e	EX_mobd_e	EX_mobd_e	EX_mobd_e	EX_mobd_e	EX_mn2_e	EX_mobd_e	EX_mnl_e	EX_mn2_e	EX_mobd_e	EX_mobd_e	EX_mn2_e	EX_mobd_e	EX_mn2_e	EX_mn2_e	EX_mobd_e	EX_mobd_e	EX_mobd_e	EX_mn2_e	EX_fe2_e	EX_mobd_e	EX_mobd_e
	EX_g6p_e	EX_zn2_e	EX_g6p_e	EX_zn2_e	EX_mobd_e	EX_zn2_e	EX_mobd_e	EX_mobd_e	EX_zn2_e	EX_zn2_e	EX_zn2_e	EX_mobd_e	EX_pi_e	EX_pi_e	EX_zn2_e	EX_fru_e	EX_zn2_e	EX_zn2_e	EX_mn2_e	EX_mn2_e	EX_mobd_e	EX_zn2_e	EX_zn2_e	EX_mobd_e	EX_zn2_e	EX_pi_e	EX_frulys_e	EX_mobd_e	EX_pi_e	EX_zn2_e	EX_g6p_e	EX_zn2_e	EX_mobd_e	EX_fum_e	EX_mobd_e	EX_mobd_e	EX_fru_e	EX_pi_e	EX_mobd_e	EX_zn2_e	EX_mobd_e	EX_mobd_e	EX_g6p_e	EX_fru_e	EX_zn2_e	EX_mnl_e	EX_mn2_e	EX_frulys_e	EX_pi_e
	EX_zn2_e	EX_glyc3p_e	EX_zn2_e	EX_taur_e	EX_g6p_e	EX_gam_e	EX_g6p_e	EX_zn2_e	EX_glyc2p_e	EX_glyc2p_e	EX_pyr_e	EX_zn2_e	EX_zn2_e	EX_zn2_e	EX_tartr__L_e	EX_zn2_e	EX_ser__L_e	EX_taur_e	EX_mobd_e	EX_mobd_e	EX_zn2_e	EX_glyc2p_e	EX_gam_e	EX_zn2_e	EX_taur_e	EX_zn2_e	EX_zn2_e	EX_zn2_e	EX_zn2_e	EX_gam_e	EX_zn2_e	EX_glyc2p_e	EX_g6p_e	EX_zn2_e	EX_zn2_e	EX_pi_e	EX_pi_e	EX_zn2_e	EX_g6p_e	EX_sbt__D_e	EX_g6p_e	EX_g6p_e	EX_zn2_e	EX_zn2_e	EX_glyc2p_e	EX_mobd_e	EX_mobd_e	EX_pi_e	EX_zn2_e
	EX_taur_e	EX_his__L_e	EX_his__L_e	EX_glyc3p_e	EX_zn2_e	EX_glyc2p_e	EX_zn2_e	EX_taur_e	EX_his__L_e	EX_his__L_e	EX_glyc2p_e	EX_glc__D_e	EX_taur_e	EX_gam_e	EX_taur_e	EX_taur_e	EX_glyc2p_e	EX_glyc2p_e	EX_g6p_e	EX_g6p_e	EX_taur_e	EX_his__L_e	EX_so4_e	EX_gam_e	EX_glyc2p_e	EX_taur_e	EX_taur_e	EX_taur_e	EX_glc__D_e	EX_taur_e	EX_gam_e	EX_his__L_e	EX_zn2_e	EX_taur_e	EX_glyc2p_e	EX_zn2_e	EX_zn2_e	EX_sbt__D_e	EX_zn2_e	EX_taur_e	EX_zn2_e	EX_zn2_e	EX_so4_e	EX_glyc2p_e	EX_his__L_e	EX_g6p_e	EX_zn2_e	EX_zn2_e	EX_his__L_e
	EX_his__L_e	EX_k_e	EX_k_e	EX_his__L_e	EX_so4_e	EX_his__L_e	EX_tartr__L_e	EX_glyc2p_e	EX_k_e	EX_hxan_e	EX_his__L_e	EX_glyc3p_e	EX_his__L_e	EX_his__L_e	EX_glyc2p_e	EX_glyc2p_e	EX_his__L_e	EX_his__L_e	EX_zn2_e	EX_zn2_e	EX_glyc2p_e	EX_k_e	EX_glyc3p_e	EX_glyc3p_e	EX_his__L_e	EX_glc__D_e	EX_glyc2p_e	EX_glyc2p_e	EX_his__L_e	EX_glyc2p_e	EX_so4_e	EX_k_e	EX_so4_e	EX_glyc2p_e	EX_his__L_e	EX_his__L_e	EX_taur_e	EX_taur_e	EX_thr__L_e	EX_glyc2p_e	EX_his__L_e	EX_gam_e	EX_thr__L_e	EX_his__L_e	EX_k_e	EX_zn2_e	EX_glyc3p_e	EX_taur_e	EX_k_e
	EX_k_e	EX_tchola_e	EX_tchola_e	EX_k_e	EX_his__L_e	EX_k_e	EX_his__L_e	EX_his__L_e	EX_malt_e	EX_k_e	EX_k_e	EX_his__L_e	EX_k_e	EX_k_e	EX_his__L_e	EX_his__L_e	EX_k_e	EX_k_e	EX_his__L_e	EX_his__L_e	EX_his__L_e	EX_tchola_e	EX_his__L_e	EX_his__L_e	EX_hxan_e	EX_his__L_e	EX_his__L_e	EX_his__L_e	EX_k_e	EX_his__L_e	EX_his__L_e	EX_C03619_e	EX_his__L_e	EX_his__L_e	EX_k_e	EX_k_e	EX_his__L_e	EX_his__L_e	EX_his__L_e	EX_his__L_e	EX_hxan_e	EX_his__L_e	EX_his__L_e	EX_k_e	EX_mal__L_e	EX_his__L_e	EX_his__L_e	EX_his__L_e	EX_malt_e
	EX_sel_e	EX_sel_e	EX_sel_e	EX_sel_e	EX_k_e	EX_tchola_e	EX_k_e	EX_k_e	EX_tchola_e	EX_tchola_e	EX_tchola_e	EX_k_e	EX_malt_e	EX_tchola_e	EX_k_e	EX_k_e	EX_tchola_e	EX_malt_e	EX_k_e	EX_k_e	EX_k_e	EX_C20978_e	EX_k_e	EX_k_e	EX_k_e	EX_k_e	EX_k_e	EX_k_e	EX_tchola_e	EX_k_e	EX_k_e	EX_tchola_e	EX_k_e	EX_k_e	EX_tchola_e	EX_tchola_e	EX_k_e	EX_k_e	EX_k_e	EX_k_e	EX_k_e	EX_k_e	EX_k_e	EX_tchola_e	EX_tchola_e	EX_k_e	EX_k_e	EX_k_e	EX_tchola_e
					EX_sel_e	EX_sel_e	EX_sel_e	EX_sel_e	EX_sel_e	EX_sel_e	EX_sel_e	EX_sel_e	EX_sel_e	EX_sel_e	EX_sel_e	EX_sel_e	EX_sel_e	EX_sel_e	EX_sel_e	EX_sel_e	EX_sel_e	EX_sel_e	EX_sel_e	EX_sel_e	EX_sel_e	EX_sel_e	EX_sel_e	EX_sel_e	EX_sel_e	EX_sel_e	EX_sel_e	EX_sel_e	EX_sel_e	EX_sel_e	EX_sel_e	EX_sel_e	EX_sel_e	EX_sel_e	EX_sel_e	EX_sel_e	EX_sel_e	EX_sel_e	EX_sel_e	EX_sel_e	EX_sel_e	EX_sel_e	EX_sel_e	EX_sel_e	EX_sel_e
perturbed model 33	EX_ca2_e	EX_ca2_e	EX_ca2_e	EX_ca2_e	EX_ca2_e	EX_ca2_e	EX_ca2_e	EX_ca2_e	EX_ca2_e	EX_ca2_e	EX_ca2_e	EX_ca2_e	EX_ca2_e	EX_ca2_e	EX_ca2_e	EX_ca2_e	EX_ca2_e	EX_ca2_e	EX_ca2_e	EX_ca2_e	EX_ca2_e	EX_ca2_e	EX_ca2_e	EX_ca2_e	EX_ca2_e	EX_ca2_e	EX_ca2_e	EX_ca2_e	EX_ca2_e	EX_ca2_e	EX_ca2_e	EX_ca2_e	EX_ca2_e	EX_ca2_e	EX_ca2_e	EX_ca2_e	EX_ca2_e	EX_ca2_e	EX_ca2_e	EX_ca2_e	EX_ca2_e	EX_arab__L_e	EX_ca2_e	EX_ca2_e	EX_ca2_e	EX_ascb__L_e	EX_ca2_e	EX_ca2_e	EX_ca2_e
	EX_cl_e	EX_cl_e	EX_cl_e	EX_cl_e	EX_cl_e	EX_cl_e	EX_cl_e	EX_cl_e	EX_cl_e	EX_cl_e	EX_cl_e	EX_cl_e	EX_cl_e	EX_cl_e	EX_cl_e	EX_cl_e	EX_cl_e	EX_cl_e	EX_cl_e	EX_cl_e	EX_cl_e	EX_cl_e	EX_cl_e	EX_cl_e	EX_cl_e	EX_cl_e	EX_cl_e	EX_cl_e	EX_cl_e	EX_cl_e	EX_cl_e	EX_cl_e	EX_cit_e	EX_cl_e	EX_cl_e	EX_cl_e	EX_cl_e	EX_cl_e	EX_cl_e	EX_cl_e	EX_cl_e	EX_ca2_e	EX_cl_e	EX_cl_e	EX_cit_e	EX_ca2_e	EX_cl_e	EX_cl_e	EX_cl_e
	EX_cobalt2_e	EX_cobalt2_e	EX_cobalt2_e	EX_cobalt2_e	EX_cobalt2_e	EX_cobalt2_e	EX_cobalt2_e	EX_cobalt2_e	EX_cobalt2_e	EX_cobalt2_e	EX_cobalt2_e	EX_cobalt2_e	EX_cobalt2_e	EX_cobalt2_e	EX_cobalt2_e	EX_cobalt2_e	EX_cobalt2_e	EX_cobalt2_e	EX_cobalt2_e	EX_cobalt2_e	EX_cobalt2_e	EX_cobalt2_e	EX_cobalt2_e	EX_cobalt2_e	EX_cobalt2_e	EX_cobalt2_e	EX_cobalt2_e	EX_cobalt2_e	EX_cobalt2_e	EX_cobalt2_e	EX_cobalt2_e	EX_cobalt2_e	EX_cl_e	EX_cobalt2_e	EX_cobalt2_e	EX_cobalt2_e	EX_cobalt2_e	EX_cobalt2_e	EX_cobalt2_e	EX_cobalt2_e	EX_cobalt2_e	EX_cl_e	EX_cobalt2_e	EX_cobalt2_e	EX_cl_e	EX_cl_e	EX_cobalt2_e	EX_cobalt2_e	EX_cobalt2_e
	EX_cu2_e	EX_cu2_e	EX_cu2_e	EX_cu2_e	EX_cu2_e	EX_cu2_e	EX_cu2_e	EX_cu2_e	EX_cu2_e	EX_cu2_e	EX_cu2_e	EX_cu2_e	EX_cu2_e	EX_cu2_e	EX_cu2_e	EX_cu2_e	EX_cu2_e	EX_cu2_e	EX_cu2_e	EX_cu2_e	EX_cu2_e	EX_cu2_e	EX_cu2_e	EX_cu2_e	EX_cu2_e	EX_cu2_e	EX_cu2_e	EX_cu2_e	EX_cu2_e	EX_cu2_e	EX_cu2_e	EX_cu2_e	EX_cobalt2_e	EX_cu2_e	EX_cu2_e	EX_cu2_e	EX_cu2_e	EX_cu2_e	EX_cu2_e	EX_cu2_e	EX_cu2_e	EX_cobalt2_e	EX_cu2_e	EX_cu2_e	EX_cobalt2_e	EX_cobalt2_e	EX_cu2_e	EX_cu2_e	EX_cu2_e
	EX_mg2_e	EX_cys__L_e	EX_mg2_e	EX_mg2_e	EX_mg2_e	EX_mg2_e	EX_mg2_e	EX_mg2_e	EX_acmum_e	EX_mg2_e	EX_mg2_e	EX_mg2_e	EX_cys__L_e	EX_mg2_e	EX_mg2_e	EX_mg2_e	EX_mg2_e	EX_mg2_e	EX_mg2_e	EX_mg2_e	EX_cys__L_e	EX_cys__L_e	EX_mg2_e	EX_mg2_e	EX_mg2_e	EX_mg2_e	EX_cys__L_e	EX_mg2_e	EX_mg2_e	EX_mg2_e	EX_acgam_e	EX_mg2_e	EX_cu2_e	EX_mg2_e	EX_mg2_e	EX_mg2_e	EX_cys__L_e	EX_mg2_e	EX_mg2_e	EX_mg2_e	EX_cys__L_e	EX_cu2_e	EX_ala__D_e	EX_cys__L_e	EX_cu2_e	EX_cu2_e	EX_cys__L_e	EX_mg2_e	EX_acmum_e
	EX_fe2_e	EX_mg2_e	EX_fe2_e	EX_fe2_e	EX_fe2_e	EX_fe2_e	EX_fe2_e	EX_fe2_e	EX_mg2_e	EX_fe2_e	EX_fe2_e	EX_fe2_e	EX_mg2_e	EX_fe2_e	EX_fe2_e	EX_fe2_e	EX_fe2_e	EX_fe2_e	EX_fe2_e	EX_fe2_e	EX_mg2_e	EX_mg2_e	EX_fe2_e	EX_fe2_e	EX_fe2_e	EX_fe2_e	EX_mg2_e	EX_fe2_e	EX_fe2_e	EX_fe2_e	EX_mg2_e	EX_fe2_e	EX_mg2_e	EX_fe2_e	EX_fe2_e	EX_fe2_e	EX_mg2_e	EX_fe2_e	EX_fe2_e	EX_fe2_e	EX_mg2_e	EX_mg2_e	EX_mg2_e	EX_mg2_e	EX_mg2_e	EX_mg2_e	EX_mg2_e	EX_fe2_e	EX_mg2_e
	EX_mn2_e	EX_fe2_e	EX_mn2_e	EX_mn2_e	EX_mn2_e	EX_mn2_e	EX_mn2_e	EX_mn2_e	EX_fe2_e	EX_mn2_e	EX_mn2_e	EX_mn2_e	EX_fe2_e	EX_mn2_e	EX_mn2_e	EX_mn2_e	EX_mn2_e	EX_mn2_e	EX_mn2_e	EX_mn2_e	EX_fe2_e	EX_fe2_e	EX_mn2_e	EX_mn2_e	EX_mn2_e	EX_mn2_e	EX_fe2_e	EX_mn2_e	EX_mn2_e	EX_mn2_e	EX_fe2_e	EX_mn2_e	EX_fe2_e	EX_mn2_e	EX_mn2_e	EX_mn2_e	EX_fe2_e	EX_mn2_e	EX_mn2_e	EX_mn2_e	EX_fe2_e	EX_fe2_e	EX_fe2_e	EX_fe2_e	EX_fe2_e	EX_fe2_e	EX_fe2_e	EX_mn2_e	EX_fe2_e
	EX_mnl_e	EX_mn2_e	EX_mobd_e	EX_mobd_e	EX_mobd_e	EX_mobd_e	EX_mobd_e	EX_mobd_e	EX_mn2_e	EX_mobd_e	EX_mobd_e	EX_mobd_e	EX_mn2_e	EX_mobd_e	EX_mobd_e	EX_mobd_e	EX_mobd_e	EX_mobd_e	EX_mobd_e	EX_mobd_e	EX_mn2_e	EX_mn2_e	EX_mobd_e	EX_mobd_e	EX_mobd_e	EX_mobd_e	EX_mn2_e	EX_mnl_e	EX_mobd_e	EX_mobd_e	EX_mn2_e	EX_mobd_e	EX_mn2_e	EX_mobd_e	EX_mobd_e	EX_mobd_e	EX_mn2_e	EX_mobd_e	EX_mobd_e	EX_mobd_e	EX_mn2_e	EX_mn2_e	EX_mn2_e	EX_mn2_e	EX_mn2_e	EX_mn2_e	EX_mn2_e	EX_mobd_e	EX_mn2_e
	EX_mobd_e	EX_mobd_e	EX_fru_e	EX_zn2_e	EX_zn2_e	EX_zn2_e	EX_zn2_e	EX_zn2_e	EX_mobd_e	EX_zn2_e	EX_zn2_e	EX_g6p_e	EX_mobd_e	EX_zn2_e	EX_zn2_e	EX_g6p_e	EX_zn2_e	EX_zn2_e	EX_zn2_e	EX_zn2_e	EX_mobd_e	EX_mobd_e	EX_zn2_e	EX_zn2_e	EX_fru_e	EX_frulys_e	EX_mobd_e	EX_mobd_e	EX_frulys_e	EX_fum_e	EX_mobd_e	EX_zn2_e	EX_mobd_e	EX_zn2_e	EX_zn2_e	EX_zn2_e	EX_mobd_e	EX_zn2_e	EX_zn2_e	EX_zn2_e	EX_mobd_e	EX_mobd_e	EX_mobd_e	EX_mobd_e	EX_mobd_e	EX_mobd_e	EX_mobd_e	EX_zn2_e	EX_mobd_e
	EX_zn2_e	EX_g6p_e	EX_zn2_e	EX_taur_e	EX_sbt__D_e	EX_gam_e	EX_so4_e	EX_glc__D_e	EX_zn2_e	EX_taur_e	EX_taur_e	EX_zn2_e	EX_zn2_e	EX_his__L_e	EX_taur_e	EX_zn2_e	EX_taur_e	EX_tartr__L_e	EX_sbt__D_e	EX_taur_e	EX_zn2_e	EX_fru_e	EX_taur_e	EX_so4_e	EX_zn2_e	EX_zn2_e	EX_zn2_e	EX_zn2_e	EX_zn2_e	EX_zn2_e	EX_zn2_e	EX_sbt__D_e	EX_zn2_e	EX_gam_e	EX_his__L_e	EX_taur_e	EX_zn2_e	EX_tartr__L_e	EX_ser__L_e	EX_gam_e	EX_zn2_e	EX_zn2_e	EX_zn2_e	EX_zn2_e	EX_zn2_e	EX_zn2_e	EX_zn2_e	EX_glyc3p_e	EX_zn2_e
	EX_taur_e	EX_zn2_e	EX_his__L_e	EX_his__L_e	EX_taur_e	EX_so4_e	EX_his__L_e	EX_his__L_e	EX_taur_e	EX_his__L_e	EX_glyc_e	EX_taur_e	EX_gam_e	EX_k_e	EX_his__L_e	EX_his__L_e	EX_his__L_e	EX_his__L_e	EX_so4_e	EX_glyc2p_e	EX_glc__D_e	EX_zn2_e	EX_glc__D_e	EX_glc__D_e	EX_taur_e	EX_taur_e	EX_his__L_e	EX_his__L_e	EX_his__L_e	EX_taur_e	EX_taur_e	EX_his__L_e	EX_taur_e	EX_taur_e	EX_k_e	EX_glyc3p_e	EX_sbt__D_e	EX_taur_e	EX_taur_e	EX_his__L_e	EX_his__L_e	EX_taur_e	EX_taur_e	EX_tartr__L_e	EX_his__L_e	EX_taur_e	EX_glyc3p_e	EX_his__L_e	EX_his__L_e
	EX_his__L_e	EX_his__L_e	EX_k_e	EX_k_e	EX_his__L_e	EX_his__L_e	EX_k_e	EX_k_e	EX_his__L_e	EX_k_e	EX_his__L_e	EX_his__L_e	EX_his__L_e	EX_tchola_e	EX_k_e	EX_k_e	EX_k_e	EX_k_e	EX_his__L_e	EX_his__L_e	EX_his__L_e	EX_his__L_e	EX_his__L_e	EX_his__L_e	EX_his__L_e	EX_his__L_e	EX_k_e	EX_k_e	EX_k_e	EX_his__L_e	EX_his__L_e	EX_k_e	EX_his__L_e	EX_his__L_e	EX_malt_e	EX_his__L_e	EX_his__L_e	EX_his__L_e	EX_his__L_e	EX_k_e	EX_k_e	EX_his__L_e	EX_his__L_e	EX_his__L_e	EX_k_e	EX_his__L_e	EX_his__L_e	EX_k_e	EX_k_e
	EX_k_e	EX_k_e	EX_tchola_e	EX_malt_e	EX_k_e	EX_k_e	EX_malt_e	EX_tchola_e	EX_k_e	EX_C20978_e	EX_k_e	EX_k_e	EX_k_e	EX_C20978_e	EX_C03619_e	EX_tchola_e	EX_mal__L_e	EX_tchola_e	EX_k_e	EX_k_e	EX_k_e	EX_k_e	EX_k_e	EX_k_e	EX_k_e	EX_k_e	EX_C20978_e	EX_tchola_e	EX_tchola_e	EX_k_e	EX_k_e	EX_tchola_e	EX_k_e	EX_k_e	EX_tchola_e	EX_k_e	EX_k_e	EX_k_e	EX_k_e	EX_tchola_e	EX_malt_e	EX_k_e	EX_k_e	EX_k_e	EX_tchola_e	EX_k_e	EX_k_e	EX_tchola_e	EX_tchola_e
	EX_sel_e	EX_sel_e	EX_sel_e	EX_sel_e	EX_sel_e	EX_sel_e	EX_sel_e	EX_sel_e	EX_sel_e	EX_sel_e	EX_sel_e	EX_sel_e	EX_sel_e	EX_sel_e	EX_sel_e	EX_sel_e	EX_sel_e	EX_sel_e	EX_sel_e	EX_sel_e	EX_sel_e	EX_sel_e	EX_sel_e	EX_sel_e	EX_sel_e	EX_sel_e	EX_sel_e	EX_sel_e	EX_sel_e	EX_sel_e	EX_sel_e	EX_sel_e	EX_sel_e	EX_sel_e	EX_sel_e	EX_sel_e	EX_sel_e	EX_sel_e	EX_sel_e	EX_sel_e	EX_sel_e	EX_sel_e	EX_sel_e	EX_sel_e	EX_sel_e	EX_sel_e	EX_sel_e	EX_sel_e	EX_sel_e
					EX_sel_e	EX_sel_e	EX_sel_e	EX_sel_e	EX_sel_e	EX_sel_e	EX_sel_e	EX_sel_e	EX_sel_e	EX_sel_e	EX_sel_e	EX_sel_e	EX_sel_e	EX_sel_e	EX_sel_e	EX_sel_e	EX_sel_e	EX_sel_e	EX_sel_e	EX_sel_e	EX_sel_e	EX_sel_e	EX_sel_e	EX_sel_e	EX_sel_e	EX_sel_e	EX_sel_e	EX_sel_e	EX_sel_e	EX_sel_e	EX_sel_e	EX_sel_e	EX_sel_e	EX_sel_e	EX_sel_e	EX_sel_e	EX_sel_e	EX_sel_e	EX_sel_e	EX_sel_e	EX_sel_e	EX_sel_e	EX_sel_e	EX_sel_e	EX_sel_e
perturbed model 34	EX_ca2_e	EX_ca2_e	EX_ca2_e	EX_ca2_e	EX_ca2_e	EX_ca2_e	EX_ca2_e	EX_ca2_e	EX_arg__L_e	EX_ca2_e	EX_ca2_e	EX_ca2_e	EX_ca2_e	EX_ca2_e	EX_ca2_e	EX_ca2_e	EX_alaala_e	EX_ca2_e	EX_ca2_e	EX_ca2_e	EX_ca2_e	EX_asn__L_e	EX_arab__L_e	EX_ca2_e	EX_ca2_e	EX_asp__L_e	EX_ca2_e	EX_ca2_e	EX_ca2_e	EX_ca2_e	EX_ca2_e	EX_ca2_e	EX_ca2_e	EX_ca2_e	EX_ca2_e	EX_ca2_e	EX_ca2_e	EX_ca2_e	EX_ca2_e	EX_arg__L_e	EX_ca2_e	EX_ca2_e	EX_ca2_e	EX_ca2_e	EX_ca2_e	EX_ca2_e	EX_ca2_e	EX_ca2_e	EX_ca2_e
	EX_cl_e	EX_cl_e	EX_cl_e	EX_cl_e	EX_cl_e	EX_cl_e	EX_cl_e	EX_cl_e	EX_ca2_e	EX_cl_e	EX_cl_e	EX_cl_e	EX_cl_e	EX_cl_e	EX_cl_e	EX_cl_e	EX_ca2_e	EX_cl_e	EX_cl_e	EX_cl_e	EX_cl_e	EX_ca2_e	EX_ca2_e	EX_cl_e	EX_cl_e	EX_ca2_e	EX_cl_e	EX_cl_e	EX_cl_e	EX_cl_e	EX_cl_e	EX_cl_e	EX_cl_e	EX_cl_e	EX_cl_e	EX_cl_e	EX_cl_e	EX_cl_e	EX_cl_e	EX_ca2_e	EX_cl_e	EX_cl_e	EX_cl_e	EX_cl_e	EX_cl_e	EX_cl_e	EX_cl_e	EX_cl_e	EX_cl_e
	EX_cobalt2_e	EX_cobalt2_e	EX_cobalt2_e	EX_cobalt2_e	EX_cobalt2_e	EX_cobalt2_e	EX_cobalt2_e	EX_cobalt2_e	EX_cl_e	EX_cobalt2_e	EX_cobalt2_e	EX_cobalt2_e	EX_cobalt2_e	EX_cobalt2_e	EX_cobalt2_e	EX_cobalt2_e	EX_cl_e	EX_cobalt2_e	EX_cobalt2_e	EX_cobalt2_e	EX_cobalt2_e	EX_cl_e	EX_cl_e	EX_cobalt2_e	EX_cobalt2_e	EX_cl_e	EX_cobalt2_e	EX_cobalt2_e	EX_cobalt2_e	EX_cobalt2_e	EX_cobalt2_e	EX_cobalt2_e	EX_cobalt2_e	EX_cobalt2_e	EX_cobalt2_e	EX_cobalt2_e	EX_cobalt2_e	EX_cobalt2_e	EX_cobalt2_e	EX_cl_e	EX_cobalt2_e	EX_cobalt2_e	EX_cobalt2_e	EX_cobalt2_e	EX_cobalt2_e	EX_cobalt2_e	EX_cobalt2_e	EX_cobalt2_e	EX_cobalt2_e
	EX_cu2_e	EX_cu2_e	EX_cu2_e	EX_cu2_e	EX_cu2_e	EX_cu2_e	EX_cu2_e	EX_cu2_e	EX_cobalt2_e	EX_cu2_e	EX_cu2_e	EX_cu2_e	EX_cu2_e	EX_cu2_e	EX_cu2_e	EX_cu2_e	EX_cobalt2_e	EX_cu2_e	EX_cu2_e	EX_cu2_e	EX_cu2_e	EX_cobalt2_e	EX_cobalt2_e	EX_cu2_e	EX_cu2_e	EX_cobalt2_e	EX_cu2_e	EX_cu2_e	EX_cu2_e	EX_cu2_e	EX_cu2_e	EX_cu2_e	EX_cu2_e	EX_cu2_e	EX_cu2_e	EX_cu2_e	EX_cu2_e	EX_cu2_e	EX_cu2_e	EX_cobalt2_e	EX_cu2_e	EX_cu2_e	EX_cu2_e	EX_cu2_e	EX_cu2_e	EX_cu2_e	EX_cu2_e	EX_cu2_e	EX_cu2_e
	EX_mg2_e	EX_mg2_e	EX_mg2_e	EX_mg2_e	EX_mg2_e	EX_mg2_e	EX_cys__L_e	EX_cys__L_e	EX_cu2_e	EX_mg2_e	EX_mg2_e	EX_mg2_e	EX_mg2_e	EX_mg2_e	EX_acgam_e	EX_mg2_e	EX_cu2_e	EX_mg2_e	EX_mg2_e	EX_4abut_e	EX_mg2_e	EX_cu2_e	EX_cu2_e	EX_acgam_e	EX_mg2_e	EX_cu2_e	EX_acgam_e	EX_cys__L_e	EX_cys__L_e	EX_mg2_e	EX_cys__L_e	EX_cys__L_e	EX_mg2_e	EX_mg2_e	EX_mg2_e	EX_mg2_e	EX_mg2_e	EX_mg2_e	EX_acgam_e	EX_cu2_e	EX_ala__L_e	EX_mg2_e	EX_ala__D_e	EX_cys__L_e	EX_mg2_e	EX_ala__L_e	EX_cys__L_e	EX_mg2_e	EX_cys__L_e
	EX_fe2_e	EX_fe2_e	EX_fe2_e	EX_fe2_e	EX_fe2_e	EX_fe2_e	EX_mg2_e	EX_mg2_e	EX_mg2_e	EX_fe2_e	EX_fe2_e	EX_fe2_e	EX_fe2_e	EX_fe2_e	EX_mg2_e	EX_fe2_e	EX_mg2_e	EX_fe2_e	EX_fe2_e	EX_mg2_e	EX_fe2_e	EX_mg2_e	EX_mg2_e	EX_mg2_e	EX_fe2_e	EX_mg2_e	EX_mg2_e	EX_mg2_e	EX_mg2_e	EX_fe2_e	EX_mg2_e	EX_mg2_e	EX_fe2_e	EX_fe2_e	EX_fe2_e	EX_fe2_e	EX_fe2_e	EX_fe2_e	EX_mg2_e	EX_mg2_e	EX_mg2_e	EX_fe2_e	EX_mg2_e	EX_mg2_e	EX_fe2_e	EX_mg2_e	EX_mg2_e	EX_fe2_e	EX_mg2_e
	EX_mn2_e	EX_mn2_e	EX_mn2_e	EX_mn2_e	EX_mn2_e	EX_mn2_e	EX_fe2_e	EX_fe2_e	EX_fe2_e	EX_mn2_e	EX_mn2_e	EX_mn2_e	EX_mn2_e	EX_mn2_e	EX_fe2_e	EX_mn2_e	EX_fe2_e	EX_mn2_e	EX_mn2_e	EX_fe2_e	EX_mn2_e	EX_fe2_e	EX_fe2_e	EX_fe2_e	EX_mn2_e	EX_fe2_e	EX_fe2_e	EX_fe2_e	EX_fe2_e	EX_mn2_e	EX_fe2_e	EX_fe2_e	EX_mn2_e	EX_mn2_e	EX_mn2_e	EX_mn2_e	EX_mn2_e	EX_mn2_e	EX_fe2_e	EX_fe2_e	EX_fe2_e	EX_mn2_e	EX_fe2_e	EX_fe2_e	EX_mn2_e	EX_fe2_e	EX_fe2_e	EX_mn2_e	EX_fe2_e
	EX_mobd_e	EX_mobd_e	EX_mobd_e	EX_mobd_e	EX_mobd_e	EX_mobd_e	EX_mn2_e	EX_mn2_e	EX_mn2_e	EX_mobd_e	EX_mobd_e	EX_mobd_e	EX_mobd_e	EX_mobd_e	EX_mn2_e	EX_mobd_e	EX_mn2_e	EX_mobd_e	EX_mobd_e	EX_mn2_e	EX_mobd_e	EX_mn2_e	EX_mn2_e	EX_mn2_e	EX_mobd_e	EX_mn2_e	EX_mn2_e	EX_mn2_e	EX_mn2_e	EX_mobd_e	EX_mn2_e	EX_mn2_e	EX_mnl_e	EX_mobd_e	EX_mobd_e	EX_mobd_e	EX_mobd_e	EX_mobd_e	EX_mn2_e	EX_mn2_e	EX_mn2_e	EX_mobd_e	EX_mn2_e	EX_mn2_e	EX_mobd_e	EX_mn2_e	EX_mn2_e	EX_mobd_e	EX_mn2_e
	EX_zn2_e	EX_g6p_e	EX_g6p_e	EX_zn2_e	EX_zn2_e	EX_zn2_e	EX_mobd_e	EX_mobd_e	EX_mobd_e	EX_zn2_e	EX_zn2_e	EX_pi_e	EX_pi_e	EX_pi_e	EX_mobd_e	EX_pi_e	EX_mobd_e	EX_zn2_e	EX_pi_e	EX_mobd_e	EX_pi_e	EX_mobd_e	EX_mobd_e	EX_mobd_e	EX_pi_e	EX_mobd_e	EX_mobd_e	EX_mobd_e	EX_mobd_e	EX_g6p_e	EX_mobd_e	EX_mobd_e	EX_mobd_e	EX_pi_e	EX_g6p_e	EX_pi_e	EX_fru_e	EX_g6p_e	EX_mobd_e	EX_mobd_e	EX_mobd_e	EX_pi_e	EX_mobd_e	EX_mobd_e	EX_g6p_e	EX_mobd_e	EX_mobd_e	EX_g6p_e	EX_mobd_e
	EX_taur_e	EX_zn2_e	EX_zn2_e	EX_glyc3p_e	EX_taur_e	EX_glyc2p_e	EX_g6p_e	EX_zn2_e	EX_g6p_e	EX_gam_e	EX_gam_e	EX_zn2_e	EX_zn2_e	EX_zn2_e	EX_pi_e	EX_zn2_e	EX_g6p_e	EX_so4_e	EX_zn2_e	EX_g6p_e	EX_zn2_e	EX_g6p_e	EX_pi_e	EX_pi_e	EX_zn2_e	EX_g6p_e	EX_zn2_e	EX_fru_e	EX_pi_e	EX_zn2_e	EX_frulys_e	EX_zn2_e	EX_pi_e	EX_zn2_e	EX_zn2_e	EX_zn2_e	EX_pi_e	EX_zn2_e	EX_g6p_e	EX_zn2_e	EX_zn2_e	EX_zn2_e	EX_g6p_e	EX_zn2_e	EX_zn2_e	EX_g6p_e	EX_pi_e	EX_orn_e	EX_pi_e
	EX_glyc3p_e	EX_his__L_e	EX_taur_e	EX_his__L_e	EX_glyc2p_e	EX_his__L_e	EX_zn2_e	EX_glyc3p_e	EX_zn2_e	EX_so4_e	EX_so4_e	EX_gam_e	EX_taur_e	EX_gam_e	EX_zn2_e	EX_gam_e	EX_zn2_e	EX_gln__L_e	EX_taur_e	EX_zn2_e	EX_taur_e	EX_zn2_e	EX_zn2_e	EX_zn2_e	EX_taur_e	EX_zn2_e	EX_so4_e	EX_zn2_e	EX_zn2_e	EX_so4_e	EX_zn2_e	EX_glyc2p_e	EX_zn2_e	EX_glc__D_e	EX_so4_e	EX_taur_e	EX_zn2_e	EX_so4_e	EX_zn2_e	EX_so4_e	EX_so4_e	EX_his__L_e	EX_zn2_e	EX_gam_e	EX_ser__L_e	EX_zn2_e	EX_zn2_e	EX_zn2_e	EX_zn2_e
	EX_his__L_e	EX_k_e	EX_his__L_e	EX_k_e	EX_his__L_e	EX_k_e	EX_his__L_e	EX_his__L_e	EX_so4_e	EX_glyc2p_e	EX_glyc3p_e	EX_so4_e	EX_glyc_e	EX_taur_e	EX_taur_e	EX_his__L_e	EX_so4_e	EX_glyc3p_e	EX_his__L_e	EX_so4_e	EX_his__L_e	EX_so4_e	EX_his__L_e	EX_so4_e	EX_his__L_e	EX_so4_e	EX_glyc2p_e	EX_glyc2p_e	EX_gam_e	EX_gln__L_e	EX_glyc2p_e	EX_his__L_e	EX_taur_e	EX_his__L_e	EX_his__L_e	EX_glc__D_e	EX_taur_e	EX_glu__L_e	EX_so4_e	EX_glyc3p_e	EX_glyc3p_e	EX_k_e	EX_so4_e	EX_glyc2p_e	EX_so4_e	EX_so4_e	EX_tartr__L_e	EX_so4_e	EX_glc__D_e
	EX_k_e	EX_tchola_e	EX_k_e	EX_tchola_e	EX_k_e	EX_tchola_e	EX_k_e	EX_k_e	EX_his__L_e	EX_his__L_e	EX_his__L_e	EX_his__L_e	EX_his__L_e	EX_his__L_e	EX_his__L_e	EX_k_e	EX_his__L_e	EX_his__L_e	EX_k_e	EX_his__L_e	EX_k_e	EX_his__L_e	EX_k_e	EX_his__L_e	EX_k_e	EX_his__L_e	EX_his__L_e	EX_his__L_e	EX_his__L_e	EX_his__L_e	EX_his__L_e	EX_k_e	EX_his__L_e	EX_k_e	EX_k_e	EX_his__L_e	EX_his__L_e	EX_his__L_e	EX_his__L_e	EX_his__L_e	EX_his__L_e	EX_tchola_e	EX_his__L_e	EX_his__L_e	EX_his__L_e	EX_his__L_e	EX_his__L_e	EX_his__L_e	EX_his__L_e
	EX_sel_e	EX_sel_e	EX_sel_e	EX_sel_e	EX_sel_e	EX_sel_e	EX_sel_e	EX_sel_e	EX_k_e	EX_k_e	EX_k_e	EX_k_e	EX_k_e	EX_k_e	EX_k_e	EX_tchola_e	EX_k_e	EX_k_e	EX_mal__L_e	EX_k_e	EX_malt_e	EX_k_e	EX_tchola_e	EX_k_e	EX_C03619_e	EX_k_e	EX_k_e	EX_k_e	EX_k_e	EX_k_e	EX_k_e	EX_malt_e	EX_k_e	EX_tchola_e	EX_C00624_e	EX_k_e	EX_k_e	EX_k_e	EX_k_e	EX_k_e	EX_k_e	EX_C20978_e	EX_k_e	EX_k_e	EX_k_e	EX_k_e	EX_k_e	EX_k_e	EX_k_e
					EX_sel_e	EX_sel_e	EX_sel_e	EX_sel_e	EX_sel_e	EX_sel_e	EX_sel_e	EX_sel_e	EX_sel_e	EX_sel_e	EX_sel_e	EX_sel_e	EX_sel_e	EX_sel_e	EX_sel_e	EX_sel_e	EX_sel_e	EX_sel_e	EX_sel_e	EX_sel_e	EX_sel_e	EX_sel_e	EX_sel_e	EX_sel_e	EX_sel_e	EX_sel_e	EX_sel_e	EX_sel_e	EX_sel_e	EX_sel_e	EX_sel_e	EX_sel_e	EX_sel_e	EX_sel_e	EX_sel_e	EX_sel_e	EX_sel_e	EX_sel_e	EX_sel_e	EX_sel_e	EX_sel_e	EX_sel_e	EX_sel_e	EX_sel_e	EX_sel_e
perturbed model 35	EX_ca2_e	EX_ca2_e	EX_ca2_e	EX_ca2_e	EX_ca2_e	EX_ca2_e	EX_ca2_e	EX_asn__L_e	EX_ca2_e	EX_ca2_e	EX_arg__L_e	EX_ca2_e	EX_ca2_e	EX_arg__L_e	EX_ca2_e	EX_ca2_e	EX_ca2_e	EX_ca2_e	EX_ca2_e	EX_ca2_e	EX_ca2_e	EX_ca2_e	EX_ca2_e	EX_asp__L_e	EX_ca2_e	EX_ca2_e	EX_ca2_e	EX_ca2_e	EX_ca2_e	EX_ca2_e	EX_ca2_e	EX_ca2_e	EX_ca2_e	EX_ca2_e	EX_ca2_e	EX_ca2_e	EX_ca2_e	EX_ca2_e	EX_ca2_e	EX_ca2_e	EX_ca2_e	EX_ca2_e	EX_arab__L_e	EX_ca2_e	EX_ascb__L_e	EX_ca2_e	EX_ca2_e	EX_ca2_e	EX_arg__L_e
	EX_cl_e	EX_cl_e	EX_cl_e	EX_cl_e	EX_cl_e	EX_cl_e	EX_cl_e	EX_ca2_e	EX_cl_e	EX_cl_e	EX_ca2_e	EX_cl_e	EX_cl_e	EX_ca2_e	EX_cl_e	EX_cl_e	EX_cl_e	EX_cl_e	EX_cl_e	EX_cl_e	EX_cl_e	EX_cl_e	EX_cl_e	EX_ca2_e	EX_cl_e	EX_cl_e	EX_cl_e	EX_cl_e	EX_cl_e	EX_cl_e	EX_cl_e	EX_cl_e	EX_cl_e	EX_cl_e	EX_cl_e	EX_cl_e	EX_cl_e	EX_cl_e	EX_cl_e	EX_cl_e	EX_cl_e	EX_cl_e	EX_ca2_e	EX_cl_e	EX_ca2_e	EX_cl_e	EX_cl_e	EX_cl_e	EX_ca2_e
	EX_cobalt2_e	EX_cobalt2_e	EX_cobalt2_e	EX_cobalt2_e	EX_cobalt2_e	EX_cobalt2_e	EX_cobalt2_e	EX_cl_e	EX_cobalt2_e	EX_cobalt2_e	EX_cl_e	EX_cobalt2_e	EX_cobalt2_e	EX_cl_e	EX_cobalt2_e	EX_cobalt2_e	EX_cobalt2_e	EX_cobalt2_e	EX_cobalt2_e	EX_cobalt2_e	EX_cobalt2_e	EX_cobalt2_e	EX_cobalt2_e	EX_cl_e	EX_cobalt2_e	EX_cobalt2_e	EX_cobalt2_e	EX_cobalt2_e	EX_cobalt2_e	EX_cobalt2_e	EX_cobalt2_e	EX_cobalt2_e	EX_cobalt2_e	EX_cobalt2_e	EX_cobalt2_e	EX_cobalt2_e	EX_cobalt2_e	EX_cobalt2_e	EX_cobalt2_e	EX_cobalt2_e	EX_cobalt2_e	EX_cobalt2_e	EX_cl_e	EX_cobalt2_e	EX_cl_e	EX_cobalt2_e	EX_cobalt2_e	EX_cobalt2_e	EX_cl_e
	EX_cu2_e	EX_cu2_e	EX_cu2_e	EX_cu2_e	EX_cu2_e	EX_cu2_e	EX_cu2_e	EX_cobalt2_e	EX_cu2_e	EX_cu2_e	EX_cobalt2_e	EX_cu2_e	EX_cu2_e	EX_cobalt2_e	EX_cu2_e	EX_cu2_e	EX_cu2_e	EX_cu2_e	EX_cu2_e	EX_cu2_e	EX_cu2_e	EX_cu2_e	EX_cu2_e	EX_cobalt2_e	EX_cu2_e	EX_cu2_e	EX_cu2_e	EX_cu2_e	EX_cu2_e	EX_cu2_e	EX_cu2_e	EX_cu2_e	EX_cu2_e	EX_cu2_e	EX_cu2_e	EX_cu2_e	EX_cu2_e	EX_cu2_e	EX_cu2_e	EX_cu2_e	EX_cu2_e	EX_cu2_e	EX_cobalt2_e	EX_cu2_e	EX_cobalt2_e	EX_cu2_e	EX_cu2_e	EX_cu2_e	EX_cobalt2_e
	EX_mg2_e	EX_mg2_e	EX_mg2_e	EX_mg2_e	EX_mg2_e	EX_cys__L_e	EX_mg2_e	EX_cu2_e	EX_cys__L_e	EX_cys__L_e	EX_cu2_e	EX_mg2_e	EX_cys__L_e	EX_cu2_e	EX_mg2_e	EX_mg2_e	EX_cys__L_e	EX_cys__L_e	EX_ala__L_e	EX_ala__D_e	EX_mg2_e	EX_mg2_e	EX_cys__L_e	EX_cu2_e	EX_mg2_e	EX_cys__L_e	EX_cys__L_e	EX_cys__L_e	EX_mg2_e	EX_acmum_e	EX_mg2_e	EX_mg2_e	EX_mg2_e	EX_mg2_e	EX_mg2_e	EX_mg2_e	EX_mg2_e	EX_mg2_e	EX_cys__L_e	EX_4abut_e	EX_cys__L_e	EX_mg2_e	EX_cu2_e	EX_mg2_e	EX_cu2_e	EX_mg2_e	EX_cys__L_e	EX_cys__L_e	EX_cu2_e
	EX_fe2_e	EX_fe2_e	EX_fe2_e	EX_fe2_e	EX_fe2_e	EX_mg2_e	EX_fe2_e	EX_mg2_e	EX_mg2_e	EX_mg2_e	EX_mg2_e	EX_fe2_e	EX_mg2_e	EX_mg2_e	EX_fe2_e	EX_fe2_e	EX_mg2_e	EX_mg2_e	EX_mg2_e	EX_mg2_e	EX_fe2_e	EX_fe2_e	EX_acgam_e	EX_mg2_e	EX_fe2_e	EX_mg2_e	EX_mg2_e	EX_mg2_e	EX_fe2_e	EX_mg2_e	EX_fe2_e	EX_fe2_e	EX_fe2_e	EX_fe2_e	EX_fe2_e	EX_fe2_e	EX_fe2_e	EX_fe2_e	EX_mg2_e	EX_mg2_e	EX_mg2_e	EX_fe2_e	EX_mg2_e	EX_fe2_e	EX_mg2_e	EX_fe2_e	EX_mg2_e	EX_mg2_e	EX_cys__L_e
	EX_mn2_e	EX_mn2_e	EX_mn2_e	EX_mn2_e	EX_mn2_e	EX_fe2_e	EX_mn2_e	EX_fe2_e	EX_fe2_e	EX_fe2_e	EX_fe2_e	EX_mn2_e	EX_fe2_e	EX_fe2_e	EX_mn2_e	EX_mn2_e	EX_fe2_e	EX_fe2_e	EX_fe2_e	EX_fe2_e	EX_mn2_e	EX_mn2_e	EX_mg2_e	EX_fe2_e	EX_mn2_e	EX_fe2_e	EX_fe2_e	EX_fe2_e	EX_mn2_e	EX_fe2_e	EX_mn2_e	EX_mn2_e	EX_mn2_e	EX_mn2_e	EX_mn2_e	EX_mn2_e	EX_mn2_e	EX_mn2_e	EX_fe2_e	EX_fe2_e	EX_fe2_e	EX_mn2_e	EX_fe2_e	EX_mn2_e	EX_fe2_e	EX_mn2_e	EX_fe2_e	EX_fe2_e	EX_mg2_e
	EX_mobd_e	EX_mobd_e	EX_mobd_e	EX_mobd_e	EX_mobd_e	EX_mn2_e	EX_mobd_e	EX_mn2_e	EX_mn2_e	EX_mn2_e	EX_mn2_e	EX_mobd_e	EX_mn2_e	EX_mn2_e	EX_mobd_e	EX_mobd_e	EX_mn2_e	EX_mn2_e	EX_mn2_e	EX_mn2_e	EX_mobd_e	EX_mobd_e	EX_fe2_e	EX_mn2_e	EX_mobd_e	EX_mn2_e	EX_mn2_e	EX_mn2_e	EX_mobd_e	EX_mn2_e	EX_mobd_e	EX_mobd_e	EX_mobd_e	EX_mobd_e	EX_mobd_e	EX_mobd_e	EX_mobd_e	EX_mobd_e	EX_mn2_e	EX_mn2_e	EX_mn2_e	EX_mobd_e	EX_mn2_e	EX_mobd_e	EX_mn2_e	EX_mobd_e	EX_mn2_e	EX_mn2_e	EX_fe2_e
	EX_g6p_e	EX_zn2_e	EX_zn2_e	EX_g6p_e	EX_zn2_e	EX_mobd_e	EX_zn2_e	EX_mobd_e	EX_mnl_e	EX_mobd_e	EX_mobd_e	EX_pi_e	EX_mobd_e	EX_mobd_e	EX_pi_e	EX_pi_e	EX_mobd_e	EX_mobd_e	EX_mobd_e	EX_mobd_e	EX_pi_e	EX_g6p_e	EX_mn2_e	EX_mobd_e	EX_pi_e	EX_mobd_e	EX_mobd_e	EX_mobd_e	EX_g6p_e	EX_mobd_e	EX_zn2_e	EX_g6p_e	EX_g6p_e	EX_zn2_e	EX_zn2_e	EX_pi_e	EX_frulys_e	EX_pi_e	EX_mnl_e	EX_mobd_e	EX_mobd_e	EX_pi_e	EX_mobd_e	EX_fru_e	EX_mobd_e	EX_nh4_e	EX_mobd_e	EX_mobd_e	EX_mn2_e
	EX_zn2_e	EX_taur_e	EX_glyc2p_e	EX_zn2_e	EX_taur_e	EX_g6p_e	EX_glyc3p_e	EX_g6p_e	EX_mobd_e	EX_zn2_e	EX_g6p_e	EX_zn2_e	EX_zn2_e	EX_zn2_e	EX_zn2_e	EX_zn2_e	EX_zn2_e	EX_zn2_e	EX_g6p_e	EX_g6p_e	EX_zn2_e	EX_zn2_e	EX_mobd_e	EX_g6p_e	EX_zn2_e	EX_pi_e	EX_zn2_e	EX_zn2_e	EX_zn2_e	EX_pi_e	EX_gam_e	EX_zn2_e	EX_zn2_e	EX_so4_e	EX_so4_e	EX_zn2_e	EX_pi_e	EX_zn2_e	EX_mobd_e	EX_g6p_e	EX_fru_e	EX_zn2_e	EX_pi_e	EX_pi_e	EX_pi_e	EX_g6p_e	EX_fru_e	EX_pi_e	EX_mobd_e
	EX_his__L_e	EX_glyc2p_e	EX_his__L_e	EX_taur_e	EX_glyc3p_e	EX_zn2_e	EX_his__L_e	EX_zn2_e	EX_zn2_e	EX_glyc3p_e	EX_zn2_e	EX_tartr__L_e	EX_gam_e	EX_so4_e	EX_tartr__L_e	EX_his__L_e	EX_tartr__L_e	EX_sbt__D_e	EX_zn2_e	EX_zn2_e	EX_taur_e	EX_so4_e	EX_zn2_e	EX_zn2_e	EX_glc__D_e	EX_zn2_e	EX_glyc3p_e	EX_glc__D_e	EX_ser__L_e	EX_zn2_e	EX_so4_e	EX_pro__L_e	EX_so4_e	EX_thr__L_e	EX_gly_e	EX_taur_e	EX_zn2_e	EX_taur_e	EX_pi_e	EX_zn2_e	EX_zn2_e	EX_sbt__D_e	EX_zn2_e	EX_zn2_e	EX_zn2_e	EX_zn2_e	EX_pi_e	EX_zn2_e	EX_zn2_e
	EX_k_e	EX_his__L_e	EX_k_e	EX_his__L_e	EX_his__L_e	EX_his__L_e	EX_k_e	EX_so4_e	EX_glyc2p_e	EX_his__L_e	EX_so4_e	EX_his__L_e	EX_glyc2p_e	EX_glyc3p_e	EX_taur_e	EX_k_e	EX_glyc2p_e	EX_glyc3p_e	EX_so4_e	EX_so4_e	EX_his__L_e	EX_gln__L_e	EX_glyc3p_e	EX_so4_e	EX_his__L_e	EX_gam_e	EX_his__L_e	EX_glyc3p_e	EX_so4_e	EX_taur_e	EX_glyc3p_e	EX_so4_e	EX_glu__L_e	EX_glyc3p_e	EX_glyc3p_e	EX_glc__D_e	EX_his__L_e	EX_his__L_e	EX_zn2_e	EX_so4_e	EX_glyc3p_e	EX_his__L_e	EX_his__L_e	EX_his__L_e	EX_his__L_e	EX_so4_e	EX_zn2_e	EX_his__L_e	EX_glyc3p_e
	EX_tchola_e	EX_k_e	EX_tchola_e	EX_k_e	EX_k_e	EX_k_e	EX_tchola_e	EX_his__L_e	EX_his__L_e	EX_k_e	EX_his__L_e	EX_k_e	EX_his__L_e	EX_his__L_e	EX_his__L_e	EX_malt_e	EX_his__L_e	EX_his__L_e	EX_his__L_e	EX_his__L_e	EX_k_e	EX_his__L_e	EX_his__L_e	EX_his__L_e	EX_k_e	EX_his__L_e	EX_hxan_e	EX_his__L_e	EX_his__L_e	EX_his__L_e	EX_his__L_e	EX_his__L_e	EX_his__L_e	EX_his__L_e	EX_his__L_e	EX_his__L_e	EX_k_e	EX_k_e	EX_his__L_e	EX_his__L_e	EX_his__L_e	EX_k_e	EX_k_e	EX_k_e	EX_k_e	EX_his__L_e	EX_his__L_e	EX_k_e	EX_his__L_e
	EX_sel_e	EX_sel_e	EX_sel_e	EX_sel_e	EX_sel_e	EX_sel_e	EX_sel_e	EX_k_e	EX_k_e	EX_malt_e	EX_k_e	EX_tchola_e	EX_k_e	EX_k_e	EX_k_e	EX_tchola_e	EX_k_e	EX_k_e	EX_k_e	EX_k_e	EX_malt_e	EX_k_e	EX_k_e	EX_k_e	EX_tchola_e	EX_k_e	EX_k_e	EX_k_e	EX_k_e	EX_k_e	EX_k_e	EX_k_e	EX_k_e	EX_k_e	EX_k_e	EX_k_e	EX_tchola_e	EX_C03619_e	EX_k_e	EX_k_e	EX_k_e	EX_tchola_e	EX_tchola_e	EX_tchola_e	EX_tchola_e	EX_k_e	EX_k_e	EX_malt_e	EX_k_e
					EX_sel_e	EX_sel_e	EX_sel_e	EX_sel_e	EX_sel_e	EX_sel_e	EX_sel_e	EX_sel_e	EX_sel_e	EX_sel_e	EX_sel_e	EX_sel_e	EX_sel_e	EX_sel_e	EX_sel_e	EX_sel_e	EX_sel_e	EX_sel_e	EX_sel_e	EX_sel_e	EX_sel_e	EX_sel_e	EX_sel_e	EX_sel_e	EX_sel_e	EX_sel_e	EX_sel_e	EX_sel_e	EX_sel_e	EX_sel_e	EX_sel_e	EX_sel_e	EX_sel_e	EX_sel_e	EX_sel_e	EX_sel_e	EX_sel_e	EX_sel_e	EX_sel_e	EX_sel_e	EX_sel_e	EX_sel_e	EX_sel_e	EX_sel_e	EX_sel_e
perturbed model 36	EX_ca2_e	EX_ca2_e	EX_ca2_e	EX_ca2_e	EX_ca2_e	EX_ca2_e	EX_ca2_e	EX_asn__L_e	EX_arab__L_e	EX_ca2_e	EX_ca2_e	EX_ca2_e	EX_ca2_e	EX_arg__L_e	EX_ca2_e	EX_ca2_e	EX_ca2_e	EX_ca2_e	EX_asn__L_e	EX_ca2_e	EX_ca2_e	EX_ca2_e	EX_ca2_e	EX_ca2_e	EX_arg__L_e	EX_ca2_e	EX_ca2_e	EX_ca2_e	EX_ca2_e	EX_ca2_e	EX_ca2_e	EX_ca2_e	EX_ca2_e	EX_ca2_e	EX_ca2_e	EX_ca2_e	EX_ca2_e	EX_ca2_e	EX_ca2_e	EX_alaala_e	EX_ca2_e	EX_ca2_e	EX_ca2_e	EX_ca2_e	EX_ca2_e	EX_ca2_e	EX_ca2_e	EX_ca2_e	EX_ascb__L_e
	EX_cl_e	EX_cl_e	EX_cl_e	EX_cl_e	EX_cl_e	EX_cl_e	EX_cl_e	EX_ca2_e	EX_ca2_e	EX_cl_e	EX_cl_e	EX_cl_e	EX_cl_e	EX_ca2_e	EX_cl_e	EX_cl_e	EX_cl_e	EX_cl_e	EX_ca2_e	EX_cl_e	EX_cl_e	EX_cl_e	EX_cl_e	EX_cl_e	EX_ca2_e	EX_cl_e	EX_cl_e	EX_cl_e	EX_cl_e	EX_cl_e	EX_cl_e	EX_cl_e	EX_cl_e	EX_cl_e	EX_cl_e	EX_cl_e	EX_cl_e	EX_cl_e	EX_cl_e	EX_ca2_e	EX_cl_e	EX_cl_e	EX_cl_e	EX_cl_e	EX_cl_e	EX_cl_e	EX_cl_e	EX_cl_e	EX_ca2_e
	EX_cobalt2_e	EX_cobalt2_e	EX_cobalt2_e	EX_cobalt2_e	EX_cobalt2_e	EX_cobalt2_e	EX_cobalt2_e	EX_cl_e	EX_cl_e	EX_cobalt2_e	EX_cobalt2_e	EX_cobalt2_e	EX_cobalt2_e	EX_cl_e	EX_cobalt2_e	EX_cobalt2_e	EX_cobalt2_e	EX_cobalt2_e	EX_cl_e	EX_cobalt2_e	EX_cobalt2_e	EX_cobalt2_e	EX_cobalt2_e	EX_cobalt2_e	EX_cl_e	EX_cobalt2_e	EX_cobalt2_e	EX_cobalt2_e	EX_cobalt2_e	EX_cobalt2_e	EX_cobalt2_e	EX_cobalt2_e	EX_cobalt2_e	EX_cobalt2_e	EX_cobalt2_e	EX_cobalt2_e	EX_cobalt2_e	EX_cobalt2_e	EX_cobalt2_e	EX_cl_e	EX_cobalt2_e	EX_cobalt2_e	EX_cobalt2_e	EX_cobalt2_e	EX_cobalt2_e	EX_cobalt2_e	EX_cobalt2_e	EX_cobalt2_e	EX_cl_e
	EX_cu2_e	EX_cu2_e	EX_cu2_e	EX_cu2_e	EX_cu2_e	EX_cu2_e	EX_cu2_e	EX_cobalt2_e	EX_cobalt2_e	EX_cu2_e	EX_cu2_e	EX_cu2_e	EX_cu2_e	EX_cobalt2_e	EX_cu2_e	EX_cu2_e	EX_cu2_e	EX_cu2_e	EX_cobalt2_e	EX_cu2_e	EX_cu2_e	EX_cu2_e	EX_cu2_e	EX_cu2_e	EX_cobalt2_e	EX_cu2_e	EX_cu2_e	EX_cu2_e	EX_cu2_e	EX_cu2_e	EX_cu2_e	EX_cu2_e	EX_cu2_e	EX_cu2_e	EX_cu2_e	EX_cu2_e	EX_cu2_e	EX_cu2_e	EX_cu2_e	EX_cobalt2_e	EX_cu2_e	EX_cu2_e	EX_cu2_e	EX_cu2_e	EX_cu2_e	EX_cu2_e	EX_cu2_e	EX_cu2_e	EX_cobalt2_e
	EX_mg2_e	EX_mg2_e	EX_mg2_e	EX_mg2_e	EX_mg2_e	EX_mg2_e	EX_mg2_e	EX_cu2_e	EX_cu2_e	EX_mg2_e	EX_cys__L_e	EX_cys__L_e	EX_cys__L_e	EX_cu2_e	EX_mg2_e	EX_cys__L_e	EX_cys__L_e	EX_mg2_e	EX_cu2_e	EX_mg2_e	EX_cys__L_e	EX_mg2_e	EX_mg2_e	EX_cys__L_e	EX_cu2_e	EX_mg2_e	EX_mg2_e	EX_cys__L_e	EX_mg2_e	EX_cys__L_e	EX_cys__L_e	EX_cys__L_e	EX_cys__L_e	EX_mg2_e	EX_mg2_e	EX_mg2_e	EX_mg2_e	EX_cys__L_e	EX_ala__L_e	EX_cu2_e	EX_acgam_e	EX_acmum_e	EX_cys__L_e	EX_mg2_e	EX_cys__L_e	EX_mg2_e	EX_acgam_e	EX_mg2_e	EX_cu2_e
	EX_fe2_e	EX_fe2_e	EX_fe2_e	EX_fe2_e	EX_fe2_e	EX_fe2_e	EX_fe2_e	EX_cys__L_e	EX_mg2_e	EX_fe2_e	EX_mg2_e	EX_mg2_e	EX_mg2_e	EX_mg2_e	EX_fe2_e	EX_mg2_e	EX_mg2_e	EX_fe2_e	EX_mg2_e	EX_fe2_e	EX_ala__L_e	EX_fe2_e	EX_fe2_e	EX_mg2_e	EX_cys__L_e	EX_fe2_e	EX_fe2_e	EX_mg2_e	EX_fe2_e	EX_acgam_e	EX_mg2_e	EX_mg2_e	EX_mg2_e	EX_fe2_e	EX_fe2_e	EX_fe2_e	EX_fe2_e	EX_mg2_e	EX_mg2_e	EX_mg2_e	EX_mg2_e	EX_mg2_e	EX_mg2_e	EX_fe2_e	EX_mg2_e	EX_fe2_e	EX_mg2_e	EX_fe2_e	EX_mg2_e
	EX_mn2_e	EX_mn2_e	EX_mn2_e	EX_mn2_e	EX_mn2_e	EX_mn2_e	EX_mn2_e	EX_mg2_e	EX_fe2_e	EX_mn2_e	EX_fe2_e	EX_fe2_e	EX_fe2_e	EX_fe2_e	EX_mn2_e	EX_fe2_e	EX_fe2_e	EX_mn2_e	EX_fe2_e	EX_mn2_e	EX_mg2_e	EX_mn2_e	EX_mn2_e	EX_fe2_e	EX_mg2_e	EX_mn2_e	EX_mn2_e	EX_fe2_e	EX_mn2_e	EX_mg2_e	EX_fe2_e	EX_fe2_e	EX_fe2_e	EX_mn2_e	EX_mn2_e	EX_mn2_e	EX_mn2_e	EX_fe2_e	EX_fe2_e	EX_fe2_e	EX_fe2_e	EX_fe2_e	EX_fe2_e	EX_mn2_e	EX_fe2_e	EX_mn2_e	EX_fe2_e	EX_mn2_e	EX_fe2_e
	EX_mobd_e	EX_mobd_e	EX_mobd_e	EX_mobd_e	EX_mobd_e	EX_mobd_e	EX_mobd_e	EX_fe2_e	EX_mn2_e	EX_mobd_e	EX_mn2_e	EX_mn2_e	EX_mn2_e	EX_mn2_e	EX_mobd_e	EX_mn2_e	EX_mn2_e	EX_mobd_e	EX_mn2_e	EX_mnl_e	EX_fe2_e	EX_mobd_e	EX_mobd_e	EX_mn2_e	EX_fe2_e	EX_mobd_e	EX_mobd_e	EX_mn2_e	EX_mobd_e	EX_fe2_e	EX_mn2_e	EX_mn2_e	EX_mn2_e	EX_mobd_e	EX_mobd_e	EX_mobd_e	EX_mobd_e	EX_mn2_e	EX_mn2_e	EX_mn2_e	EX_mn2_e	EX_mn2_e	EX_mn2_e	EX_mnl_e	EX_mn2_e	EX_mobd_e	EX_mn2_e	EX_mobd_e	EX_mn2_e
	EX_g6p_e	EX_g6p_e	EX_zn2_e	EX_zn2_e	EX_zn2_e	EX_zn2_e	EX_pi_e	EX_mn2_e	EX_mobd_e	EX_pi_e	EX_mobd_e	EX_mobd_e	EX_mobd_e	EX_mobd_e	EX_zn2_e	EX_mobd_e	EX_mobd_e	EX_pi_e	EX_mobd_e	EX_mobd_e	EX_mn2_e	EX_fru_e	EX_pi_e	EX_mobd_e	EX_mn2_e	EX_pi_e	EX_zn2_e	EX_mobd_e	EX_nh4_e	EX_mn2_e	EX_mobd_e	EX_mobd_e	EX_mobd_e	EX_pi_e	EX_g6p_e	EX_fru_e	EX_pi_e	EX_mobd_e	EX_mobd_e	EX_mobd_e	EX_mobd_e	EX_mobd_e	EX_mobd_e	EX_mobd_e	EX_mobd_e	EX_pi_e	EX_mobd_e	EX_g6p_e	EX_mobd_e
	EX_zn2_e	EX_zn2_e	EX_taur_e	EX_glyc2p_e	EX_taur_e	EX_glyc3p_e	EX_zn2_e	EX_mobd_e	EX_pi_e	EX_zn2_e	EX_zn2_e	EX_g6p_e	EX_g6p_e	EX_g6p_e	EX_gam_e	EX_nh4_e	EX_fru_e	EX_zn2_e	EX_g6p_e	EX_pi_e	EX_mobd_e	EX_pi_e	EX_zn2_e	EX_zn2_e	EX_mobd_e	EX_zn2_e	EX_gam_e	EX_g6p_e	EX_g6p_e	EX_mobd_e	EX_g6p_e	EX_zn2_e	EX_fru_e	EX_zn2_e	EX_zn2_e	EX_pi_e	EX_zn2_e	EX_g6p_e	EX_g6p_e	EX_g6p_e	EX_zn2_e	EX_pi_e	EX_g6p_e	EX_pi_e	EX_fru_e	EX_zn2_e	EX_pi_e	EX_zn2_e	EX_pi_e
	EX_his__L_e	EX_taur_e	EX_glyc3p_e	EX_his__L_e	EX_glyc2p_e	EX_his__L_e	EX_glc__D_e	EX_g6p_e	EX_zn2_e	EX_taur_e	EX_gam_e	EX_zn2_e	EX_zn2_e	EX_zn2_e	EX_so4_e	EX_g6p_e	EX_zn2_e	EX_glyc_e	EX_zn2_e	EX_zn2_e	EX_g6p_e	EX_zn2_e	EX_his__L_e	EX_glyc3p_e	EX_g6p_e	EX_his__L_e	EX_so4_e	EX_zn2_e	EX_zn2_e	EX_zn2_e	EX_zn2_e	EX_gam_e	EX_g6p_e	EX_taur_e	EX_ser__L_e	EX_zn2_e	EX_sbt__D_e	EX_zn2_e	EX_zn2_e	EX_zn2_e	EX_so4_e	EX_zn2_e	EX_zn2_e	EX_zn2_e	EX_zn2_e	EX_his__L_e	EX_zn2_e	EX_so4_e	EX_zn2_e
	EX_k_e	EX_his__L_e	EX_his__L_e	EX_k_e	EX_his__L_e	EX_k_e	EX_his__L_e	EX_zn2_e	EX_his__L_e	EX_his__L_e	EX_glyc2p_e	EX_glyc3p_e	EX_gam_e	EX_so4_e	EX_glyc3p_e	EX_zn2_e	EX_glyc2p_e	EX_his__L_e	EX_so4_e	EX_his__L_e	EX_zn2_e	EX_his__L_e	EX_k_e	EX_his__L_e	EX_zn2_e	EX_k_e	EX_glyc2p_e	EX_ser__L_e	EX_so4_e	EX_glyc3p_e	EX_gly_e	EX_glyc3p_e	EX_zn2_e	EX_his__L_e	EX_so4_e	EX_taur_e	EX_his__L_e	EX_tartr__L_e	EX_so4_e	EX_so4_e	EX_glyc3p_e	EX_his__L_e	EX_glc__D_e	EX_taur_e	EX_glyc3p_e	EX_k_e	EX_his__L_e	EX_thr__L_e	EX_his__L_e
	EX_tchola_e	EX_k_e	EX_k_e	EX_tchola_e	EX_k_e	EX_tchola_e	EX_k_e	EX_his__L_e	EX_k_e	EX_k_e	EX_his__L_e	EX_his__L_e	EX_his__L_e	EX_his__L_e	EX_his__L_e	EX_his__L_e	EX_his__L_e	EX_k_e	EX_his__L_e	EX_k_e	EX_his__L_e	EX_k_e	EX_tchola_e	EX_k_e	EX_his__L_e	EX_malt_e	EX_his__L_e	EX_his__L_e	EX_his__L_e	EX_his__L_e	EX_his__L_e	EX_his__L_e	EX_his__L_e	EX_k_e	EX_his__L_e	EX_his__L_e	EX_k_e	EX_his__L_e	EX_his__L_e	EX_his__L_e	EX_his__L_e	EX_k_e	EX_his__L_e	EX_his__L_e	EX_his__L_e	EX_C03619_e	EX_k_e	EX_his__L_e	EX_k_e
	EX_sel_e	EX_sel_e	EX_sel_e	EX_sel_e	EX_sel_e	EX_sel_e	EX_tchola_e	EX_k_e	EX_tchola_e	EX_C03619_e	EX_k_e	EX_k_e	EX_k_e	EX_k_e	EX_k_e	EX_k_e	EX_k_e	EX_tchola_e	EX_k_e	EX_tchola_e	EX_k_e	EX_tchola_e	EX_C20978_e	EX_malt_e	EX_k_e	EX_tchola_e	EX_k_e	EX_k_e	EX_k_e	EX_k_e	EX_k_e	EX_k_e	EX_k_e	EX_malt_e	EX_k_e	EX_k_e	EX_tchola_e	EX_k_e	EX_k_e	EX_k_e	EX_k_e	EX_tchola_e	EX_k_e	EX_k_e	EX_k_e	EX_tchola_e	EX_tchola_e	EX_k_e	EX_tchola_e
					EX_sel_e	EX_sel_e	EX_sel_e	EX_sel_e	EX_sel_e	EX_sel_e	EX_sel_e	EX_sel_e	EX_sel_e	EX_sel_e	EX_sel_e	EX_sel_e	EX_sel_e	EX_sel_e	EX_sel_e	EX_sel_e	EX_sel_e	EX_sel_e	EX_sel_e	EX_sel_e	EX_sel_e	EX_sel_e	EX_sel_e	EX_sel_e	EX_sel_e	EX_sel_e	EX_sel_e	EX_sel_e	EX_sel_e	EX_sel_e	EX_sel_e	EX_sel_e	EX_sel_e	EX_sel_e	EX_sel_e	EX_sel_e	EX_sel_e	EX_sel_e	EX_sel_e	EX_sel_e	EX_sel_e	EX_sel_e	EX_sel_e	EX_sel_e	EX_sel_e
perturbed model 37	EX_ca2_e	EX_ca2_e	EX_ca2_e	EX_ca2_e	EX_ca2_e	EX_ca2_e	EX_asn__L_e	EX_ca2_e	EX_ca2_e	EX_ca2_e	EX_ca2_e	EX_ca2_e	EX_arg__L_e	EX_ca2_e	EX_ca2_e	EX_ca2_e	EX_ca2_e	EX_ca2_e	EX_arg__L_e	EX_ca2_e	EX_ca2_e	EX_asn__L_e	EX_ca2_e	EX_ca2_e	EX_ca2_e	EX_ca2_e	EX_ascb__L_e	EX_ca2_e	EX_ca2_e	EX_arg__L_e	EX_ca2_e	EX_ca2_e	EX_ca2_e	EX_ca2_e	EX_ca2_e	EX_ca2_e	EX_ca2_e	EX_ca2_e	EX_ca2_e	EX_ca2_e	EX_ca2_e	EX_asp__L_e	EX_asp__L_e	EX_ca2_e	EX_ca2_e	EX_ca2_e	EX_ca2_e	EX_ca2_e	EX_arab__L_e
	EX_cl_e	EX_cl_e	EX_cl_e	EX_cl_e	EX_cl_e	EX_cl_e	EX_ca2_e	EX_cl_e	EX_cl_e	EX_cl_e	EX_cl_e	EX_cl_e	EX_ca2_e	EX_cl_e	EX_cl_e	EX_cl_e	EX_cl_e	EX_cl_e	EX_ca2_e	EX_cl_e	EX_cl_e	EX_ca2_e	EX_cl_e	EX_cl_e	EX_cl_e	EX_cl_e	EX_ca2_e	EX_cl_e	EX_cl_e	EX_ca2_e	EX_cl_e	EX_cl_e	EX_cl_e	EX_cl_e	EX_cl_e	EX_cl_e	EX_cl_e	EX_cl_e	EX_cl_e	EX_cl_e	EX_cl_e	EX_ca2_e	EX_ca2_e	EX_cl_e	EX_cl_e	EX_cl_e	EX_cl_e	EX_cl_e	EX_ca2_e
	EX_cobalt2_e	EX_cobalt2_e	EX_cobalt2_e	EX_cobalt2_e	EX_cobalt2_e	EX_cobalt2_e	EX_cl_e	EX_cobalt2_e	EX_cobalt2_e	EX_cobalt2_e	EX_cobalt2_e	EX_cobalt2_e	EX_cl_e	EX_cobalt2_e	EX_cobalt2_e	EX_cobalt2_e	EX_cobalt2_e	EX_cobalt2_e	EX_cl_e	EX_cobalt2_e	EX_cobalt2_e	EX_cl_e	EX_cobalt2_e	EX_cobalt2_e	EX_cobalt2_e	EX_cobalt2_e	EX_cl_e	EX_cobalt2_e	EX_cobalt2_e	EX_cl_e	EX_cobalt2_e	EX_cobalt2_e	EX_cobalt2_e	EX_cobalt2_e	EX_cobalt2_e	EX_cobalt2_e	EX_cobalt2_e	EX_cobalt2_e	EX_cobalt2_e	EX_cobalt2_e	EX_cobalt2_e	EX_cl_e	EX_cl_e	EX_cobalt2_e	EX_cobalt2_e	EX_cobalt2_e	EX_cobalt2_e	EX_cobalt2_e	EX_cl_e
	EX_cu2_e	EX_cu2_e	EX_cu2_e	EX_cu2_e	EX_cu2_e	EX_cu2_e	EX_cobalt2_e	EX_cu2_e	EX_cu2_e	EX_cu2_e	EX_cu2_e	EX_cu2_e	EX_cobalt2_e	EX_cu2_e	EX_cu2_e	EX_cu2_e	EX_cu2_e	EX_cu2_e	EX_cobalt2_e	EX_cu2_e	EX_cu2_e	EX_cobalt2_e	EX_cu2_e	EX_cu2_e	EX_cu2_e	EX_cu2_e	EX_cobalt2_e	EX_cu2_e	EX_cu2_e	EX_cobalt2_e	EX_cu2_e	EX_cu2_e	EX_cu2_e	EX_cu2_e	EX_cu2_e	EX_cu2_e	EX_cu2_e	EX_cu2_e	EX_cu2_e	EX_cu2_e	EX_cu2_e	EX_cobalt2_e	EX_cobalt2_e	EX_cu2_e	EX_cu2_e	EX_cu2_e	EX_cu2_e	EX_cu2_e	EX_cobalt2_e
	EX_mg2_e	EX_mg2_e	EX_mg2_e	EX_mg2_e	EX_mg2_e	EX_mg2_e	EX_cu2_e	EX_cys__L_e	EX_mg2_e	EX_mg2_e	EX_mg2_e	EX_mg2_e	EX_cu2_e	EX_mg2_e	EX_mg2_e	EX_cys__L_e	EX_mg2_e	EX_mg2_e	EX_cu2_e	EX_mg2_e	EX_mg2_e	EX_cu2_e	EX_cys__L_e	EX_acgam_e	EX_mg2_e	EX_cys__L_e	EX_cu2_e	EX_mg2_e	EX_acgam_e	EX_cu2_e	EX_cys__L_e	EX_cys__L_e	EX_cys__L_e	EX_acgam_e	EX_mg2_e	EX_mg2_e	EX_mg2_e	EX_mg2_e	EX_mg2_e	EX_mg2_e	EX_mg2_e	EX_cu2_e	EX_cu2_e	EX_acgam_e	EX_cys__L_e	EX_mg2_e	EX_mg2_e	EX_cys__L_e	EX_cu2_e
	EX_fe2_e	EX_fe2_e	EX_fe2_e	EX_fe2_e	EX_fe2_e	EX_fe2_e	EX_cys__L_e	EX_mg2_e	EX_fe2_e	EX_fe2_e	EX_fe2_e	EX_fe2_e	EX_cys__L_e	EX_fe2_e	EX_fe2_e	EX_ala__L_e	EX_fe2_e	EX_fe2_e	EX_mg2_e	EX_fe2_e	EX_fe2_e	EX_mg2_e	EX_mg2_e	EX_mg2_e	EX_fe2_e	EX_mg2_e	EX_mg2_e	EX_fe2_e	EX_mg2_e	EX_mg2_e	EX_mg2_e	EX_mg2_e	EX_mg2_e	EX_mg2_e	EX_fe2_e	EX_fe2_e	EX_fe2_e	EX_fe2_e	EX_fe2_e	EX_fe2_e	EX_fe2_e	EX_mg2_e	EX_mg2_e	EX_mg2_e	EX_mg2_e	EX_fe2_e	EX_fe2_e	EX_acgam_e	EX_mg2_e
	EX_mn2_e	EX_mn2_e	EX_mn2_e	EX_mn2_e	EX_mn2_e	EX_mn2_e	EX_mg2_e	EX_fe2_e	EX_mn2_e	EX_mn2_e	EX_mn2_e	EX_mn2_e	EX_mg2_e	EX_mn2_e	EX_mn2_e	EX_mg2_e	EX_mn2_e	EX_mn2_e	EX_fe2_e	EX_mn2_e	EX_mn2_e	EX_fe2_e	EX_fe2_e	EX_fe2_e	EX_mn2_e	EX_fe2_e	EX_fe2_e	EX_mn2_e	EX_fe2_e	EX_fe2_e	EX_fe2_e	EX_fe2_e	EX_fe2_e	EX_fe2_e	EX_mn2_e	EX_mn2_e	EX_mn2_e	EX_mn2_e	EX_mn2_e	EX_mn2_e	EX_mn2_e	EX_fe2_e	EX_fe2_e	EX_fe2_e	EX_fe2_e	EX_mn2_e	EX_mn2_e	EX_mg2_e	EX_fe2_e
	EX_mobd_e	EX_mobd_e	EX_mobd_e	EX_mobd_e	EX_mobd_e	EX_mobd_e	EX_fe2_e	EX_mn2_e	EX_mobd_e	EX_mobd_e	EX_mobd_e	EX_mnl_e	EX_fe2_e	EX_mobd_e	EX_mobd_e	EX_fe2_e	EX_mobd_e	EX_mobd_e	EX_mn2_e	EX_mobd_e	EX_mobd_e	EX_mn2_e	EX_mn2_e	EX_mn2_e	EX_mobd_e	EX_mn2_e	EX_mn2_e	EX_mobd_e	EX_mn2_e	EX_mn2_e	EX_mn2_e	EX_mn2_e	EX_mn2_e	EX_mn2_e	EX_mobd_e	EX_mobd_e	EX_mobd_e	EX_mobd_e	EX_mnl_e	EX_mobd_e	EX_mobd_e	EX_mn2_e	EX_mn2_e	EX_mn2_e	EX_mn2_e	EX_mobd_e	EX_mobd_e	EX_fe2_e	EX_mn2_e
	EX_zn2_e	EX_zn2_e	EX_g6p_e	EX_g6p_e	EX_zn2_e	EX_zn2_e	EX_mn2_e	EX_mobd_e	EX_orn_e	EX_pi_e	EX_g6p_e	EX_mobd_e	EX_mn2_e	EX_zn2_e	EX_fru_e	EX_mn2_e	EX_pi_e	EX_zn2_e	EX_mobd_e	EX_frulys_e	EX_zn2_e	EX_mobd_e	EX_mobd_e	EX_mobd_e	EX_zn2_e	EX_mobd_e	EX_mobd_e	EX_fru_e	EX_mobd_e	EX_mobd_e	EX_mobd_e	EX_mobd_e	EX_mobd_e	EX_mobd_e	EX_pi_e	EX_pi_e	EX_frulys_e	EX_zn2_e	EX_mobd_e	EX_pi_e	EX_pi_e	EX_mobd_e	EX_mobd_e	EX_mobd_e	EX_mobd_e	EX_pi_e	EX_pi_e	EX_mn2_e	EX_mobd_e
	EX_glyc2p_e	EX_taur_e	EX_zn2_e	EX_zn2_e	EX_glyc3p_e	EX_gam_e	EX_mobd_e	EX_g6p_e	EX_zn2_e	EX_zn2_e	EX_zn2_e	EX_pi_e	EX_mobd_e	EX_taur_e	EX_zn2_e	EX_mobd_e	EX_zn2_e	EX_taur_e	EX_zn2_e	EX_pi_e	EX_taur_e	EX_g6p_e	EX_zn2_e	EX_pi_e	EX_taur_e	EX_g6p_e	EX_pi_e	EX_pi_e	EX_zn2_e	EX_g6p_e	EX_zn2_e	EX_g6p_e	EX_g6p_e	EX_zn2_e	EX_zn2_e	EX_zn2_e	EX_pi_e	EX_tartr__L_e	EX_pi_e	EX_zn2_e	EX_zn2_e	EX_zn2_e	EX_g6p_e	EX_g6p_e	EX_zn2_e	EX_zn2_e	EX_zn2_e	EX_mobd_e	EX_pi_e
	EX_his__L_e	EX_glyc3p_e	EX_his__L_e	EX_taur_e	EX_his__L_e	EX_so4_e	EX_g6p_e	EX_zn2_e	EX_taur_e	EX_his__L_e	EX_so4_e	EX_zn2_e	EX_g6p_e	EX_thr__L_e	EX_taur_e	EX_g6p_e	EX_gam_e	EX_glyc2p_e	EX_taur_e	EX_zn2_e	EX_glyc2p_e	EX_zn2_e	EX_glyc3p_e	EX_zn2_e	EX_glc__D_e	EX_zn2_e	EX_zn2_e	EX_zn2_e	EX_so4_e	EX_zn2_e	EX_gam_e	EX_zn2_e	EX_zn2_e	EX_taur_e	EX_sbt__D_e	EX_glc__D_e	EX_zn2_e	EX_taur_e	EX_zn2_e	EX_gam_e	EX_his__L_e	EX_taur_e	EX_zn2_e	EX_zn2_e	EX_glc__D_e	EX_his__L_e	EX_taur_e	EX_zn2_e	EX_zn2_e
	EX_k_e	EX_his__L_e	EX_k_e	EX_his__L_e	EX_k_e	EX_glyc3p_e	EX_zn2_e	EX_his__L_e	EX_glyc2p_e	EX_k_e	EX_thr__L_e	EX_taur_e	EX_zn2_e	EX_glyc2p_e	EX_glyc2p_e	EX_zn2_e	EX_taur_e	EX_his__L_e	EX_glyc2p_e	EX_taur_e	EX_his__L_e	EX_so4_e	EX_his__L_e	EX_his__L_e	EX_glyc2p_e	EX_thr__L_e	EX_taur_e	EX_his__L_e	EX_glyc3p_e	EX_so4_e	EX_glyc3p_e	EX_gam_e	EX_tartr__L_e	EX_glyc2p_e	EX_his__L_e	EX_his__L_e	EX_his__L_e	EX_glyc2p_e	EX_his__L_e	EX_his__L_e	EX_k_e	EX_glyc2p_e	EX_so4_e	EX_so4_e	EX_glyc3p_e	EX_k_e	EX_his__L_e	EX_glyc3p_e	EX_his__L_e
	EX_tchola_e	EX_k_e	EX_tchola_e	EX_k_e	EX_tchola_e	EX_his__L_e	EX_his__L_e	EX_k_e	EX_his__L_e	EX_C03619_e	EX_his__L_e	EX_his__L_e	EX_his__L_e	EX_his__L_e	EX_his__L_e	EX_his__L_e	EX_his__L_e	EX_k_e	EX_his__L_e	EX_his__L_e	EX_k_e	EX_his__L_e	EX_k_e	EX_k_e	EX_his__L_e	EX_his__L_e	EX_his__L_e	EX_k_e	EX_his__L_e	EX_his__L_e	EX_his__L_e	EX_his__L_e	EX_his__L_e	EX_his__L_e	EX_k_e	EX_k_e	EX_k_e	EX_his__L_e	EX_k_e	EX_k_e	EX_malt_e	EX_his__L_e	EX_his__L_e	EX_his__L_e	EX_his__L_e	EX_tchola_e	EX_k_e	EX_his__L_e	EX_k_e
	EX_sel_e	EX_sel_e	EX_sel_e	EX_sel_e	EX_sel_e	EX_k_e	EX_k_e	EX_malt_e	EX_k_e	EX_tchola_e	EX_k_e	EX_k_e	EX_k_e	EX_k_e	EX_k_e	EX_k_e	EX_k_e	EX_malt_e	EX_k_e	EX_k_e	EX_C03619_e	EX_k_e	EX_malt_e	EX_tchola_e	EX_k_e	EX_k_e	EX_k_e	EX_tchola_e	EX_k_e	EX_k_e	EX_k_e	EX_k_e	EX_k_e	EX_k_e	EX_tchola_e	EX_tchola_e	EX_tchola_e	EX_k_e	EX_tchola_e	EX_tchola_e	EX_tchola_e	EX_k_e	EX_k_e	EX_k_e	EX_k_e	EX_C20978_e	EX_malt_e	EX_k_e	EX_tchola_e
					EX_sel_e	EX_sel_e	EX_sel_e	EX_sel_e	EX_sel_e	EX_sel_e	EX_sel_e	EX_sel_e	EX_sel_e	EX_sel_e	EX_sel_e	EX_sel_e	EX_sel_e	EX_sel_e	EX_sel_e	EX_sel_e	EX_sel_e	EX_sel_e	EX_sel_e	EX_sel_e	EX_sel_e	EX_sel_e	EX_sel_e	EX_sel_e	EX_sel_e	EX_sel_e	EX_sel_e	EX_sel_e	EX_sel_e	EX_sel_e	EX_sel_e	EX_sel_e	EX_sel_e	EX_sel_e	EX_sel_e	EX_sel_e	EX_sel_e	EX_sel_e	EX_sel_e	EX_sel_e	EX_sel_e	EX_sel_e	EX_sel_e	EX_sel_e	EX_sel_e
perturbed model 38	EX_ca2_e	EX_ca2_e	EX_ca2_e	EX_ca2_e	EX_ca2_e	EX_ca2_e	EX_ca2_e	EX_ca2_e	EX_ca2_e	EX_arg__L_e	EX_ca2_e	EX_ca2_e	EX_ca2_e	EX_arg__L_e	EX_ca2_e	EX_ca2_e	EX_ca2_e	EX_ca2_e	EX_ca2_e	EX_ca2_e	EX_ca2_e	EX_ca2_e	EX_ca2_e	EX_ca2_e	EX_ca2_e	EX_ca2_e	EX_ca2_e	EX_ca2_e	EX_ca2_e	EX_ca2_e	EX_asn__L_e	EX_ca2_e	EX_ca2_e	EX_ca2_e	EX_ca2_e	EX_asp__L_e	EX_ca2_e	EX_ca2_e	EX_ca2_e	EX_ca2_e	EX_ca2_e	EX_asp__L_e	EX_ca2_e	EX_ca2_e	EX_alaala_e	EX_ca2_e	EX_ca2_e	EX_ca2_e	EX_ca2_e
	EX_cl_e	EX_cl_e	EX_cl_e	EX_cl_e	EX_cl_e	EX_cl_e	EX_cl_e	EX_cl_e	EX_cl_e	EX_ca2_e	EX_cl_e	EX_cl_e	EX_cl_e	EX_ca2_e	EX_cl_e	EX_cl_e	EX_cl_e	EX_cl_e	EX_cl_e	EX_cl_e	EX_cl_e	EX_cl_e	EX_cl_e	EX_cl_e	EX_cl_e	EX_cl_e	EX_cl_e	EX_cl_e	EX_cl_e	EX_cl_e	EX_ca2_e	EX_cl_e	EX_cl_e	EX_cl_e	EX_cl_e	EX_ca2_e	EX_cl_e	EX_cl_e	EX_cl_e	EX_cl_e	EX_cl_e	EX_ca2_e	EX_cl_e	EX_cl_e	EX_ca2_e	EX_cl_e	EX_cl_e	EX_cl_e	EX_cl_e
	EX_cobalt2_e	EX_cobalt2_e	EX_cobalt2_e	EX_cobalt2_e	EX_cobalt2_e	EX_cobalt2_e	EX_cobalt2_e	EX_cobalt2_e	EX_cobalt2_e	EX_cl_e	EX_cobalt2_e	EX_cobalt2_e	EX_cobalt2_e	EX_cl_e	EX_cobalt2_e	EX_cobalt2_e	EX_cobalt2_e	EX_cobalt2_e	EX_cobalt2_e	EX_cobalt2_e	EX_cobalt2_e	EX_cobalt2_e	EX_cobalt2_e	EX_cobalt2_e	EX_cobalt2_e	EX_cobalt2_e	EX_cobalt2_e	EX_cobalt2_e	EX_cobalt2_e	EX_cobalt2_e	EX_cl_e	EX_cobalt2_e	EX_cobalt2_e	EX_cobalt2_e	EX_cobalt2_e	EX_cl_e	EX_cobalt2_e	EX_cobalt2_e	EX_cobalt2_e	EX_cobalt2_e	EX_cobalt2_e	EX_cl_e	EX_cobalt2_e	EX_cobalt2_e	EX_cl_e	EX_cobalt2_e	EX_cobalt2_e	EX_cobalt2_e	EX_cobalt2_e
	EX_cu2_e	EX_cu2_e	EX_cu2_e	EX_cu2_e	EX_cu2_e	EX_cu2_e	EX_cu2_e	EX_cu2_e	EX_cu2_e	EX_cobalt2_e	EX_cu2_e	EX_cu2_e	EX_cu2_e	EX_cobalt2_e	EX_cu2_e	EX_cu2_e	EX_cu2_e	EX_cu2_e	EX_cu2_e	EX_cu2_e	EX_cu2_e	EX_cu2_e	EX_cu2_e	EX_cu2_e	EX_cu2_e	EX_cu2_e	EX_cu2_e	EX_cu2_e	EX_cu2_e	EX_cu2_e	EX_cobalt2_e	EX_cu2_e	EX_cu2_e	EX_cu2_e	EX_cu2_e	EX_cobalt2_e	EX_cu2_e	EX_cu2_e	EX_cu2_e	EX_cu2_e	EX_cu2_e	EX_cobalt2_e	EX_cu2_e	EX_cu2_e	EX_cobalt2_e	EX_cu2_e	EX_cu2_e	EX_cu2_e	EX_cu2_e
	EX_mg2_e	EX_mg2_e	EX_mg2_e	EX_mg2_e	EX_cys__L_e	EX_mg2_e	EX_cys__L_e	EX_mg2_e	EX_mg2_e	EX_cu2_e	EX_mg2_e	EX_mg2_e	EX_mg2_e	EX_cu2_e	EX_mg2_e	EX_mg2_e	EX_mg2_e	EX_mg2_e	EX_cys__L_e	EX_mg2_e	EX_mg2_e	EX_cys__L_e	EX_acgam_e	EX_mg2_e	EX_mg2_e	EX_mg2_e	EX_4abut_e	EX_mg2_e	EX_cys__L_e	EX_mg2_e	EX_cu2_e	EX_mg2_e	EX_mg2_e	EX_mg2_e	EX_cys__L_e	EX_cu2_e	EX_ala__D_e	EX_mg2_e	EX_ala__L_e	EX_mg2_e	EX_4abut_e	EX_cu2_e	EX_mg2_e	EX_mg2_e	EX_cu2_e	EX_mg2_e	EX_mg2_e	EX_acgam_e	EX_cys__L_e
	EX_fe2_e	EX_fe2_e	EX_fe2_e	EX_fe2_e	EX_mg2_e	EX_fe2_e	EX_mg2_e	EX_fe2_e	EX_fe2_e	EX_mg2_e	EX_fe2_e	EX_fe2_e	EX_fe2_e	EX_mg2_e	EX_fe2_e	EX_fe2_e	EX_fe2_e	EX_fe2_e	EX_mg2_e	EX_fe2_e	EX_fe2_e	EX_mg2_e	EX_mg2_e	EX_fe2_e	EX_fe2_e	EX_fe2_e	EX_mg2_e	EX_fe2_e	EX_mg2_e	EX_fe2_e	EX_mg2_e	EX_fe2_e	EX_fe2_e	EX_fe2_e	EX_mg2_e	EX_mg2_e	EX_mg2_e	EX_fe2_e	EX_mg2_e	EX_fe2_e	EX_mg2_e	EX_mg2_e	EX_fe2_e	EX_fe2_e	EX_mg2_e	EX_fe2_e	EX_fe2_e	EX_mg2_e	EX_acgam_e
	EX_mn2_e	EX_mn2_e	EX_mn2_e	EX_mn2_e	EX_fe2_e	EX_mn2_e	EX_fe2_e	EX_mn2_e	EX_mn2_e	EX_fe2_e	EX_mn2_e	EX_mn2_e	EX_mn2_e	EX_fe2_e	EX_mn2_e	EX_mn2_e	EX_mn2_e	EX_mn2_e	EX_fe2_e	EX_mn2_e	EX_mn2_e	EX_fe2_e	EX_fe2_e	EX_mn2_e	EX_mn2_e	EX_mn2_e	EX_fe2_e	EX_mn2_e	EX_fe2_e	EX_mn2_e	EX_fe2_e	EX_mn2_e	EX_mn2_e	EX_mn2_e	EX_fe2_e	EX_fe2_e	EX_fe2_e	EX_mn2_e	EX_fe2_e	EX_mn2_e	EX_fe2_e	EX_fe2_e	EX_mn2_e	EX_mn2_e	EX_fe2_e	EX_mn2_e	EX_mn2_e	EX_fe2_e	EX_mg2_e
	EX_mobd_e	EX_mobd_e	EX_mobd_e	EX_mobd_e	EX_mn2_e	EX_mobd_e	EX_mn2_e	EX_mobd_e	EX_mobd_e	EX_mn2_e	EX_mobd_e	EX_mobd_e	EX_mobd_e	EX_mn2_e	EX_mobd_e	EX_mobd_e	EX_mobd_e	EX_mobd_e	EX_mn2_e	EX_mobd_e	EX_mobd_e	EX_mn2_e	EX_mn2_e	EX_mobd_e	EX_mobd_e	EX_mobd_e	EX_mn2_e	EX_mobd_e	EX_mn2_e	EX_mobd_e	EX_mn2_e	EX_mobd_e	EX_mobd_e	EX_mobd_e	EX_mn2_e	EX_mn2_e	EX_mn2_e	EX_mobd_e	EX_mn2_e	EX_mobd_e	EX_mn2_e	EX_mn2_e	EX_mobd_e	EX_mobd_e	EX_mn2_e	EX_mobd_e	EX_mobd_e	EX_mn2_e	EX_fe2_e
	EX_g6p_e	EX_g6p_e	EX_zn2_e	EX_zn2_e	EX_mobd_e	EX_zn2_e	EX_mobd_e	EX_zn2_e	EX_zn2_e	EX_mobd_e	EX_pi_e	EX_g6p_e	EX_pi_e	EX_mobd_e	EX_zn2_e	EX_pi_e	EX_pi_e	EX_g6p_e	EX_mobd_e	EX_fru_e	EX_g6p_e	EX_mobd_e	EX_mobd_e	EX_nh4_e	EX_g6p_e	EX_zn2_e	EX_mobd_e	EX_g6p_e	EX_mobd_e	EX_pi_e	EX_mobd_e	EX_frulys_e	EX_pi_e	EX_pi_e	EX_mobd_e	EX_mobd_e	EX_mobd_e	EX_pi_e	EX_mobd_e	EX_pi_e	EX_mobd_e	EX_mobd_e	EX_fru_e	EX_frulys_e	EX_mobd_e	EX_zn2_e	EX_zn2_e	EX_mobd_e	EX_mn2_e
	EX_zn2_e	EX_zn2_e	EX_glyc3p_e	EX_taur_e	EX_g6p_e	EX_glyc2p_e	EX_zn2_e	EX_taur_e	EX_gam_e	EX_zn2_e	EX_zn2_e	EX_zn2_e	EX_zn2_e	EX_g6p_e	EX_ser__L_e	EX_zn2_e	EX_zn2_e	EX_zn2_e	EX_fru_e	EX_pi_e	EX_zn2_e	EX_zn2_e	EX_g6p_e	EX_g6p_e	EX_zn2_e	EX_gam_e	EX_zn2_e	EX_orn_e	EX_zn2_e	EX_zn2_e	EX_g6p_e	EX_pi_e	EX_zn2_e	EX_zn2_e	EX_fru_e	EX_pi_e	EX_g6p_e	EX_zn2_e	EX_g6p_e	EX_zn2_e	EX_g6p_e	EX_g6p_e	EX_pi_e	EX_pi_e	EX_g6p_e	EX_pro__L_e	EX_so4_e	EX_zn2_e	EX_mobd_e
	EX_his__L_e	EX_taur_e	EX_his__L_e	EX_glyc2p_e	EX_zn2_e	EX_his__L_e	EX_glyc3p_e	EX_glyc3p_e	EX_so4_e	EX_so4_e	EX_gam_e	EX_ser__L_e	EX_taur_e	EX_zn2_e	EX_so4_e	EX_his__L_e	EX_his__L_e	EX_so4_e	EX_pi_e	EX_zn2_e	EX_so4_e	EX_glyc2p_e	EX_zn2_e	EX_zn2_e	EX_so4_e	EX_so4_e	EX_so4_e	EX_zn2_e	EX_glc__D_e	EX_glc__D_e	EX_zn2_e	EX_zn2_e	EX_taur_e	EX_taur_e	EX_zn2_e	EX_zn2_e	EX_zn2_e	EX_taur_e	EX_zn2_e	EX_sbt__D_e	EX_zn2_e	EX_zn2_e	EX_zn2_e	EX_zn2_e	EX_zn2_e	EX_so4_e	EX_glu__L_e	EX_so4_e	EX_zn2_e
	EX_k_e	EX_his__L_e	EX_k_e	EX_his__L_e	EX_his__L_e	EX_k_e	EX_his__L_e	EX_his__L_e	EX_glyc3p_e	EX_glyc3p_e	EX_taur_e	EX_so4_e	EX_his__L_e	EX_so4_e	EX_glyc3p_e	EX_k_e	EX_k_e	EX_thr__L_e	EX_zn2_e	EX_taur_e	EX_gln__L_e	EX_his__L_e	EX_so4_e	EX_so4_e	EX_gly_e	EX_glyc2p_e	EX_glyc3p_e	EX_so4_e	EX_glyc2p_e	EX_his__L_e	EX_so4_e	EX_taur_e	EX_his__L_e	EX_glc__D_e	EX_glyc2p_e	EX_taur_e	EX_so4_e	EX_his__L_e	EX_so4_e	EX_his__L_e	EX_so4_e	EX_so4_e	EX_his__L_e	EX_his__L_e	EX_so4_e	EX_glyc3p_e	EX_glyc3p_e	EX_glyc2p_e	EX_glyc2p_e
	EX_tchola_e	EX_k_e	EX_tchola_e	EX_k_e	EX_k_e	EX_tchola_e	EX_k_e	EX_k_e	EX_his__L_e	EX_his__L_e	EX_his__L_e	EX_his__L_e	EX_k_e	EX_his__L_e	EX_his__L_e	EX_tchola_e	EX_malt_e	EX_his__L_e	EX_his__L_e	EX_his__L_e	EX_his__L_e	EX_k_e	EX_his__L_e	EX_his__L_e	EX_his__L_e	EX_his__L_e	EX_his__L_e	EX_his__L_e	EX_his__L_e	EX_k_e	EX_his__L_e	EX_his__L_e	EX_k_e	EX_his__L_e	EX_his__L_e	EX_his__L_e	EX_his__L_e	EX_k_e	EX_his__L_e	EX_k_e	EX_his__L_e	EX_his__L_e	EX_k_e	EX_k_e	EX_his__L_e	EX_his__L_e	EX_his__L_e	EX_his__L_e	EX_his__L_e
	EX_sel_e	EX_sel_e	EX_sel_e	EX_sel_e	EX_sel_e	EX_sel_e	EX_sel_e	EX_sel_e	EX_k_e	EX_k_e	EX_k_e	EX_k_e	EX_malt_e	EX_k_e	EX_k_e	EX_C20978_e	EX_tchola_e	EX_k_e	EX_k_e	EX_k_e	EX_k_e	EX_malt_e	EX_k_e	EX_k_e	EX_k_e	EX_k_e	EX_k_e	EX_k_e	EX_k_e	EX_tchola_e	EX_k_e	EX_k_e	EX_C20978_e	EX_k_e	EX_k_e	EX_k_e	EX_k_e	EX_C03619_e	EX_k_e	EX_tchola_e	EX_k_e	EX_k_e	EX_tchola_e	EX_tchola_e	EX_k_e	EX_k_e	EX_k_e	EX_k_e	EX_k_e
					EX_sel_e	EX_sel_e	EX_sel_e	EX_sel_e	EX_sel_e	EX_sel_e	EX_sel_e	EX_sel_e	EX_sel_e	EX_sel_e	EX_sel_e	EX_sel_e	EX_sel_e	EX_sel_e	EX_sel_e	EX_sel_e	EX_sel_e	EX_sel_e	EX_sel_e	EX_sel_e	EX_sel_e	EX_sel_e	EX_sel_e	EX_sel_e	EX_sel_e	EX_sel_e	EX_sel_e	EX_sel_e	EX_sel_e	EX_sel_e	EX_sel_e	EX_sel_e	EX_sel_e	EX_sel_e	EX_sel_e	EX_sel_e	EX_sel_e	EX_sel_e	EX_sel_e	EX_sel_e	EX_sel_e	EX_sel_e	EX_sel_e	EX_sel_e	EX_sel_e
perturbed model 39	EX_ca2_e	EX_ca2_e	EX_ca2_e	EX_ca2_e	EX_ca2_e	EX_ca2_e	EX_ca2_e	EX_ca2_e	EX_ca2_e	EX_ca2_e	EX_ca2_e	EX_ca2_e	EX_ca2_e	EX_ca2_e	EX_arg__L_e	EX_ca2_e	EX_ca2_e	EX_asn__L_e	EX_arg__L_e	EX_ca2_e	EX_ca2_e	EX_ca2_e	EX_asn__L_e	EX_ca2_e	EX_alaala_e	EX_ca2_e	EX_ca2_e	EX_ca2_e	EX_asp__L_e	EX_ca2_e	EX_alaala_e	EX_ca2_e	EX_ca2_e	EX_ca2_e	EX_ca2_e	EX_ca2_e	EX_ca2_e	EX_ca2_e	EX_ca2_e	EX_ca2_e	EX_ca2_e	EX_arab__L_e	EX_ca2_e	EX_ca2_e	EX_ca2_e	EX_ca2_e	EX_ca2_e	EX_ca2_e	EX_ca2_e
	EX_cl_e	EX_cl_e	EX_cl_e	EX_cl_e	EX_cl_e	EX_cl_e	EX_cl_e	EX_cl_e	EX_cl_e	EX_cl_e	EX_cl_e	EX_cl_e	EX_cl_e	EX_cl_e	EX_ca2_e	EX_cl_e	EX_cl_e	EX_ca2_e	EX_ca2_e	EX_cl_e	EX_cl_e	EX_cl_e	EX_ca2_e	EX_cl_e	EX_ca2_e	EX_cl_e	EX_cl_e	EX_cl_e	EX_ca2_e	EX_cl_e	EX_ca2_e	EX_cl_e	EX_cl_e	EX_cl_e	EX_cl_e	EX_cl_e	EX_cl_e	EX_cl_e	EX_cl_e	EX_cl_e	EX_cl_e	EX_ca2_e	EX_cl_e	EX_cit_e	EX_cl_e	EX_cl_e	EX_cl_e	EX_cl_e	EX_cl_e
	EX_cobalt2_e	EX_cobalt2_e	EX_cobalt2_e	EX_cobalt2_e	EX_cobalt2_e	EX_cobalt2_e	EX_cobalt2_e	EX_cobalt2_e	EX_cobalt2_e	EX_cobalt2_e	EX_cobalt2_e	EX_cobalt2_e	EX_cobalt2_e	EX_cobalt2_e	EX_cl_e	EX_cobalt2_e	EX_cobalt2_e	EX_cl_e	EX_cl_e	EX_cobalt2_e	EX_cobalt2_e	EX_cobalt2_e	EX_cl_e	EX_cobalt2_e	EX_cl_e	EX_cobalt2_e	EX_cobalt2_e	EX_cobalt2_e	EX_cl_e	EX_cobalt2_e	EX_cl_e	EX_cobalt2_e	EX_cobalt2_e	EX_cobalt2_e	EX_cobalt2_e	EX_cobalt2_e	EX_cobalt2_e	EX_cobalt2_e	EX_cobalt2_e	EX_cobalt2_e	EX_cobalt2_e	EX_cl_e	EX_cobalt2_e	EX_cl_e	EX_cobalt2_e	EX_cobalt2_e	EX_cobalt2_e	EX_cobalt2_e	EX_cobalt2_e
	EX_cu2_e	EX_cu2_e	EX_cu2_e	EX_cu2_e	EX_cu2_e	EX_cu2_e	EX_cu2_e	EX_cu2_e	EX_cu2_e	EX_cu2_e	EX_cu2_e	EX_cu2_e	EX_cu2_e	EX_cu2_e	EX_cobalt2_e	EX_cu2_e	EX_cu2_e	EX_cobalt2_e	EX_cobalt2_e	EX_cu2_e	EX_cu2_e	EX_cu2_e	EX_cobalt2_e	EX_cu2_e	EX_cobalt2_e	EX_cu2_e	EX_cu2_e	EX_cu2_e	EX_cobalt2_e	EX_cu2_e	EX_cobalt2_e	EX_cu2_e	EX_cu2_e	EX_cu2_e	EX_cu2_e	EX_cu2_e	EX_cu2_e	EX_cu2_e	EX_cu2_e	EX_cu2_e	EX_cu2_e	EX_cobalt2_e	EX_cu2_e	EX_cobalt2_e	EX_cu2_e	EX_cu2_e	EX_cu2_e	EX_cu2_e	EX_cu2_e
	EX_mg2_e	EX_mg2_e	EX_mg2_e	EX_mg2_e	EX_mg2_e	EX_mg2_e	EX_cys__L_e	EX_acmum_e	EX_mg2_e	EX_cys__L_e	EX_cys__L_e	EX_cys__L_e	EX_cys__L_e	EX_cys__L_e	EX_cu2_e	EX_mg2_e	EX_mg2_e	EX_cu2_e	EX_cu2_e	EX_mg2_e	EX_cys__L_e	EX_mg2_e	EX_cu2_e	EX_ala__L_e	EX_cu2_e	EX_mg2_e	EX_cys__L_e	EX_mg2_e	EX_cu2_e	EX_mg2_e	EX_cu2_e	EX_mg2_e	EX_mg2_e	EX_mg2_e	EX_cys__L_e	EX_cys__L_e	EX_mg2_e	EX_mg2_e	EX_cys__L_e	EX_mg2_e	EX_mg2_e	EX_cu2_e	EX_cys__L_e	EX_cu2_e	EX_acmum_e	EX_mg2_e	EX_acmum_e	EX_ala__D_e	EX_mg2_e
	EX_fe2_e	EX_fe2_e	EX_fe2_e	EX_fe2_e	EX_fe2_e	EX_fe2_e	EX_mg2_e	EX_mg2_e	EX_fe2_e	EX_mg2_e	EX_mg2_e	EX_mg2_e	EX_ala__D_e	EX_mg2_e	EX_mg2_e	EX_fe2_e	EX_fe2_e	EX_cys__L_e	EX_cys__L_e	EX_fe2_e	EX_mg2_e	EX_fe2_e	EX_mg2_e	EX_mg2_e	EX_mg2_e	EX_fe2_e	EX_mg2_e	EX_fe2_e	EX_cys__L_e	EX_fe2_e	EX_cys__L_e	EX_fe2_e	EX_fe2_e	EX_fe2_e	EX_mg2_e	EX_ala__L_e	EX_fe2_e	EX_fe2_e	EX_mg2_e	EX_fe2_e	EX_fe2_e	EX_mg2_e	EX_mg2_e	EX_cys__L_e	EX_mg2_e	EX_fe2_e	EX_mg2_e	EX_mg2_e	EX_fe2_e
	EX_mn2_e	EX_mn2_e	EX_mn2_e	EX_mn2_e	EX_mn2_e	EX_mn2_e	EX_fe2_e	EX_fe2_e	EX_mn2_e	EX_fe2_e	EX_fe2_e	EX_fe2_e	EX_mg2_e	EX_fe2_e	EX_fe2_e	EX_mn2_e	EX_mn2_e	EX_mg2_e	EX_mg2_e	EX_mn2_e	EX_fe2_e	EX_mn2_e	EX_fe2_e	EX_fe2_e	EX_fe2_e	EX_mn2_e	EX_fe2_e	EX_mn2_e	EX_mg2_e	EX_mn2_e	EX_mg2_e	EX_mn2_e	EX_mn2_e	EX_mn2_e	EX_fe2_e	EX_mg2_e	EX_mn2_e	EX_mn2_e	EX_fe2_e	EX_mn2_e	EX_mn2_e	EX_fe2_e	EX_fe2_e	EX_mg2_e	EX_fe2_e	EX_mn2_e	EX_fe2_e	EX_fe2_e	EX_mn2_e
	EX_mobd_e	EX_mobd_e	EX_mobd_e	EX_mobd_e	EX_mobd_e	EX_mobd_e	EX_mn2_e	EX_mn2_e	EX_mnl_e	EX_mn2_e	EX_mn2_e	EX_mn2_e	EX_fe2_e	EX_mn2_e	EX_mn2_e	EX_mobd_e	EX_mnl_e	EX_fe2_e	EX_fe2_e	EX_mobd_e	EX_mn2_e	EX_mobd_e	EX_mn2_e	EX_mn2_e	EX_mn2_e	EX_mobd_e	EX_mn2_e	EX_mobd_e	EX_fe2_e	EX_mobd_e	EX_fe2_e	EX_mobd_e	EX_mobd_e	EX_mobd_e	EX_mn2_e	EX_fe2_e	EX_mobd_e	EX_mobd_e	EX_mn2_e	EX_mobd_e	EX_mobd_e	EX_mn2_e	EX_mn2_e	EX_fe2_e	EX_mn2_e	EX_mobd_e	EX_mn2_e	EX_mn2_e	EX_mobd_e
	EX_g6p_e	EX_g6p_e	EX_zn2_e	EX_zn2_e	EX_zn2_e	EX_zn2_e	EX_mobd_e	EX_mobd_e	EX_mobd_e	EX_mobd_e	EX_mnl_e	EX_mobd_e	EX_mn2_e	EX_mobd_e	EX_mobd_e	EX_pi_e	EX_mobd_e	EX_mn2_e	EX_mn2_e	EX_g6p_e	EX_mobd_e	EX_pi_e	EX_mobd_e	EX_mobd_e	EX_mobd_e	EX_pi_e	EX_mobd_e	EX_g6p_e	EX_mn2_e	EX_frulys_e	EX_mn2_e	EX_g6p_e	EX_pi_e	EX_fru_e	EX_mobd_e	EX_mn2_e	EX_frulys_e	EX_zn2_e	EX_mobd_e	EX_g6p_e	EX_pi_e	EX_mobd_e	EX_mnl_e	EX_mn2_e	EX_mobd_e	EX_pi_e	EX_mobd_e	EX_mobd_e	EX_pi_e
	EX_zn2_e	EX_zn2_e	EX_glyc2p_e	EX_taur_e	EX_taur_e	EX_glyc3p_e	EX_zn2_e	EX_g6p_e	EX_pi_e	EX_fru_e	EX_mobd_e	EX_g6p_e	EX_mobd_e	EX_g6p_e	EX_g6p_e	EX_zn2_e	EX_pi_e	EX_mobd_e	EX_mobd_e	EX_zn2_e	EX_g6p_e	EX_zn2_e	EX_g6p_e	EX_g6p_e	EX_g6p_e	EX_zn2_e	EX_g6p_e	EX_zn2_e	EX_mobd_e	EX_pi_e	EX_mobd_e	EX_zn2_e	EX_zn2_e	EX_pi_e	EX_g6p_e	EX_mobd_e	EX_pi_e	EX_gam_e	EX_g6p_e	EX_zn2_e	EX_zn2_e	EX_pi_e	EX_mobd_e	EX_mobd_e	EX_pi_e	EX_zn2_e	EX_pi_e	EX_g6p_e	EX_zn2_e
	EX_taur_e	EX_his__L_e	EX_his__L_e	EX_glyc3p_e	EX_glyc2p_e	EX_his__L_e	EX_glc__D_e	EX_zn2_e	EX_zn2_e	EX_pi_e	EX_g6p_e	EX_zn2_e	EX_g6p_e	EX_zn2_e	EX_zn2_e	EX_taur_e	EX_zn2_e	EX_g6p_e	EX_g6p_e	EX_ser__L_e	EX_zn2_e	EX_taur_e	EX_zn2_e	EX_zn2_e	EX_zn2_e	EX_his__L_e	EX_zn2_e	EX_gam_e	EX_g6p_e	EX_zn2_e	EX_g6p_e	EX_so4_e	EX_taur_e	EX_zn2_e	EX_zn2_e	EX_g6p_e	EX_zn2_e	EX_so4_e	EX_zn2_e	EX_so4_e	EX_glc__D_e	EX_zn2_e	EX_zn2_e	EX_g6p_e	EX_zn2_e	EX_sbt__D_e	EX_zn2_e	EX_zn2_e	EX_glyc_e
	EX_his__L_e	EX_k_e	EX_k_e	EX_his__L_e	EX_his__L_e	EX_k_e	EX_glyc3p_e	EX_so4_e	EX_his__L_e	EX_zn2_e	EX_zn2_e	EX_his__L_e	EX_zn2_e	EX_thr__L_e	EX_so4_e	EX_his__L_e	EX_taur_e	EX_zn2_e	EX_zn2_e	EX_so4_e	EX_tartr__L_e	EX_glc__D_e	EX_so4_e	EX_so4_e	EX_so4_e	EX_k_e	EX_ser__L_e	EX_so4_e	EX_zn2_e	EX_his__L_e	EX_zn2_e	EX_thr__L_e	EX_his__L_e	EX_his__L_e	EX_glc__D_e	EX_zn2_e	EX_taur_e	EX_glyc3p_e	EX_his__L_e	EX_gly_e	EX_his__L_e	EX_his__L_e	EX_glyc3p_e	EX_zn2_e	EX_taur_e	EX_his__L_e	EX_his__L_e	EX_so4_e	EX_his__L_e
	EX_k_e	EX_tchola_e	EX_tchola_e	EX_k_e	EX_k_e	EX_tchola_e	EX_his__L_e	EX_his__L_e	EX_k_e	EX_his__L_e	EX_his__L_e	EX_k_e	EX_his__L_e	EX_his__L_e	EX_his__L_e	EX_k_e	EX_his__L_e	EX_his__L_e	EX_his__L_e	EX_his__L_e	EX_his__L_e	EX_his__L_e	EX_his__L_e	EX_his__L_e	EX_his__L_e	EX_tchola_e	EX_his__L_e	EX_his__L_e	EX_his__L_e	EX_k_e	EX_his__L_e	EX_his__L_e	EX_k_e	EX_k_e	EX_his__L_e	EX_his__L_e	EX_his__L_e	EX_his__L_e	EX_k_e	EX_his__L_e	EX_k_e	EX_k_e	EX_his__L_e	EX_his__L_e	EX_his__L_e	EX_k_e	EX_k_e	EX_his__L_e	EX_k_e
	EX_sel_e	EX_sel_e	EX_sel_e	EX_sel_e	EX_sel_e	EX_sel_e	EX_k_e	EX_k_e	EX_tchola_e	EX_k_e	EX_k_e	EX_malt_e	EX_k_e	EX_k_e	EX_k_e	EX_malt_e	EX_k_e	EX_k_e	EX_k_e	EX_k_e	EX_k_e	EX_k_e	EX_k_e	EX_k_e	EX_k_e	EX_C20978_e	EX_k_e	EX_k_e	EX_k_e	EX_tchola_e	EX_k_e	EX_k_e	EX_C03619_e	EX_tchola_e	EX_k_e	EX_k_e	EX_k_e	EX_k_e	EX_mal__L_e	EX_k_e	EX_tchola_e	EX_tchola_e	EX_k_e	EX_k_e	EX_k_e	EX_tchola_e	EX_tchola_e	EX_k_e	EX_tchola_e
					EX_sel_e	EX_sel_e	EX_sel_e	EX_sel_e	EX_sel_e	EX_sel_e	EX_sel_e	EX_sel_e	EX_sel_e	EX_sel_e	EX_sel_e	EX_sel_e	EX_sel_e	EX_sel_e	EX_sel_e	EX_sel_e	EX_sel_e	EX_sel_e	EX_sel_e	EX_sel_e	EX_sel_e	EX_sel_e	EX_sel_e	EX_sel_e	EX_sel_e	EX_sel_e	EX_sel_e	EX_sel_e	EX_sel_e	EX_sel_e	EX_sel_e	EX_sel_e	EX_sel_e	EX_sel_e	EX_sel_e	EX_sel_e	EX_sel_e	EX_sel_e	EX_sel_e	EX_sel_e	EX_sel_e	EX_sel_e	EX_sel_e	EX_sel_e	EX_sel_e
perturbed model 40	EX_ascb__L_e	EX_ca2_e	EX_ca2_e	EX_ca2_e	EX_ca2_e	EX_ca2_e	EX_ca2_e	EX_ca2_e	EX_ca2_e	EX_ca2_e	EX_ca2_e	EX_ca2_e	EX_ca2_e	EX_ca2_e	EX_arab__L_e	EX_ca2_e	EX_ca2_e	EX_ca2_e	EX_ca2_e	EX_ca2_e	EX_ca2_e	EX_ca2_e	EX_ca2_e	EX_ca2_e	EX_ca2_e	EX_asp__L_e	EX_ca2_e	EX_ca2_e	EX_ca2_e	EX_ca2_e	EX_ascb__L_e	EX_ca2_e	EX_ca2_e	EX_ca2_e	EX_ca2_e	EX_arab__L_e	EX_ca2_e	EX_ca2_e	EX_ca2_e	EX_ca2_e	EX_ca2_e	EX_ca2_e	EX_ca2_e	EX_ca2_e	EX_ca2_e	EX_ca2_e	EX_ca2_e	EX_ca2_e	EX_ca2_e
	EX_ca2_e	EX_cl_e	EX_cl_e	EX_cl_e	EX_cl_e	EX_cl_e	EX_cl_e	EX_cl_e	EX_cl_e	EX_cl_e	EX_cl_e	EX_cl_e	EX_cl_e	EX_cl_e	EX_ca2_e	EX_cl_e	EX_cl_e	EX_cl_e	EX_cl_e	EX_cl_e	EX_cl_e	EX_cl_e	EX_cl_e	EX_cl_e	EX_cl_e	EX_ca2_e	EX_cl_e	EX_cl_e	EX_cl_e	EX_cl_e	EX_ca2_e	EX_cl_e	EX_cl_e	EX_cl_e	EX_cl_e	EX_ca2_e	EX_cl_e	EX_cit_e	EX_cl_e	EX_cl_e	EX_cl_e	EX_cl_e	EX_cl_e	EX_cl_e	EX_cl_e	EX_cl_e	EX_cl_e	EX_cl_e	EX_cl_e
	EX_cl_e	EX_cobalt2_e	EX_cobalt2_e	EX_cobalt2_e	EX_cobalt2_e	EX_cobalt2_e	EX_cobalt2_e	EX_cobalt2_e	EX_cobalt2_e	EX_cobalt2_e	EX_cobalt2_e	EX_cobalt2_e	EX_cobalt2_e	EX_cobalt2_e	EX_cl_e	EX_cobalt2_e	EX_cobalt2_e	EX_cobalt2_e	EX_cobalt2_e	EX_cobalt2_e	EX_cobalt2_e	EX_cobalt2_e	EX_cobalt2_e	EX_cobalt2_e	EX_cobalt2_e	EX_cl_e	EX_cobalt2_e	EX_cobalt2_e	EX_cobalt2_e	EX_cobalt2_e	EX_cl_e	EX_cobalt2_e	EX_cobalt2_e	EX_cobalt2_e	EX_cobalt2_e	EX_cl_e	EX_cobalt2_e	EX_cl_e	EX_cobalt2_e	EX_cobalt2_e	EX_cobalt2_e	EX_cobalt2_e	EX_cobalt2_e	EX_cobalt2_e	EX_cobalt2_e	EX_cobalt2_e	EX_cobalt2_e	EX_cobalt2_e	EX_cobalt2_e
	EX_cobalt2_e	EX_cu2_e	EX_cu2_e	EX_cu2_e	EX_cu2_e	EX_cu2_e	EX_cu2_e	EX_cu2_e	EX_cu2_e	EX_cu2_e	EX_cu2_e	EX_cu2_e	EX_cu2_e	EX_cu2_e	EX_cobalt2_e	EX_cu2_e	EX_cu2_e	EX_cu2_e	EX_cu2_e	EX_cu2_e	EX_cu2_e	EX_cu2_e	EX_cu2_e	EX_cu2_e	EX_cu2_e	EX_cobalt2_e	EX_cu2_e	EX_cu2_e	EX_cu2_e	EX_cu2_e	EX_cobalt2_e	EX_cu2_e	EX_cu2_e	EX_cu2_e	EX_cu2_e	EX_cobalt2_e	EX_cu2_e	EX_cobalt2_e	EX_cu2_e	EX_cu2_e	EX_cu2_e	EX_cu2_e	EX_cu2_e	EX_cu2_e	EX_cu2_e	EX_cu2_e	EX_cu2_e	EX_cu2_e	EX_cu2_e
	EX_cu2_e	EX_mg2_e	EX_mg2_e	EX_mg2_e	EX_mg2_e	EX_mg2_e	EX_cys__L_e	EX_mg2_e	EX_mg2_e	EX_mg2_e	EX_mg2_e	EX_mg2_e	EX_mg2_e	EX_mg2_e	EX_cu2_e	EX_cys__L_e	EX_mg2_e	EX_acmum_e	EX_cys__L_e	EX_mg2_e	EX_mg2_e	EX_mg2_e	EX_mg2_e	EX_mg2_e	EX_mg2_e	EX_cu2_e	EX_mg2_e	EX_mg2_e	EX_mg2_e	EX_ala__L_e	EX_cu2_e	EX_cys__L_e	EX_acgam_e	EX_mg2_e	EX_mg2_e	EX_cu2_e	EX_cys__L_e	EX_cu2_e	EX_mg2_e	EX_cys__L_e	EX_mg2_e	EX_mg2_e	EX_mg2_e	EX_mg2_e	EX_mg2_e	EX_mg2_e	EX_acgam_e	EX_mg2_e	EX_mg2_e
	EX_mg2_e	EX_fe2_e	EX_fe2_e	EX_fe2_e	EX_fe2_e	EX_fe2_e	EX_mg2_e	EX_fe2_e	EX_fe2_e	EX_fe2_e	EX_fe2_e	EX_fe2_e	EX_fe2_e	EX_fe2_e	EX_mg2_e	EX_mg2_e	EX_fe2_e	EX_mg2_e	EX_mg2_e	EX_fe2_e	EX_fe2_e	EX_fe2_e	EX_fe2_e	EX_fe2_e	EX_fe2_e	EX_mg2_e	EX_fe2_e	EX_fe2_e	EX_fe2_e	EX_mg2_e	EX_mg2_e	EX_mg2_e	EX_mg2_e	EX_fe2_e	EX_fe2_e	EX_mg2_e	EX_mg2_e	EX_mg2_e	EX_fe2_e	EX_mg2_e	EX_fe2_e	EX_fe2_e	EX_fe2_e	EX_fe2_e	EX_fe2_e	EX_fe2_e	EX_mg2_e	EX_fe2_e	EX_fe2_e
	EX_fe2_e	EX_mn2_e	EX_mn2_e	EX_mn2_e	EX_mn2_e	EX_mn2_e	EX_fe2_e	EX_mn2_e	EX_mn2_e	EX_mn2_e	EX_mn2_e	EX_mn2_e	EX_mn2_e	EX_mn2_e	EX_fe2_e	EX_fe2_e	EX_mn2_e	EX_fe2_e	EX_fe2_e	EX_mn2_e	EX_mn2_e	EX_mn2_e	EX_mn2_e	EX_mn2_e	EX_mn2_e	EX_fe2_e	EX_mn2_e	EX_mn2_e	EX_mn2_e	EX_fe2_e	EX_fe2_e	EX_fe2_e	EX_fe2_e	EX_mn2_e	EX_mn2_e	EX_fe2_e	EX_fe2_e	EX_fe2_e	EX_mn2_e	EX_fe2_e	EX_mn2_e	EX_mn2_e	EX_mn2_e	EX_mn2_e	EX_mn2_e	EX_mn2_e	EX_fe2_e	EX_mn2_e	EX_mn2_e
	EX_mn2_e	EX_mobd_e	EX_mobd_e	EX_mobd_e	EX_mnl_e	EX_mobd_e	EX_mn2_e	EX_mobd_e	EX_mobd_e	EX_mnl_e	EX_mobd_e	EX_mobd_e	EX_mobd_e	EX_mobd_e	EX_mn2_e	EX_mn2_e	EX_mobd_e	EX_mn2_e	EX_mn2_e	EX_mobd_e	EX_mobd_e	EX_mobd_e	EX_mobd_e	EX_mobd_e	EX_mobd_e	EX_mn2_e	EX_mobd_e	EX_mobd_e	EX_mobd_e	EX_mn2_e	EX_mn2_e	EX_mn2_e	EX_mn2_e	EX_mnl_e	EX_mobd_e	EX_mn2_e	EX_mn2_e	EX_mn2_e	EX_mobd_e	EX_mn2_e	EX_mobd_e	EX_mobd_e	EX_mobd_e	EX_mobd_e	EX_mobd_e	EX_mobd_e	EX_mn2_e	EX_mobd_e	EX_mobd_e
	EX_mobd_e	EX_zn2_e	EX_g6p_e	EX_zn2_e	EX_mobd_e	EX_zn2_e	EX_mobd_e	EX_zn2_e	EX_zn2_e	EX_mobd_e	EX_zn2_e	EX_zn2_e	EX_zn2_e	EX_zn2_e	EX_mobd_e	EX_mobd_e	EX_frulys_e	EX_mobd_e	EX_mobd_e	EX_zn2_e	EX_fru_e	EX_fru_e	EX_zn2_e	EX_g6p_e	EX_zn2_e	EX_mobd_e	EX_fru_e	EX_zn2_e	EX_zn2_e	EX_mobd_e	EX_mobd_e	EX_mnl_e	EX_mobd_e	EX_mobd_e	EX_frulys_e	EX_mobd_e	EX_mobd_e	EX_mobd_e	EX_zn2_e	EX_mobd_e	EX_zn2_e	EX_zn2_e	EX_zn2_e	EX_zn2_e	EX_fum_e	EX_zn2_e	EX_mobd_e	EX_zn2_e	EX_zn2_e
	EX_zn2_e	EX_sbt__D_e	EX_zn2_e	EX_tartr__L_e	EX_zn2_e	EX_gam_e	EX_zn2_e	EX_taur_e	EX_gam_e	EX_zn2_e	EX_gam_e	EX_sbt__D_e	EX_taur_e	EX_taur_e	EX_zn2_e	EX_zn2_e	EX_zn2_e	EX_zn2_e	EX_zn2_e	EX_so4_e	EX_zn2_e	EX_zn2_e	EX_sbt__D_e	EX_zn2_e	EX_so4_e	EX_zn2_e	EX_zn2_e	EX_taur_e	EX_taur_e	EX_zn2_e	EX_zn2_e	EX_mobd_e	EX_zn2_e	EX_zn2_e	EX_zn2_e	EX_zn2_e	EX_zn2_e	EX_zn2_e	EX_his__L_e	EX_fru_e	EX_his__L_e	EX_pyr_e	EX_pyr_e	EX_glc__D_e	EX_zn2_e	EX_so4_e	EX_zn2_e	EX_glyc_e	EX_taur_e
	EX_taur_e	EX_taur_e	EX_taur_e	EX_his__L_e	EX_so4_e	EX_his__L_e	EX_glc__D_e	EX_glc__D_e	EX_taur_e	EX_taur_e	EX_so4_e	EX_so4_e	EX_his__L_e	EX_his__L_e	EX_taur_e	EX_gam_e	EX_taur_e	EX_taur_e	EX_tartr__L_e	EX_tartr__L_e	EX_so4_e	EX_his__L_e	EX_his__L_e	EX_his__L_e	EX_his__L_e	EX_taur_e	EX_taur_e	EX_glyc2p_e	EX_his__L_e	EX_taur_e	EX_his__L_e	EX_zn2_e	EX_his__L_e	EX_his__L_e	EX_his__L_e	EX_his__L_e	EX_his__L_e	EX_taur_e	EX_k_e	EX_zn2_e	EX_k_e	EX_taur_e	EX_his__L_e	EX_his__L_e	EX_taur_e	EX_glc__D_e	EX_taur_e	EX_his__L_e	EX_glyc3p_e
	EX_his__L_e	EX_his__L_e	EX_his__L_e	EX_k_e	EX_his__L_e	EX_k_e	EX_his__L_e	EX_his__L_e	EX_his__L_e	EX_his__L_e	EX_his__L_e	EX_his__L_e	EX_k_e	EX_k_e	EX_his__L_e	EX_his__L_e	EX_his__L_e	EX_his__L_e	EX_his__L_e	EX_his__L_e	EX_his__L_e	EX_k_e	EX_k_e	EX_k_e	EX_k_e	EX_his__L_e	EX_his__L_e	EX_his__L_e	EX_k_e	EX_his__L_e	EX_k_e	EX_his__L_e	EX_k_e	EX_k_e	EX_k_e	EX_k_e	EX_k_e	EX_his__L_e	EX_malt_e	EX_his__L_e	EX_mal__L_e	EX_his__L_e	EX_k_e	EX_k_e	EX_his__L_e	EX_his__L_e	EX_his__L_e	EX_k_e	EX_his__L_e
	EX_k_e	EX_k_e	EX_k_e	EX_tchola_e	EX_k_e	EX_tchola_e	EX_k_e	EX_k_e	EX_k_e	EX_k_e	EX_k_e	EX_k_e	EX_C20978_e	EX_C03619_e	EX_k_e	EX_k_e	EX_k_e	EX_k_e	EX_k_e	EX_k_e	EX_k_e	EX_tchola_e	EX_tchola_e	EX_tchola_e	EX_malt_e	EX_k_e	EX_k_e	EX_k_e	EX_mal__L_e	EX_k_e	EX_tchola_e	EX_k_e	EX_tchola_e	EX_tchola_e	EX_tchola_e	EX_tchola_e	EX_malt_e	EX_k_e	EX_tchola_e	EX_k_e	EX_tchola_e	EX_k_e	EX_tchola_e	EX_tchola_e	EX_k_e	EX_k_e	EX_k_e	EX_tchola_e	EX_k_e
	EX_sel_e	EX_sel_e	EX_sel_e	EX_sel_e	EX_sel_e	EX_sel_e	EX_sel_e	EX_sel_e	EX_sel_e	EX_sel_e	EX_sel_e	EX_sel_e	EX_sel_e	EX_sel_e	EX_sel_e	EX_sel_e	EX_sel_e	EX_sel_e	EX_sel_e	EX_sel_e	EX_sel_e	EX_sel_e	EX_sel_e	EX_sel_e	EX_sel_e	EX_sel_e	EX_sel_e	EX_sel_e	EX_sel_e	EX_sel_e	EX_sel_e	EX_sel_e	EX_sel_e	EX_sel_e	EX_sel_e	EX_sel_e	EX_sel_e	EX_sel_e	EX_sel_e	EX_sel_e	EX_sel_e	EX_sel_e	EX_sel_e	EX_sel_e	EX_sel_e	EX_sel_e	EX_sel_e	EX_sel_e	EX_sel_e
					EX_sel_e	EX_sel_e	EX_sel_e	EX_sel_e	EX_sel_e	EX_sel_e	EX_sel_e	EX_sel_e	EX_sel_e	EX_sel_e	EX_sel_e	EX_sel_e	EX_sel_e	EX_sel_e	EX_sel_e	EX_sel_e	EX_sel_e	EX_sel_e	EX_sel_e	EX_sel_e	EX_sel_e	EX_sel_e	EX_sel_e	EX_sel_e	EX_sel_e	EX_sel_e	EX_sel_e	EX_sel_e	EX_sel_e	EX_sel_e	EX_sel_e	EX_sel_e	EX_sel_e	EX_sel_e	EX_sel_e	EX_sel_e	EX_sel_e	EX_sel_e	EX_sel_e	EX_sel_e	EX_sel_e	EX_sel_e	EX_sel_e	EX_sel_e	EX_sel_e
perturbed model 41	EX_ca2_e	EX_ca2_e	EX_ca2_e	EX_ascb__L_e	EX_ca2_e	EX_ca2_e	EX_ca2_e	EX_ca2_e	EX_ca2_e	EX_arab__L_e	EX_ca2_e	EX_ca2_e	EX_ca2_e	EX_ca2_e	EX_ca2_e	EX_ca2_e	EX_ca2_e	EX_ca2_e	EX_ca2_e	EX_ca2_e	EX_ca2_e	EX_ca2_e	EX_ca2_e	EX_ca2_e	EX_ca2_e	EX_ca2_e	EX_ca2_e	EX_ca2_e	EX_ca2_e	EX_ca2_e	EX_ca2_e	EX_ca2_e	EX_ca2_e	EX_ca2_e	EX_ca2_e	EX_ca2_e	EX_arab__L_e	EX_ca2_e	EX_ca2_e	EX_ca2_e	EX_ca2_e	EX_ascb__L_e	EX_ca2_e	EX_ca2_e	EX_ca2_e	EX_ca2_e	EX_ca2_e	EX_ca2_e	EX_ca2_e
	EX_cl_e	EX_cl_e	EX_cl_e	EX_ca2_e	EX_cl_e	EX_cl_e	EX_cl_e	EX_cl_e	EX_cl_e	EX_ca2_e	EX_cl_e	EX_cl_e	EX_cl_e	EX_cl_e	EX_cl_e	EX_cl_e	EX_cl_e	EX_cl_e	EX_cl_e	EX_cl_e	EX_cl_e	EX_cl_e	EX_cl_e	EX_cl_e	EX_cl_e	EX_cl_e	EX_cl_e	EX_cl_e	EX_cl_e	EX_cl_e	EX_cl_e	EX_cl_e	EX_cl_e	EX_cl_e	EX_cl_e	EX_cl_e	EX_ca2_e	EX_cit_e	EX_cl_e	EX_cl_e	EX_cl_e	EX_ca2_e	EX_cl_e	EX_cl_e	EX_cl_e	EX_cl_e	EX_cl_e	EX_cl_e	EX_cl_e
	EX_cobalt2_e	EX_cobalt2_e	EX_cobalt2_e	EX_cl_e	EX_cobalt2_e	EX_cobalt2_e	EX_cobalt2_e	EX_cobalt2_e	EX_cobalt2_e	EX_cl_e	EX_cobalt2_e	EX_cobalt2_e	EX_cobalt2_e	EX_cobalt2_e	EX_cobalt2_e	EX_cobalt2_e	EX_cobalt2_e	EX_cobalt2_e	EX_cobalt2_e	EX_cobalt2_e	EX_cobalt2_e	EX_cobalt2_e	EX_cobalt2_e	EX_cobalt2_e	EX_cobalt2_e	EX_cobalt2_e	EX_cobalt2_e	EX_cobalt2_e	EX_cobalt2_e	EX_cobalt2_e	EX_cobalt2_e	EX_cobalt2_e	EX_cobalt2_e	EX_cobalt2_e	EX_cobalt2_e	EX_cobalt2_e	EX_cl_e	EX_cl_e	EX_cobalt2_e	EX_cobalt2_e	EX_cobalt2_e	EX_cl_e	EX_cobalt2_e	EX_cobalt2_e	EX_cobalt2_e	EX_cobalt2_e	EX_cobalt2_e	EX_cobalt2_e	EX_cobalt2_e
	EX_cu2_e	EX_cu2_e	EX_cu2_e	EX_cobalt2_e	EX_cu2_e	EX_cu2_e	EX_cu2_e	EX_cu2_e	EX_cu2_e	EX_cobalt2_e	EX_cu2_e	EX_cu2_e	EX_cu2_e	EX_cu2_e	EX_cu2_e	EX_cu2_e	EX_cu2_e	EX_cu2_e	EX_cu2_e	EX_cu2_e	EX_cu2_e	EX_cu2_e	EX_cu2_e	EX_cu2_e	EX_cu2_e	EX_cu2_e	EX_cu2_e	EX_cu2_e	EX_cu2_e	EX_cu2_e	EX_cu2_e	EX_cu2_e	EX_cu2_e	EX_cu2_e	EX_cu2_e	EX_cu2_e	EX_cobalt2_e	EX_cobalt2_e	EX_cu2_e	EX_cu2_e	EX_cu2_e	EX_cobalt2_e	EX_cu2_e	EX_cu2_e	EX_cu2_e	EX_cu2_e	EX_cu2_e	EX_cu2_e	EX_cu2_e
	EX_mg2_e	EX_mg2_e	EX_mg2_e	EX_cu2_e	EX_mg2_e	EX_mg2_e	EX_mg2_e	EX_mg2_e	EX_cys__L_e	EX_cu2_e	EX_mg2_e	EX_mg2_e	EX_mg2_e	EX_mg2_e	EX_mg2_e	EX_mg2_e	EX_cys__L_e	EX_cys__L_e	EX_mg2_e	EX_acmum_e	EX_mg2_e	EX_mg2_e	EX_mg2_e	EX_mg2_e	EX_acgam_e	EX_acgam_e	EX_mg2_e	EX_mg2_e	EX_cys__L_e	EX_mg2_e	EX_mg2_e	EX_mg2_e	EX_mg2_e	EX_mg2_e	EX_mg2_e	EX_mg2_e	EX_cu2_e	EX_cu2_e	EX_cys__L_e	EX_mg2_e	EX_cys__L_e	EX_cu2_e	EX_mg2_e	EX_ala__D_e	EX_cys__L_e	EX_mg2_e	EX_mg2_e	EX_cys__L_e	EX_mg2_e
	EX_fe2_e	EX_fe2_e	EX_fe2_e	EX_mg2_e	EX_fe2_e	EX_fe2_e	EX_fe2_e	EX_fe2_e	EX_mg2_e	EX_mg2_e	EX_fe2_e	EX_fe2_e	EX_fe2_e	EX_fe2_e	EX_fe2_e	EX_fe2_e	EX_acgam_e	EX_mg2_e	EX_fe2_e	EX_mg2_e	EX_fe2_e	EX_fe2_e	EX_fe2_e	EX_fe2_e	EX_mg2_e	EX_mg2_e	EX_fe2_e	EX_fe2_e	EX_mg2_e	EX_fe2_e	EX_fe2_e	EX_fe2_e	EX_fe2_e	EX_fe2_e	EX_fe2_e	EX_fe2_e	EX_mg2_e	EX_mg2_e	EX_mg2_e	EX_fe2_e	EX_mg2_e	EX_mg2_e	EX_fe2_e	EX_mg2_e	EX_mg2_e	EX_fe2_e	EX_fe2_e	EX_mg2_e	EX_fe2_e
	EX_mn2_e	EX_mn2_e	EX_mn2_e	EX_fe2_e	EX_mn2_e	EX_mn2_e	EX_mn2_e	EX_mn2_e	EX_fe2_e	EX_fe2_e	EX_mn2_e	EX_mn2_e	EX_mn2_e	EX_mn2_e	EX_mn2_e	EX_mn2_e	EX_mg2_e	EX_fe2_e	EX_mn2_e	EX_fe2_e	EX_mn2_e	EX_mn2_e	EX_mn2_e	EX_mn2_e	EX_fe2_e	EX_fe2_e	EX_mn2_e	EX_mn2_e	EX_fe2_e	EX_mn2_e	EX_mn2_e	EX_mn2_e	EX_mn2_e	EX_mn2_e	EX_mn2_e	EX_mn2_e	EX_fe2_e	EX_fe2_e	EX_fe2_e	EX_mn2_e	EX_fe2_e	EX_fe2_e	EX_mn2_e	EX_fe2_e	EX_fe2_e	EX_mn2_e	EX_mn2_e	EX_fe2_e	EX_mn2_e
	EX_mobd_e	EX_mnl_e	EX_mobd_e	EX_mn2_e	EX_mobd_e	EX_mobd_e	EX_mobd_e	EX_mobd_e	EX_mn2_e	EX_mn2_e	EX_mobd_e	EX_mobd_e	EX_mobd_e	EX_mobd_e	EX_mnl_e	EX_mobd_e	EX_fe2_e	EX_mn2_e	EX_mobd_e	EX_mn2_e	EX_mnl_e	EX_mobd_e	EX_mobd_e	EX_mobd_e	EX_mn2_e	EX_mn2_e	EX_mobd_e	EX_mobd_e	EX_mn2_e	EX_mobd_e	EX_mobd_e	EX_mobd_e	EX_mobd_e	EX_mobd_e	EX_mobd_e	EX_mobd_e	EX_mn2_e	EX_mn2_e	EX_mn2_e	EX_mobd_e	EX_mn2_e	EX_mn2_e	EX_mobd_e	EX_mn2_e	EX_mn2_e	EX_mobd_e	EX_mobd_e	EX_mn2_e	EX_mobd_e
	EX_zn2_e	EX_mobd_e	EX_frulys_e	EX_mobd_e	EX_zn2_e	EX_zn2_e	EX_zn2_e	EX_zn2_e	EX_mnl_e	EX_mobd_e	EX_zn2_e	EX_zn2_e	EX_zn2_e	EX_zn2_e	EX_mobd_e	EX_zn2_e	EX_mn2_e	EX_mobd_e	EX_zn2_e	EX_mobd_e	EX_mobd_e	EX_zn2_e	EX_g6p_e	EX_fru_e	EX_mobd_e	EX_mobd_e	EX_zn2_e	EX_zn2_e	EX_mobd_e	EX_zn2_e	EX_zn2_e	EX_zn2_e	EX_zn2_e	EX_zn2_e	EX_zn2_e	EX_zn2_e	EX_mobd_e	EX_mobd_e	EX_mobd_e	EX_zn2_e	EX_mobd_e	EX_mobd_e	EX_fru_e	EX_mobd_e	EX_mobd_e	EX_zn2_e	EX_fum_e	EX_mobd_e	EX_zn2_e
	EX_his__L_e	EX_zn2_e	EX_zn2_e	EX_zn2_e	EX_gam_e	EX_taur_e	EX_sbt__D_e	EX_his__L_e	EX_mobd_e	EX_zn2_e	EX_sbt__D_e	EX_glc__D_e	EX_so4_e	EX_ser__L_e	EX_zn2_e	EX_taur_e	EX_mobd_e	EX_zn2_e	EX_gam_e	EX_zn2_e	EX_zn2_e	EX_gam_e	EX_zn2_e	EX_zn2_e	EX_zn2_e	EX_zn2_e	EX_taur_e	EX_glyc_e	EX_zn2_e	EX_so4_e	EX_taur_e	EX_taur_e	EX_sbt__D_e	EX_taur_e	EX_taur_e	EX_so4_e	EX_zn2_e	EX_zn2_e	EX_zn2_e	EX_ser__L_e	EX_zn2_e	EX_zn2_e	EX_zn2_e	EX_zn2_e	EX_zn2_e	EX_his__L_e	EX_zn2_e	EX_fru_e	EX_tartr__L_e
	EX_k_e	EX_so4_e	EX_taur_e	EX_taur_e	EX_taur_e	EX_glc__D_e	EX_his__L_e	EX_k_e	EX_zn2_e	EX_his__L_e	EX_taur_e	EX_his__L_e	EX_tartr__L_e	EX_his__L_e	EX_his__L_e	EX_his__L_e	EX_zn2_e	EX_tartr__L_e	EX_his__L_e	EX_taur_e	EX_taur_e	EX_so4_e	EX_taur_e	EX_his__L_e	EX_so4_e	EX_taur_e	EX_his__L_e	EX_his__L_e	EX_sbt__D_e	EX_glc__D_e	EX_his__L_e	EX_glyc_e	EX_so4_e	EX_glyc2p_e	EX_glyc3p_e	EX_his__L_e	EX_taur_e	EX_taur_e	EX_gam_e	EX_taur_e	EX_his__L_e	EX_his__L_e	EX_taur_e	EX_taur_e	EX_glc__D_e	EX_k_e	EX_taur_e	EX_zn2_e	EX_taur_e
	EX_tchola_e	EX_his__L_e	EX_his__L_e	EX_his__L_e	EX_his__L_e	EX_his__L_e	EX_k_e	EX_C03619_e	EX_his__L_e	EX_k_e	EX_his__L_e	EX_k_e	EX_his__L_e	EX_k_e	EX_k_e	EX_k_e	EX_his__L_e	EX_his__L_e	EX_k_e	EX_his__L_e	EX_his__L_e	EX_his__L_e	EX_his__L_e	EX_k_e	EX_his__L_e	EX_his__L_e	EX_k_e	EX_k_e	EX_his__L_e	EX_his__L_e	EX_k_e	EX_his__L_e	EX_his__L_e	EX_his__L_e	EX_his__L_e	EX_k_e	EX_his__L_e	EX_his__L_e	EX_his__L_e	EX_his__L_e	EX_k_e	EX_k_e	EX_his__L_e	EX_his__L_e	EX_his__L_e	EX_malt_e	EX_his__L_e	EX_his__L_e	EX_his__L_e
	EX_C20978_e	EX_k_e	EX_k_e	EX_k_e	EX_k_e	EX_k_e	EX_tchola_e	EX_tchola_e	EX_k_e	EX_tchola_e	EX_k_e	EX_tchola_e	EX_k_e	EX_tchola_e	EX_tchola_e	EX_C20978_e	EX_k_e	EX_k_e	EX_tchola_e	EX_k_e	EX_k_e	EX_k_e	EX_k_e	EX_tchola_e	EX_k_e	EX_k_e	EX_C03619_e	EX_tchola_e	EX_k_e	EX_k_e	EX_malt_e	EX_k_e	EX_k_e	EX_k_e	EX_k_e	EX_malt_e	EX_k_e	EX_k_e	EX_k_e	EX_k_e	EX_malt_e	EX_tchola_e	EX_k_e	EX_k_e	EX_k_e	EX_tchola_e	EX_k_e	EX_k_e	EX_k_e
	EX_sel_e	EX_sel_e	EX_sel_e	EX_sel_e	EX_sel_e	EX_sel_e	EX_sel_e	EX_sel_e	EX_sel_e	EX_sel_e	EX_sel_e	EX_sel_e	EX_sel_e	EX_sel_e	EX_sel_e	EX_sel_e	EX_sel_e	EX_sel_e	EX_sel_e	EX_sel_e	EX_sel_e	EX_sel_e	EX_sel_e	EX_sel_e	EX_sel_e	EX_sel_e	EX_sel_e	EX_sel_e	EX_sel_e	EX_sel_e	EX_sel_e	EX_sel_e	EX_sel_e	EX_sel_e	EX_sel_e	EX_sel_e	EX_sel_e	EX_sel_e	EX_sel_e	EX_sel_e	EX_sel_e	EX_sel_e	EX_sel_e	EX_sel_e	EX_sel_e	EX_sel_e	EX_sel_e	EX_sel_e	EX_sel_e
					EX_sel_e	EX_sel_e	EX_sel_e	EX_sel_e	EX_sel_e	EX_sel_e	EX_sel_e	EX_sel_e	EX_sel_e	EX_sel_e	EX_sel_e	EX_sel_e	EX_sel_e	EX_sel_e	EX_sel_e	EX_sel_e	EX_sel_e	EX_sel_e	EX_sel_e	EX_sel_e	EX_sel_e	EX_sel_e	EX_sel_e	EX_sel_e	EX_sel_e	EX_sel_e	EX_sel_e	EX_sel_e	EX_sel_e	EX_sel_e	EX_sel_e	EX_sel_e	EX_sel_e	EX_sel_e	EX_sel_e	EX_sel_e	EX_sel_e	EX_sel_e	EX_sel_e	EX_sel_e	EX_sel_e	EX_sel_e	EX_sel_e	EX_sel_e	EX_sel_e
perturbed model 42	EX_ca2_e	EX_ca2_e	EX_ca2_e	EX_ca2_e	EX_ca2_e	EX_ca2_e	EX_ca2_e	EX_ca2_e	EX_ca2_e	EX_arg__L_e	EX_ca2_e	EX_ca2_e	EX_ca2_e	EX_asn__L_e	EX_asp__L_e	EX_ca2_e	EX_ca2_e	EX_ca2_e	EX_ca2_e	EX_ca2_e	EX_ca2_e	EX_ca2_e	EX_ca2_e	EX_ca2_e	EX_ca2_e	EX_ca2_e	EX_ca2_e	EX_ca2_e	EX_ca2_e	EX_ca2_e	EX_ca2_e	EX_ca2_e	EX_ca2_e	EX_ca2_e	EX_asn__L_e	EX_ca2_e	EX_ca2_e	EX_arg__L_e	EX_ca2_e	EX_ca2_e	EX_ca2_e	EX_ca2_e	EX_ca2_e	EX_ca2_e	EX_ca2_e	EX_ca2_e	EX_ca2_e	EX_ca2_e	EX_ca2_e
	EX_cl_e	EX_cl_e	EX_cl_e	EX_cl_e	EX_cl_e	EX_cl_e	EX_cl_e	EX_cl_e	EX_cl_e	EX_ca2_e	EX_cl_e	EX_cl_e	EX_cl_e	EX_ca2_e	EX_ca2_e	EX_cl_e	EX_cl_e	EX_cl_e	EX_cl_e	EX_cl_e	EX_cl_e	EX_cl_e	EX_cl_e	EX_cl_e	EX_cl_e	EX_cl_e	EX_cl_e	EX_cl_e	EX_cl_e	EX_cl_e	EX_cl_e	EX_cl_e	EX_cl_e	EX_cl_e	EX_ca2_e	EX_cl_e	EX_cl_e	EX_ca2_e	EX_cl_e	EX_cl_e	EX_cl_e	EX_cl_e	EX_cl_e	EX_cl_e	EX_cl_e	EX_cl_e	EX_cl_e	EX_cl_e	EX_cl_e
	EX_cobalt2_e	EX_cobalt2_e	EX_cobalt2_e	EX_cobalt2_e	EX_cobalt2_e	EX_cobalt2_e	EX_cobalt2_e	EX_cobalt2_e	EX_cobalt2_e	EX_cl_e	EX_cobalt2_e	EX_cobalt2_e	EX_cobalt2_e	EX_cl_e	EX_cl_e	EX_cobalt2_e	EX_cobalt2_e	EX_cobalt2_e	EX_cobalt2_e	EX_cobalt2_e	EX_cobalt2_e	EX_cobalt2_e	EX_cobalt2_e	EX_cobalt2_e	EX_cobalt2_e	EX_cobalt2_e	EX_cobalt2_e	EX_cobalt2_e	EX_cobalt2_e	EX_cobalt2_e	EX_cobalt2_e	EX_cobalt2_e	EX_cobalt2_e	EX_cobalt2_e	EX_cl_e	EX_cobalt2_e	EX_cobalt2_e	EX_cl_e	EX_cobalt2_e	EX_cobalt2_e	EX_cobalt2_e	EX_cobalt2_e	EX_cobalt2_e	EX_cobalt2_e	EX_cobalt2_e	EX_cobalt2_e	EX_cobalt2_e	EX_cobalt2_e	EX_cobalt2_e
	EX_cu2_e	EX_cu2_e	EX_cu2_e	EX_cu2_e	EX_cu2_e	EX_cu2_e	EX_cu2_e	EX_cu2_e	EX_cu2_e	EX_cobalt2_e	EX_cu2_e	EX_cu2_e	EX_cu2_e	EX_cobalt2_e	EX_cobalt2_e	EX_cu2_e	EX_cu2_e	EX_cu2_e	EX_cu2_e	EX_cu2_e	EX_cu2_e	EX_cu2_e	EX_cu2_e	EX_cu2_e	EX_cu2_e	EX_cu2_e	EX_cu2_e	EX_cu2_e	EX_cu2_e	EX_cu2_e	EX_cu2_e	EX_cu2_e	EX_cu2_e	EX_cu2_e	EX_cobalt2_e	EX_cu2_e	EX_cu2_e	EX_cobalt2_e	EX_cu2_e	EX_cu2_e	EX_cu2_e	EX_cu2_e	EX_cu2_e	EX_cu2_e	EX_cu2_e	EX_cu2_e	EX_cu2_e	EX_cu2_e	EX_cu2_e
	EX_mg2_e	EX_mg2_e	EX_mg2_e	EX_mg2_e	EX_mg2_e	EX_mg2_e	EX_cys__L_e	EX_cys__L_e	EX_mg2_e	EX_cu2_e	EX_mg2_e	EX_mg2_e	EX_mg2_e	EX_cu2_e	EX_cu2_e	EX_mg2_e	EX_cys__L_e	EX_cys__L_e	EX_mg2_e	EX_mg2_e	EX_ala__D_e	EX_cys__L_e	EX_mg2_e	EX_ala__L_e	EX_mg2_e	EX_mg2_e	EX_mg2_e	EX_mg2_e	EX_mg2_e	EX_mg2_e	EX_acmum_e	EX_mg2_e	EX_cys__L_e	EX_mg2_e	EX_cu2_e	EX_acgam_e	EX_mg2_e	EX_cu2_e	EX_acmum_e	EX_mg2_e	EX_cys__L_e	EX_mg2_e	EX_mg2_e	EX_cys__L_e	EX_mg2_e	EX_ala__L_e	EX_cys__L_e	EX_mg2_e	EX_mg2_e
	EX_fe2_e	EX_fe2_e	EX_fe2_e	EX_fe2_e	EX_fe2_e	EX_fe2_e	EX_mg2_e	EX_mg2_e	EX_fe2_e	EX_mg2_e	EX_fe2_e	EX_fe2_e	EX_fe2_e	EX_mg2_e	EX_mg2_e	EX_fe2_e	EX_mg2_e	EX_mg2_e	EX_fe2_e	EX_fe2_e	EX_mg2_e	EX_mg2_e	EX_fe2_e	EX_mg2_e	EX_fe2_e	EX_fe2_e	EX_fe2_e	EX_fe2_e	EX_fe2_e	EX_fe2_e	EX_mg2_e	EX_fe2_e	EX_mg2_e	EX_fe2_e	EX_mg2_e	EX_mg2_e	EX_fe2_e	EX_mg2_e	EX_mg2_e	EX_fe2_e	EX_mg2_e	EX_fe2_e	EX_fe2_e	EX_mg2_e	EX_fe2_e	EX_mg2_e	EX_mg2_e	EX_fe2_e	EX_fe2_e
	EX_mn2_e	EX_mn2_e	EX_mn2_e	EX_mn2_e	EX_mn2_e	EX_mn2_e	EX_fe2_e	EX_fe2_e	EX_mn2_e	EX_fe2_e	EX_mn2_e	EX_mn2_e	EX_mn2_e	EX_fe2_e	EX_fe2_e	EX_mn2_e	EX_fe2_e	EX_fe2_e	EX_mn2_e	EX_mn2_e	EX_fe2_e	EX_fe2_e	EX_mn2_e	EX_fe2_e	EX_mn2_e	EX_mn2_e	EX_mn2_e	EX_mn2_e	EX_mn2_e	EX_mn2_e	EX_fe2_e	EX_mn2_e	EX_fe2_e	EX_mn2_e	EX_fe2_e	EX_fe2_e	EX_mn2_e	EX_fe2_e	EX_fe2_e	EX_mn2_e	EX_fe2_e	EX_mn2_e	EX_mn2_e	EX_fe2_e	EX_mn2_e	EX_fe2_e	EX_fe2_e	EX_mn2_e	EX_mn2_e
	EX_mobd_e	EX_mobd_e	EX_mobd_e	EX_mobd_e	EX_mobd_e	EX_mobd_e	EX_mn2_e	EX_mn2_e	EX_mobd_e	EX_mn2_e	EX_mobd_e	EX_mobd_e	EX_mobd_e	EX_mn2_e	EX_mn2_e	EX_mnl_e	EX_mn2_e	EX_mn2_e	EX_mobd_e	EX_mobd_e	EX_mn2_e	EX_mn2_e	EX_mobd_e	EX_mn2_e	EX_mobd_e	EX_mobd_e	EX_mobd_e	EX_mobd_e	EX_mobd_e	EX_mobd_e	EX_mn2_e	EX_mobd_e	EX_mn2_e	EX_mobd_e	EX_mn2_e	EX_mn2_e	EX_mobd_e	EX_mn2_e	EX_mn2_e	EX_mobd_e	EX_mn2_e	EX_mobd_e	EX_mobd_e	EX_mn2_e	EX_mobd_e	EX_mn2_e	EX_mn2_e	EX_mobd_e	EX_mobd_e
	EX_zn2_e	EX_zn2_e	EX_zn2_e	EX_zn2_e	EX_g6p_e	EX_g6p_e	EX_mobd_e	EX_mobd_e	EX_pi_e	EX_mobd_e	EX_zn2_e	EX_fru_e	EX_fru_e	EX_mobd_e	EX_mobd_e	EX_mobd_e	EX_mobd_e	EX_mobd_e	EX_g6p_e	EX_g6p_e	EX_mobd_e	EX_mobd_e	EX_pi_e	EX_mobd_e	EX_pi_e	EX_pi_e	EX_zn2_e	EX_pi_e	EX_g6p_e	EX_pi_e	EX_mobd_e	EX_g6p_e	EX_mobd_e	EX_pi_e	EX_mobd_e	EX_mobd_e	EX_zn2_e	EX_mobd_e	EX_mobd_e	EX_zn2_e	EX_mobd_e	EX_pi_e	EX_pi_e	EX_mnl_e	EX_g6p_e	EX_mobd_e	EX_mobd_e	EX_pi_e	EX_pi_e
	EX_taur_e	EX_glyc3p_e	EX_glyc2p_e	EX_taur_e	EX_zn2_e	EX_zn2_e	EX_g6p_e	EX_zn2_e	EX_zn2_e	EX_zn2_e	EX_so4_e	EX_pi_e	EX_pi_e	EX_g6p_e	EX_g6p_e	EX_pi_e	EX_zn2_e	EX_zn2_e	EX_orn_e	EX_zn2_e	EX_g6p_e	EX_zn2_e	EX_zn2_e	EX_g6p_e	EX_zn2_e	EX_zn2_e	EX_ser__L_e	EX_zn2_e	EX_zn2_e	EX_zn2_e	EX_pi_e	EX_zn2_e	EX_fru_e	EX_zn2_e	EX_zn2_e	EX_zn2_e	EX_so4_e	EX_g6p_e	EX_g6p_e	EX_gam_e	EX_pi_e	EX_zn2_e	EX_zn2_e	EX_mobd_e	EX_zn2_e	EX_zn2_e	EX_pi_e	EX_zn2_e	EX_zn2_e
	EX_glyc3p_e	EX_his__L_e	EX_his__L_e	EX_glyc2p_e	EX_taur_e	EX_his__L_e	EX_zn2_e	EX_glyc3p_e	EX_taur_e	EX_so4_e	EX_thr__L_e	EX_zn2_e	EX_zn2_e	EX_zn2_e	EX_zn2_e	EX_zn2_e	EX_sbt__D_e	EX_glyc2p_e	EX_zn2_e	EX_so4_e	EX_zn2_e	EX_glc__D_e	EX_his__L_e	EX_zn2_e	EX_his__L_e	EX_taur_e	EX_so4_e	EX_taur_e	EX_pro__L_e	EX_gam_e	EX_zn2_e	EX_gam_e	EX_zn2_e	EX_gam_e	EX_so4_e	EX_so4_e	EX_gly_e	EX_zn2_e	EX_zn2_e	EX_so4_e	EX_zn2_e	EX_his__L_e	EX_sbt__D_e	EX_zn2_e	EX_ser__L_e	EX_so4_e	EX_zn2_e	EX_glc__D_e	EX_gam_e
	EX_his__L_e	EX_k_e	EX_k_e	EX_his__L_e	EX_his__L_e	EX_k_e	EX_his__L_e	EX_his__L_e	EX_his__L_e	EX_glyc3p_e	EX_glyc3p_e	EX_taur_e	EX_his__L_e	EX_so4_e	EX_so4_e	EX_his__L_e	EX_glyc2p_e	EX_his__L_e	EX_so4_e	EX_gln__L_e	EX_so4_e	EX_glyc2p_e	EX_k_e	EX_so4_e	EX_k_e	EX_glc__D_e	EX_glyc3p_e	EX_his__L_e	EX_so4_e	EX_so4_e	EX_taur_e	EX_so4_e	EX_glyc2p_e	EX_taur_e	EX_glyc3p_e	EX_glyc3p_e	EX_glyc3p_e	EX_so4_e	EX_so4_e	EX_glyc2p_e	EX_glc__D_e	EX_k_e	EX_his__L_e	EX_glyc2p_e	EX_so4_e	EX_glyc3p_e	EX_his__L_e	EX_his__L_e	EX_his__L_e
	EX_k_e	EX_tchola_e	EX_tchola_e	EX_k_e	EX_k_e	EX_tchola_e	EX_k_e	EX_k_e	EX_k_e	EX_his__L_e	EX_his__L_e	EX_his__L_e	EX_k_e	EX_his__L_e	EX_his__L_e	EX_k_e	EX_his__L_e	EX_k_e	EX_his__L_e	EX_his__L_e	EX_his__L_e	EX_his__L_e	EX_malt_e	EX_his__L_e	EX_C03619_e	EX_his__L_e	EX_his__L_e	EX_k_e	EX_his__L_e	EX_his__L_e	EX_his__L_e	EX_his__L_e	EX_his__L_e	EX_his__L_e	EX_his__L_e	EX_his__L_e	EX_his__L_e	EX_his__L_e	EX_his__L_e	EX_his__L_e	EX_his__L_e	EX_tchola_e	EX_k_e	EX_his__L_e	EX_his__L_e	EX_his__L_e	EX_k_e	EX_k_e	EX_k_e
	EX_sel_e	EX_sel_e	EX_sel_e	EX_sel_e	EX_sel_e	EX_sel_e	EX_sel_e	EX_sel_e	EX_C20978_e	EX_k_e	EX_k_e	EX_k_e	EX_tchola_e	EX_k_e	EX_k_e	EX_tchola_e	EX_k_e	EX_malt_e	EX_k_e	EX_k_e	EX_k_e	EX_k_e	EX_tchola_e	EX_k_e	EX_tchola_e	EX_k_e	EX_k_e	EX_malt_e	EX_k_e	EX_k_e	EX_k_e	EX_k_e	EX_k_e	EX_k_e	EX_k_e	EX_k_e	EX_k_e	EX_k_e	EX_k_e	EX_k_e	EX_k_e	EX_C20978_e	EX_tchola_e	EX_k_e	EX_k_e	EX_k_e	EX_malt_e	EX_tchola_e	EX_tchola_e
					EX_sel_e	EX_sel_e	EX_sel_e	EX_sel_e	EX_sel_e	EX_sel_e	EX_sel_e	EX_sel_e	EX_sel_e	EX_sel_e	EX_sel_e	EX_sel_e	EX_sel_e	EX_sel_e	EX_sel_e	EX_sel_e	EX_sel_e	EX_sel_e	EX_sel_e	EX_sel_e	EX_sel_e	EX_sel_e	EX_sel_e	EX_sel_e	EX_sel_e	EX_sel_e	EX_sel_e	EX_sel_e	EX_sel_e	EX_sel_e	EX_sel_e	EX_sel_e	EX_sel_e	EX_sel_e	EX_sel_e	EX_sel_e	EX_sel_e	EX_sel_e	EX_sel_e	EX_sel_e	EX_sel_e	EX_sel_e	EX_sel_e	EX_sel_e	EX_sel_e
perturbed model 43	EX_ca2_e	EX_ca2_e	EX_ca2_e	EX_ca2_e	EX_ca2_e	EX_ca2_e	EX_asn__L_e	EX_arg__L_e	EX_ca2_e	EX_ca2_e	EX_arg__L_e	EX_ca2_e	EX_ca2_e	EX_ca2_e	EX_ascb__L_e	EX_ca2_e	EX_ca2_e	EX_ca2_e	EX_ca2_e	EX_ca2_e	EX_asp__L_e	EX_ascb__L_e	EX_ca2_e	EX_asn__L_e	EX_ca2_e	EX_ca2_e	EX_ca2_e	EX_ca2_e	EX_ca2_e	EX_ca2_e	EX_ca2_e	EX_asp__L_e	EX_ca2_e	EX_ca2_e	EX_ca2_e	EX_ca2_e	EX_ca2_e	EX_ca2_e	EX_ca2_e	EX_ca2_e	EX_ca2_e	EX_ca2_e	EX_ca2_e	EX_ca2_e	EX_ca2_e	EX_ca2_e	EX_ca2_e	EX_ca2_e	EX_ascb__L_e
	EX_cl_e	EX_cl_e	EX_cl_e	EX_cl_e	EX_cl_e	EX_cl_e	EX_ca2_e	EX_ca2_e	EX_cl_e	EX_cl_e	EX_ca2_e	EX_cl_e	EX_cl_e	EX_cl_e	EX_ca2_e	EX_cl_e	EX_cl_e	EX_cl_e	EX_cl_e	EX_cl_e	EX_ca2_e	EX_ca2_e	EX_cl_e	EX_ca2_e	EX_cl_e	EX_cl_e	EX_cl_e	EX_cl_e	EX_cl_e	EX_cl_e	EX_cl_e	EX_ca2_e	EX_cl_e	EX_cl_e	EX_cl_e	EX_cl_e	EX_cl_e	EX_cl_e	EX_cl_e	EX_cl_e	EX_cl_e	EX_cl_e	EX_cl_e	EX_cl_e	EX_cl_e	EX_cl_e	EX_cl_e	EX_cl_e	EX_ca2_e
	EX_cobalt2_e	EX_cobalt2_e	EX_cobalt2_e	EX_cobalt2_e	EX_cobalt2_e	EX_cobalt2_e	EX_cl_e	EX_cl_e	EX_cobalt2_e	EX_cobalt2_e	EX_cl_e	EX_cobalt2_e	EX_cobalt2_e	EX_cobalt2_e	EX_cl_e	EX_cobalt2_e	EX_cobalt2_e	EX_cobalt2_e	EX_cobalt2_e	EX_cobalt2_e	EX_cl_e	EX_cl_e	EX_cobalt2_e	EX_cl_e	EX_cobalt2_e	EX_cobalt2_e	EX_cobalt2_e	EX_cobalt2_e	EX_cobalt2_e	EX_cobalt2_e	EX_cobalt2_e	EX_cl_e	EX_cobalt2_e	EX_cobalt2_e	EX_cobalt2_e	EX_cobalt2_e	EX_cobalt2_e	EX_cobalt2_e	EX_cobalt2_e	EX_cobalt2_e	EX_cobalt2_e	EX_cobalt2_e	EX_cobalt2_e	EX_cobalt2_e	EX_cobalt2_e	EX_cobalt2_e	EX_cobalt2_e	EX_cobalt2_e	EX_cl_e
	EX_cu2_e	EX_cu2_e	EX_cu2_e	EX_cu2_e	EX_cu2_e	EX_cu2_e	EX_cobalt2_e	EX_cobalt2_e	EX_cu2_e	EX_cu2_e	EX_cobalt2_e	EX_cu2_e	EX_cu2_e	EX_cu2_e	EX_cobalt2_e	EX_cu2_e	EX_cu2_e	EX_cu2_e	EX_cu2_e	EX_cu2_e	EX_cobalt2_e	EX_cobalt2_e	EX_cu2_e	EX_cobalt2_e	EX_cu2_e	EX_cu2_e	EX_cu2_e	EX_cu2_e	EX_cu2_e	EX_cu2_e	EX_cu2_e	EX_cobalt2_e	EX_cu2_e	EX_cu2_e	EX_cu2_e	EX_cu2_e	EX_cu2_e	EX_cu2_e	EX_cu2_e	EX_cu2_e	EX_cu2_e	EX_cu2_e	EX_cu2_e	EX_cu2_e	EX_cu2_e	EX_cu2_e	EX_cu2_e	EX_cu2_e	EX_cobalt2_e
	EX_mg2_e	EX_mg2_e	EX_mg2_e	EX_mg2_e	EX_mg2_e	EX_mg2_e	EX_cu2_e	EX_cu2_e	EX_mg2_e	EX_mg2_e	EX_cu2_e	EX_mg2_e	EX_mg2_e	EX_acgam_e	EX_cu2_e	EX_cys__L_e	EX_mg2_e	EX_mg2_e	EX_mg2_e	EX_mg2_e	EX_cu2_e	EX_cu2_e	EX_cys__L_e	EX_cu2_e	EX_cys__L_e	EX_cys__L_e	EX_cys__L_e	EX_cys__L_e	EX_cys__L_e	EX_mg2_e	EX_mg2_e	EX_cu2_e	EX_ala__L_e	EX_acgam_e	EX_cys__L_e	EX_mg2_e	EX_cys__L_e	EX_mg2_e	EX_mg2_e	EX_cys__L_e	EX_acgam_e	EX_mg2_e	EX_acmum_e	EX_cys__L_e	EX_cys__L_e	EX_mg2_e	EX_mg2_e	EX_ala__D_e	EX_cu2_e
	EX_fe2_e	EX_fe2_e	EX_fe2_e	EX_fe2_e	EX_fe2_e	EX_fe2_e	EX_mg2_e	EX_cys__L_e	EX_fe2_e	EX_fe2_e	EX_mg2_e	EX_fe2_e	EX_fe2_e	EX_mg2_e	EX_mg2_e	EX_mg2_e	EX_fe2_e	EX_fe2_e	EX_fe2_e	EX_fe2_e	EX_cys__L_e	EX_cys__L_e	EX_mg2_e	EX_cys__L_e	EX_mg2_e	EX_mg2_e	EX_acgam_e	EX_mg2_e	EX_mg2_e	EX_fe2_e	EX_fe2_e	EX_mg2_e	EX_mg2_e	EX_mg2_e	EX_ala__L_e	EX_fe2_e	EX_mg2_e	EX_fe2_e	EX_fe2_e	EX_mg2_e	EX_mg2_e	EX_fe2_e	EX_mg2_e	EX_mg2_e	EX_mg2_e	EX_fe2_e	EX_fe2_e	EX_mg2_e	EX_mg2_e
	EX_mn2_e	EX_mn2_e	EX_mn2_e	EX_mn2_e	EX_mn2_e	EX_mn2_e	EX_fe2_e	EX_mg2_e	EX_mn2_e	EX_mn2_e	EX_fe2_e	EX_mn2_e	EX_mn2_e	EX_fe2_e	EX_fe2_e	EX_fe2_e	EX_mn2_e	EX_mn2_e	EX_mn2_e	EX_mn2_e	EX_mg2_e	EX_mg2_e	EX_fe2_e	EX_mg2_e	EX_fe2_e	EX_fe2_e	EX_mg2_e	EX_fe2_e	EX_fe2_e	EX_mn2_e	EX_mn2_e	EX_fe2_e	EX_fe2_e	EX_fe2_e	EX_mg2_e	EX_mn2_e	EX_fe2_e	EX_mn2_e	EX_mn2_e	EX_fe2_e	EX_fe2_e	EX_mn2_e	EX_fe2_e	EX_fe2_e	EX_fe2_e	EX_mn2_e	EX_mn2_e	EX_fe2_e	EX_fe2_e
	EX_mobd_e	EX_mobd_e	EX_mobd_e	EX_mobd_e	EX_mobd_e	EX_mobd_e	EX_mn2_e	EX_fe2_e	EX_mobd_e	EX_mobd_e	EX_mn2_e	EX_mobd_e	EX_mobd_e	EX_mn2_e	EX_mn2_e	EX_mn2_e	EX_mobd_e	EX_mnl_e	EX_mobd_e	EX_mobd_e	EX_fe2_e	EX_fe2_e	EX_mn2_e	EX_fe2_e	EX_mn2_e	EX_mn2_e	EX_fe2_e	EX_mn2_e	EX_mn2_e	EX_mobd_e	EX_mobd_e	EX_mn2_e	EX_mn2_e	EX_mn2_e	EX_fe2_e	EX_mobd_e	EX_mn2_e	EX_mnl_e	EX_mobd_e	EX_mn2_e	EX_mn2_e	EX_mobd_e	EX_mn2_e	EX_mn2_e	EX_mn2_e	EX_mobd_e	EX_mobd_e	EX_mn2_e	EX_mn2_e
	EX_zn2_e	EX_zn2_e	EX_zn2_e	EX_g6p_e	EX_g6p_e	EX_zn2_e	EX_mobd_e	EX_mn2_e	EX_pi_e	EX_g6p_e	EX_mobd_e	EX_pi_e	EX_pi_e	EX_mobd_e	EX_mobd_e	EX_mobd_e	EX_pi_e	EX_mobd_e	EX_pi_e	EX_pi_e	EX_mn2_e	EX_mn2_e	EX_mobd_e	EX_mn2_e	EX_mobd_e	EX_mobd_e	EX_mn2_e	EX_mobd_e	EX_mobd_e	EX_fru_e	EX_g6p_e	EX_mobd_e	EX_mobd_e	EX_mobd_e	EX_mn2_e	EX_frulys_e	EX_mobd_e	EX_mobd_e	EX_g6p_e	EX_mobd_e	EX_mobd_e	EX_g6p_e	EX_mobd_e	EX_mobd_e	EX_mobd_e	EX_pi_e	EX_pi_e	EX_mobd_e	EX_mobd_e
	EX_glyc2p_e	EX_taur_e	EX_glyc3p_e	EX_zn2_e	EX_zn2_e	EX_taur_e	EX_g6p_e	EX_mobd_e	EX_zn2_e	EX_zn2_e	EX_g6p_e	EX_zn2_e	EX_zn2_e	EX_pi_e	EX_pi_e	EX_zn2_e	EX_zn2_e	EX_pi_e	EX_zn2_e	EX_zn2_e	EX_mobd_e	EX_mobd_e	EX_zn2_e	EX_mobd_e	EX_g6p_e	EX_g6p_e	EX_mobd_e	EX_g6p_e	EX_zn2_e	EX_pi_e	EX_zn2_e	EX_g6p_e	EX_g6p_e	EX_zn2_e	EX_mobd_e	EX_pi_e	EX_fru_e	EX_pi_e	EX_zn2_e	EX_zn2_e	EX_g6p_e	EX_zn2_e	EX_pi_e	EX_g6p_e	EX_fru_e	EX_zn2_e	EX_zn2_e	EX_g6p_e	EX_pi_e
	EX_his__L_e	EX_glyc3p_e	EX_his__L_e	EX_his__L_e	EX_taur_e	EX_glyc2p_e	EX_zn2_e	EX_g6p_e	EX_glyc_e	EX_ser__L_e	EX_zn2_e	EX_taur_e	EX_his__L_e	EX_zn2_e	EX_zn2_e	EX_gam_e	EX_tartr__L_e	EX_zn2_e	EX_sbt__D_e	EX_sbt__D_e	EX_g6p_e	EX_zn2_e	EX_glc__D_e	EX_g6p_e	EX_zn2_e	EX_zn2_e	EX_zn2_e	EX_zn2_e	EX_glc__D_e	EX_zn2_e	EX_so4_e	EX_zn2_e	EX_zn2_e	EX_so4_e	EX_g6p_e	EX_zn2_e	EX_zn2_e	EX_zn2_e	EX_so4_e	EX_gam_e	EX_zn2_e	EX_so4_e	EX_zn2_e	EX_zn2_e	EX_zn2_e	EX_gam_e	EX_his__L_e	EX_zn2_e	EX_zn2_e
	EX_k_e	EX_his__L_e	EX_k_e	EX_k_e	EX_his__L_e	EX_his__L_e	EX_so4_e	EX_zn2_e	EX_his__L_e	EX_so4_e	EX_so4_e	EX_his__L_e	EX_k_e	EX_taur_e	EX_taur_e	EX_glyc2p_e	EX_his__L_e	EX_his__L_e	EX_taur_e	EX_his__L_e	EX_zn2_e	EX_glyc3p_e	EX_glyc2p_e	EX_zn2_e	EX_ser__L_e	EX_tartr__L_e	EX_glyc2p_e	EX_thr__L_e	EX_glyc3p_e	EX_his__L_e	EX_thr__L_e	EX_so4_e	EX_so4_e	EX_glyc3p_e	EX_zn2_e	EX_his__L_e	EX_glyc2p_e	EX_taur_e	EX_gln__L_e	EX_glyc3p_e	EX_so4_e	EX_gly_e	EX_taur_e	EX_gam_e	EX_glyc3p_e	EX_so4_e	EX_k_e	EX_so4_e	EX_his__L_e
	EX_tchola_e	EX_k_e	EX_tchola_e	EX_tchola_e	EX_k_e	EX_k_e	EX_his__L_e	EX_his__L_e	EX_k_e	EX_his__L_e	EX_his__L_e	EX_k_e	EX_malt_e	EX_his__L_e	EX_his__L_e	EX_his__L_e	EX_k_e	EX_k_e	EX_his__L_e	EX_k_e	EX_his__L_e	EX_his__L_e	EX_his__L_e	EX_his__L_e	EX_his__L_e	EX_his__L_e	EX_his__L_e	EX_his__L_e	EX_his__L_e	EX_k_e	EX_his__L_e	EX_his__L_e	EX_his__L_e	EX_his__L_e	EX_his__L_e	EX_k_e	EX_his__L_e	EX_his__L_e	EX_his__L_e	EX_his__L_e	EX_his__L_e	EX_his__L_e	EX_his__L_e	EX_his__L_e	EX_his__L_e	EX_his__L_e	EX_tchola_e	EX_his__L_e	EX_k_e
	EX_sel_e	EX_sel_e	EX_sel_e	EX_sel_e	EX_sel_e	EX_sel_e	EX_k_e	EX_k_e	EX_tchola_e	EX_k_e	EX_k_e	EX_malt_e	EX_tchola_e	EX_k_e	EX_k_e	EX_k_e	EX_tchola_e	EX_tchola_e	EX_k_e	EX_tchola_e	EX_k_e	EX_k_e	EX_k_e	EX_k_e	EX_k_e	EX_k_e	EX_k_e	EX_k_e	EX_k_e	EX_tchola_e	EX_k_e	EX_k_e	EX_k_e	EX_k_e	EX_k_e	EX_tchola_e	EX_k_e	EX_k_e	EX_k_e	EX_k_e	EX_k_e	EX_k_e	EX_k_e	EX_k_e	EX_k_e	EX_k_e	EX_C20978_e	EX_k_e	EX_tchola_e
					EX_sel_e	EX_sel_e	EX_sel_e	EX_sel_e	EX_sel_e	EX_sel_e	EX_sel_e	EX_sel_e	EX_sel_e	EX_sel_e	EX_sel_e	EX_sel_e	EX_sel_e	EX_sel_e	EX_sel_e	EX_sel_e	EX_sel_e	EX_sel_e	EX_sel_e	EX_sel_e	EX_sel_e	EX_sel_e	EX_sel_e	EX_sel_e	EX_sel_e	EX_sel_e	EX_sel_e	EX_sel_e	EX_sel_e	EX_sel_e	EX_sel_e	EX_sel_e	EX_sel_e	EX_sel_e	EX_sel_e	EX_sel_e	EX_sel_e	EX_sel_e	EX_sel_e	EX_sel_e	EX_sel_e	EX_sel_e	EX_sel_e	EX_sel_e	EX_sel_e
perturbed model 44	EX_ca2_e	EX_ca2_e	EX_ca2_e	EX_ca2_e	EX_ca2_e	EX_ca2_e	EX_ca2_e	EX_ca2_e	EX_ca2_e	EX_ca2_e	EX_ca2_e	EX_ca2_e	EX_ca2_e	EX_ca2_e	EX_ca2_e	EX_ca2_e	EX_ca2_e	EX_ca2_e	EX_asp__L_e	EX_ca2_e	EX_arg__L_e	EX_ca2_e	EX_ca2_e	EX_ca2_e	EX_arg__L_e	EX_alaala_e	EX_asn__L_e	EX_ascb__L_e	EX_ca2_e	EX_ca2_e	EX_ca2_e	EX_ca2_e	EX_ca2_e	EX_ca2_e	EX_ca2_e	EX_ca2_e	EX_ca2_e	EX_ca2_e	EX_ca2_e	EX_asn__L_e	EX_ca2_e	EX_ca2_e	EX_ca2_e	EX_ca2_e	EX_ca2_e	EX_ca2_e	EX_ca2_e	EX_ca2_e	EX_ca2_e
	EX_cl_e	EX_cl_e	EX_cl_e	EX_cl_e	EX_cl_e	EX_cl_e	EX_cl_e	EX_cl_e	EX_cl_e	EX_cl_e	EX_cl_e	EX_cl_e	EX_cl_e	EX_cl_e	EX_cl_e	EX_cl_e	EX_cl_e	EX_cl_e	EX_ca2_e	EX_cl_e	EX_ca2_e	EX_cl_e	EX_cl_e	EX_cl_e	EX_ca2_e	EX_ca2_e	EX_ca2_e	EX_ca2_e	EX_cl_e	EX_cl_e	EX_cl_e	EX_cl_e	EX_cl_e	EX_cl_e	EX_cl_e	EX_cl_e	EX_cl_e	EX_cl_e	EX_cl_e	EX_ca2_e	EX_cl_e	EX_cl_e	EX_cl_e	EX_cl_e	EX_cl_e	EX_cl_e	EX_cl_e	EX_cl_e	EX_cl_e
	EX_cobalt2_e	EX_cobalt2_e	EX_cobalt2_e	EX_cobalt2_e	EX_cobalt2_e	EX_cobalt2_e	EX_cobalt2_e	EX_cobalt2_e	EX_cobalt2_e	EX_cobalt2_e	EX_cobalt2_e	EX_cobalt2_e	EX_cobalt2_e	EX_cobalt2_e	EX_cobalt2_e	EX_cobalt2_e	EX_cobalt2_e	EX_cobalt2_e	EX_cl_e	EX_cobalt2_e	EX_cl_e	EX_cobalt2_e	EX_cobalt2_e	EX_cobalt2_e	EX_cl_e	EX_cl_e	EX_cl_e	EX_cl_e	EX_cobalt2_e	EX_cobalt2_e	EX_cobalt2_e	EX_cobalt2_e	EX_cobalt2_e	EX_cobalt2_e	EX_cobalt2_e	EX_cobalt2_e	EX_cobalt2_e	EX_cobalt2_e	EX_cobalt2_e	EX_cl_e	EX_cobalt2_e	EX_cobalt2_e	EX_cobalt2_e	EX_cobalt2_e	EX_cobalt2_e	EX_cobalt2_e	EX_cobalt2_e	EX_cobalt2_e	EX_cobalt2_e
	EX_cu2_e	EX_cu2_e	EX_cu2_e	EX_cu2_e	EX_cu2_e	EX_cu2_e	EX_cu2_e	EX_cu2_e	EX_cu2_e	EX_cu2_e	EX_cu2_e	EX_cu2_e	EX_cu2_e	EX_cu2_e	EX_cu2_e	EX_cu2_e	EX_cu2_e	EX_cu2_e	EX_cobalt2_e	EX_cu2_e	EX_cobalt2_e	EX_cu2_e	EX_cu2_e	EX_cu2_e	EX_cobalt2_e	EX_cobalt2_e	EX_cobalt2_e	EX_cobalt2_e	EX_cu2_e	EX_cu2_e	EX_cu2_e	EX_cu2_e	EX_cu2_e	EX_cu2_e	EX_cu2_e	EX_cu2_e	EX_cu2_e	EX_cu2_e	EX_cu2_e	EX_cobalt2_e	EX_cu2_e	EX_cu2_e	EX_cu2_e	EX_cu2_e	EX_cu2_e	EX_cu2_e	EX_cu2_e	EX_cu2_e	EX_cu2_e
	EX_mg2_e	EX_mg2_e	EX_mg2_e	EX_mg2_e	EX_mg2_e	EX_mg2_e	EX_cys__L_e	EX_cys__L_e	EX_mg2_e	EX_cys__L_e	EX_cys__L_e	EX_mg2_e	EX_acmum_e	EX_mg2_e	EX_cys__L_e	EX_mg2_e	EX_mg2_e	EX_mg2_e	EX_cu2_e	EX_mg2_e	EX_cu2_e	EX_ala__L_e	EX_mg2_e	EX_mg2_e	EX_cu2_e	EX_cu2_e	EX_cu2_e	EX_cu2_e	EX_4abut_e	EX_mg2_e	EX_mg2_e	EX_acgam_e	EX_mg2_e	EX_mg2_e	EX_cys__L_e	EX_mg2_e	EX_mg2_e	EX_mg2_e	EX_mg2_e	EX_cu2_e	EX_mg2_e	EX_mg2_e	EX_cys__L_e	EX_acgam_e	EX_mg2_e	EX_cys__L_e	EX_mg2_e	EX_mg2_e	EX_mg2_e
	EX_fe2_e	EX_fe2_e	EX_fe2_e	EX_fe2_e	EX_fe2_e	EX_fe2_e	EX_mg2_e	EX_mg2_e	EX_fe2_e	EX_mg2_e	EX_mg2_e	EX_fe2_e	EX_mg2_e	EX_fe2_e	EX_mg2_e	EX_fe2_e	EX_fe2_e	EX_fe2_e	EX_mg2_e	EX_fe2_e	EX_mg2_e	EX_mg2_e	EX_fe2_e	EX_fe2_e	EX_mg2_e	EX_mg2_e	EX_mg2_e	EX_mg2_e	EX_mg2_e	EX_fe2_e	EX_fe2_e	EX_mg2_e	EX_fe2_e	EX_fe2_e	EX_mg2_e	EX_fe2_e	EX_fe2_e	EX_fe2_e	EX_fe2_e	EX_mg2_e	EX_fe2_e	EX_fe2_e	EX_mg2_e	EX_mg2_e	EX_fe2_e	EX_acgam_e	EX_fe2_e	EX_fe2_e	EX_fe2_e
	EX_mn2_e	EX_mn2_e	EX_mn2_e	EX_mn2_e	EX_mn2_e	EX_mn2_e	EX_fe2_e	EX_fe2_e	EX_mn2_e	EX_fe2_e	EX_fe2_e	EX_mn2_e	EX_fe2_e	EX_mn2_e	EX_fe2_e	EX_mn2_e	EX_mn2_e	EX_mn2_e	EX_fe2_e	EX_mn2_e	EX_fe2_e	EX_fe2_e	EX_mn2_e	EX_mn2_e	EX_fe2_e	EX_fe2_e	EX_fe2_e	EX_fe2_e	EX_fe2_e	EX_mn2_e	EX_mn2_e	EX_fe2_e	EX_mn2_e	EX_mn2_e	EX_fe2_e	EX_mn2_e	EX_mn2_e	EX_mn2_e	EX_mn2_e	EX_fe2_e	EX_mn2_e	EX_mn2_e	EX_fe2_e	EX_fe2_e	EX_mn2_e	EX_mg2_e	EX_mn2_e	EX_mn2_e	EX_mn2_e
	EX_mobd_e	EX_mobd_e	EX_mobd_e	EX_mobd_e	EX_mobd_e	EX_mobd_e	EX_mn2_e	EX_mn2_e	EX_mobd_e	EX_mn2_e	EX_mn2_e	EX_mobd_e	EX_mn2_e	EX_mobd_e	EX_mn2_e	EX_mobd_e	EX_mobd_e	EX_mobd_e	EX_mn2_e	EX_mobd_e	EX_mn2_e	EX_mn2_e	EX_mobd_e	EX_mobd_e	EX_mn2_e	EX_mn2_e	EX_mn2_e	EX_mn2_e	EX_mn2_e	EX_mobd_e	EX_mobd_e	EX_mn2_e	EX_mobd_e	EX_mnl_e	EX_mn2_e	EX_mobd_e	EX_mobd_e	EX_mobd_e	EX_mobd_e	EX_mn2_e	EX_mobd_e	EX_mnl_e	EX_mn2_e	EX_mn2_e	EX_mobd_e	EX_fe2_e	EX_mobd_e	EX_mobd_e	EX_mobd_e
	EX_zn2_e	EX_g6p_e	EX_zn2_e	EX_zn2_e	EX_zn2_e	EX_g6p_e	EX_mobd_e	EX_mobd_e	EX_g6p_e	EX_mobd_e	EX_mobd_e	EX_pi_e	EX_mobd_e	EX_pi_e	EX_mobd_e	EX_pi_e	EX_g6p_e	EX_frulys_e	EX_mobd_e	EX_g6p_e	EX_mobd_e	EX_mobd_e	EX_pi_e	EX_frulys_e	EX_mobd_e	EX_mobd_e	EX_mobd_e	EX_mobd_e	EX_mobd_e	EX_g6p_e	EX_pi_e	EX_mobd_e	EX_pi_e	EX_mobd_e	EX_mobd_e	EX_zn2_e	EX_pi_e	EX_pi_e	EX_pi_e	EX_mobd_e	EX_g6p_e	EX_mobd_e	EX_mobd_e	EX_mobd_e	EX_zn2_e	EX_mn2_e	EX_fru_e	EX_pi_e	EX_g6p_e
	EX_taur_e	EX_zn2_e	EX_taur_e	EX_glyc2p_e	EX_glyc3p_e	EX_zn2_e	EX_g6p_e	EX_zn2_e	EX_zn2_e	EX_zn2_e	EX_zn2_e	EX_zn2_e	EX_pi_e	EX_zn2_e	EX_zn2_e	EX_zn2_e	EX_orn_e	EX_pi_e	EX_zn2_e	EX_zn2_e	EX_g6p_e	EX_g6p_e	EX_zn2_e	EX_pi_e	EX_zn2_e	EX_zn2_e	EX_g6p_e	EX_pi_e	EX_g6p_e	EX_zn2_e	EX_zn2_e	EX_pi_e	EX_zn2_e	EX_pi_e	EX_fru_e	EX_gam_e	EX_zn2_e	EX_zn2_e	EX_zn2_e	EX_zn2_e	EX_zn2_e	EX_pi_e	EX_pi_e	EX_g6p_e	EX_so4_e	EX_mobd_e	EX_pi_e	EX_zn2_e	EX_zn2_e
	EX_glyc3p_e	EX_taur_e	EX_glyc2p_e	EX_his__L_e	EX_his__L_e	EX_his__L_e	EX_zn2_e	EX_glyc3p_e	EX_so4_e	EX_tartr__L_e	EX_gam_e	EX_sbt__D_e	EX_zn2_e	EX_his__L_e	EX_glyc2p_e	EX_tartr__L_e	EX_zn2_e	EX_zn2_e	EX_so4_e	EX_ser__L_e	EX_zn2_e	EX_zn2_e	EX_taur_e	EX_zn2_e	EX_so4_e	EX_so4_e	EX_zn2_e	EX_zn2_e	EX_zn2_e	EX_so4_e	EX_gam_e	EX_zn2_e	EX_gam_e	EX_zn2_e	EX_pi_e	EX_so4_e	EX_taur_e	EX_taur_e	EX_glc__D_e	EX_so4_e	EX_so4_e	EX_zn2_e	EX_zn2_e	EX_zn2_e	EX_gln__L_e	EX_zn2_e	EX_zn2_e	EX_taur_e	EX_so4_e
	EX_his__L_e	EX_his__L_e	EX_his__L_e	EX_k_e	EX_k_e	EX_k_e	EX_his__L_e	EX_his__L_e	EX_gln__L_e	EX_glyc2p_e	EX_glyc2p_e	EX_taur_e	EX_his__L_e	EX_k_e	EX_his__L_e	EX_his__L_e	EX_so4_e	EX_his__L_e	EX_glyc3p_e	EX_so4_e	EX_so4_e	EX_so4_e	EX_his__L_e	EX_taur_e	EX_glyc3p_e	EX_glyc3p_e	EX_so4_e	EX_his__L_e	EX_so4_e	EX_glu__L_e	EX_so4_e	EX_so4_e	EX_his__L_e	EX_his__L_e	EX_zn2_e	EX_glyc2p_e	EX_glc__D_e	EX_his__L_e	EX_his__L_e	EX_glyc3p_e	EX_gly_e	EX_taur_e	EX_glc__D_e	EX_so4_e	EX_glyc3p_e	EX_glyc2p_e	EX_his__L_e	EX_glyc_e	EX_thr__L_e
	EX_k_e	EX_k_e	EX_k_e	EX_tchola_e	EX_tchola_e	EX_tchola_e	EX_k_e	EX_k_e	EX_his__L_e	EX_his__L_e	EX_his__L_e	EX_his__L_e	EX_k_e	EX_malt_e	EX_k_e	EX_k_e	EX_his__L_e	EX_k_e	EX_his__L_e	EX_his__L_e	EX_his__L_e	EX_his__L_e	EX_k_e	EX_his__L_e	EX_his__L_e	EX_his__L_e	EX_his__L_e	EX_k_e	EX_his__L_e	EX_his__L_e	EX_his__L_e	EX_his__L_e	EX_k_e	EX_k_e	EX_his__L_e	EX_his__L_e	EX_his__L_e	EX_k_e	EX_k_e	EX_his__L_e	EX_his__L_e	EX_his__L_e	EX_his__L_e	EX_his__L_e	EX_his__L_e	EX_his__L_e	EX_k_e	EX_his__L_e	EX_his__L_e
	EX_sel_e	EX_sel_e	EX_sel_e	EX_sel_e	EX_sel_e	EX_sel_e	EX_sel_e	EX_sel_e	EX_k_e	EX_k_e	EX_k_e	EX_k_e	EX_tchola_e	EX_tchola_e	EX_malt_e	EX_tchola_e	EX_k_e	EX_tchola_e	EX_k_e	EX_k_e	EX_k_e	EX_k_e	EX_malt_e	EX_k_e	EX_k_e	EX_k_e	EX_k_e	EX_tchola_e	EX_k_e	EX_k_e	EX_k_e	EX_k_e	EX_tchola_e	EX_tchola_e	EX_k_e	EX_k_e	EX_k_e	EX_C03619_e	EX_tchola_e	EX_k_e	EX_k_e	EX_k_e	EX_k_e	EX_k_e	EX_k_e	EX_k_e	EX_tchola_e	EX_k_e	EX_k_e
					EX_sel_e	EX_sel_e	EX_sel_e	EX_sel_e	EX_sel_e	EX_sel_e	EX_sel_e	EX_sel_e	EX_sel_e	EX_sel_e	EX_sel_e	EX_sel_e	EX_sel_e	EX_sel_e	EX_sel_e	EX_sel_e	EX_sel_e	EX_sel_e	EX_sel_e	EX_sel_e	EX_sel_e	EX_sel_e	EX_sel_e	EX_sel_e	EX_sel_e	EX_sel_e	EX_sel_e	EX_sel_e	EX_sel_e	EX_sel_e	EX_sel_e	EX_sel_e	EX_sel_e	EX_sel_e	EX_sel_e	EX_sel_e	EX_sel_e	EX_sel_e	EX_sel_e	EX_sel_e	EX_sel_e	EX_sel_e	EX_sel_e	EX_sel_e	EX_sel_e
perturbed model 45	EX_ca2_e	EX_ca2_e	EX_ca2_e	EX_ca2_e	EX_ca2_e	EX_ca2_e	EX_ca2_e	EX_asn__L_e	EX_ca2_e	EX_ca2_e	EX_ca2_e	EX_ca2_e	EX_ca2_e	EX_ca2_e	EX_asp__L_e	EX_ca2_e	EX_asn__L_e	EX_ca2_e	EX_ca2_e	EX_ca2_e	EX_ca2_e	EX_ca2_e	EX_ca2_e	EX_ca2_e	EX_ca2_e	EX_arg__L_e	EX_arg__L_e	EX_arab__L_e	EX_ca2_e	EX_ca2_e	EX_ca2_e	EX_ca2_e	EX_ca2_e	EX_ca2_e	EX_ascb__L_e	EX_ca2_e	EX_ca2_e	EX_ca2_e	EX_ascb__L_e	EX_ca2_e	EX_asp__L_e	EX_ca2_e	EX_ca2_e	EX_ca2_e	EX_ca2_e	EX_ca2_e	EX_ca2_e	EX_ca2_e	EX_ca2_e
	EX_cl_e	EX_cl_e	EX_cl_e	EX_cl_e	EX_cl_e	EX_cl_e	EX_cl_e	EX_ca2_e	EX_cl_e	EX_cl_e	EX_cl_e	EX_cl_e	EX_cl_e	EX_cl_e	EX_ca2_e	EX_cl_e	EX_ca2_e	EX_cl_e	EX_cl_e	EX_cl_e	EX_cl_e	EX_cl_e	EX_cl_e	EX_cl_e	EX_cl_e	EX_ca2_e	EX_ca2_e	EX_ca2_e	EX_cl_e	EX_cl_e	EX_cl_e	EX_cl_e	EX_cl_e	EX_cl_e	EX_ca2_e	EX_cl_e	EX_cl_e	EX_cl_e	EX_ca2_e	EX_cl_e	EX_ca2_e	EX_cl_e	EX_cl_e	EX_cl_e	EX_cl_e	EX_cl_e	EX_cl_e	EX_cl_e	EX_cl_e
	EX_cobalt2_e	EX_cobalt2_e	EX_cobalt2_e	EX_cobalt2_e	EX_cobalt2_e	EX_cobalt2_e	EX_cobalt2_e	EX_cl_e	EX_cobalt2_e	EX_cobalt2_e	EX_cobalt2_e	EX_cobalt2_e	EX_cobalt2_e	EX_cobalt2_e	EX_cl_e	EX_cobalt2_e	EX_cl_e	EX_cobalt2_e	EX_cobalt2_e	EX_cobalt2_e	EX_cobalt2_e	EX_cobalt2_e	EX_cobalt2_e	EX_cobalt2_e	EX_cobalt2_e	EX_cl_e	EX_cl_e	EX_cl_e	EX_cobalt2_e	EX_cobalt2_e	EX_cobalt2_e	EX_cobalt2_e	EX_cobalt2_e	EX_cobalt2_e	EX_cl_e	EX_cobalt2_e	EX_cobalt2_e	EX_cobalt2_e	EX_cl_e	EX_cobalt2_e	EX_cl_e	EX_cobalt2_e	EX_cobalt2_e	EX_cobalt2_e	EX_cobalt2_e	EX_cobalt2_e	EX_cobalt2_e	EX_cobalt2_e	EX_cobalt2_e
	EX_cu2_e	EX_cu2_e	EX_cu2_e	EX_cu2_e	EX_cu2_e	EX_cu2_e	EX_cu2_e	EX_cobalt2_e	EX_cu2_e	EX_cu2_e	EX_cu2_e	EX_cu2_e	EX_cu2_e	EX_cu2_e	EX_cobalt2_e	EX_cu2_e	EX_cobalt2_e	EX_cu2_e	EX_cu2_e	EX_cu2_e	EX_cu2_e	EX_cu2_e	EX_cu2_e	EX_cu2_e	EX_cu2_e	EX_cobalt2_e	EX_cobalt2_e	EX_cobalt2_e	EX_cu2_e	EX_cu2_e	EX_cu2_e	EX_cu2_e	EX_cu2_e	EX_cu2_e	EX_cobalt2_e	EX_cu2_e	EX_cu2_e	EX_cu2_e	EX_cobalt2_e	EX_cu2_e	EX_cobalt2_e	EX_cu2_e	EX_cu2_e	EX_cu2_e	EX_cu2_e	EX_cu2_e	EX_cu2_e	EX_cu2_e	EX_cu2_e
	EX_mg2_e	EX_mg2_e	EX_mg2_e	EX_mg2_e	EX_mg2_e	EX_mg2_e	EX_mg2_e	EX_cu2_e	EX_mg2_e	EX_mg2_e	EX_acmum_e	EX_mg2_e	EX_mg2_e	EX_mg2_e	EX_cu2_e	EX_mg2_e	EX_cu2_e	EX_cys__L_e	EX_mg2_e	EX_mg2_e	EX_mg2_e	EX_mg2_e	EX_mg2_e	EX_mg2_e	EX_mg2_e	EX_cu2_e	EX_cu2_e	EX_cu2_e	EX_acgam_e	EX_mg2_e	EX_mg2_e	EX_mg2_e	EX_mg2_e	EX_mg2_e	EX_cu2_e	EX_cys__L_e	EX_mg2_e	EX_mg2_e	EX_cu2_e	EX_cys__L_e	EX_cu2_e	EX_mg2_e	EX_mg2_e	EX_mg2_e	EX_cys__L_e	EX_mg2_e	EX_acgam_e	EX_cys__L_e	EX_mg2_e
	EX_fe2_e	EX_fe2_e	EX_fe2_e	EX_fe2_e	EX_fe2_e	EX_fe2_e	EX_fe2_e	EX_mg2_e	EX_fe2_e	EX_fe2_e	EX_mg2_e	EX_fe2_e	EX_fe2_e	EX_fe2_e	EX_mg2_e	EX_fe2_e	EX_cys__L_e	EX_acgam_e	EX_fe2_e	EX_fe2_e	EX_fe2_e	EX_fe2_e	EX_fe2_e	EX_fe2_e	EX_fe2_e	EX_mg2_e	EX_cys__L_e	EX_mg2_e	EX_mg2_e	EX_fe2_e	EX_fe2_e	EX_fe2_e	EX_fe2_e	EX_fe2_e	EX_mg2_e	EX_mg2_e	EX_fe2_e	EX_fe2_e	EX_mg2_e	EX_mg2_e	EX_mg2_e	EX_fe2_e	EX_fe2_e	EX_fe2_e	EX_mg2_e	EX_fe2_e	EX_mg2_e	EX_mg2_e	EX_fe2_e
	EX_mn2_e	EX_mn2_e	EX_mn2_e	EX_mn2_e	EX_mn2_e	EX_mn2_e	EX_mn2_e	EX_fe2_e	EX_mn2_e	EX_mn2_e	EX_fe2_e	EX_mn2_e	EX_mn2_e	EX_mn2_e	EX_fe2_e	EX_mn2_e	EX_mg2_e	EX_mg2_e	EX_mn2_e	EX_mn2_e	EX_mn2_e	EX_mn2_e	EX_mn2_e	EX_mn2_e	EX_mn2_e	EX_fe2_e	EX_mg2_e	EX_fe2_e	EX_fe2_e	EX_mn2_e	EX_mn2_e	EX_mn2_e	EX_mn2_e	EX_mn2_e	EX_fe2_e	EX_fe2_e	EX_mn2_e	EX_mn2_e	EX_fe2_e	EX_fe2_e	EX_fe2_e	EX_mn2_e	EX_mn2_e	EX_mn2_e	EX_fe2_e	EX_mn2_e	EX_fe2_e	EX_fe2_e	EX_mn2_e
	EX_mobd_e	EX_mobd_e	EX_mobd_e	EX_mobd_e	EX_mobd_e	EX_mobd_e	EX_mobd_e	EX_mn2_e	EX_mobd_e	EX_mobd_e	EX_mn2_e	EX_mobd_e	EX_mobd_e	EX_mobd_e	EX_mn2_e	EX_mobd_e	EX_fe2_e	EX_fe2_e	EX_mobd_e	EX_mobd_e	EX_mobd_e	EX_mobd_e	EX_mobd_e	EX_mobd_e	EX_mobd_e	EX_mn2_e	EX_fe2_e	EX_mn2_e	EX_mn2_e	EX_mobd_e	EX_mobd_e	EX_mobd_e	EX_mnl_e	EX_mnl_e	EX_mn2_e	EX_mn2_e	EX_mobd_e	EX_mnl_e	EX_mn2_e	EX_mn2_e	EX_mn2_e	EX_mobd_e	EX_mnl_e	EX_mobd_e	EX_mn2_e	EX_mobd_e	EX_mn2_e	EX_mn2_e	EX_mobd_e
	EX_g6p_e	EX_g6p_e	EX_zn2_e	EX_zn2_e	EX_g6p_e	EX_zn2_e	EX_zn2_e	EX_mobd_e	EX_zn2_e	EX_pi_e	EX_mobd_e	EX_fru_e	EX_zn2_e	EX_pi_e	EX_mobd_e	EX_zn2_e	EX_mn2_e	EX_mn2_e	EX_pi_e	EX_zn2_e	EX_zn2_e	EX_g6p_e	EX_zn2_e	EX_zn2_e	EX_zn2_e	EX_mobd_e	EX_mn2_e	EX_mobd_e	EX_mobd_e	EX_pi_e	EX_zn2_e	EX_pi_e	EX_mobd_e	EX_mobd_e	EX_mobd_e	EX_mobd_e	EX_pi_e	EX_mobd_e	EX_mobd_e	EX_mobd_e	EX_mobd_e	EX_zn2_e	EX_mobd_e	EX_zn2_e	EX_mobd_e	EX_pi_e	EX_mobd_e	EX_mobd_e	EX_zn2_e
	EX_zn2_e	EX_zn2_e	EX_taur_e	EX_glyc3p_e	EX_zn2_e	EX_glyc2p_e	EX_tartr__L_e	EX_g6p_e	EX_ser__L_e	EX_zn2_e	EX_pi_e	EX_pi_e	EX_glc__D_e	EX_zn2_e	EX_zn2_e	EX_thr__L_e	EX_mobd_e	EX_mobd_e	EX_zn2_e	EX_glyc2p_e	EX_gam_e	EX_zn2_e	EX_sbt__D_e	EX_gam_e	EX_gam_e	EX_g6p_e	EX_mobd_e	EX_zn2_e	EX_pi_e	EX_zn2_e	EX_sbt__D_e	EX_zn2_e	EX_pi_e	EX_zn2_e	EX_zn2_e	EX_g6p_e	EX_zn2_e	EX_zn2_e	EX_zn2_e	EX_g6p_e	EX_g6p_e	EX_glyc2p_e	EX_pi_e	EX_taur_e	EX_g6p_e	EX_zn2_e	EX_zn2_e	EX_zn2_e	EX_glyc2p_e
	EX_taur_e	EX_his__L_e	EX_glyc3p_e	EX_his__L_e	EX_so4_e	EX_his__L_e	EX_glyc2p_e	EX_zn2_e	EX_glyc2p_e	EX_taur_e	EX_zn2_e	EX_zn2_e	EX_glyc2p_e	EX_sbt__D_e	EX_taur_e	EX_glyc2p_e	EX_g6p_e	EX_zn2_e	EX_gam_e	EX_his__L_e	EX_taur_e	EX_gam_e	EX_taur_e	EX_glyc2p_e	EX_so4_e	EX_zn2_e	EX_g6p_e	EX_glyc2p_e	EX_zn2_e	EX_his__L_e	EX_glyc2p_e	EX_his__L_e	EX_zn2_e	EX_glyc2p_e	EX_taur_e	EX_zn2_e	EX_gam_e	EX_taur_e	EX_glyc2p_e	EX_zn2_e	EX_zn2_e	EX_his__L_e	EX_zn2_e	EX_glc__D_e	EX_zn2_e	EX_taur_e	EX_so4_e	EX_gam_e	EX_his__L_e
	EX_his__L_e	EX_k_e	EX_his__L_e	EX_k_e	EX_thr__L_e	EX_k_e	EX_his__L_e	EX_so4_e	EX_his__L_e	EX_glc__D_e	EX_taur_e	EX_taur_e	EX_his__L_e	EX_taur_e	EX_glyc2p_e	EX_his__L_e	EX_zn2_e	EX_glyc3p_e	EX_his__L_e	EX_k_e	EX_glyc2p_e	EX_so4_e	EX_glyc2p_e	EX_his__L_e	EX_glyc3p_e	EX_so4_e	EX_zn2_e	EX_his__L_e	EX_his__L_e	EX_k_e	EX_his__L_e	EX_k_e	EX_his__L_e	EX_his__L_e	EX_glyc2p_e	EX_thr__L_e	EX_taur_e	EX_glyc2p_e	EX_his__L_e	EX_his__L_e	EX_so4_e	EX_hxan_e	EX_taur_e	EX_glyc2p_e	EX_tartr__L_e	EX_his__L_e	EX_glyc3p_e	EX_glyc3p_e	EX_k_e
	EX_k_e	EX_tchola_e	EX_k_e	EX_tchola_e	EX_his__L_e	EX_mal__L_e	EX_k_e	EX_his__L_e	EX_k_e	EX_his__L_e	EX_his__L_e	EX_his__L_e	EX_k_e	EX_his__L_e	EX_his__L_e	EX_k_e	EX_his__L_e	EX_his__L_e	EX_k_e	EX_malt_e	EX_his__L_e	EX_his__L_e	EX_his__L_e	EX_k_e	EX_his__L_e	EX_his__L_e	EX_his__L_e	EX_k_e	EX_k_e	EX_C03619_e	EX_k_e	EX_malt_e	EX_k_e	EX_k_e	EX_his__L_e	EX_his__L_e	EX_his__L_e	EX_his__L_e	EX_k_e	EX_hxan_e	EX_his__L_e	EX_k_e	EX_his__L_e	EX_his__L_e	EX_his__L_e	EX_k_e	EX_his__L_e	EX_his__L_e	EX_C03619_e
	EX_sel_e	EX_sel_e	EX_sel_e	EX_sel_e	EX_k_e	EX_tchola_e	EX_tchola_e	EX_k_e	EX_tchola_e	EX_k_e	EX_k_e	EX_k_e	EX_tchola_e	EX_k_e	EX_k_e	EX_tchola_e	EX_k_e	EX_k_e	EX_tchola_e	EX_tchola_e	EX_k_e	EX_k_e	EX_k_e	EX_tchola_e	EX_k_e	EX_k_e	EX_k_e	EX_tchola_e	EX_tchola_e	EX_tchola_e	EX_tchola_e	EX_tchola_e	EX_tchola_e	EX_tchola_e	EX_k_e	EX_k_e	EX_k_e	EX_k_e	EX_tchola_e	EX_k_e	EX_k_e	EX_tchola_e	EX_k_e	EX_k_e	EX_k_e	EX_malt_e	EX_k_e	EX_k_e	EX_tchola_e
					EX_sel_e	EX_sel_e	EX_sel_e	EX_sel_e	EX_sel_e	EX_sel_e	EX_sel_e	EX_sel_e	EX_sel_e	EX_sel_e	EX_sel_e	EX_sel_e	EX_sel_e	EX_sel_e	EX_sel_e	EX_sel_e	EX_sel_e	EX_sel_e	EX_sel_e	EX_sel_e	EX_sel_e	EX_sel_e	EX_sel_e	EX_sel_e	EX_sel_e	EX_sel_e	EX_sel_e	EX_sel_e	EX_sel_e	EX_sel_e	EX_sel_e	EX_sel_e	EX_sel_e	EX_sel_e	EX_sel_e	EX_sel_e	EX_sel_e	EX_sel_e	EX_sel_e	EX_sel_e	EX_sel_e	EX_sel_e	EX_sel_e	EX_sel_e	EX_sel_e
perturbed model 46	EX_ca2_e	EX_ca2_e	EX_ca2_e	EX_ca2_e	EX_ca2_e	EX_ca2_e	EX_ca2_e	EX_ca2_e	EX_ca2_e	EX_ca2_e	EX_ascb__L_e	EX_ca2_e	EX_ca2_e	EX_ca2_e	EX_ca2_e	EX_ca2_e	EX_ca2_e	EX_ascb__L_e	EX_ca2_e	EX_ascb__L_e	EX_ca2_e	EX_ca2_e	EX_ca2_e	EX_ca2_e	EX_ca2_e	EX_ca2_e	EX_ca2_e	EX_asp__L_e	EX_ca2_e	EX_ca2_e	EX_arab__L_e	EX_ca2_e	EX_ca2_e	EX_ca2_e	EX_arab__L_e	EX_ca2_e	EX_ca2_e	EX_ca2_e	EX_ca2_e	EX_ca2_e	EX_ca2_e	EX_ca2_e	EX_ca2_e	EX_ca2_e	EX_arab__L_e	EX_ca2_e	EX_ca2_e	EX_ca2_e	EX_ca2_e
	EX_cl_e	EX_cl_e	EX_cl_e	EX_cl_e	EX_cl_e	EX_cl_e	EX_cl_e	EX_cl_e	EX_cl_e	EX_cl_e	EX_ca2_e	EX_cl_e	EX_cl_e	EX_cl_e	EX_cl_e	EX_cl_e	EX_cl_e	EX_ca2_e	EX_cl_e	EX_ca2_e	EX_cl_e	EX_cl_e	EX_cl_e	EX_cl_e	EX_cl_e	EX_cl_e	EX_cl_e	EX_ca2_e	EX_cl_e	EX_cl_e	EX_ca2_e	EX_cl_e	EX_cl_e	EX_cl_e	EX_ca2_e	EX_cl_e	EX_cl_e	EX_cl_e	EX_cl_e	EX_cit_e	EX_cl_e	EX_cl_e	EX_cl_e	EX_cl_e	EX_ca2_e	EX_cl_e	EX_cl_e	EX_cl_e	EX_cl_e
	EX_cobalt2_e	EX_cobalt2_e	EX_cobalt2_e	EX_cobalt2_e	EX_cobalt2_e	EX_cobalt2_e	EX_cobalt2_e	EX_cobalt2_e	EX_cobalt2_e	EX_cobalt2_e	EX_cl_e	EX_cobalt2_e	EX_cobalt2_e	EX_cobalt2_e	EX_cobalt2_e	EX_cobalt2_e	EX_cobalt2_e	EX_cl_e	EX_cobalt2_e	EX_cl_e	EX_cobalt2_e	EX_cobalt2_e	EX_cobalt2_e	EX_cobalt2_e	EX_cobalt2_e	EX_cobalt2_e	EX_cobalt2_e	EX_cl_e	EX_cobalt2_e	EX_cobalt2_e	EX_cl_e	EX_cobalt2_e	EX_cobalt2_e	EX_cobalt2_e	EX_cl_e	EX_cobalt2_e	EX_cobalt2_e	EX_cobalt2_e	EX_cobalt2_e	EX_cl_e	EX_cobalt2_e	EX_cobalt2_e	EX_cobalt2_e	EX_cobalt2_e	EX_cl_e	EX_cobalt2_e	EX_cobalt2_e	EX_cobalt2_e	EX_cobalt2_e
	EX_cu2_e	EX_cu2_e	EX_cu2_e	EX_cu2_e	EX_cu2_e	EX_cu2_e	EX_cu2_e	EX_cu2_e	EX_cu2_e	EX_cu2_e	EX_cobalt2_e	EX_cu2_e	EX_cu2_e	EX_cu2_e	EX_cu2_e	EX_cu2_e	EX_cu2_e	EX_cobalt2_e	EX_cu2_e	EX_cobalt2_e	EX_cu2_e	EX_cu2_e	EX_cu2_e	EX_cu2_e	EX_cu2_e	EX_cu2_e	EX_cu2_e	EX_cobalt2_e	EX_cu2_e	EX_cu2_e	EX_cobalt2_e	EX_cu2_e	EX_cu2_e	EX_cu2_e	EX_cobalt2_e	EX_cu2_e	EX_cu2_e	EX_cu2_e	EX_cu2_e	EX_cobalt2_e	EX_cu2_e	EX_cu2_e	EX_cu2_e	EX_cu2_e	EX_cobalt2_e	EX_cu2_e	EX_cu2_e	EX_cu2_e	EX_cu2_e
	EX_mg2_e	EX_mg2_e	EX_acgam_e	EX_cys__L_e	EX_mg2_e	EX_mg2_e	EX_mg2_e	EX_mg2_e	EX_mg2_e	EX_mg2_e	EX_cu2_e	EX_mg2_e	EX_mg2_e	EX_mg2_e	EX_mg2_e	EX_mg2_e	EX_mg2_e	EX_cu2_e	EX_mg2_e	EX_cu2_e	EX_mg2_e	EX_mg2_e	EX_mg2_e	EX_mg2_e	EX_mg2_e	EX_mg2_e	EX_cys__L_e	EX_cu2_e	EX_acmum_e	EX_mg2_e	EX_cu2_e	EX_mg2_e	EX_cys__L_e	EX_mg2_e	EX_cu2_e	EX_cys__L_e	EX_mg2_e	EX_mg2_e	EX_cys__L_e	EX_cu2_e	EX_ala__L_e	EX_mg2_e	EX_mg2_e	EX_mg2_e	EX_cu2_e	EX_mg2_e	EX_mg2_e	EX_cys__L_e	EX_mg2_e
	EX_fe2_e	EX_fe2_e	EX_mg2_e	EX_mg2_e	EX_fe2_e	EX_fe2_e	EX_fe2_e	EX_fe2_e	EX_fe2_e	EX_fe2_e	EX_cys__L_e	EX_fe2_e	EX_fe2_e	EX_fe2_e	EX_fe2_e	EX_fe2_e	EX_fe2_e	EX_mg2_e	EX_fe2_e	EX_mg2_e	EX_fe2_e	EX_fe2_e	EX_fe2_e	EX_fe2_e	EX_fe2_e	EX_fe2_e	EX_mg2_e	EX_mg2_e	EX_mg2_e	EX_fe2_e	EX_mg2_e	EX_fe2_e	EX_mg2_e	EX_fe2_e	EX_mg2_e	EX_mg2_e	EX_fe2_e	EX_fe2_e	EX_mg2_e	EX_mg2_e	EX_mg2_e	EX_fe2_e	EX_fe2_e	EX_fe2_e	EX_mg2_e	EX_fe2_e	EX_fe2_e	EX_mg2_e	EX_fe2_e
	EX_mn2_e	EX_mn2_e	EX_fe2_e	EX_fe2_e	EX_mn2_e	EX_mn2_e	EX_mn2_e	EX_mn2_e	EX_mn2_e	EX_mn2_e	EX_mg2_e	EX_mn2_e	EX_mn2_e	EX_mn2_e	EX_mn2_e	EX_mn2_e	EX_mn2_e	EX_fe2_e	EX_mn2_e	EX_fe2_e	EX_mn2_e	EX_mn2_e	EX_mn2_e	EX_mn2_e	EX_mn2_e	EX_mn2_e	EX_fe2_e	EX_fe2_e	EX_fe2_e	EX_mn2_e	EX_fe2_e	EX_mn2_e	EX_fe2_e	EX_mn2_e	EX_fe2_e	EX_fe2_e	EX_mn2_e	EX_mn2_e	EX_fe2_e	EX_fe2_e	EX_fe2_e	EX_mn2_e	EX_mn2_e	EX_mn2_e	EX_fe2_e	EX_mn2_e	EX_mn2_e	EX_fe2_e	EX_mn2_e
	EX_mobd_e	EX_mobd_e	EX_mn2_e	EX_mn2_e	EX_mobd_e	EX_mobd_e	EX_mobd_e	EX_mobd_e	EX_mobd_e	EX_mobd_e	EX_fe2_e	EX_mobd_e	EX_mobd_e	EX_mobd_e	EX_mobd_e	EX_mobd_e	EX_mobd_e	EX_mn2_e	EX_mobd_e	EX_mn2_e	EX_mobd_e	EX_mobd_e	EX_mobd_e	EX_mnl_e	EX_mobd_e	EX_mobd_e	EX_mn2_e	EX_mn2_e	EX_mn2_e	EX_mobd_e	EX_mn2_e	EX_mnl_e	EX_mn2_e	EX_mobd_e	EX_mn2_e	EX_mn2_e	EX_mobd_e	EX_mobd_e	EX_mn2_e	EX_mn2_e	EX_mn2_e	EX_mobd_e	EX_mobd_e	EX_mnl_e	EX_mn2_e	EX_mobd_e	EX_mobd_e	EX_mn2_e	EX_mobd_e
	EX_g6p_e	EX_zn2_e	EX_mobd_e	EX_mobd_e	EX_zn2_e	EX_zn2_e	EX_g6p_e	EX_frulys_e	EX_zn2_e	EX_fru_e	EX_mn2_e	EX_g6p_e	EX_zn2_e	EX_zn2_e	EX_zn2_e	EX_zn2_e	EX_zn2_e	EX_mobd_e	EX_zn2_e	EX_mobd_e	EX_zn2_e	EX_zn2_e	EX_zn2_e	EX_mobd_e	EX_zn2_e	EX_zn2_e	EX_mobd_e	EX_mobd_e	EX_mobd_e	EX_zn2_e	EX_mobd_e	EX_mobd_e	EX_mobd_e	EX_zn2_e	EX_mobd_e	EX_mnl_e	EX_zn2_e	EX_zn2_e	EX_mobd_e	EX_mobd_e	EX_mobd_e	EX_zn2_e	EX_zn2_e	EX_mobd_e	EX_mobd_e	EX_frulys_e	EX_fru_e	EX_mobd_e	EX_zn2_e
	EX_zn2_e	EX_his__L_e	EX_zn2_e	EX_zn2_e	EX_gam_e	EX_glc__D_e	EX_zn2_e	EX_zn2_e	EX_glyc3p_e	EX_zn2_e	EX_mobd_e	EX_zn2_e	EX_taur_e	EX_so4_e	EX_his__L_e	EX_so4_e	EX_his__L_e	EX_zn2_e	EX_taur_e	EX_zn2_e	EX_taur_e	EX_taur_e	EX_gam_e	EX_zn2_e	EX_tartr__L_e	EX_sbt__D_e	EX_fru_e	EX_zn2_e	EX_zn2_e	EX_gam_e	EX_zn2_e	EX_zn2_e	EX_zn2_e	EX_ser__L_e	EX_zn2_e	EX_mobd_e	EX_taur_e	EX_taur_e	EX_frulys_e	EX_zn2_e	EX_zn2_e	EX_sbt__D_e	EX_his__L_e	EX_zn2_e	EX_zn2_e	EX_zn2_e	EX_zn2_e	EX_g6p_e	EX_tartr__L_e
	EX_so4_e	EX_k_e	EX_taur_e	EX_glc__D_e	EX_his__L_e	EX_his__L_e	EX_his__L_e	EX_taur_e	EX_his__L_e	EX_his__L_e	EX_zn2_e	EX_taur_e	EX_his__L_e	EX_his__L_e	EX_k_e	EX_glc__D_e	EX_k_e	EX_his__L_e	EX_his__L_e	EX_taur_e	EX_his__L_e	EX_glc__D_e	EX_taur_e	EX_so4_e	EX_taur_e	EX_taur_e	EX_zn2_e	EX_taur_e	EX_taur_e	EX_so4_e	EX_taur_e	EX_taur_e	EX_his__L_e	EX_taur_e	EX_so4_e	EX_zn2_e	EX_glyc_e	EX_glyc2p_e	EX_zn2_e	EX_taur_e	EX_taur_e	EX_his__L_e	EX_k_e	EX_his__L_e	EX_his__L_e	EX_so4_e	EX_so4_e	EX_zn2_e	EX_his__L_e
	EX_his__L_e	EX_malt_e	EX_his__L_e	EX_his__L_e	EX_k_e	EX_k_e	EX_k_e	EX_his__L_e	EX_k_e	EX_k_e	EX_his__L_e	EX_his__L_e	EX_k_e	EX_k_e	EX_tchola_e	EX_his__L_e	EX_C03619_e	EX_k_e	EX_k_e	EX_his__L_e	EX_k_e	EX_his__L_e	EX_his__L_e	EX_his__L_e	EX_his__L_e	EX_his__L_e	EX_his__L_e	EX_his__L_e	EX_his__L_e	EX_his__L_e	EX_his__L_e	EX_his__L_e	EX_k_e	EX_his__L_e	EX_his__L_e	EX_his__L_e	EX_his__L_e	EX_his__L_e	EX_his__L_e	EX_his__L_e	EX_his__L_e	EX_k_e	EX_mal__L_e	EX_k_e	EX_k_e	EX_his__L_e	EX_his__L_e	EX_his__L_e	EX_k_e
	EX_k_e	EX_tchola_e	EX_k_e	EX_k_e	EX_tchola_e	EX_tchola_e	EX_tchola_e	EX_k_e	EX_tchola_e	EX_tchola_e	EX_k_e	EX_k_e	EX_C03619_e	EX_malt_e	EX_C20978_e	EX_k_e	EX_tchola_e	EX_tchola_e	EX_C20978_e	EX_k_e	EX_malt_e	EX_k_e	EX_k_e	EX_k_e	EX_k_e	EX_k_e	EX_k_e	EX_k_e	EX_k_e	EX_k_e	EX_k_e	EX_k_e	EX_malt_e	EX_k_e	EX_k_e	EX_k_e	EX_k_e	EX_k_e	EX_k_e	EX_k_e	EX_k_e	EX_tchola_e	EX_tchola_e	EX_tchola_e	EX_tchola_e	EX_k_e	EX_k_e	EX_k_e	EX_tchola_e
	EX_sel_e	EX_sel_e	EX_sel_e	EX_sel_e	EX_sel_e	EX_sel_e	EX_sel_e	EX_sel_e	EX_sel_e	EX_sel_e	EX_sel_e	EX_sel_e	EX_sel_e	EX_sel_e	EX_sel_e	EX_sel_e	EX_sel_e	EX_sel_e	EX_sel_e	EX_sel_e	EX_sel_e	EX_sel_e	EX_sel_e	EX_sel_e	EX_sel_e	EX_sel_e	EX_sel_e	EX_sel_e	EX_sel_e	EX_sel_e	EX_sel_e	EX_sel_e	EX_sel_e	EX_sel_e	EX_sel_e	EX_sel_e	EX_sel_e	EX_sel_e	EX_sel_e	EX_sel_e	EX_sel_e	EX_sel_e	EX_sel_e	EX_sel_e	EX_sel_e	EX_sel_e	EX_sel_e	EX_sel_e	EX_sel_e
					EX_sel_e	EX_sel_e	EX_sel_e	EX_sel_e	EX_sel_e	EX_sel_e	EX_sel_e	EX_sel_e	EX_sel_e	EX_sel_e	EX_sel_e	EX_sel_e	EX_sel_e	EX_sel_e	EX_sel_e	EX_sel_e	EX_sel_e	EX_sel_e	EX_sel_e	EX_sel_e	EX_sel_e	EX_sel_e	EX_sel_e	EX_sel_e	EX_sel_e	EX_sel_e	EX_sel_e	EX_sel_e	EX_sel_e	EX_sel_e	EX_sel_e	EX_sel_e	EX_sel_e	EX_sel_e	EX_sel_e	EX_sel_e	EX_sel_e	EX_sel_e	EX_sel_e	EX_sel_e	EX_sel_e	EX_sel_e	EX_sel_e	EX_sel_e	EX_sel_e
perturbed model 47	EX_ca2_e	EX_ca2_e	EX_ca2_e	EX_ca2_e	EX_ca2_e	EX_ca2_e	EX_ca2_e	EX_ca2_e	EX_ca2_e	EX_ca2_e	EX_ca2_e	EX_arab__L_e	EX_ca2_e	EX_ascb__L_e	EX_ca2_e	EX_ca2_e	EX_ca2_e	EX_ca2_e	EX_ca2_e	EX_ca2_e	EX_ca2_e	EX_arab__L_e	EX_ca2_e	EX_ca2_e	EX_ca2_e	EX_ca2_e	EX_ca2_e	EX_ca2_e	EX_ca2_e	EX_ca2_e	EX_ca2_e	EX_ca2_e	EX_ca2_e	EX_ca2_e	EX_ca2_e	EX_ca2_e	EX_ca2_e	EX_ca2_e	EX_ascb__L_e	EX_ca2_e	EX_ca2_e	EX_ca2_e	EX_ca2_e	EX_ca2_e	EX_ascb__L_e	EX_ca2_e	EX_ca2_e	EX_ca2_e	EX_ca2_e
	EX_cl_e	EX_cl_e	EX_cl_e	EX_cl_e	EX_cl_e	EX_cl_e	EX_cl_e	EX_cl_e	EX_cit_e	EX_cl_e	EX_cl_e	EX_ca2_e	EX_cl_e	EX_ca2_e	EX_cl_e	EX_cl_e	EX_cl_e	EX_cl_e	EX_cl_e	EX_cl_e	EX_cl_e	EX_ca2_e	EX_cl_e	EX_cl_e	EX_cl_e	EX_cl_e	EX_cl_e	EX_cl_e	EX_cl_e	EX_cl_e	EX_cl_e	EX_cl_e	EX_cl_e	EX_cl_e	EX_cl_e	EX_cl_e	EX_cl_e	EX_cit_e	EX_ca2_e	EX_cl_e	EX_cl_e	EX_cl_e	EX_cl_e	EX_cl_e	EX_ca2_e	EX_cl_e	EX_cl_e	EX_cl_e	EX_cl_e
	EX_cobalt2_e	EX_cobalt2_e	EX_cobalt2_e	EX_cobalt2_e	EX_cobalt2_e	EX_cobalt2_e	EX_cobalt2_e	EX_cobalt2_e	EX_cl_e	EX_cobalt2_e	EX_cobalt2_e	EX_cl_e	EX_cobalt2_e	EX_cl_e	EX_cobalt2_e	EX_cobalt2_e	EX_cobalt2_e	EX_cobalt2_e	EX_cobalt2_e	EX_cobalt2_e	EX_cobalt2_e	EX_cl_e	EX_cobalt2_e	EX_cobalt2_e	EX_cobalt2_e	EX_cobalt2_e	EX_cobalt2_e	EX_cobalt2_e	EX_cobalt2_e	EX_cobalt2_e	EX_cobalt2_e	EX_cobalt2_e	EX_cobalt2_e	EX_cobalt2_e	EX_cobalt2_e	EX_cobalt2_e	EX_cobalt2_e	EX_cl_e	EX_cl_e	EX_cobalt2_e	EX_cobalt2_e	EX_cobalt2_e	EX_cobalt2_e	EX_cobalt2_e	EX_cl_e	EX_cobalt2_e	EX_cobalt2_e	EX_cobalt2_e	EX_cobalt2_e
	EX_cu2_e	EX_cu2_e	EX_cu2_e	EX_cu2_e	EX_cu2_e	EX_cu2_e	EX_cu2_e	EX_cu2_e	EX_cobalt2_e	EX_cu2_e	EX_cu2_e	EX_cobalt2_e	EX_cu2_e	EX_cobalt2_e	EX_cu2_e	EX_cu2_e	EX_cu2_e	EX_cu2_e	EX_cu2_e	EX_cu2_e	EX_cu2_e	EX_cobalt2_e	EX_cu2_e	EX_cu2_e	EX_cu2_e	EX_cu2_e	EX_cu2_e	EX_cu2_e	EX_cu2_e	EX_cu2_e	EX_cu2_e	EX_cu2_e	EX_cu2_e	EX_cu2_e	EX_cu2_e	EX_cu2_e	EX_cu2_e	EX_cobalt2_e	EX_cobalt2_e	EX_cu2_e	EX_cu2_e	EX_cu2_e	EX_cu2_e	EX_cu2_e	EX_cobalt2_e	EX_cu2_e	EX_cu2_e	EX_cu2_e	EX_cu2_e
	EX_cys__L_e	EX_acmum_e	EX_cys__L_e	EX_mg2_e	EX_mg2_e	EX_mg2_e	EX_mg2_e	EX_cys__L_e	EX_cu2_e	EX_mg2_e	EX_mg2_e	EX_cu2_e	EX_mg2_e	EX_cu2_e	EX_mg2_e	EX_mg2_e	EX_mg2_e	EX_cys__L_e	EX_mg2_e	EX_mg2_e	EX_mg2_e	EX_cu2_e	EX_mg2_e	EX_mg2_e	EX_mg2_e	EX_mg2_e	EX_mg2_e	EX_mg2_e	EX_cys__L_e	EX_mg2_e	EX_acgam_e	EX_mg2_e	EX_mg2_e	EX_mg2_e	EX_mg2_e	EX_mg2_e	EX_mg2_e	EX_cu2_e	EX_cu2_e	EX_mg2_e	EX_acgam_e	EX_mg2_e	EX_mg2_e	EX_mg2_e	EX_cu2_e	EX_mg2_e	EX_ala__D_e	EX_mg2_e	EX_mg2_e
	EX_mg2_e	EX_mg2_e	EX_mg2_e	EX_fe2_e	EX_fe2_e	EX_fe2_e	EX_fe2_e	EX_mg2_e	EX_mg2_e	EX_fe2_e	EX_fe2_e	EX_mg2_e	EX_fe2_e	EX_mg2_e	EX_fe2_e	EX_fe2_e	EX_fe2_e	EX_mg2_e	EX_fe2_e	EX_fe2_e	EX_fe2_e	EX_mg2_e	EX_fe2_e	EX_fe2_e	EX_fe2_e	EX_fe2_e	EX_fe2_e	EX_fe2_e	EX_mg2_e	EX_fe2_e	EX_mg2_e	EX_fe2_e	EX_fe2_e	EX_fe2_e	EX_fe2_e	EX_fe2_e	EX_fe2_e	EX_mg2_e	EX_cys__L_e	EX_fe2_e	EX_mg2_e	EX_fe2_e	EX_fe2_e	EX_fe2_e	EX_mg2_e	EX_fe2_e	EX_mg2_e	EX_fe2_e	EX_fe2_e
	EX_fe2_e	EX_fe2_e	EX_fe2_e	EX_mn2_e	EX_mn2_e	EX_mn2_e	EX_mn2_e	EX_fe2_e	EX_fe2_e	EX_mn2_e	EX_mn2_e	EX_fe2_e	EX_mn2_e	EX_fe2_e	EX_mn2_e	EX_mn2_e	EX_mn2_e	EX_fe2_e	EX_mn2_e	EX_mn2_e	EX_mn2_e	EX_fe2_e	EX_mn2_e	EX_mn2_e	EX_mn2_e	EX_mn2_e	EX_mn2_e	EX_mn2_e	EX_fe2_e	EX_mn2_e	EX_fe2_e	EX_mn2_e	EX_mn2_e	EX_mn2_e	EX_mn2_e	EX_mn2_e	EX_mn2_e	EX_fe2_e	EX_mg2_e	EX_mn2_e	EX_fe2_e	EX_mn2_e	EX_mn2_e	EX_mn2_e	EX_fe2_e	EX_mn2_e	EX_fe2_e	EX_mn2_e	EX_mn2_e
	EX_mn2_e	EX_mn2_e	EX_mn2_e	EX_mobd_e	EX_mobd_e	EX_mobd_e	EX_mobd_e	EX_mn2_e	EX_mn2_e	EX_mobd_e	EX_mobd_e	EX_mn2_e	EX_mobd_e	EX_mn2_e	EX_mobd_e	EX_mobd_e	EX_mobd_e	EX_mn2_e	EX_mobd_e	EX_mobd_e	EX_mobd_e	EX_mn2_e	EX_mobd_e	EX_mobd_e	EX_mobd_e	EX_mobd_e	EX_mnl_e	EX_mobd_e	EX_mn2_e	EX_mobd_e	EX_mn2_e	EX_mobd_e	EX_mobd_e	EX_mobd_e	EX_mobd_e	EX_mobd_e	EX_mobd_e	EX_mn2_e	EX_fe2_e	EX_mobd_e	EX_mn2_e	EX_mobd_e	EX_mobd_e	EX_mobd_e	EX_mn2_e	EX_mobd_e	EX_mn2_e	EX_mobd_e	EX_mobd_e
	EX_mobd_e	EX_mobd_e	EX_mobd_e	EX_zn2_e	EX_zn2_e	EX_zn2_e	EX_fru_e	EX_mobd_e	EX_mobd_e	EX_zn2_e	EX_fru_e	EX_mobd_e	EX_zn2_e	EX_mobd_e	EX_zn2_e	EX_zn2_e	EX_zn2_e	EX_mobd_e	EX_frulys_e	EX_zn2_e	EX_zn2_e	EX_mobd_e	EX_zn2_e	EX_zn2_e	EX_zn2_e	EX_fum_e	EX_mobd_e	EX_zn2_e	EX_mobd_e	EX_zn2_e	EX_mobd_e	EX_zn2_e	EX_g6p_e	EX_zn2_e	EX_zn2_e	EX_zn2_e	EX_zn2_e	EX_mobd_e	EX_mn2_e	EX_zn2_e	EX_mobd_e	EX_zn2_e	EX_zn2_e	EX_zn2_e	EX_mobd_e	EX_fum_e	EX_mobd_e	EX_frulys_e	EX_zn2_e
	EX_zn2_e	EX_zn2_e	EX_zn2_e	EX_his__L_e	EX_taur_e	EX_glc__D_e	EX_zn2_e	EX_zn2_e	EX_zn2_e	EX_gam_e	EX_zn2_e	EX_zn2_e	EX_taur_e	EX_zn2_e	EX_taur_e	EX_tartr__L_e	EX_taur_e	EX_fru_e	EX_zn2_e	EX_glyc2p_e	EX_gam_e	EX_zn2_e	EX_gam_e	EX_his__L_e	EX_taur_e	EX_zn2_e	EX_zn2_e	EX_sbt__D_e	EX_zn2_e	EX_tartr__L_e	EX_zn2_e	EX_glyc3p_e	EX_zn2_e	EX_taur_e	EX_glyc_e	EX_his__L_e	EX_ser__L_e	EX_zn2_e	EX_mobd_e	EX_pyr_e	EX_zn2_e	EX_pyr_e	EX_taur_e	EX_taur_e	EX_zn2_e	EX_zn2_e	EX_zn2_e	EX_zn2_e	EX_ser__L_e
	EX_gam_e	EX_his__L_e	EX_glc__D_e	EX_k_e	EX_glc__D_e	EX_his__L_e	EX_his__L_e	EX_tartr__L_e	EX_taur_e	EX_his__L_e	EX_taur_e	EX_taur_e	EX_his__L_e	EX_his__L_e	EX_glyc_e	EX_taur_e	EX_his__L_e	EX_zn2_e	EX_his__L_e	EX_his__L_e	EX_taur_e	EX_his__L_e	EX_so4_e	EX_k_e	EX_glyc2p_e	EX_his__L_e	EX_his__L_e	EX_his__L_e	EX_glyc3p_e	EX_his__L_e	EX_so4_e	EX_his__L_e	EX_his__L_e	EX_his__L_e	EX_his__L_e	EX_k_e	EX_his__L_e	EX_his__L_e	EX_zn2_e	EX_taur_e	EX_his__L_e	EX_his__L_e	EX_his__L_e	EX_glyc3p_e	EX_taur_e	EX_taur_e	EX_his__L_e	EX_taur_e	EX_taur_e
	EX_his__L_e	EX_k_e	EX_his__L_e	EX_tchola_e	EX_his__L_e	EX_k_e	EX_k_e	EX_his__L_e	EX_his__L_e	EX_k_e	EX_his__L_e	EX_his__L_e	EX_k_e	EX_k_e	EX_his__L_e	EX_his__L_e	EX_k_e	EX_his__L_e	EX_k_e	EX_k_e	EX_his__L_e	EX_k_e	EX_his__L_e	EX_malt_e	EX_his__L_e	EX_k_e	EX_k_e	EX_k_e	EX_his__L_e	EX_k_e	EX_his__L_e	EX_k_e	EX_k_e	EX_k_e	EX_k_e	EX_C03619_e	EX_k_e	EX_k_e	EX_his__L_e	EX_his__L_e	EX_k_e	EX_k_e	EX_k_e	EX_his__L_e	EX_his__L_e	EX_his__L_e	EX_k_e	EX_his__L_e	EX_his__L_e
	EX_k_e	EX_tchola_e	EX_k_e	EX_C20978_e	EX_k_e	EX_tchola_e	EX_tchola_e	EX_k_e	EX_k_e	EX_tchola_e	EX_k_e	EX_k_e	EX_C03619_e	EX_tchola_e	EX_k_e	EX_k_e	EX_malt_e	EX_k_e	EX_tchola_e	EX_tchola_e	EX_k_e	EX_tchola_e	EX_k_e	EX_tchola_e	EX_k_e	EX_tchola_e	EX_tchola_e	EX_tchola_e	EX_k_e	EX_tchola_e	EX_k_e	EX_tchola_e	EX_tchola_e	EX_C20978_e	EX_tchola_e	EX_tchola_e	EX_tchola_e	EX_tchola_e	EX_k_e	EX_k_e	EX_tchola_e	EX_tchola_e	EX_mal__L_e	EX_k_e	EX_k_e	EX_k_e	EX_tchola_e	EX_k_e	EX_k_e
	EX_sel_e	EX_sel_e	EX_sel_e	EX_sel_e	EX_sel_e	EX_sel_e	EX_sel_e	EX_sel_e	EX_sel_e	EX_sel_e	EX_sel_e	EX_sel_e	EX_sel_e	EX_sel_e	EX_sel_e	EX_sel_e	EX_sel_e	EX_sel_e	EX_sel_e	EX_sel_e	EX_sel_e	EX_sel_e	EX_sel_e	EX_sel_e	EX_sel_e	EX_sel_e	EX_sel_e	EX_sel_e	EX_sel_e	EX_sel_e	EX_sel_e	EX_sel_e	EX_sel_e	EX_sel_e	EX_sel_e	EX_sel_e	EX_sel_e	EX_sel_e	EX_sel_e	EX_sel_e	EX_sel_e	EX_sel_e	EX_sel_e	EX_sel_e	EX_sel_e	EX_sel_e	EX_sel_e	EX_sel_e	EX_sel_e
					EX_sel_e	EX_sel_e	EX_sel_e	EX_sel_e	EX_sel_e	EX_sel_e	EX_sel_e	EX_sel_e	EX_sel_e	EX_sel_e	EX_sel_e	EX_sel_e	EX_sel_e	EX_sel_e	EX_sel_e	EX_sel_e	EX_sel_e	EX_sel_e	EX_sel_e	EX_sel_e	EX_sel_e	EX_sel_e	EX_sel_e	EX_sel_e	EX_sel_e	EX_sel_e	EX_sel_e	EX_sel_e	EX_sel_e	EX_sel_e	EX_sel_e	EX_sel_e	EX_sel_e	EX_sel_e	EX_sel_e	EX_sel_e	EX_sel_e	EX_sel_e	EX_sel_e	EX_sel_e	EX_sel_e	EX_sel_e	EX_sel_e	EX_sel_e	EX_sel_e
perturbed model 48	EX_ca2_e	EX_ca2_e	EX_ca2_e	EX_ca2_e	EX_ca2_e	EX_ca2_e	EX_ca2_e	EX_ca2_e	EX_ca2_e	EX_ca2_e	EX_ca2_e	EX_ca2_e	EX_ca2_e	EX_ca2_e	EX_ca2_e	EX_ca2_e	EX_ascb__L_e	EX_ca2_e	EX_ca2_e	EX_ca2_e	EX_ca2_e	EX_ca2_e	EX_arab__L_e	EX_ca2_e	EX_ca2_e	EX_ca2_e	EX_ca2_e	EX_ca2_e	EX_ca2_e	EX_ca2_e	EX_ca2_e	EX_ca2_e	EX_ca2_e	EX_ca2_e	EX_ca2_e	EX_ca2_e	EX_ca2_e	EX_ca2_e	EX_ca2_e	EX_arab__L_e	EX_ca2_e	EX_ca2_e	EX_ca2_e	EX_ca2_e	EX_ca2_e	EX_ca2_e	EX_ca2_e	EX_ca2_e	EX_ca2_e
	EX_cl_e	EX_cl_e	EX_cl_e	EX_cl_e	EX_cl_e	EX_cl_e	EX_cl_e	EX_cl_e	EX_cl_e	EX_cl_e	EX_cl_e	EX_cl_e	EX_cl_e	EX_cl_e	EX_cl_e	EX_cl_e	EX_ca2_e	EX_cl_e	EX_cl_e	EX_cl_e	EX_cl_e	EX_cl_e	EX_ca2_e	EX_cl_e	EX_cl_e	EX_cl_e	EX_cl_e	EX_cl_e	EX_cl_e	EX_cl_e	EX_cl_e	EX_cl_e	EX_cl_e	EX_cl_e	EX_cl_e	EX_cl_e	EX_cl_e	EX_cl_e	EX_cl_e	EX_ca2_e	EX_cit_e	EX_cl_e	EX_cl_e	EX_cl_e	EX_cl_e	EX_cl_e	EX_cl_e	EX_cl_e	EX_cl_e
	EX_cobalt2_e	EX_cobalt2_e	EX_cobalt2_e	EX_cobalt2_e	EX_cobalt2_e	EX_cobalt2_e	EX_cobalt2_e	EX_cobalt2_e	EX_cobalt2_e	EX_cobalt2_e	EX_cobalt2_e	EX_cobalt2_e	EX_cobalt2_e	EX_cobalt2_e	EX_cobalt2_e	EX_cobalt2_e	EX_cl_e	EX_cobalt2_e	EX_cobalt2_e	EX_cobalt2_e	EX_cobalt2_e	EX_cobalt2_e	EX_cl_e	EX_cobalt2_e	EX_cobalt2_e	EX_cobalt2_e	EX_cobalt2_e	EX_cobalt2_e	EX_cobalt2_e	EX_cobalt2_e	EX_cobalt2_e	EX_cobalt2_e	EX_cobalt2_e	EX_cobalt2_e	EX_cobalt2_e	EX_cobalt2_e	EX_cobalt2_e	EX_cobalt2_e	EX_cobalt2_e	EX_cl_e	EX_cl_e	EX_cobalt2_e	EX_cobalt2_e	EX_cobalt2_e	EX_cobalt2_e	EX_cobalt2_e	EX_cobalt2_e	EX_cobalt2_e	EX_cobalt2_e
	EX_cu2_e	EX_cu2_e	EX_cu2_e	EX_cu2_e	EX_cu2_e	EX_cu2_e	EX_cu2_e	EX_cu2_e	EX_cu2_e	EX_cu2_e	EX_cu2_e	EX_cu2_e	EX_cu2_e	EX_cu2_e	EX_cu2_e	EX_cu2_e	EX_cobalt2_e	EX_cu2_e	EX_cu2_e	EX_cu2_e	EX_cu2_e	EX_cu2_e	EX_cobalt2_e	EX_cu2_e	EX_cu2_e	EX_cu2_e	EX_cu2_e	EX_cu2_e	EX_cu2_e	EX_cu2_e	EX_cu2_e	EX_cu2_e	EX_cu2_e	EX_cu2_e	EX_cu2_e	EX_cu2_e	EX_cu2_e	EX_cu2_e	EX_cu2_e	EX_cobalt2_e	EX_cobalt2_e	EX_cu2_e	EX_cu2_e	EX_cu2_e	EX_cu2_e	EX_cu2_e	EX_cu2_e	EX_cu2_e	EX_cu2_e
	EX_mg2_e	EX_mg2_e	EX_mg2_e	EX_mg2_e	EX_mg2_e	EX_mg2_e	EX_mg2_e	EX_mg2_e	EX_cys__L_e	EX_mg2_e	EX_mg2_e	EX_mg2_e	EX_mg2_e	EX_mg2_e	EX_mg2_e	EX_acmum_e	EX_cu2_e	EX_mg2_e	EX_mg2_e	EX_mg2_e	EX_mg2_e	EX_mg2_e	EX_cu2_e	EX_mg2_e	EX_mg2_e	EX_cys__L_e	EX_mg2_e	EX_mg2_e	EX_cys__L_e	EX_cys__L_e	EX_cys__L_e	EX_mg2_e	EX_mg2_e	EX_mg2_e	EX_mg2_e	EX_cys__L_e	EX_mg2_e	EX_acgam_e	EX_cys__L_e	EX_cu2_e	EX_cu2_e	EX_mg2_e	EX_cys__L_e	EX_mg2_e	EX_ala__L_e	EX_mg2_e	EX_mg2_e	EX_mg2_e	EX_mg2_e
	EX_fe2_e	EX_fe2_e	EX_fe2_e	EX_fe2_e	EX_fe2_e	EX_fe2_e	EX_fe2_e	EX_fe2_e	EX_mg2_e	EX_fe2_e	EX_fe2_e	EX_fe2_e	EX_fe2_e	EX_fe2_e	EX_fe2_e	EX_mg2_e	EX_mg2_e	EX_fe2_e	EX_fe2_e	EX_fe2_e	EX_fe2_e	EX_fe2_e	EX_mg2_e	EX_fe2_e	EX_fe2_e	EX_mg2_e	EX_fe2_e	EX_fe2_e	EX_mg2_e	EX_mg2_e	EX_mg2_e	EX_fe2_e	EX_fe2_e	EX_fe2_e	EX_fe2_e	EX_mg2_e	EX_fe2_e	EX_mg2_e	EX_mg2_e	EX_mg2_e	EX_mg2_e	EX_fe2_e	EX_acgam_e	EX_fe2_e	EX_mg2_e	EX_fe2_e	EX_fe2_e	EX_fe2_e	EX_fe2_e
	EX_mn2_e	EX_mn2_e	EX_mn2_e	EX_mn2_e	EX_mn2_e	EX_mn2_e	EX_mn2_e	EX_mn2_e	EX_fe2_e	EX_mn2_e	EX_mn2_e	EX_mn2_e	EX_mn2_e	EX_mn2_e	EX_mn2_e	EX_fe2_e	EX_fe2_e	EX_mn2_e	EX_mn2_e	EX_mn2_e	EX_mn2_e	EX_mn2_e	EX_fe2_e	EX_mn2_e	EX_mn2_e	EX_fe2_e	EX_mn2_e	EX_mn2_e	EX_fe2_e	EX_fe2_e	EX_fe2_e	EX_mn2_e	EX_mn2_e	EX_mn2_e	EX_mn2_e	EX_fe2_e	EX_mn2_e	EX_fe2_e	EX_fe2_e	EX_fe2_e	EX_fe2_e	EX_mn2_e	EX_mg2_e	EX_mn2_e	EX_fe2_e	EX_mn2_e	EX_mn2_e	EX_mn2_e	EX_mn2_e
	EX_mobd_e	EX_mobd_e	EX_mobd_e	EX_mobd_e	EX_mnl_e	EX_mnl_e	EX_mobd_e	EX_mobd_e	EX_mn2_e	EX_mobd_e	EX_mobd_e	EX_mobd_e	EX_mobd_e	EX_mobd_e	EX_mobd_e	EX_mn2_e	EX_mn2_e	EX_mnl_e	EX_mobd_e	EX_mobd_e	EX_mobd_e	EX_mobd_e	EX_mn2_e	EX_mobd_e	EX_mobd_e	EX_mn2_e	EX_mobd_e	EX_mobd_e	EX_mn2_e	EX_mn2_e	EX_mn2_e	EX_mobd_e	EX_mobd_e	EX_mobd_e	EX_mobd_e	EX_mn2_e	EX_mobd_e	EX_mn2_e	EX_mn2_e	EX_mn2_e	EX_mn2_e	EX_mobd_e	EX_fe2_e	EX_mobd_e	EX_mn2_e	EX_mobd_e	EX_mobd_e	EX_mobd_e	EX_mobd_e
	EX_zn2_e	EX_g6p_e	EX_zn2_e	EX_zn2_e	EX_mobd_e	EX_mobd_e	EX_zn2_e	EX_zn2_e	EX_mobd_e	EX_g6p_e	EX_zn2_e	EX_zn2_e	EX_fru_e	EX_fru_e	EX_zn2_e	EX_mobd_e	EX_mobd_e	EX_mobd_e	EX_zn2_e	EX_zn2_e	EX_zn2_e	EX_frulys_e	EX_mobd_e	EX_zn2_e	EX_zn2_e	EX_mnl_e	EX_zn2_e	EX_frulys_e	EX_mobd_e	EX_mobd_e	EX_mobd_e	EX_zn2_e	EX_zn2_e	EX_zn2_e	EX_zn2_e	EX_mobd_e	EX_zn2_e	EX_mobd_e	EX_mobd_e	EX_mobd_e	EX_mobd_e	EX_zn2_e	EX_mn2_e	EX_zn2_e	EX_mobd_e	EX_fum_e	EX_zn2_e	EX_frulys_e	EX_zn2_e
	EX_his__L_e	EX_zn2_e	EX_taur_e	EX_taur_e	EX_zn2_e	EX_zn2_e	EX_his__L_e	EX_sbt__D_e	EX_g6p_e	EX_zn2_e	EX_so4_e	EX_so4_e	EX_zn2_e	EX_zn2_e	EX_sbt__D_e	EX_zn2_e	EX_zn2_e	EX_zn2_e	EX_gam_e	EX_taur_e	EX_pyr_e	EX_zn2_e	EX_zn2_e	EX_gam_e	EX_tartr__L_e	EX_mobd_e	EX_taur_e	EX_zn2_e	EX_zn2_e	EX_fru_e	EX_zn2_e	EX_taur_e	EX_taur_e	EX_taur_e	EX_his__L_e	EX_zn2_e	EX_glc__D_e	EX_zn2_e	EX_zn2_e	EX_zn2_e	EX_zn2_e	EX_ser__L_e	EX_mobd_e	EX_tartr__L_e	EX_zn2_e	EX_zn2_e	EX_sbt__D_e	EX_zn2_e	EX_so4_e
	EX_k_e	EX_his__L_e	EX_glc__D_e	EX_his__L_e	EX_so4_e	EX_taur_e	EX_k_e	EX_his__L_e	EX_zn2_e	EX_taur_e	EX_tartr__L_e	EX_his__L_e	EX_taur_e	EX_his__L_e	EX_taur_e	EX_taur_e	EX_taur_e	EX_his__L_e	EX_taur_e	EX_glyc3p_e	EX_taur_e	EX_his__L_e	EX_his__L_e	EX_so4_e	EX_taur_e	EX_zn2_e	EX_his__L_e	EX_taur_e	EX_glc__D_e	EX_zn2_e	EX_sbt__D_e	EX_his__L_e	EX_glyc2p_e	EX_glyc_e	EX_k_e	EX_gam_e	EX_his__L_e	EX_so4_e	EX_his__L_e	EX_taur_e	EX_taur_e	EX_taur_e	EX_zn2_e	EX_his__L_e	EX_taur_e	EX_taur_e	EX_so4_e	EX_so4_e	EX_glyc3p_e
	EX_malt_e	EX_k_e	EX_his__L_e	EX_k_e	EX_his__L_e	EX_his__L_e	EX_tchola_e	EX_k_e	EX_his__L_e	EX_his__L_e	EX_his__L_e	EX_k_e	EX_his__L_e	EX_k_e	EX_his__L_e	EX_his__L_e	EX_his__L_e	EX_k_e	EX_his__L_e	EX_his__L_e	EX_his__L_e	EX_k_e	EX_k_e	EX_his__L_e	EX_his__L_e	EX_his__L_e	EX_k_e	EX_his__L_e	EX_his__L_e	EX_his__L_e	EX_his__L_e	EX_k_e	EX_his__L_e	EX_his__L_e	EX_C03619_e	EX_his__L_e	EX_k_e	EX_his__L_e	EX_k_e	EX_his__L_e	EX_his__L_e	EX_his__L_e	EX_his__L_e	EX_k_e	EX_his__L_e	EX_his__L_e	EX_his__L_e	EX_his__L_e	EX_his__L_e
	EX_tchola_e	EX_tchola_e	EX_k_e	EX_malt_e	EX_k_e	EX_k_e	EX_C20978_e	EX_tchola_e	EX_k_e	EX_k_e	EX_k_e	EX_malt_e	EX_k_e	EX_tchola_e	EX_k_e	EX_k_e	EX_k_e	EX_tchola_e	EX_k_e	EX_k_e	EX_k_e	EX_tchola_e	EX_tchola_e	EX_k_e	EX_k_e	EX_k_e	EX_C03619_e	EX_k_e	EX_k_e	EX_k_e	EX_k_e	EX_C20978_e	EX_k_e	EX_k_e	EX_tchola_e	EX_k_e	EX_tchola_e	EX_k_e	EX_malt_e	EX_k_e	EX_k_e	EX_k_e	EX_k_e	EX_tchola_e	EX_k_e	EX_k_e	EX_k_e	EX_k_e	EX_k_e
	EX_sel_e	EX_sel_e	EX_sel_e	EX_sel_e	EX_sel_e	EX_sel_e	EX_sel_e	EX_sel_e	EX_sel_e	EX_sel_e	EX_sel_e	EX_sel_e	EX_sel_e	EX_sel_e	EX_sel_e	EX_sel_e	EX_sel_e	EX_sel_e	EX_sel_e	EX_sel_e	EX_sel_e	EX_sel_e	EX_sel_e	EX_sel_e	EX_sel_e	EX_sel_e	EX_sel_e	EX_sel_e	EX_sel_e	EX_sel_e	EX_sel_e	EX_sel_e	EX_sel_e	EX_sel_e	EX_sel_e	EX_sel_e	EX_sel_e	EX_sel_e	EX_sel_e	EX_sel_e	EX_sel_e	EX_sel_e	EX_sel_e	EX_sel_e	EX_sel_e	EX_sel_e	EX_sel_e	EX_sel_e	EX_sel_e
					EX_sel_e	EX_sel_e	EX_sel_e	EX_sel_e	EX_sel_e	EX_sel_e	EX_sel_e	EX_sel_e	EX_sel_e	EX_sel_e	EX_sel_e	EX_sel_e	EX_sel_e	EX_sel_e	EX_sel_e	EX_sel_e	EX_sel_e	EX_sel_e	EX_sel_e	EX_sel_e	EX_sel_e	EX_sel_e	EX_sel_e	EX_sel_e	EX_sel_e	EX_sel_e	EX_sel_e	EX_sel_e	EX_sel_e	EX_sel_e	EX_sel_e	EX_sel_e	EX_sel_e	EX_sel_e	EX_sel_e	EX_sel_e	EX_sel_e	EX_sel_e	EX_sel_e	EX_sel_e	EX_sel_e	EX_sel_e	EX_sel_e	EX_sel_e	EX_sel_e
perturbed model 49	EX_ca2_e	EX_ca2_e	EX_ca2_e	EX_ca2_e	EX_ca2_e	EX_ca2_e	EX_ca2_e	EX_ca2_e	EX_ca2_e	EX_ca2_e	EX_ca2_e	EX_ca2_e	EX_arg__L_e	EX_ca2_e	EX_ca2_e	EX_ca2_e	EX_ca2_e	EX_ca2_e	EX_ca2_e	EX_asn__L_e	EX_ca2_e	EX_arg__L_e	EX_ca2_e	EX_ca2_e	EX_ca2_e	EX_ca2_e	EX_ca2_e	EX_ca2_e	EX_ca2_e	EX_asn__L_e	EX_ca2_e	EX_ca2_e	EX_ca2_e	EX_ca2_e	EX_ca2_e	EX_ca2_e	EX_arab__L_e	EX_ca2_e	EX_ca2_e	EX_ca2_e	EX_alaala_e	EX_ca2_e	EX_ca2_e	EX_alaala_e	EX_ca2_e	EX_ca2_e	EX_ca2_e	EX_ca2_e	EX_arg__L_e
	EX_cl_e	EX_cl_e	EX_cl_e	EX_cl_e	EX_cl_e	EX_cl_e	EX_cl_e	EX_cl_e	EX_cl_e	EX_cl_e	EX_cl_e	EX_cl_e	EX_ca2_e	EX_cl_e	EX_cl_e	EX_cl_e	EX_cl_e	EX_cl_e	EX_cl_e	EX_ca2_e	EX_cl_e	EX_ca2_e	EX_cl_e	EX_cl_e	EX_cl_e	EX_cl_e	EX_cl_e	EX_cl_e	EX_cl_e	EX_ca2_e	EX_cl_e	EX_cl_e	EX_cl_e	EX_cl_e	EX_cl_e	EX_cl_e	EX_ca2_e	EX_cl_e	EX_cl_e	EX_cl_e	EX_ca2_e	EX_cl_e	EX_cl_e	EX_ca2_e	EX_cl_e	EX_cit_e	EX_cit_e	EX_cl_e	EX_ca2_e
	EX_cobalt2_e	EX_cobalt2_e	EX_cobalt2_e	EX_cobalt2_e	EX_cobalt2_e	EX_cobalt2_e	EX_cobalt2_e	EX_cobalt2_e	EX_cobalt2_e	EX_cobalt2_e	EX_cobalt2_e	EX_cobalt2_e	EX_cl_e	EX_cobalt2_e	EX_cobalt2_e	EX_cobalt2_e	EX_cobalt2_e	EX_cobalt2_e	EX_cobalt2_e	EX_cl_e	EX_cobalt2_e	EX_cl_e	EX_cobalt2_e	EX_cobalt2_e	EX_cobalt2_e	EX_cobalt2_e	EX_cobalt2_e	EX_cobalt2_e	EX_cobalt2_e	EX_cl_e	EX_cobalt2_e	EX_cobalt2_e	EX_cobalt2_e	EX_cobalt2_e	EX_cobalt2_e	EX_cobalt2_e	EX_cl_e	EX_cobalt2_e	EX_cobalt2_e	EX_cobalt2_e	EX_cl_e	EX_cobalt2_e	EX_cobalt2_e	EX_cl_e	EX_cobalt2_e	EX_cl_e	EX_cl_e	EX_cobalt2_e	EX_cl_e
	EX_cu2_e	EX_cu2_e	EX_cu2_e	EX_cu2_e	EX_cu2_e	EX_cu2_e	EX_cu2_e	EX_cu2_e	EX_cu2_e	EX_cu2_e	EX_cu2_e	EX_cu2_e	EX_cobalt2_e	EX_cu2_e	EX_cu2_e	EX_cu2_e	EX_cu2_e	EX_cu2_e	EX_cu2_e	EX_cobalt2_e	EX_cu2_e	EX_cobalt2_e	EX_cu2_e	EX_cu2_e	EX_cu2_e	EX_cu2_e	EX_cu2_e	EX_cu2_e	EX_cu2_e	EX_cobalt2_e	EX_cu2_e	EX_cu2_e	EX_cu2_e	EX_cu2_e	EX_cu2_e	EX_cu2_e	EX_cobalt2_e	EX_cu2_e	EX_cu2_e	EX_cu2_e	EX_cobalt2_e	EX_cu2_e	EX_cu2_e	EX_cobalt2_e	EX_cu2_e	EX_cobalt2_e	EX_cobalt2_e	EX_cu2_e	EX_cobalt2_e
	EX_mg2_e	EX_mg2_e	EX_mg2_e	EX_mg2_e	EX_mg2_e	EX_mg2_e	EX_mg2_e	EX_cys__L_e	EX_mg2_e	EX_acmum_e	EX_mg2_e	EX_cys__L_e	EX_cu2_e	EX_cys__L_e	EX_mg2_e	EX_mg2_e	EX_mg2_e	EX_cys__L_e	EX_mg2_e	EX_cu2_e	EX_mg2_e	EX_cu2_e	EX_cys__L_e	EX_mg2_e	EX_acgam_e	EX_cys__L_e	EX_mg2_e	EX_cys__L_e	EX_mg2_e	EX_cu2_e	EX_mg2_e	EX_cys__L_e	EX_mg2_e	EX_mg2_e	EX_mg2_e	EX_acgam_e	EX_cu2_e	EX_mg2_e	EX_cys__L_e	EX_cys__L_e	EX_cu2_e	EX_mg2_e	EX_cys__L_e	EX_cu2_e	EX_cys__L_e	EX_cu2_e	EX_cu2_e	EX_cys__L_e	EX_cu2_e
	EX_fe2_e	EX_fe2_e	EX_fe2_e	EX_fe2_e	EX_fe2_e	EX_fe2_e	EX_fe2_e	EX_mg2_e	EX_fe2_e	EX_mg2_e	EX_fe2_e	EX_mg2_e	EX_cys__L_e	EX_acmum_e	EX_fe2_e	EX_fe2_e	EX_fe2_e	EX_acgam_e	EX_fe2_e	EX_cys__L_e	EX_fe2_e	EX_mg2_e	EX_mg2_e	EX_fe2_e	EX_mg2_e	EX_mg2_e	EX_fe2_e	EX_acmum_e	EX_fe2_e	EX_mg2_e	EX_fe2_e	EX_mg2_e	EX_fe2_e	EX_fe2_e	EX_fe2_e	EX_mg2_e	EX_mg2_e	EX_fe2_e	EX_mg2_e	EX_mg2_e	EX_cys__L_e	EX_fe2_e	EX_mg2_e	EX_mg2_e	EX_mg2_e	EX_cys__L_e	EX_mg2_e	EX_mg2_e	EX_mg2_e
	EX_mn2_e	EX_mn2_e	EX_mn2_e	EX_mn2_e	EX_mn2_e	EX_mn2_e	EX_mn2_e	EX_fe2_e	EX_mn2_e	EX_fe2_e	EX_mn2_e	EX_fe2_e	EX_mg2_e	EX_mg2_e	EX_mn2_e	EX_mn2_e	EX_mn2_e	EX_mg2_e	EX_mn2_e	EX_mg2_e	EX_mn2_e	EX_fe2_e	EX_fe2_e	EX_mn2_e	EX_fe2_e	EX_fe2_e	EX_mn2_e	EX_mg2_e	EX_mn2_e	EX_fe2_e	EX_mn2_e	EX_fe2_e	EX_mn2_e	EX_mn2_e	EX_mn2_e	EX_fe2_e	EX_fe2_e	EX_mn2_e	EX_fe2_e	EX_fe2_e	EX_mg2_e	EX_mn2_e	EX_fe2_e	EX_fe2_e	EX_fe2_e	EX_mg2_e	EX_fe2_e	EX_fe2_e	EX_fe2_e
	EX_mobd_e	EX_mobd_e	EX_mobd_e	EX_mobd_e	EX_mobd_e	EX_mobd_e	EX_mobd_e	EX_mn2_e	EX_mobd_e	EX_mn2_e	EX_mobd_e	EX_mn2_e	EX_fe2_e	EX_fe2_e	EX_mobd_e	EX_mobd_e	EX_mobd_e	EX_fe2_e	EX_mobd_e	EX_fe2_e	EX_mobd_e	EX_mn2_e	EX_mn2_e	EX_mobd_e	EX_mn2_e	EX_mn2_e	EX_mobd_e	EX_fe2_e	EX_mobd_e	EX_mn2_e	EX_mobd_e	EX_mn2_e	EX_mobd_e	EX_mobd_e	EX_mobd_e	EX_mn2_e	EX_mn2_e	EX_mobd_e	EX_mn2_e	EX_mn2_e	EX_fe2_e	EX_mobd_e	EX_mn2_e	EX_mn2_e	EX_mn2_e	EX_fe2_e	EX_mn2_e	EX_mn2_e	EX_mn2_e
	EX_zn2_e	EX_zn2_e	EX_g6p_e	EX_g6p_e	EX_zn2_e	EX_zn2_e	EX_pi_e	EX_mobd_e	EX_frulys_e	EX_mobd_e	EX_pi_e	EX_mobd_e	EX_mn2_e	EX_mn2_e	EX_pi_e	EX_pi_e	EX_pi_e	EX_mn2_e	EX_pi_e	EX_mn2_e	EX_g6p_e	EX_mobd_e	EX_mobd_e	EX_frulys_e	EX_mobd_e	EX_mobd_e	EX_g6p_e	EX_mn2_e	EX_g6p_e	EX_mobd_e	EX_pi_e	EX_mobd_e	EX_pi_e	EX_g6p_e	EX_pi_e	EX_mobd_e	EX_mobd_e	EX_pi_e	EX_mobd_e	EX_mobd_e	EX_mn2_e	EX_nh4_e	EX_mobd_e	EX_mobd_e	EX_mobd_e	EX_mn2_e	EX_mobd_e	EX_mobd_e	EX_mobd_e
	EX_taur_e	EX_glyc3p_e	EX_zn2_e	EX_zn2_e	EX_glyc2p_e	EX_taur_e	EX_zn2_e	EX_g6p_e	EX_pi_e	EX_pi_e	EX_zn2_e	EX_zn2_e	EX_mobd_e	EX_mobd_e	EX_zn2_e	EX_zn2_e	EX_zn2_e	EX_mobd_e	EX_zn2_e	EX_mobd_e	EX_zn2_e	EX_g6p_e	EX_g6p_e	EX_pi_e	EX_pi_e	EX_zn2_e	EX_orn_e	EX_mobd_e	EX_zn2_e	EX_g6p_e	EX_zn2_e	EX_g6p_e	EX_zn2_e	EX_zn2_e	EX_zn2_e	EX_g6p_e	EX_pi_e	EX_zn2_e	EX_g6p_e	EX_fru_e	EX_mobd_e	EX_g6p_e	EX_pi_e	EX_g6p_e	EX_zn2_e	EX_mobd_e	EX_pi_e	EX_g6p_e	EX_zn2_e
	EX_glyc2p_e	EX_his__L_e	EX_his__L_e	EX_taur_e	EX_his__L_e	EX_glyc3p_e	EX_his__L_e	EX_zn2_e	EX_zn2_e	EX_zn2_e	EX_sbt__D_e	EX_gam_e	EX_g6p_e	EX_g6p_e	EX_taur_e	EX_taur_e	EX_gam_e	EX_zn2_e	EX_sbt__D_e	EX_g6p_e	EX_so4_e	EX_zn2_e	EX_orn_e	EX_zn2_e	EX_zn2_e	EX_sbt__D_e	EX_zn2_e	EX_zn2_e	EX_ser__L_e	EX_zn2_e	EX_his__L_e	EX_zn2_e	EX_taur_e	EX_so4_e	EX_taur_e	EX_zn2_e	EX_zn2_e	EX_glc__D_e	EX_zn2_e	EX_g6p_e	EX_g6p_e	EX_zn2_e	EX_zn2_e	EX_zn2_e	EX_glyc3p_e	EX_g6p_e	EX_zn2_e	EX_zn2_e	EX_so4_e
	EX_his__L_e	EX_k_e	EX_k_e	EX_his__L_e	EX_k_e	EX_his__L_e	EX_k_e	EX_gln__L_e	EX_taur_e	EX_taur_e	EX_taur_e	EX_glyc3p_e	EX_zn2_e	EX_zn2_e	EX_his__L_e	EX_his__L_e	EX_taur_e	EX_glyc2p_e	EX_his__L_e	EX_zn2_e	EX_gln__L_e	EX_so4_e	EX_zn2_e	EX_his__L_e	EX_taur_e	EX_glyc3p_e	EX_so4_e	EX_glyc3p_e	EX_so4_e	EX_so4_e	EX_k_e	EX_his__L_e	EX_his__L_e	EX_gly_e	EX_glc__D_e	EX_so4_e	EX_his__L_e	EX_his__L_e	EX_tartr__L_e	EX_zn2_e	EX_zn2_e	EX_so4_e	EX_glc__D_e	EX_so4_e	EX_his__L_e	EX_zn2_e	EX_taur_e	EX_gam_e	EX_glyc3p_e
	EX_k_e	EX_tchola_e	EX_tchola_e	EX_k_e	EX_tchola_e	EX_k_e	EX_malt_e	EX_his__L_e	EX_his__L_e	EX_his__L_e	EX_his__L_e	EX_his__L_e	EX_his__L_e	EX_his__L_e	EX_k_e	EX_k_e	EX_his__L_e	EX_his__L_e	EX_k_e	EX_his__L_e	EX_his__L_e	EX_his__L_e	EX_his__L_e	EX_k_e	EX_his__L_e	EX_his__L_e	EX_his__L_e	EX_his__L_e	EX_his__L_e	EX_his__L_e	EX_C03619_e	EX_k_e	EX_k_e	EX_his__L_e	EX_his__L_e	EX_his__L_e	EX_k_e	EX_k_e	EX_his__L_e	EX_his__L_e	EX_his__L_e	EX_his__L_e	EX_his__L_e	EX_his__L_e	EX_hxan_e	EX_his__L_e	EX_his__L_e	EX_his__L_e	EX_his__L_e
	EX_sel_e	EX_sel_e	EX_sel_e	EX_sel_e	EX_sel_e	EX_sel_e	EX_tchola_e	EX_k_e	EX_k_e	EX_k_e	EX_k_e	EX_k_e	EX_k_e	EX_k_e	EX_C20978_e	EX_malt_e	EX_k_e	EX_k_e	EX_tchola_e	EX_k_e	EX_k_e	EX_k_e	EX_k_e	EX_tchola_e	EX_k_e	EX_k_e	EX_k_e	EX_k_e	EX_k_e	EX_k_e	EX_tchola_e	EX_malt_e	EX_C03619_e	EX_k_e	EX_k_e	EX_k_e	EX_tchola_e	EX_tchola_e	EX_k_e	EX_k_e	EX_k_e	EX_k_e	EX_k_e	EX_k_e	EX_k_e	EX_k_e	EX_k_e	EX_k_e	EX_k_e
					EX_sel_e	EX_sel_e	EX_sel_e	EX_sel_e	EX_sel_e	EX_sel_e	EX_sel_e	EX_sel_e	EX_sel_e	EX_sel_e	EX_sel_e	EX_sel_e	EX_sel_e	EX_sel_e	EX_sel_e	EX_sel_e	EX_sel_e	EX_sel_e	EX_sel_e	EX_sel_e	EX_sel_e	EX_sel_e	EX_sel_e	EX_sel_e	EX_sel_e	EX_sel_e	EX_sel_e	EX_sel_e	EX_sel_e	EX_sel_e	EX_sel_e	EX_sel_e	EX_sel_e	EX_sel_e	EX_sel_e	EX_sel_e	EX_sel_e	EX_sel_e	EX_sel_e	EX_sel_e	EX_sel_e	EX_sel_e	EX_sel_e	EX_sel_e	EX_sel_e
perturbed model 50	EX_ca2_e	EX_ca2_e	EX_ca2_e	EX_ca2_e	EX_ca2_e	EX_arab__L_e	EX_ca2_e	EX_ca2_e	EX_ca2_e	EX_ca2_e	EX_ca2_e	EX_ca2_e	EX_ca2_e	EX_ca2_e	EX_ca2_e	EX_asp__L_e	EX_ca2_e	EX_ca2_e	EX_ca2_e	EX_ca2_e	EX_ca2_e	EX_ca2_e	EX_ca2_e	EX_ca2_e	EX_ca2_e	EX_ca2_e	EX_ca2_e	EX_ca2_e	EX_ascb__L_e	EX_ca2_e	EX_ca2_e	EX_ca2_e	EX_ca2_e	EX_ca2_e	EX_ca2_e	EX_ca2_e	EX_ca2_e	EX_ca2_e	EX_ca2_e	EX_ca2_e	EX_ca2_e	EX_ca2_e	EX_ca2_e	EX_ca2_e	EX_ca2_e	EX_ca2_e	EX_ascb__L_e	EX_ca2_e	EX_ca2_e
	EX_cl_e	EX_cl_e	EX_cl_e	EX_cl_e	EX_cl_e	EX_ca2_e	EX_cl_e	EX_cl_e	EX_cl_e	EX_cl_e	EX_cl_e	EX_cl_e	EX_cl_e	EX_cl_e	EX_cl_e	EX_ca2_e	EX_cl_e	EX_cl_e	EX_cl_e	EX_cl_e	EX_cl_e	EX_cl_e	EX_cl_e	EX_cl_e	EX_cl_e	EX_cl_e	EX_cl_e	EX_cl_e	EX_ca2_e	EX_cl_e	EX_cl_e	EX_cl_e	EX_cl_e	EX_cl_e	EX_cl_e	EX_cl_e	EX_cl_e	EX_cl_e	EX_cl_e	EX_cit_e	EX_cl_e	EX_cl_e	EX_cl_e	EX_cl_e	EX_cl_e	EX_cl_e	EX_ca2_e	EX_cl_e	EX_cl_e
	EX_cobalt2_e	EX_cobalt2_e	EX_cobalt2_e	EX_cobalt2_e	EX_cobalt2_e	EX_cl_e	EX_cobalt2_e	EX_cobalt2_e	EX_cobalt2_e	EX_cobalt2_e	EX_cobalt2_e	EX_cobalt2_e	EX_cobalt2_e	EX_cobalt2_e	EX_cobalt2_e	EX_cl_e	EX_cobalt2_e	EX_cobalt2_e	EX_cobalt2_e	EX_cobalt2_e	EX_cobalt2_e	EX_cobalt2_e	EX_cobalt2_e	EX_cobalt2_e	EX_cobalt2_e	EX_cobalt2_e	EX_cobalt2_e	EX_cobalt2_e	EX_cl_e	EX_cobalt2_e	EX_cobalt2_e	EX_cobalt2_e	EX_cobalt2_e	EX_cobalt2_e	EX_cobalt2_e	EX_cobalt2_e	EX_cobalt2_e	EX_cobalt2_e	EX_cobalt2_e	EX_cl_e	EX_cobalt2_e	EX_cobalt2_e	EX_cobalt2_e	EX_cobalt2_e	EX_cobalt2_e	EX_cobalt2_e	EX_cl_e	EX_cobalt2_e	EX_cobalt2_e
	EX_cu2_e	EX_cu2_e	EX_cu2_e	EX_cu2_e	EX_cu2_e	EX_cobalt2_e	EX_cu2_e	EX_cu2_e	EX_cu2_e	EX_cu2_e	EX_cu2_e	EX_cu2_e	EX_cu2_e	EX_cu2_e	EX_cu2_e	EX_cobalt2_e	EX_cu2_e	EX_cu2_e	EX_cu2_e	EX_cu2_e	EX_cu2_e	EX_cu2_e	EX_cu2_e	EX_cu2_e	EX_cu2_e	EX_cu2_e	EX_cu2_e	EX_cu2_e	EX_cobalt2_e	EX_cu2_e	EX_cu2_e	EX_cu2_e	EX_cu2_e	EX_cu2_e	EX_cu2_e	EX_cu2_e	EX_cu2_e	EX_cu2_e	EX_cu2_e	EX_cobalt2_e	EX_cu2_e	EX_cu2_e	EX_cu2_e	EX_cu2_e	EX_cu2_e	EX_cu2_e	EX_cobalt2_e	EX_cu2_e	EX_cu2_e
	EX_mg2_e	EX_mg2_e	EX_mg2_e	EX_cys__L_e	EX_mg2_e	EX_cu2_e	EX_mg2_e	EX_cys__L_e	EX_cys__L_e	EX_mg2_e	EX_cys__L_e	EX_mg2_e	EX_mg2_e	EX_mg2_e	EX_mg2_e	EX_cu2_e	EX_mg2_e	EX_mg2_e	EX_mg2_e	EX_cys__L_e	EX_mg2_e	EX_cys__L_e	EX_mg2_e	EX_acgam_e	EX_cys__L_e	EX_mg2_e	EX_mg2_e	EX_mg2_e	EX_cu2_e	EX_mg2_e	EX_mg2_e	EX_mg2_e	EX_mg2_e	EX_ala__D_e	EX_mg2_e	EX_mg2_e	EX_acgam_e	EX_cys__L_e	EX_acmum_e	EX_cu2_e	EX_mg2_e	EX_mg2_e	EX_cys__L_e	EX_mg2_e	EX_cys__L_e	EX_mg2_e	EX_cu2_e	EX_cys__L_e	EX_mg2_e
	EX_fe2_e	EX_fe2_e	EX_fe2_e	EX_mg2_e	EX_fe2_e	EX_mg2_e	EX_fe2_e	EX_mg2_e	EX_mg2_e	EX_fe2_e	EX_mg2_e	EX_fe2_e	EX_fe2_e	EX_fe2_e	EX_fe2_e	EX_mg2_e	EX_fe2_e	EX_fe2_e	EX_fe2_e	EX_mg2_e	EX_fe2_e	EX_mg2_e	EX_fe2_e	EX_mg2_e	EX_mg2_e	EX_fe2_e	EX_fe2_e	EX_fe2_e	EX_mg2_e	EX_fe2_e	EX_fe2_e	EX_fe2_e	EX_fe2_e	EX_mg2_e	EX_fe2_e	EX_fe2_e	EX_mg2_e	EX_mg2_e	EX_mg2_e	EX_mg2_e	EX_fe2_e	EX_fe2_e	EX_acgam_e	EX_fe2_e	EX_mg2_e	EX_fe2_e	EX_cys__L_e	EX_mg2_e	EX_fe2_e
	EX_mn2_e	EX_mn2_e	EX_mn2_e	EX_fe2_e	EX_mn2_e	EX_fe2_e	EX_mn2_e	EX_fe2_e	EX_fe2_e	EX_mn2_e	EX_fe2_e	EX_mn2_e	EX_mn2_e	EX_mn2_e	EX_mn2_e	EX_fe2_e	EX_mn2_e	EX_mn2_e	EX_mn2_e	EX_fe2_e	EX_mn2_e	EX_fe2_e	EX_mn2_e	EX_fe2_e	EX_fe2_e	EX_mn2_e	EX_mn2_e	EX_mn2_e	EX_fe2_e	EX_mn2_e	EX_mn2_e	EX_mn2_e	EX_mn2_e	EX_fe2_e	EX_mn2_e	EX_mn2_e	EX_fe2_e	EX_fe2_e	EX_fe2_e	EX_fe2_e	EX_mn2_e	EX_mn2_e	EX_mg2_e	EX_mn2_e	EX_fe2_e	EX_mn2_e	EX_mg2_e	EX_fe2_e	EX_mn2_e
	EX_mobd_e	EX_mobd_e	EX_mobd_e	EX_mn2_e	EX_mobd_e	EX_mn2_e	EX_mobd_e	EX_mn2_e	EX_mn2_e	EX_mobd_e	EX_mn2_e	EX_mobd_e	EX_mobd_e	EX_mobd_e	EX_mobd_e	EX_mn2_e	EX_mobd_e	EX_mobd_e	EX_mobd_e	EX_mn2_e	EX_mobd_e	EX_mn2_e	EX_mobd_e	EX_mn2_e	EX_mn2_e	EX_mobd_e	EX_mnl_e	EX_mobd_e	EX_mn2_e	EX_mobd_e	EX_mobd_e	EX_mobd_e	EX_mobd_e	EX_mn2_e	EX_mobd_e	EX_mobd_e	EX_mn2_e	EX_mn2_e	EX_mn2_e	EX_mn2_e	EX_mobd_e	EX_mobd_e	EX_fe2_e	EX_mobd_e	EX_mn2_e	EX_mnl_e	EX_fe2_e	EX_mn2_e	EX_mobd_e
	EX_zn2_e	EX_zn2_e	EX_zn2_e	EX_mobd_e	EX_zn2_e	EX_mobd_e	EX_g6p_e	EX_mobd_e	EX_mobd_e	EX_zn2_e	EX_mobd_e	EX_g6p_e	EX_zn2_e	EX_zn2_e	EX_frulys_e	EX_mobd_e	EX_zn2_e	EX_zn2_e	EX_zn2_e	EX_mobd_e	EX_zn2_e	EX_mobd_e	EX_fru_e	EX_mobd_e	EX_mobd_e	EX_zn2_e	EX_mobd_e	EX_zn2_e	EX_mobd_e	EX_zn2_e	EX_fru_e	EX_fum_e	EX_frulys_e	EX_mobd_e	EX_zn2_e	EX_zn2_e	EX_mobd_e	EX_mnl_e	EX_mobd_e	EX_mobd_e	EX_zn2_e	EX_zn2_e	EX_mn2_e	EX_zn2_e	EX_mobd_e	EX_mobd_e	EX_mn2_e	EX_mobd_e	EX_zn2_e
	EX_gam_e	EX_gam_e	EX_taur_e	EX_fru_e	EX_taur_e	EX_zn2_e	EX_zn2_e	EX_zn2_e	EX_zn2_e	EX_his__L_e	EX_zn2_e	EX_zn2_e	EX_taur_e	EX_taur_e	EX_zn2_e	EX_zn2_e	EX_pyr_e	EX_his__L_e	EX_sbt__D_e	EX_zn2_e	EX_glc__D_e	EX_g6p_e	EX_zn2_e	EX_zn2_e	EX_zn2_e	EX_taur_e	EX_zn2_e	EX_taur_e	EX_zn2_e	EX_taur_e	EX_zn2_e	EX_zn2_e	EX_zn2_e	EX_zn2_e	EX_ser__L_e	EX_sbt__D_e	EX_zn2_e	EX_mobd_e	EX_zn2_e	EX_zn2_e	EX_tartr__L_e	EX_gam_e	EX_mobd_e	EX_tartr__L_e	EX_zn2_e	EX_zn2_e	EX_mobd_e	EX_frulys_e	EX_his__L_e
	EX_taur_e	EX_so4_e	EX_glc__D_e	EX_zn2_e	EX_his__L_e	EX_taur_e	EX_his__L_e	EX_his__L_e	EX_tartr__L_e	EX_k_e	EX_glc__D_e	EX_taur_e	EX_his__L_e	EX_his__L_e	EX_taur_e	EX_taur_e	EX_taur_e	EX_k_e	EX_taur_e	EX_sbt__D_e	EX_his__L_e	EX_zn2_e	EX_his__L_e	EX_taur_e	EX_gam_e	EX_glyc3p_e	EX_taur_e	EX_glyc_e	EX_taur_e	EX_glyc2p_e	EX_taur_e	EX_taur_e	EX_his__L_e	EX_taur_e	EX_taur_e	EX_his__L_e	EX_so4_e	EX_zn2_e	EX_taur_e	EX_taur_e	EX_his__L_e	EX_his__L_e	EX_zn2_e	EX_taur_e	EX_his__L_e	EX_his__L_e	EX_zn2_e	EX_zn2_e	EX_k_e
	EX_his__L_e	EX_his__L_e	EX_his__L_e	EX_his__L_e	EX_k_e	EX_his__L_e	EX_k_e	EX_k_e	EX_his__L_e	EX_malt_e	EX_his__L_e	EX_his__L_e	EX_k_e	EX_k_e	EX_his__L_e	EX_his__L_e	EX_his__L_e	EX_tchola_e	EX_his__L_e	EX_his__L_e	EX_k_e	EX_his__L_e	EX_k_e	EX_his__L_e	EX_his__L_e	EX_his__L_e	EX_his__L_e	EX_his__L_e	EX_his__L_e	EX_his__L_e	EX_his__L_e	EX_his__L_e	EX_k_e	EX_his__L_e	EX_his__L_e	EX_k_e	EX_his__L_e	EX_his__L_e	EX_his__L_e	EX_his__L_e	EX_k_e	EX_k_e	EX_his__L_e	EX_his__L_e	EX_k_e	EX_k_e	EX_his__L_e	EX_his__L_e	EX_mal__L_e
	EX_k_e	EX_k_e	EX_k_e	EX_k_e	EX_malt_e	EX_k_e	EX_tchola_e	EX_malt_e	EX_k_e	EX_tchola_e	EX_k_e	EX_k_e	EX_C03619_e	EX_C20978_e	EX_k_e	EX_k_e	EX_k_e	EX_C20978_e	EX_k_e	EX_k_e	EX_tchola_e	EX_k_e	EX_tchola_e	EX_k_e	EX_k_e	EX_k_e	EX_k_e	EX_k_e	EX_k_e	EX_k_e	EX_k_e	EX_k_e	EX_tchola_e	EX_k_e	EX_k_e	EX_tchola_e	EX_k_e	EX_k_e	EX_k_e	EX_k_e	EX_tchola_e	EX_tchola_e	EX_k_e	EX_k_e	EX_C20978_e	EX_tchola_e	EX_k_e	EX_k_e	EX_tchola_e
	EX_sel_e	EX_sel_e	EX_sel_e	EX_sel_e	EX_sel_e	EX_sel_e	EX_sel_e	EX_sel_e	EX_sel_e	EX_sel_e	EX_sel_e	EX_sel_e	EX_sel_e	EX_sel_e	EX_sel_e	EX_sel_e	EX_sel_e	EX_sel_e	EX_sel_e	EX_sel_e	EX_sel_e	EX_sel_e	EX_sel_e	EX_sel_e	EX_sel_e	EX_sel_e	EX_sel_e	EX_sel_e	EX_sel_e	EX_sel_e	EX_sel_e	EX_sel_e	EX_sel_e	EX_sel_e	EX_sel_e	EX_sel_e	EX_sel_e	EX_sel_e	EX_sel_e	EX_sel_e	EX_sel_e	EX_sel_e	EX_sel_e	EX_sel_e	EX_sel_e	EX_sel_e	EX_sel_e	EX_sel_e	EX_sel_e
					EX_sel_e	EX_sel_e	EX_sel_e	EX_sel_e	EX_sel_e	EX_sel_e	EX_sel_e	EX_sel_e	EX_sel_e	EX_sel_e	EX_sel_e	EX_sel_e	EX_sel_e	EX_sel_e	EX_sel_e	EX_sel_e	EX_sel_e	EX_sel_e	EX_sel_e	EX_sel_e	EX_sel_e	EX_sel_e	EX_sel_e	EX_sel_e	EX_sel_e	EX_sel_e	EX_sel_e	EX_sel_e	EX_sel_e	EX_sel_e	EX_sel_e	EX_sel_e	EX_sel_e	EX_sel_e	EX_sel_e	EX_sel_e	EX_sel_e	EX_sel_e	EX_sel_e	EX_sel_e	EX_sel_e	EX_sel_e	EX_sel_e	EX_sel_e	EX_sel_e
perturbed model 51	EX_ca2_e	EX_ca2_e	EX_ca2_e	EX_ca2_e	EX_ca2_e	EX_ca2_e	EX_ca2_e	EX_ca2_e	EX_asp__L_e	EX_ca2_e	EX_asn__L_e	EX_ca2_e	EX_ca2_e	EX_alaala_e	EX_arg__L_e	EX_ca2_e	EX_ca2_e	EX_ca2_e	EX_ca2_e	EX_ca2_e	EX_ca2_e	EX_ca2_e	EX_ca2_e	EX_ca2_e	EX_ca2_e	EX_asn__L_e	EX_ca2_e	EX_ca2_e	EX_ca2_e	EX_ca2_e	EX_ca2_e	EX_ca2_e	EX_arg__L_e	EX_ca2_e	EX_ca2_e	EX_ca2_e	EX_asp__L_e	EX_arab__L_e	EX_ca2_e	EX_ca2_e	EX_ca2_e	EX_ca2_e	EX_ca2_e	EX_ca2_e	EX_ca2_e	EX_ca2_e	EX_ca2_e	EX_alaala_e	EX_ca2_e
	EX_cl_e	EX_cl_e	EX_cl_e	EX_cl_e	EX_cl_e	EX_cl_e	EX_cl_e	EX_cl_e	EX_ca2_e	EX_cl_e	EX_ca2_e	EX_cl_e	EX_cl_e	EX_ca2_e	EX_ca2_e	EX_cl_e	EX_cl_e	EX_cl_e	EX_cl_e	EX_cl_e	EX_cl_e	EX_cl_e	EX_cl_e	EX_cl_e	EX_cl_e	EX_ca2_e	EX_cl_e	EX_cl_e	EX_cl_e	EX_cl_e	EX_cl_e	EX_cl_e	EX_ca2_e	EX_cl_e	EX_cl_e	EX_cl_e	EX_ca2_e	EX_ca2_e	EX_cl_e	EX_cl_e	EX_cl_e	EX_cl_e	EX_cl_e	EX_cl_e	EX_cl_e	EX_cl_e	EX_cl_e	EX_ca2_e	EX_cl_e
	EX_cobalt2_e	EX_cobalt2_e	EX_cobalt2_e	EX_cobalt2_e	EX_cobalt2_e	EX_cobalt2_e	EX_cobalt2_e	EX_cobalt2_e	EX_cl_e	EX_cobalt2_e	EX_cl_e	EX_cobalt2_e	EX_cobalt2_e	EX_cl_e	EX_cl_e	EX_cobalt2_e	EX_cobalt2_e	EX_cobalt2_e	EX_cobalt2_e	EX_cobalt2_e	EX_cobalt2_e	EX_cobalt2_e	EX_cobalt2_e	EX_cobalt2_e	EX_cobalt2_e	EX_cl_e	EX_cobalt2_e	EX_cobalt2_e	EX_cobalt2_e	EX_cobalt2_e	EX_cobalt2_e	EX_cobalt2_e	EX_cl_e	EX_cobalt2_e	EX_cobalt2_e	EX_cobalt2_e	EX_cl_e	EX_cl_e	EX_cobalt2_e	EX_cobalt2_e	EX_cobalt2_e	EX_cobalt2_e	EX_cobalt2_e	EX_cobalt2_e	EX_cobalt2_e	EX_cobalt2_e	EX_cobalt2_e	EX_cl_e	EX_cobalt2_e
	EX_cu2_e	EX_cu2_e	EX_cu2_e	EX_cu2_e	EX_cu2_e	EX_cu2_e	EX_cu2_e	EX_cu2_e	EX_cobalt2_e	EX_cu2_e	EX_cobalt2_e	EX_cu2_e	EX_cu2_e	EX_cobalt2_e	EX_cobalt2_e	EX_cu2_e	EX_cu2_e	EX_cu2_e	EX_cu2_e	EX_cu2_e	EX_cu2_e	EX_cu2_e	EX_cu2_e	EX_cu2_e	EX_cu2_e	EX_cobalt2_e	EX_cu2_e	EX_cu2_e	EX_cu2_e	EX_cu2_e	EX_cu2_e	EX_cu2_e	EX_cobalt2_e	EX_cu2_e	EX_cu2_e	EX_cu2_e	EX_cobalt2_e	EX_cobalt2_e	EX_cu2_e	EX_cu2_e	EX_cu2_e	EX_cu2_e	EX_cu2_e	EX_cu2_e	EX_cu2_e	EX_cu2_e	EX_cu2_e	EX_cobalt2_e	EX_cu2_e
	EX_mg2_e	EX_mg2_e	EX_mg2_e	EX_cys__L_e	EX_mg2_e	EX_mg2_e	EX_mg2_e	EX_cys__L_e	EX_cu2_e	EX_mg2_e	EX_cu2_e	EX_mg2_e	EX_mg2_e	EX_cu2_e	EX_cu2_e	EX_mg2_e	EX_mg2_e	EX_cys__L_e	EX_mg2_e	EX_mg2_e	EX_mg2_e	EX_acgam_e	EX_mg2_e	EX_mg2_e	EX_mg2_e	EX_cu2_e	EX_cys__L_e	EX_mg2_e	EX_acgam_e	EX_mg2_e	EX_mg2_e	EX_cys__L_e	EX_cu2_e	EX_mg2_e	EX_mg2_e	EX_cys__L_e	EX_cu2_e	EX_cu2_e	EX_acgam_e	EX_mg2_e	EX_mg2_e	EX_ala__L_e	EX_ala__L_e	EX_mg2_e	EX_mg2_e	EX_mg2_e	EX_mg2_e	EX_cu2_e	EX_mg2_e
	EX_fe2_e	EX_fe2_e	EX_fe2_e	EX_mg2_e	EX_fe2_e	EX_fe2_e	EX_fe2_e	EX_mg2_e	EX_mg2_e	EX_fe2_e	EX_mg2_e	EX_fe2_e	EX_fe2_e	EX_mg2_e	EX_mg2_e	EX_fe2_e	EX_fe2_e	EX_acgam_e	EX_fe2_e	EX_fe2_e	EX_fe2_e	EX_mg2_e	EX_fe2_e	EX_fe2_e	EX_fe2_e	EX_mg2_e	EX_mg2_e	EX_fe2_e	EX_mg2_e	EX_fe2_e	EX_fe2_e	EX_mg2_e	EX_mg2_e	EX_fe2_e	EX_fe2_e	EX_mg2_e	EX_mg2_e	EX_mg2_e	EX_mg2_e	EX_fe2_e	EX_fe2_e	EX_mg2_e	EX_mg2_e	EX_fe2_e	EX_fe2_e	EX_fe2_e	EX_fe2_e	EX_mg2_e	EX_fe2_e
	EX_mn2_e	EX_mn2_e	EX_mn2_e	EX_fe2_e	EX_mn2_e	EX_mn2_e	EX_mn2_e	EX_fe2_e	EX_fe2_e	EX_mn2_e	EX_fe2_e	EX_mn2_e	EX_mn2_e	EX_fe2_e	EX_fe2_e	EX_mn2_e	EX_mn2_e	EX_mg2_e	EX_mn2_e	EX_mn2_e	EX_mn2_e	EX_fe2_e	EX_mn2_e	EX_mn2_e	EX_mn2_e	EX_fe2_e	EX_fe2_e	EX_mn2_e	EX_fe2_e	EX_mn2_e	EX_mn2_e	EX_fe2_e	EX_fe2_e	EX_mn2_e	EX_mn2_e	EX_fe2_e	EX_fe2_e	EX_fe2_e	EX_fe2_e	EX_mn2_e	EX_mn2_e	EX_fe2_e	EX_fe2_e	EX_mn2_e	EX_mn2_e	EX_mn2_e	EX_mn2_e	EX_fe2_e	EX_mn2_e
	EX_mobd_e	EX_mobd_e	EX_mobd_e	EX_mn2_e	EX_mobd_e	EX_mobd_e	EX_mobd_e	EX_mn2_e	EX_mn2_e	EX_mobd_e	EX_mn2_e	EX_mobd_e	EX_mobd_e	EX_mn2_e	EX_mn2_e	EX_mobd_e	EX_mobd_e	EX_fe2_e	EX_mnl_e	EX_mobd_e	EX_mobd_e	EX_mn2_e	EX_mobd_e	EX_mobd_e	EX_mobd_e	EX_mn2_e	EX_mn2_e	EX_mobd_e	EX_mn2_e	EX_mobd_e	EX_mobd_e	EX_mn2_e	EX_mn2_e	EX_mobd_e	EX_mobd_e	EX_mn2_e	EX_mn2_e	EX_mn2_e	EX_mn2_e	EX_mobd_e	EX_mobd_e	EX_mn2_e	EX_mn2_e	EX_mobd_e	EX_mobd_e	EX_mobd_e	EX_mobd_e	EX_mn2_e	EX_mobd_e
	EX_g6p_e	EX_zn2_e	EX_zn2_e	EX_mobd_e	EX_zn2_e	EX_zn2_e	EX_g6p_e	EX_mobd_e	EX_mobd_e	EX_g6p_e	EX_mobd_e	EX_g6p_e	EX_pi_e	EX_mobd_e	EX_mobd_e	EX_zn2_e	EX_g6p_e	EX_mn2_e	EX_mobd_e	EX_pi_e	EX_pi_e	EX_mobd_e	EX_g6p_e	EX_nh4_e	EX_nh4_e	EX_mobd_e	EX_mobd_e	EX_pi_e	EX_mobd_e	EX_zn2_e	EX_g6p_e	EX_mobd_e	EX_mobd_e	EX_g6p_e	EX_pi_e	EX_mobd_e	EX_mobd_e	EX_mobd_e	EX_mobd_e	EX_g6p_e	EX_pi_e	EX_mobd_e	EX_mobd_e	EX_fru_e	EX_zn2_e	EX_zn2_e	EX_g6p_e	EX_mobd_e	EX_pi_e
	EX_zn2_e	EX_taur_e	EX_glyc2p_e	EX_g6p_e	EX_taur_e	EX_glyc3p_e	EX_zn2_e	EX_zn2_e	EX_g6p_e	EX_zn2_e	EX_g6p_e	EX_orn_e	EX_zn2_e	EX_g6p_e	EX_g6p_e	EX_so4_e	EX_zn2_e	EX_mobd_e	EX_pi_e	EX_zn2_e	EX_zn2_e	EX_g6p_e	EX_zn2_e	EX_g6p_e	EX_zn2_e	EX_zn2_e	EX_fru_e	EX_zn2_e	EX_zn2_e	EX_gam_e	EX_zn2_e	EX_fru_e	EX_zn2_e	EX_zn2_e	EX_zn2_e	EX_zn2_e	EX_zn2_e	EX_pi_e	EX_pi_e	EX_zn2_e	EX_zn2_e	EX_zn2_e	EX_g6p_e	EX_pi_e	EX_gam_e	EX_so4_e	EX_zn2_e	EX_zn2_e	EX_zn2_e
	EX_taur_e	EX_glyc2p_e	EX_his__L_e	EX_zn2_e	EX_glyc3p_e	EX_his__L_e	EX_his__L_e	EX_glyc3p_e	EX_zn2_e	EX_so4_e	EX_zn2_e	EX_zn2_e	EX_gam_e	EX_zn2_e	EX_zn2_e	EX_gln__L_e	EX_so4_e	EX_zn2_e	EX_zn2_e	EX_sbt__D_e	EX_glc__D_e	EX_zn2_e	EX_so4_e	EX_zn2_e	EX_so4_e	EX_so4_e	EX_pi_e	EX_sbt__D_e	EX_so4_e	EX_so4_e	EX_ser__L_e	EX_zn2_e	EX_so4_e	EX_so4_e	EX_taur_e	EX_glyc2p_e	EX_so4_e	EX_zn2_e	EX_zn2_e	EX_pro__L_e	EX_taur_e	EX_so4_e	EX_zn2_e	EX_zn2_e	EX_so4_e	EX_thr__L_e	EX_so4_e	EX_so4_e	EX_gam_e
	EX_his__L_e	EX_his__L_e	EX_k_e	EX_his__L_e	EX_his__L_e	EX_k_e	EX_k_e	EX_his__L_e	EX_so4_e	EX_gln__L_e	EX_so4_e	EX_so4_e	EX_taur_e	EX_so4_e	EX_so4_e	EX_glyc3p_e	EX_thr__L_e	EX_glyc2p_e	EX_taur_e	EX_his__L_e	EX_his__L_e	EX_so4_e	EX_gly_e	EX_so4_e	EX_glyc3p_e	EX_glyc3p_e	EX_zn2_e	EX_taur_e	EX_glyc2p_e	EX_glyc2p_e	EX_so4_e	EX_glyc2p_e	EX_glyc3p_e	EX_his__L_e	EX_his__L_e	EX_his__L_e	EX_glyc3p_e	EX_taur_e	EX_taur_e	EX_so4_e	EX_glc__D_e	EX_glyc3p_e	EX_so4_e	EX_his__L_e	EX_glyc3p_e	EX_glyc3p_e	EX_glu__L_e	EX_glyc3p_e	EX_his__L_e
	EX_k_e	EX_k_e	EX_tchola_e	EX_k_e	EX_k_e	EX_tchola_e	EX_tchola_e	EX_k_e	EX_his__L_e	EX_his__L_e	EX_his__L_e	EX_his__L_e	EX_his__L_e	EX_his__L_e	EX_his__L_e	EX_his__L_e	EX_his__L_e	EX_his__L_e	EX_his__L_e	EX_k_e	EX_k_e	EX_his__L_e	EX_his__L_e	EX_his__L_e	EX_his__L_e	EX_his__L_e	EX_his__L_e	EX_his__L_e	EX_his__L_e	EX_his__L_e	EX_his__L_e	EX_his__L_e	EX_his__L_e	EX_k_e	EX_k_e	EX_k_e	EX_his__L_e	EX_his__L_e	EX_his__L_e	EX_his__L_e	EX_his__L_e	EX_his__L_e	EX_his__L_e	EX_k_e	EX_his__L_e	EX_his__L_e	EX_his__L_e	EX_his__L_e	EX_k_e
	EX_sel_e	EX_sel_e	EX_sel_e	EX_sel_e	EX_sel_e	EX_sel_e	EX_sel_e	EX_sel_e	EX_k_e	EX_k_e	EX_k_e	EX_k_e	EX_k_e	EX_k_e	EX_k_e	EX_k_e	EX_k_e	EX_k_e	EX_k_e	EX_tchola_e	EX_tchola_e	EX_k_e	EX_k_e	EX_k_e	EX_k_e	EX_k_e	EX_k_e	EX_k_e	EX_k_e	EX_k_e	EX_k_e	EX_k_e	EX_k_e	EX_C00624_e	EX_C20978_e	EX_C20978_e	EX_k_e	EX_k_e	EX_k_e	EX_k_e	EX_k_e	EX_k_e	EX_k_e	EX_tchola_e	EX_k_e	EX_k_e	EX_k_e	EX_k_e	EX_tchola_e
					EX_sel_e	EX_sel_e	EX_sel_e	EX_sel_e	EX_sel_e	EX_sel_e	EX_sel_e	EX_sel_e	EX_sel_e	EX_sel_e	EX_sel_e	EX_sel_e	EX_sel_e	EX_sel_e	EX_sel_e	EX_sel_e	EX_sel_e	EX_sel_e	EX_sel_e	EX_sel_e	EX_sel_e	EX_sel_e	EX_sel_e	EX_sel_e	EX_sel_e	EX_sel_e	EX_sel_e	EX_sel_e	EX_sel_e	EX_sel_e	EX_sel_e	EX_sel_e	EX_sel_e	EX_sel_e	EX_sel_e	EX_sel_e	EX_sel_e	EX_sel_e	EX_sel_e	EX_sel_e	EX_sel_e	EX_sel_e	EX_sel_e	EX_sel_e	EX_sel_e
perturbed model 52	EX_ca2_e	EX_ca2_e	EX_ca2_e	EX_ca2_e	EX_ca2_e	EX_arg__L_e	EX_ca2_e	EX_asn__L_e	EX_ca2_e	EX_ca2_e	EX_ca2_e	EX_ca2_e	EX_ca2_e	EX_ca2_e	EX_ca2_e	EX_ca2_e	EX_asp__L_e	EX_ca2_e	EX_arg__L_e	EX_ca2_e	EX_ca2_e	EX_ca2_e	EX_ca2_e	EX_asp__L_e	EX_asn__L_e	EX_ca2_e	EX_ca2_e	EX_ca2_e	EX_ca2_e	EX_ca2_e	EX_ca2_e	EX_ca2_e	EX_asn__L_e	EX_ca2_e	EX_arg__L_e	EX_ca2_e	EX_alaala_e	EX_ca2_e	EX_ca2_e	EX_ca2_e	EX_ca2_e	EX_ca2_e	EX_ca2_e	EX_ca2_e	EX_ca2_e	EX_ca2_e	EX_asn__L_e	EX_asp__L_e	EX_ca2_e
	EX_cl_e	EX_cl_e	EX_cl_e	EX_cl_e	EX_cl_e	EX_ca2_e	EX_cl_e	EX_ca2_e	EX_cl_e	EX_cl_e	EX_cl_e	EX_cl_e	EX_cl_e	EX_cl_e	EX_cl_e	EX_cl_e	EX_ca2_e	EX_cl_e	EX_ca2_e	EX_cl_e	EX_cit_e	EX_cl_e	EX_cl_e	EX_ca2_e	EX_ca2_e	EX_cl_e	EX_cl_e	EX_cl_e	EX_cl_e	EX_cl_e	EX_cl_e	EX_cl_e	EX_ca2_e	EX_cl_e	EX_ca2_e	EX_cl_e	EX_ca2_e	EX_cl_e	EX_cl_e	EX_cl_e	EX_cl_e	EX_cl_e	EX_cl_e	EX_cl_e	EX_cl_e	EX_cl_e	EX_ca2_e	EX_ca2_e	EX_cl_e
	EX_cobalt2_e	EX_cobalt2_e	EX_cobalt2_e	EX_cobalt2_e	EX_cobalt2_e	EX_cl_e	EX_cobalt2_e	EX_cl_e	EX_cobalt2_e	EX_cobalt2_e	EX_cobalt2_e	EX_cobalt2_e	EX_cobalt2_e	EX_cobalt2_e	EX_cobalt2_e	EX_cobalt2_e	EX_cl_e	EX_cobalt2_e	EX_cl_e	EX_cobalt2_e	EX_cl_e	EX_cobalt2_e	EX_cobalt2_e	EX_cl_e	EX_cl_e	EX_cobalt2_e	EX_cobalt2_e	EX_cobalt2_e	EX_cobalt2_e	EX_cobalt2_e	EX_cobalt2_e	EX_cobalt2_e	EX_cl_e	EX_cobalt2_e	EX_cl_e	EX_cobalt2_e	EX_cl_e	EX_cobalt2_e	EX_cobalt2_e	EX_cobalt2_e	EX_cobalt2_e	EX_cobalt2_e	EX_cobalt2_e	EX_cobalt2_e	EX_cobalt2_e	EX_cobalt2_e	EX_cl_e	EX_cl_e	EX_cobalt2_e
	EX_cu2_e	EX_cu2_e	EX_cu2_e	EX_cu2_e	EX_cu2_e	EX_cobalt2_e	EX_cu2_e	EX_cobalt2_e	EX_cu2_e	EX_cu2_e	EX_cu2_e	EX_cu2_e	EX_cu2_e	EX_cu2_e	EX_cu2_e	EX_cu2_e	EX_cobalt2_e	EX_cu2_e	EX_cobalt2_e	EX_cu2_e	EX_cobalt2_e	EX_cu2_e	EX_cu2_e	EX_cobalt2_e	EX_cobalt2_e	EX_cu2_e	EX_cu2_e	EX_cu2_e	EX_cu2_e	EX_cu2_e	EX_cu2_e	EX_cu2_e	EX_cobalt2_e	EX_cu2_e	EX_cobalt2_e	EX_cu2_e	EX_cobalt2_e	EX_cu2_e	EX_cu2_e	EX_cu2_e	EX_cu2_e	EX_cu2_e	EX_cu2_e	EX_cu2_e	EX_cu2_e	EX_cu2_e	EX_cobalt2_e	EX_cobalt2_e	EX_cu2_e
	EX_mg2_e	EX_mg2_e	EX_mg2_e	EX_mg2_e	EX_mg2_e	EX_cu2_e	EX_mg2_e	EX_cu2_e	EX_mg2_e	EX_acgam_e	EX_mg2_e	EX_mg2_e	EX_cys__L_e	EX_mg2_e	EX_cys__L_e	EX_mg2_e	EX_cu2_e	EX_mg2_e	EX_cu2_e	EX_mg2_e	EX_cu2_e	EX_cys__L_e	EX_cys__L_e	EX_cu2_e	EX_cu2_e	EX_mg2_e	EX_mg2_e	EX_mg2_e	EX_mg2_e	EX_mg2_e	EX_mg2_e	EX_mg2_e	EX_cu2_e	EX_mg2_e	EX_cu2_e	EX_mg2_e	EX_cu2_e	EX_mg2_e	EX_mg2_e	EX_mg2_e	EX_ala__L_e	EX_mg2_e	EX_cys__L_e	EX_cys__L_e	EX_mg2_e	EX_mg2_e	EX_cu2_e	EX_cu2_e	EX_mg2_e
	EX_fe2_e	EX_fe2_e	EX_fe2_e	EX_fe2_e	EX_fe2_e	EX_cys__L_e	EX_fe2_e	EX_cys__L_e	EX_fe2_e	EX_mg2_e	EX_fe2_e	EX_fe2_e	EX_mg2_e	EX_fe2_e	EX_mg2_e	EX_fe2_e	EX_mg2_e	EX_fe2_e	EX_mg2_e	EX_fe2_e	EX_mg2_e	EX_mg2_e	EX_mg2_e	EX_cys__L_e	EX_mg2_e	EX_fe2_e	EX_fe2_e	EX_fe2_e	EX_fe2_e	EX_fe2_e	EX_fe2_e	EX_fe2_e	EX_mg2_e	EX_fe2_e	EX_mg2_e	EX_fe2_e	EX_mg2_e	EX_fe2_e	EX_fe2_e	EX_fe2_e	EX_mg2_e	EX_fe2_e	EX_mg2_e	EX_mg2_e	EX_fe2_e	EX_fe2_e	EX_mg2_e	EX_mg2_e	EX_fe2_e
	EX_mn2_e	EX_mn2_e	EX_mn2_e	EX_mn2_e	EX_mn2_e	EX_mg2_e	EX_mn2_e	EX_mg2_e	EX_mn2_e	EX_fe2_e	EX_mn2_e	EX_mn2_e	EX_fe2_e	EX_mn2_e	EX_fe2_e	EX_mn2_e	EX_fe2_e	EX_mn2_e	EX_fe2_e	EX_mn2_e	EX_fe2_e	EX_fe2_e	EX_fe2_e	EX_mg2_e	EX_fe2_e	EX_mn2_e	EX_mn2_e	EX_mn2_e	EX_mn2_e	EX_mn2_e	EX_mn2_e	EX_mn2_e	EX_fe2_e	EX_mn2_e	EX_fe2_e	EX_mn2_e	EX_fe2_e	EX_mn2_e	EX_mn2_e	EX_mn2_e	EX_fe2_e	EX_mn2_e	EX_fe2_e	EX_fe2_e	EX_mn2_e	EX_mn2_e	EX_fe2_e	EX_fe2_e	EX_mn2_e
	EX_mobd_e	EX_mobd_e	EX_mobd_e	EX_mobd_e	EX_mobd_e	EX_fe2_e	EX_mobd_e	EX_fe2_e	EX_mobd_e	EX_mn2_e	EX_mobd_e	EX_mobd_e	EX_mn2_e	EX_mobd_e	EX_mn2_e	EX_mobd_e	EX_mn2_e	EX_mobd_e	EX_mn2_e	EX_mobd_e	EX_mn2_e	EX_mn2_e	EX_mn2_e	EX_fe2_e	EX_mn2_e	EX_mobd_e	EX_mobd_e	EX_mobd_e	EX_mobd_e	EX_mobd_e	EX_mobd_e	EX_mobd_e	EX_mn2_e	EX_mnl_e	EX_mn2_e	EX_mobd_e	EX_mn2_e	EX_mobd_e	EX_mobd_e	EX_mobd_e	EX_mn2_e	EX_mobd_e	EX_mn2_e	EX_mn2_e	EX_mobd_e	EX_mobd_e	EX_mn2_e	EX_mn2_e	EX_mobd_e
	EX_zn2_e	EX_g6p_e	EX_g6p_e	EX_zn2_e	EX_fru_e	EX_mn2_e	EX_zn2_e	EX_mn2_e	EX_zn2_e	EX_mobd_e	EX_pi_e	EX_g6p_e	EX_mobd_e	EX_pi_e	EX_mobd_e	EX_zn2_e	EX_mobd_e	EX_pi_e	EX_mobd_e	EX_zn2_e	EX_mobd_e	EX_mobd_e	EX_mobd_e	EX_mn2_e	EX_mobd_e	EX_zn2_e	EX_pi_e	EX_zn2_e	EX_zn2_e	EX_fru_e	EX_g6p_e	EX_fru_e	EX_mobd_e	EX_mobd_e	EX_mobd_e	EX_zn2_e	EX_mobd_e	EX_zn2_e	EX_zn2_e	EX_pi_e	EX_mobd_e	EX_zn2_e	EX_mobd_e	EX_mobd_e	EX_zn2_e	EX_zn2_e	EX_mobd_e	EX_mobd_e	EX_pi_e
	EX_glyc3p_e	EX_zn2_e	EX_zn2_e	EX_taur_e	EX_zn2_e	EX_mobd_e	EX_gam_e	EX_mobd_e	EX_tartr__L_e	EX_zn2_e	EX_zn2_e	EX_zn2_e	EX_zn2_e	EX_zn2_e	EX_zn2_e	EX_gam_e	EX_g6p_e	EX_zn2_e	EX_g6p_e	EX_thr__L_e	EX_zn2_e	EX_g6p_e	EX_g6p_e	EX_mobd_e	EX_g6p_e	EX_gam_e	EX_zn2_e	EX_ser__L_e	EX_glyc2p_e	EX_pi_e	EX_zn2_e	EX_pi_e	EX_zn2_e	EX_pi_e	EX_zn2_e	EX_glyc2p_e	EX_zn2_e	EX_glyc2p_e	EX_taur_e	EX_zn2_e	EX_zn2_e	EX_sbt__D_e	EX_g6p_e	EX_g6p_e	EX_glc__D_e	EX_gly_e	EX_zn2_e	EX_zn2_e	EX_zn2_e
	EX_his__L_e	EX_taur_e	EX_his__L_e	EX_glyc3p_e	EX_taur_e	EX_g6p_e	EX_taur_e	EX_g6p_e	EX_glyc2p_e	EX_so4_e	EX_gam_e	EX_ser__L_e	EX_sbt__D_e	EX_taur_e	EX_gam_e	EX_so4_e	EX_zn2_e	EX_sbt__D_e	EX_zn2_e	EX_glyc2p_e	EX_taur_e	EX_zn2_e	EX_zn2_e	EX_g6p_e	EX_zn2_e	EX_glyc2p_e	EX_gam_e	EX_taur_e	EX_his__L_e	EX_zn2_e	EX_gam_e	EX_zn2_e	EX_taur_e	EX_zn2_e	EX_taur_e	EX_his__L_e	EX_glyc2p_e	EX_his__L_e	EX_glyc2p_e	EX_his__L_e	EX_glyc2p_e	EX_glyc2p_e	EX_zn2_e	EX_zn2_e	EX_glyc2p_e	EX_glyc2p_e	EX_glyc2p_e	EX_taur_e	EX_sbt__D_e
	EX_k_e	EX_his__L_e	EX_k_e	EX_his__L_e	EX_glyc2p_e	EX_zn2_e	EX_glyc2p_e	EX_zn2_e	EX_his__L_e	EX_glyc3p_e	EX_taur_e	EX_so4_e	EX_glyc3p_e	EX_his__L_e	EX_glyc3p_e	EX_glyc3p_e	EX_so4_e	EX_taur_e	EX_so4_e	EX_his__L_e	EX_glyc2p_e	EX_ser__L_e	EX_tartr__L_e	EX_zn2_e	EX_so4_e	EX_his__L_e	EX_his__L_e	EX_glyc2p_e	EX_k_e	EX_his__L_e	EX_so4_e	EX_taur_e	EX_glyc2p_e	EX_taur_e	EX_glyc2p_e	EX_k_e	EX_his__L_e	EX_k_e	EX_his__L_e	EX_k_e	EX_his__L_e	EX_his__L_e	EX_glc__D_e	EX_gam_e	EX_his__L_e	EX_his__L_e	EX_his__L_e	EX_glyc2p_e	EX_his__L_e
	EX_tchola_e	EX_k_e	EX_tchola_e	EX_k_e	EX_his__L_e	EX_his__L_e	EX_his__L_e	EX_his__L_e	EX_k_e	EX_his__L_e	EX_his__L_e	EX_his__L_e	EX_his__L_e	EX_k_e	EX_his__L_e	EX_his__L_e	EX_his__L_e	EX_his__L_e	EX_his__L_e	EX_k_e	EX_his__L_e	EX_his__L_e	EX_his__L_e	EX_his__L_e	EX_his__L_e	EX_k_e	EX_k_e	EX_his__L_e	EX_tchola_e	EX_k_e	EX_his__L_e	EX_his__L_e	EX_his__L_e	EX_his__L_e	EX_his__L_e	EX_malt_e	EX_k_e	EX_mal__L_e	EX_k_e	EX_malt_e	EX_k_e	EX_k_e	EX_his__L_e	EX_his__L_e	EX_k_e	EX_k_e	EX_k_e	EX_his__L_e	EX_k_e
	EX_sel_e	EX_sel_e	EX_sel_e	EX_sel_e	EX_k_e	EX_k_e	EX_k_e	EX_k_e	EX_tchola_e	EX_k_e	EX_k_e	EX_k_e	EX_k_e	EX_malt_e	EX_k_e	EX_k_e	EX_k_e	EX_k_e	EX_k_e	EX_tchola_e	EX_k_e	EX_k_e	EX_k_e	EX_k_e	EX_k_e	EX_tchola_e	EX_tchola_e	EX_k_e	EX_C20978_e	EX_tchola_e	EX_k_e	EX_k_e	EX_k_e	EX_k_e	EX_k_e	EX_tchola_e	EX_tchola_e	EX_tchola_e	EX_malt_e	EX_tchola_e	EX_tchola_e	EX_tchola_e	EX_k_e	EX_k_e	EX_tchola_e	EX_tchola_e	EX_tchola_e	EX_k_e	EX_tchola_e
					EX_sel_e	EX_sel_e	EX_sel_e	EX_sel_e	EX_sel_e	EX_sel_e	EX_sel_e	EX_sel_e	EX_sel_e	EX_sel_e	EX_sel_e	EX_sel_e	EX_sel_e	EX_sel_e	EX_sel_e	EX_sel_e	EX_sel_e	EX_sel_e	EX_sel_e	EX_sel_e	EX_sel_e	EX_sel_e	EX_sel_e	EX_sel_e	EX_sel_e	EX_sel_e	EX_sel_e	EX_sel_e	EX_sel_e	EX_sel_e	EX_sel_e	EX_sel_e	EX_sel_e	EX_sel_e	EX_sel_e	EX_sel_e	EX_sel_e	EX_sel_e	EX_sel_e	EX_sel_e	EX_sel_e	EX_sel_e	EX_sel_e	EX_sel_e	EX_sel_e
perturbed model 53	EX_ca2_e	EX_ca2_e	EX_ca2_e	EX_ca2_e	EX_ca2_e	EX_ca2_e	EX_ca2_e	EX_ca2_e	EX_ca2_e	EX_ca2_e	EX_arg__L_e	EX_asn__L_e	EX_asn__L_e	EX_ca2_e	EX_ca2_e	EX_ca2_e	EX_ca2_e	EX_ca2_e	EX_ca2_e	EX_ca2_e	EX_ca2_e	EX_ca2_e	EX_ca2_e	EX_ca2_e	EX_ca2_e	EX_ascb__L_e	EX_alaala_e	EX_arg__L_e	EX_ca2_e	EX_ca2_e	EX_ca2_e	EX_arab__L_e	EX_ca2_e	EX_ca2_e	EX_ca2_e	EX_ca2_e	EX_ca2_e	EX_ca2_e	EX_ca2_e	EX_ca2_e	EX_asp__L_e	EX_ca2_e	EX_alaala_e	EX_ca2_e	EX_ca2_e	EX_ca2_e	EX_ca2_e	EX_ca2_e	EX_ca2_e
	EX_cl_e	EX_cl_e	EX_cl_e	EX_cl_e	EX_cl_e	EX_cl_e	EX_cl_e	EX_cl_e	EX_cl_e	EX_cl_e	EX_ca2_e	EX_ca2_e	EX_ca2_e	EX_cl_e	EX_cl_e	EX_cl_e	EX_cl_e	EX_cl_e	EX_cl_e	EX_cl_e	EX_cl_e	EX_cl_e	EX_cl_e	EX_cl_e	EX_cl_e	EX_ca2_e	EX_ca2_e	EX_ca2_e	EX_cl_e	EX_cl_e	EX_cl_e	EX_ca2_e	EX_cl_e	EX_cl_e	EX_cl_e	EX_cl_e	EX_cl_e	EX_cl_e	EX_cl_e	EX_cl_e	EX_ca2_e	EX_cl_e	EX_ca2_e	EX_cl_e	EX_cl_e	EX_cl_e	EX_cl_e	EX_cl_e	EX_cl_e
	EX_cobalt2_e	EX_cobalt2_e	EX_cobalt2_e	EX_cobalt2_e	EX_cobalt2_e	EX_cobalt2_e	EX_cobalt2_e	EX_cobalt2_e	EX_cobalt2_e	EX_cobalt2_e	EX_cl_e	EX_cl_e	EX_cl_e	EX_cobalt2_e	EX_cobalt2_e	EX_cobalt2_e	EX_cobalt2_e	EX_cobalt2_e	EX_cobalt2_e	EX_cobalt2_e	EX_cobalt2_e	EX_cobalt2_e	EX_cobalt2_e	EX_cobalt2_e	EX_cobalt2_e	EX_cl_e	EX_cl_e	EX_cl_e	EX_cobalt2_e	EX_cobalt2_e	EX_cobalt2_e	EX_cl_e	EX_cobalt2_e	EX_cobalt2_e	EX_cobalt2_e	EX_cobalt2_e	EX_cobalt2_e	EX_cobalt2_e	EX_cobalt2_e	EX_cobalt2_e	EX_cl_e	EX_cobalt2_e	EX_cl_e	EX_cobalt2_e	EX_cobalt2_e	EX_cobalt2_e	EX_cobalt2_e	EX_cobalt2_e	EX_cobalt2_e
	EX_cu2_e	EX_cu2_e	EX_cu2_e	EX_cu2_e	EX_cu2_e	EX_cu2_e	EX_cu2_e	EX_cu2_e	EX_cu2_e	EX_cu2_e	EX_cobalt2_e	EX_cobalt2_e	EX_cobalt2_e	EX_cu2_e	EX_cu2_e	EX_cu2_e	EX_cu2_e	EX_cu2_e	EX_cu2_e	EX_cu2_e	EX_cu2_e	EX_cu2_e	EX_cu2_e	EX_cu2_e	EX_cu2_e	EX_cobalt2_e	EX_cobalt2_e	EX_cobalt2_e	EX_cu2_e	EX_cu2_e	EX_cu2_e	EX_cobalt2_e	EX_cu2_e	EX_cu2_e	EX_cu2_e	EX_cu2_e	EX_cu2_e	EX_cu2_e	EX_cu2_e	EX_cu2_e	EX_cobalt2_e	EX_cu2_e	EX_cobalt2_e	EX_cu2_e	EX_cu2_e	EX_cu2_e	EX_cu2_e	EX_cu2_e	EX_cu2_e
	EX_mg2_e	EX_mg2_e	EX_mg2_e	EX_mg2_e	EX_mg2_e	EX_mg2_e	EX_acgam_e	EX_mg2_e	EX_ala__L_e	EX_mg2_e	EX_cu2_e	EX_cu2_e	EX_cu2_e	EX_cys__L_e	EX_acmum_e	EX_mg2_e	EX_cys__L_e	EX_ala__D_e	EX_mg2_e	EX_mg2_e	EX_mg2_e	EX_cys__L_e	EX_mg2_e	EX_cys__L_e	EX_mg2_e	EX_cu2_e	EX_cu2_e	EX_cu2_e	EX_acgam_e	EX_cys__L_e	EX_mg2_e	EX_cu2_e	EX_cys__L_e	EX_cys__L_e	EX_cys__L_e	EX_cys__L_e	EX_mg2_e	EX_mg2_e	EX_acgam_e	EX_cys__L_e	EX_cu2_e	EX_mg2_e	EX_cu2_e	EX_mg2_e	EX_mg2_e	EX_cys__L_e	EX_mg2_e	EX_acgam_e	EX_cys__L_e
	EX_fe2_e	EX_fe2_e	EX_fe2_e	EX_fe2_e	EX_fe2_e	EX_fe2_e	EX_mg2_e	EX_fe2_e	EX_mg2_e	EX_fe2_e	EX_mg2_e	EX_cys__L_e	EX_mg2_e	EX_ala__D_e	EX_mg2_e	EX_fe2_e	EX_mg2_e	EX_mg2_e	EX_fe2_e	EX_fe2_e	EX_fe2_e	EX_mg2_e	EX_fe2_e	EX_mg2_e	EX_fe2_e	EX_mg2_e	EX_cys__L_e	EX_cys__L_e	EX_mg2_e	EX_mg2_e	EX_fe2_e	EX_mg2_e	EX_ala__L_e	EX_mg2_e	EX_mg2_e	EX_mg2_e	EX_fe2_e	EX_fe2_e	EX_mg2_e	EX_mg2_e	EX_cys__L_e	EX_fe2_e	EX_mg2_e	EX_fe2_e	EX_fe2_e	EX_mg2_e	EX_fe2_e	EX_mg2_e	EX_mg2_e
	EX_mn2_e	EX_mn2_e	EX_mn2_e	EX_mn2_e	EX_mn2_e	EX_mn2_e	EX_fe2_e	EX_mn2_e	EX_fe2_e	EX_mn2_e	EX_fe2_e	EX_mg2_e	EX_fe2_e	EX_mg2_e	EX_fe2_e	EX_mn2_e	EX_fe2_e	EX_fe2_e	EX_mn2_e	EX_mn2_e	EX_mn2_e	EX_fe2_e	EX_mn2_e	EX_fe2_e	EX_mn2_e	EX_fe2_e	EX_mg2_e	EX_mg2_e	EX_fe2_e	EX_fe2_e	EX_mn2_e	EX_fe2_e	EX_mg2_e	EX_fe2_e	EX_fe2_e	EX_fe2_e	EX_mn2_e	EX_mn2_e	EX_fe2_e	EX_fe2_e	EX_mg2_e	EX_mn2_e	EX_fe2_e	EX_mn2_e	EX_mn2_e	EX_fe2_e	EX_mn2_e	EX_fe2_e	EX_fe2_e
	EX_mobd_e	EX_mobd_e	EX_mobd_e	EX_mobd_e	EX_mobd_e	EX_mobd_e	EX_mn2_e	EX_mobd_e	EX_mn2_e	EX_mobd_e	EX_mn2_e	EX_fe2_e	EX_mn2_e	EX_fe2_e	EX_mn2_e	EX_mobd_e	EX_mn2_e	EX_mn2_e	EX_mnl_e	EX_mobd_e	EX_mobd_e	EX_mn2_e	EX_mobd_e	EX_mn2_e	EX_mobd_e	EX_mn2_e	EX_fe2_e	EX_fe2_e	EX_mn2_e	EX_mn2_e	EX_mobd_e	EX_mn2_e	EX_fe2_e	EX_mn2_e	EX_mn2_e	EX_mn2_e	EX_mobd_e	EX_mobd_e	EX_mn2_e	EX_mn2_e	EX_fe2_e	EX_mobd_e	EX_mn2_e	EX_mobd_e	EX_mobd_e	EX_mn2_e	EX_mobd_e	EX_mn2_e	EX_mn2_e
	EX_g6p_e	EX_zn2_e	EX_g6p_e	EX_zn2_e	EX_zn2_e	EX_zn2_e	EX_mobd_e	EX_g6p_e	EX_mobd_e	EX_pi_e	EX_mobd_e	EX_mn2_e	EX_mobd_e	EX_mn2_e	EX_mobd_e	EX_pi_e	EX_mobd_e	EX_mobd_e	EX_mobd_e	EX_pi_e	EX_pi_e	EX_mobd_e	EX_pi_e	EX_mobd_e	EX_pi_e	EX_mobd_e	EX_mn2_e	EX_mn2_e	EX_mobd_e	EX_mobd_e	EX_pi_e	EX_mobd_e	EX_mn2_e	EX_mobd_e	EX_mobd_e	EX_mobd_e	EX_zn2_e	EX_pi_e	EX_mobd_e	EX_mobd_e	EX_mn2_e	EX_g6p_e	EX_mobd_e	EX_pi_e	EX_fru_e	EX_mobd_e	EX_zn2_e	EX_mobd_e	EX_mobd_e
	EX_zn2_e	EX_taur_e	EX_zn2_e	EX_glyc3p_e	EX_glyc2p_e	EX_taur_e	EX_pi_e	EX_zn2_e	EX_g6p_e	EX_zn2_e	EX_g6p_e	EX_mobd_e	EX_g6p_e	EX_mobd_e	EX_pi_e	EX_zn2_e	EX_g6p_e	EX_g6p_e	EX_pi_e	EX_zn2_e	EX_zn2_e	EX_zn2_e	EX_zn2_e	EX_g6p_e	EX_zn2_e	EX_pi_e	EX_mobd_e	EX_mobd_e	EX_pi_e	EX_g6p_e	EX_zn2_e	EX_pi_e	EX_mobd_e	EX_g6p_e	EX_g6p_e	EX_fru_e	EX_gam_e	EX_zn2_e	EX_zn2_e	EX_zn2_e	EX_mobd_e	EX_orn_e	EX_g6p_e	EX_zn2_e	EX_pi_e	EX_g6p_e	EX_ser__L_e	EX_pi_e	EX_frulys_e
	EX_his__L_e	EX_glyc3p_e	EX_taur_e	EX_his__L_e	EX_his__L_e	EX_glyc2p_e	EX_zn2_e	EX_so4_e	EX_zn2_e	EX_glc__D_e	EX_zn2_e	EX_g6p_e	EX_zn2_e	EX_g6p_e	EX_zn2_e	EX_his__L_e	EX_zn2_e	EX_zn2_e	EX_zn2_e	EX_taur_e	EX_taur_e	EX_gam_e	EX_sbt__D_e	EX_zn2_e	EX_his__L_e	EX_zn2_e	EX_g6p_e	EX_g6p_e	EX_zn2_e	EX_zn2_e	EX_sbt__D_e	EX_zn2_e	EX_g6p_e	EX_orn_e	EX_zn2_e	EX_zn2_e	EX_so4_e	EX_taur_e	EX_so4_e	EX_tartr__L_e	EX_g6p_e	EX_zn2_e	EX_zn2_e	EX_gam_e	EX_zn2_e	EX_zn2_e	EX_so4_e	EX_zn2_e	EX_g6p_e
	EX_k_e	EX_his__L_e	EX_his__L_e	EX_k_e	EX_k_e	EX_his__L_e	EX_so4_e	EX_gln__L_e	EX_so4_e	EX_his__L_e	EX_so4_e	EX_zn2_e	EX_so4_e	EX_zn2_e	EX_taur_e	EX_k_e	EX_gln__L_e	EX_so4_e	EX_his__L_e	EX_his__L_e	EX_glc__D_e	EX_glyc2p_e	EX_his__L_e	EX_thr__L_e	EX_k_e	EX_his__L_e	EX_zn2_e	EX_zn2_e	EX_taur_e	EX_gam_e	EX_taur_e	EX_his__L_e	EX_zn2_e	EX_zn2_e	EX_his__L_e	EX_glyc2p_e	EX_glyc2p_e	EX_his__L_e	EX_glyc3p_e	EX_glyc3p_e	EX_zn2_e	EX_so4_e	EX_so4_e	EX_his__L_e	EX_his__L_e	EX_his__L_e	EX_glyc3p_e	EX_his__L_e	EX_zn2_e
	EX_tchola_e	EX_k_e	EX_k_e	EX_tchola_e	EX_tchola_e	EX_k_e	EX_his__L_e	EX_his__L_e	EX_his__L_e	EX_k_e	EX_his__L_e	EX_his__L_e	EX_his__L_e	EX_his__L_e	EX_his__L_e	EX_malt_e	EX_his__L_e	EX_his__L_e	EX_k_e	EX_k_e	EX_his__L_e	EX_his__L_e	EX_k_e	EX_his__L_e	EX_tchola_e	EX_k_e	EX_his__L_e	EX_his__L_e	EX_his__L_e	EX_his__L_e	EX_his__L_e	EX_k_e	EX_his__L_e	EX_his__L_e	EX_k_e	EX_his__L_e	EX_his__L_e	EX_k_e	EX_his__L_e	EX_his__L_e	EX_his__L_e	EX_his__L_e	EX_his__L_e	EX_k_e	EX_k_e	EX_hxan_e	EX_his__L_e	EX_k_e	EX_his__L_e
	EX_sel_e	EX_sel_e	EX_sel_e	EX_sel_e	EX_sel_e	EX_sel_e	EX_k_e	EX_k_e	EX_k_e	EX_tchola_e	EX_k_e	EX_k_e	EX_k_e	EX_k_e	EX_k_e	EX_tchola_e	EX_k_e	EX_k_e	EX_tchola_e	EX_malt_e	EX_k_e	EX_k_e	EX_tchola_e	EX_k_e	EX_C20978_e	EX_tchola_e	EX_k_e	EX_k_e	EX_k_e	EX_k_e	EX_k_e	EX_tchola_e	EX_k_e	EX_k_e	EX_mal__L_e	EX_k_e	EX_k_e	EX_C20978_e	EX_k_e	EX_k_e	EX_k_e	EX_k_e	EX_k_e	EX_tchola_e	EX_tchola_e	EX_k_e	EX_k_e	EX_tchola_e	EX_k_e
					EX_sel_e	EX_sel_e	EX_sel_e	EX_sel_e	EX_sel_e	EX_sel_e	EX_sel_e	EX_sel_e	EX_sel_e	EX_sel_e	EX_sel_e	EX_sel_e	EX_sel_e	EX_sel_e	EX_sel_e	EX_sel_e	EX_sel_e	EX_sel_e	EX_sel_e	EX_sel_e	EX_sel_e	EX_sel_e	EX_sel_e	EX_sel_e	EX_sel_e	EX_sel_e	EX_sel_e	EX_sel_e	EX_sel_e	EX_sel_e	EX_sel_e	EX_sel_e	EX_sel_e	EX_sel_e	EX_sel_e	EX_sel_e	EX_sel_e	EX_sel_e	EX_sel_e	EX_sel_e	EX_sel_e	EX_sel_e	EX_sel_e	EX_sel_e	EX_sel_e
perturbed model 54	EX_ca2_e	EX_ca2_e	EX_ca2_e	EX_ca2_e	EX_ca2_e	EX_ca2_e	EX_ca2_e	EX_ca2_e	EX_ca2_e	EX_ca2_e	EX_ca2_e	EX_ca2_e	EX_ca2_e	EX_ca2_e	EX_ca2_e	EX_ca2_e	EX_alaala_e	EX_ca2_e	EX_ca2_e	EX_ca2_e	EX_ca2_e	EX_arab__L_e	EX_asn__L_e	EX_ca2_e	EX_arg__L_e	EX_ca2_e	EX_asp__L_e	EX_ca2_e	EX_ca2_e	EX_arab__L_e	EX_ca2_e	EX_ca2_e	EX_ca2_e	EX_ca2_e	EX_ca2_e	EX_ca2_e	EX_ca2_e	EX_ca2_e	EX_ca2_e	EX_arg__L_e	EX_ca2_e	EX_ca2_e	EX_ca2_e	EX_ca2_e	EX_ca2_e	EX_ca2_e	EX_ca2_e	EX_ca2_e	EX_ascb__L_e
	EX_cl_e	EX_cl_e	EX_cl_e	EX_cl_e	EX_cl_e	EX_cl_e	EX_cl_e	EX_cl_e	EX_cl_e	EX_cl_e	EX_cl_e	EX_cl_e	EX_cl_e	EX_cl_e	EX_cl_e	EX_cl_e	EX_ca2_e	EX_cl_e	EX_cl_e	EX_cl_e	EX_cl_e	EX_ca2_e	EX_ca2_e	EX_cl_e	EX_ca2_e	EX_cl_e	EX_ca2_e	EX_cl_e	EX_cl_e	EX_ca2_e	EX_cl_e	EX_cl_e	EX_cl_e	EX_cl_e	EX_cl_e	EX_cl_e	EX_cl_e	EX_cl_e	EX_cl_e	EX_ca2_e	EX_cl_e	EX_cl_e	EX_cl_e	EX_cl_e	EX_cl_e	EX_cl_e	EX_cl_e	EX_cl_e	EX_ca2_e
	EX_cobalt2_e	EX_cobalt2_e	EX_cobalt2_e	EX_cobalt2_e	EX_cobalt2_e	EX_cobalt2_e	EX_cobalt2_e	EX_cobalt2_e	EX_cobalt2_e	EX_cobalt2_e	EX_cobalt2_e	EX_cobalt2_e	EX_cobalt2_e	EX_cobalt2_e	EX_cobalt2_e	EX_cobalt2_e	EX_cl_e	EX_cobalt2_e	EX_cobalt2_e	EX_cobalt2_e	EX_cobalt2_e	EX_cl_e	EX_cl_e	EX_cobalt2_e	EX_cl_e	EX_cobalt2_e	EX_cl_e	EX_cobalt2_e	EX_cobalt2_e	EX_cl_e	EX_cobalt2_e	EX_cobalt2_e	EX_cobalt2_e	EX_cobalt2_e	EX_cobalt2_e	EX_cobalt2_e	EX_cobalt2_e	EX_cobalt2_e	EX_cobalt2_e	EX_cl_e	EX_cobalt2_e	EX_cobalt2_e	EX_cobalt2_e	EX_cobalt2_e	EX_cobalt2_e	EX_cobalt2_e	EX_cobalt2_e	EX_cobalt2_e	EX_cl_e
	EX_cu2_e	EX_cu2_e	EX_cu2_e	EX_cu2_e	EX_cu2_e	EX_cu2_e	EX_cu2_e	EX_cu2_e	EX_cu2_e	EX_cu2_e	EX_cu2_e	EX_cu2_e	EX_cu2_e	EX_cu2_e	EX_cu2_e	EX_cu2_e	EX_cobalt2_e	EX_cu2_e	EX_cu2_e	EX_cu2_e	EX_cu2_e	EX_cobalt2_e	EX_cobalt2_e	EX_cu2_e	EX_cobalt2_e	EX_cu2_e	EX_cobalt2_e	EX_cu2_e	EX_cu2_e	EX_cobalt2_e	EX_cu2_e	EX_cu2_e	EX_cu2_e	EX_cu2_e	EX_cu2_e	EX_cu2_e	EX_cu2_e	EX_cu2_e	EX_cu2_e	EX_cobalt2_e	EX_cu2_e	EX_cu2_e	EX_cu2_e	EX_cu2_e	EX_cu2_e	EX_cu2_e	EX_cu2_e	EX_cu2_e	EX_cobalt2_e
	EX_mg2_e	EX_mg2_e	EX_mg2_e	EX_mg2_e	EX_mg2_e	EX_mg2_e	EX_cys__L_e	EX_cys__L_e	EX_mg2_e	EX_mg2_e	EX_mg2_e	EX_mg2_e	EX_mg2_e	EX_ala__L_e	EX_mg2_e	EX_mg2_e	EX_cu2_e	EX_mg2_e	EX_cys__L_e	EX_mg2_e	EX_cys__L_e	EX_cu2_e	EX_cu2_e	EX_mg2_e	EX_cu2_e	EX_4abut_e	EX_cu2_e	EX_mg2_e	EX_cys__L_e	EX_cu2_e	EX_mg2_e	EX_mg2_e	EX_mg2_e	EX_mg2_e	EX_cys__L_e	EX_mg2_e	EX_cys__L_e	EX_mg2_e	EX_cys__L_e	EX_cu2_e	EX_cys__L_e	EX_mg2_e	EX_ala__D_e	EX_acmum_e	EX_cys__L_e	EX_mg2_e	EX_acmum_e	EX_acgam_e	EX_cu2_e
	EX_fe2_e	EX_fe2_e	EX_fe2_e	EX_fe2_e	EX_fe2_e	EX_fe2_e	EX_mg2_e	EX_mg2_e	EX_fe2_e	EX_fe2_e	EX_fe2_e	EX_fe2_e	EX_fe2_e	EX_mg2_e	EX_fe2_e	EX_fe2_e	EX_mg2_e	EX_fe2_e	EX_mg2_e	EX_fe2_e	EX_mg2_e	EX_mg2_e	EX_mg2_e	EX_fe2_e	EX_mg2_e	EX_mg2_e	EX_mg2_e	EX_fe2_e	EX_mg2_e	EX_mg2_e	EX_fe2_e	EX_fe2_e	EX_fe2_e	EX_fe2_e	EX_mg2_e	EX_fe2_e	EX_acgam_e	EX_fe2_e	EX_mg2_e	EX_mg2_e	EX_mg2_e	EX_fe2_e	EX_mg2_e	EX_mg2_e	EX_mg2_e	EX_fe2_e	EX_mg2_e	EX_mg2_e	EX_mg2_e
	EX_mn2_e	EX_mn2_e	EX_mn2_e	EX_mn2_e	EX_mn2_e	EX_mn2_e	EX_fe2_e	EX_fe2_e	EX_mn2_e	EX_mn2_e	EX_mn2_e	EX_mn2_e	EX_mn2_e	EX_fe2_e	EX_mn2_e	EX_mn2_e	EX_fe2_e	EX_mn2_e	EX_fe2_e	EX_mn2_e	EX_fe2_e	EX_fe2_e	EX_fe2_e	EX_mn2_e	EX_fe2_e	EX_fe2_e	EX_fe2_e	EX_mn2_e	EX_fe2_e	EX_fe2_e	EX_mn2_e	EX_mn2_e	EX_mn2_e	EX_mn2_e	EX_fe2_e	EX_mn2_e	EX_mg2_e	EX_mn2_e	EX_fe2_e	EX_fe2_e	EX_fe2_e	EX_mn2_e	EX_fe2_e	EX_fe2_e	EX_fe2_e	EX_mn2_e	EX_fe2_e	EX_fe2_e	EX_fe2_e
	EX_mobd_e	EX_mobd_e	EX_mobd_e	EX_mobd_e	EX_mobd_e	EX_mobd_e	EX_mn2_e	EX_mn2_e	EX_mobd_e	EX_mobd_e	EX_mobd_e	EX_mobd_e	EX_mobd_e	EX_mn2_e	EX_mobd_e	EX_mobd_e	EX_mn2_e	EX_mobd_e	EX_mn2_e	EX_mobd_e	EX_mn2_e	EX_mn2_e	EX_mn2_e	EX_mnl_e	EX_mn2_e	EX_mn2_e	EX_mn2_e	EX_mobd_e	EX_mn2_e	EX_mn2_e	EX_mobd_e	EX_mobd_e	EX_mobd_e	EX_mobd_e	EX_mn2_e	EX_mobd_e	EX_fe2_e	EX_mobd_e	EX_mn2_e	EX_mn2_e	EX_mn2_e	EX_mobd_e	EX_mn2_e	EX_mn2_e	EX_mn2_e	EX_mobd_e	EX_mn2_e	EX_mn2_e	EX_mn2_e
	EX_zn2_e	EX_zn2_e	EX_zn2_e	EX_g6p_e	EX_zn2_e	EX_g6p_e	EX_mobd_e	EX_mobd_e	EX_zn2_e	EX_pi_e	EX_zn2_e	EX_g6p_e	EX_g6p_e	EX_mobd_e	EX_pi_e	EX_pi_e	EX_mobd_e	EX_pi_e	EX_mobd_e	EX_pi_e	EX_mobd_e	EX_mobd_e	EX_mobd_e	EX_mobd_e	EX_mobd_e	EX_mobd_e	EX_mobd_e	EX_zn2_e	EX_mnl_e	EX_mobd_e	EX_pi_e	EX_g6p_e	EX_frulys_e	EX_pi_e	EX_mobd_e	EX_pi_e	EX_mn2_e	EX_zn2_e	EX_mobd_e	EX_mobd_e	EX_mobd_e	EX_g6p_e	EX_mobd_e	EX_mobd_e	EX_mobd_e	EX_orn_e	EX_mobd_e	EX_mobd_e	EX_mobd_e
	EX_glyc2p_e	EX_glyc3p_e	EX_taur_e	EX_zn2_e	EX_taur_e	EX_zn2_e	EX_g6p_e	EX_zn2_e	EX_gam_e	EX_zn2_e	EX_gam_e	EX_zn2_e	EX_zn2_e	EX_g6p_e	EX_zn2_e	EX_zn2_e	EX_g6p_e	EX_zn2_e	EX_zn2_e	EX_zn2_e	EX_pi_e	EX_pi_e	EX_g6p_e	EX_pi_e	EX_g6p_e	EX_g6p_e	EX_g6p_e	EX_so4_e	EX_mobd_e	EX_pi_e	EX_zn2_e	EX_orn_e	EX_pi_e	EX_zn2_e	EX_pi_e	EX_zn2_e	EX_mobd_e	EX_ser__L_e	EX_zn2_e	EX_zn2_e	EX_zn2_e	EX_zn2_e	EX_g6p_e	EX_pi_e	EX_pi_e	EX_zn2_e	EX_pi_e	EX_zn2_e	EX_pi_e
	EX_his__L_e	EX_his__L_e	EX_glyc3p_e	EX_taur_e	EX_glyc2p_e	EX_his__L_e	EX_zn2_e	EX_glyc3p_e	EX_so4_e	EX_taur_e	EX_so4_e	EX_so4_e	EX_ser__L_e	EX_zn2_e	EX_glc__D_e	EX_taur_e	EX_zn2_e	EX_gam_e	EX_glc__D_e	EX_gam_e	EX_zn2_e	EX_zn2_e	EX_zn2_e	EX_zn2_e	EX_zn2_e	EX_zn2_e	EX_zn2_e	EX_gln__L_e	EX_zn2_e	EX_zn2_e	EX_tartr__L_e	EX_zn2_e	EX_zn2_e	EX_his__L_e	EX_zn2_e	EX_tartr__L_e	EX_zn2_e	EX_so4_e	EX_sbt__D_e	EX_so4_e	EX_glyc2p_e	EX_gam_e	EX_zn2_e	EX_zn2_e	EX_zn2_e	EX_so4_e	EX_zn2_e	EX_so4_e	EX_zn2_e
	EX_k_e	EX_k_e	EX_his__L_e	EX_his__L_e	EX_his__L_e	EX_k_e	EX_his__L_e	EX_his__L_e	EX_glyc2p_e	EX_glyc_e	EX_glyc3p_e	EX_gln__L_e	EX_so4_e	EX_so4_e	EX_his__L_e	EX_glc__D_e	EX_so4_e	EX_his__L_e	EX_glyc2p_e	EX_so4_e	EX_tartr__L_e	EX_his__L_e	EX_so4_e	EX_taur_e	EX_so4_e	EX_so4_e	EX_so4_e	EX_glyc3p_e	EX_glyc2p_e	EX_taur_e	EX_his__L_e	EX_so4_e	EX_his__L_e	EX_k_e	EX_his__L_e	EX_taur_e	EX_glyc2p_e	EX_glyc3p_e	EX_glyc2p_e	EX_glyc3p_e	EX_his__L_e	EX_so4_e	EX_so4_e	EX_his__L_e	EX_glc__D_e	EX_glyc3p_e	EX_taur_e	EX_glyc2p_e	EX_his__L_e
	EX_tchola_e	EX_tchola_e	EX_k_e	EX_k_e	EX_k_e	EX_tchola_e	EX_k_e	EX_k_e	EX_his__L_e	EX_his__L_e	EX_his__L_e	EX_his__L_e	EX_his__L_e	EX_his__L_e	EX_k_e	EX_his__L_e	EX_his__L_e	EX_k_e	EX_his__L_e	EX_his__L_e	EX_his__L_e	EX_k_e	EX_his__L_e	EX_his__L_e	EX_his__L_e	EX_his__L_e	EX_his__L_e	EX_his__L_e	EX_his__L_e	EX_his__L_e	EX_k_e	EX_his__L_e	EX_k_e	EX_C03619_e	EX_k_e	EX_his__L_e	EX_his__L_e	EX_his__L_e	EX_his__L_e	EX_his__L_e	EX_k_e	EX_his__L_e	EX_his__L_e	EX_k_e	EX_his__L_e	EX_his__L_e	EX_his__L_e	EX_his__L_e	EX_k_e
	EX_sel_e	EX_sel_e	EX_sel_e	EX_sel_e	EX_sel_e	EX_sel_e	EX_sel_e	EX_sel_e	EX_k_e	EX_k_e	EX_k_e	EX_k_e	EX_k_e	EX_k_e	EX_tchola_e	EX_k_e	EX_k_e	EX_tchola_e	EX_k_e	EX_k_e	EX_k_e	EX_tchola_e	EX_k_e	EX_k_e	EX_k_e	EX_k_e	EX_k_e	EX_k_e	EX_k_e	EX_k_e	EX_tchola_e	EX_k_e	EX_tchola_e	EX_tchola_e	EX_malt_e	EX_k_e	EX_k_e	EX_k_e	EX_k_e	EX_k_e	EX_malt_e	EX_k_e	EX_k_e	EX_tchola_e	EX_k_e	EX_k_e	EX_k_e	EX_k_e	EX_tchola_e
					EX_sel_e	EX_sel_e	EX_sel_e	EX_sel_e	EX_sel_e	EX_sel_e	EX_sel_e	EX_sel_e	EX_sel_e	EX_sel_e	EX_sel_e	EX_sel_e	EX_sel_e	EX_sel_e	EX_sel_e	EX_sel_e	EX_sel_e	EX_sel_e	EX_sel_e	EX_sel_e	EX_sel_e	EX_sel_e	EX_sel_e	EX_sel_e	EX_sel_e	EX_sel_e	EX_sel_e	EX_sel_e	EX_sel_e	EX_sel_e	EX_sel_e	EX_sel_e	EX_sel_e	EX_sel_e	EX_sel_e	EX_sel_e	EX_sel_e	EX_sel_e	EX_sel_e	EX_sel_e	EX_sel_e	EX_sel_e	EX_sel_e	EX_sel_e	EX_sel_e
perturbed model 55	EX_ca2_e	EX_ca2_e	EX_ca2_e	EX_ca2_e	EX_ca2_e	EX_ca2_e	EX_ca2_e	EX_ca2_e	EX_ca2_e	EX_ca2_e	EX_ascb__L_e	EX_ascb__L_e	EX_ca2_e	EX_ca2_e	EX_ca2_e	EX_ca2_e	EX_ca2_e	EX_ca2_e	EX_ca2_e	EX_ca2_e	EX_ca2_e	EX_ca2_e	EX_ca2_e	EX_ca2_e	EX_ca2_e	EX_ca2_e	EX_ca2_e	EX_ca2_e	EX_ca2_e	EX_ca2_e	EX_ca2_e	EX_ca2_e	EX_ca2_e	EX_ca2_e	EX_arab__L_e	EX_ca2_e	EX_asp__L_e	EX_ca2_e	EX_ca2_e	EX_ca2_e	EX_ca2_e	EX_ca2_e	EX_ca2_e	EX_ca2_e	EX_ca2_e	EX_ca2_e	EX_ca2_e	EX_ca2_e	EX_ascb__L_e
	EX_cl_e	EX_cl_e	EX_cl_e	EX_cl_e	EX_cl_e	EX_cl_e	EX_cl_e	EX_cl_e	EX_cl_e	EX_cl_e	EX_ca2_e	EX_ca2_e	EX_cl_e	EX_cl_e	EX_cl_e	EX_cl_e	EX_cl_e	EX_cl_e	EX_cl_e	EX_cl_e	EX_cl_e	EX_cl_e	EX_cl_e	EX_cl_e	EX_cl_e	EX_cl_e	EX_cl_e	EX_cl_e	EX_cl_e	EX_cl_e	EX_cl_e	EX_cl_e	EX_cl_e	EX_cl_e	EX_ca2_e	EX_cit_e	EX_ca2_e	EX_cl_e	EX_cl_e	EX_cl_e	EX_cl_e	EX_cl_e	EX_cl_e	EX_cl_e	EX_cl_e	EX_cl_e	EX_cl_e	EX_cl_e	EX_ca2_e
	EX_cobalt2_e	EX_cobalt2_e	EX_cobalt2_e	EX_cobalt2_e	EX_cobalt2_e	EX_cobalt2_e	EX_cobalt2_e	EX_cobalt2_e	EX_cobalt2_e	EX_cobalt2_e	EX_cl_e	EX_cl_e	EX_cobalt2_e	EX_cobalt2_e	EX_cobalt2_e	EX_cobalt2_e	EX_cobalt2_e	EX_cobalt2_e	EX_cobalt2_e	EX_cobalt2_e	EX_cobalt2_e	EX_cobalt2_e	EX_cobalt2_e	EX_cobalt2_e	EX_cobalt2_e	EX_cobalt2_e	EX_cobalt2_e	EX_cobalt2_e	EX_cobalt2_e	EX_cobalt2_e	EX_cobalt2_e	EX_cobalt2_e	EX_cobalt2_e	EX_cobalt2_e	EX_cl_e	EX_cl_e	EX_cl_e	EX_cobalt2_e	EX_cobalt2_e	EX_cobalt2_e	EX_cobalt2_e	EX_cobalt2_e	EX_cobalt2_e	EX_cobalt2_e	EX_cobalt2_e	EX_cobalt2_e	EX_cobalt2_e	EX_cobalt2_e	EX_cl_e
	EX_cu2_e	EX_cu2_e	EX_cu2_e	EX_cu2_e	EX_cu2_e	EX_cu2_e	EX_cu2_e	EX_cu2_e	EX_cu2_e	EX_cu2_e	EX_cobalt2_e	EX_cobalt2_e	EX_cu2_e	EX_cu2_e	EX_cu2_e	EX_cu2_e	EX_cu2_e	EX_cu2_e	EX_cu2_e	EX_cu2_e	EX_cu2_e	EX_cu2_e	EX_cu2_e	EX_cu2_e	EX_cu2_e	EX_cu2_e	EX_cu2_e	EX_cu2_e	EX_cu2_e	EX_cu2_e	EX_cu2_e	EX_cu2_e	EX_cu2_e	EX_cu2_e	EX_cobalt2_e	EX_cobalt2_e	EX_cobalt2_e	EX_cu2_e	EX_cu2_e	EX_cu2_e	EX_cu2_e	EX_cu2_e	EX_cu2_e	EX_cu2_e	EX_cu2_e	EX_cu2_e	EX_cu2_e	EX_cu2_e	EX_cobalt2_e
	EX_mg2_e	EX_mg2_e	EX_mg2_e	EX_mg2_e	EX_mg2_e	EX_mg2_e	EX_acgam_e	EX_mg2_e	EX_cys__L_e	EX_mg2_e	EX_cu2_e	EX_cu2_e	EX_cys__L_e	EX_mg2_e	EX_mg2_e	EX_cys__L_e	EX_mg2_e	EX_mg2_e	EX_mg2_e	EX_mg2_e	EX_mg2_e	EX_mg2_e	EX_mg2_e	EX_mg2_e	EX_mg2_e	EX_mg2_e	EX_acmum_e	EX_mg2_e	EX_mg2_e	EX_mg2_e	EX_mg2_e	EX_mg2_e	EX_cys__L_e	EX_mg2_e	EX_cu2_e	EX_cu2_e	EX_cu2_e	EX_mg2_e	EX_mg2_e	EX_mg2_e	EX_mg2_e	EX_cys__L_e	EX_ala__D_e	EX_mg2_e	EX_mg2_e	EX_ala__L_e	EX_mg2_e	EX_cys__L_e	EX_cu2_e
	EX_fe2_e	EX_fe2_e	EX_fe2_e	EX_fe2_e	EX_fe2_e	EX_fe2_e	EX_mg2_e	EX_fe2_e	EX_mg2_e	EX_fe2_e	EX_mg2_e	EX_mg2_e	EX_mg2_e	EX_fe2_e	EX_fe2_e	EX_mg2_e	EX_fe2_e	EX_fe2_e	EX_fe2_e	EX_fe2_e	EX_fe2_e	EX_fe2_e	EX_fe2_e	EX_fe2_e	EX_fe2_e	EX_fe2_e	EX_mg2_e	EX_fe2_e	EX_fe2_e	EX_fe2_e	EX_fe2_e	EX_fe2_e	EX_mg2_e	EX_fe2_e	EX_mg2_e	EX_mg2_e	EX_mg2_e	EX_fe2_e	EX_fe2_e	EX_fe2_e	EX_fe2_e	EX_mg2_e	EX_mg2_e	EX_fe2_e	EX_fe2_e	EX_mg2_e	EX_fe2_e	EX_mg2_e	EX_mg2_e
	EX_mn2_e	EX_mn2_e	EX_mn2_e	EX_mn2_e	EX_mn2_e	EX_mn2_e	EX_fe2_e	EX_mn2_e	EX_fe2_e	EX_mn2_e	EX_fe2_e	EX_fe2_e	EX_fe2_e	EX_mn2_e	EX_mn2_e	EX_fe2_e	EX_mn2_e	EX_mn2_e	EX_mn2_e	EX_mn2_e	EX_mn2_e	EX_mn2_e	EX_mn2_e	EX_mn2_e	EX_mn2_e	EX_mn2_e	EX_fe2_e	EX_mn2_e	EX_mn2_e	EX_mn2_e	EX_mn2_e	EX_mn2_e	EX_fe2_e	EX_mn2_e	EX_fe2_e	EX_fe2_e	EX_fe2_e	EX_mn2_e	EX_mn2_e	EX_mn2_e	EX_mn2_e	EX_fe2_e	EX_fe2_e	EX_mn2_e	EX_mn2_e	EX_fe2_e	EX_mn2_e	EX_fe2_e	EX_fe2_e
	EX_mobd_e	EX_mobd_e	EX_mobd_e	EX_mobd_e	EX_mobd_e	EX_mobd_e	EX_mn2_e	EX_mobd_e	EX_mn2_e	EX_mobd_e	EX_mn2_e	EX_mn2_e	EX_mn2_e	EX_mobd_e	EX_mnl_e	EX_mn2_e	EX_mobd_e	EX_mnl_e	EX_mobd_e	EX_mobd_e	EX_mobd_e	EX_mobd_e	EX_mobd_e	EX_mobd_e	EX_mobd_e	EX_mobd_e	EX_mn2_e	EX_mobd_e	EX_mobd_e	EX_mobd_e	EX_mobd_e	EX_mobd_e	EX_mn2_e	EX_mobd_e	EX_mn2_e	EX_mn2_e	EX_mn2_e	EX_mobd_e	EX_mobd_e	EX_mobd_e	EX_mobd_e	EX_mn2_e	EX_mn2_e	EX_mobd_e	EX_mobd_e	EX_mn2_e	EX_mobd_e	EX_mn2_e	EX_mn2_e
	EX_zn2_e	EX_fru_e	EX_zn2_e	EX_zn2_e	EX_zn2_e	EX_zn2_e	EX_mobd_e	EX_zn2_e	EX_mobd_e	EX_zn2_e	EX_mobd_e	EX_mobd_e	EX_mobd_e	EX_zn2_e	EX_mobd_e	EX_mobd_e	EX_fru_e	EX_mobd_e	EX_zn2_e	EX_g6p_e	EX_zn2_e	EX_g6p_e	EX_zn2_e	EX_zn2_e	EX_zn2_e	EX_fum_e	EX_mobd_e	EX_zn2_e	EX_frulys_e	EX_zn2_e	EX_zn2_e	EX_zn2_e	EX_mobd_e	EX_zn2_e	EX_mobd_e	EX_mobd_e	EX_mobd_e	EX_frulys_e	EX_zn2_e	EX_zn2_e	EX_zn2_e	EX_mobd_e	EX_mobd_e	EX_zn2_e	EX_zn2_e	EX_mobd_e	EX_zn2_e	EX_mnl_e	EX_mobd_e
	EX_taur_e	EX_zn2_e	EX_sbt__D_e	EX_tartr__L_e	EX_taur_e	EX_sbt__D_e	EX_zn2_e	EX_taur_e	EX_zn2_e	EX_so4_e	EX_zn2_e	EX_zn2_e	EX_g6p_e	EX_his__L_e	EX_zn2_e	EX_zn2_e	EX_zn2_e	EX_zn2_e	EX_glc__D_e	EX_zn2_e	EX_taur_e	EX_zn2_e	EX_so4_e	EX_taur_e	EX_gam_e	EX_zn2_e	EX_zn2_e	EX_gam_e	EX_zn2_e	EX_gam_e	EX_taur_e	EX_taur_e	EX_zn2_e	EX_taur_e	EX_zn2_e	EX_zn2_e	EX_zn2_e	EX_zn2_e	EX_sbt__D_e	EX_pyr_e	EX_his__L_e	EX_fru_e	EX_zn2_e	EX_ser__L_e	EX_taur_e	EX_zn2_e	EX_glyc3p_e	EX_mobd_e	EX_zn2_e
	EX_his__L_e	EX_his__L_e	EX_taur_e	EX_taur_e	EX_glc__D_e	EX_his__L_e	EX_taur_e	EX_glyc3p_e	EX_his__L_e	EX_his__L_e	EX_taur_e	EX_his__L_e	EX_zn2_e	EX_k_e	EX_taur_e	EX_gam_e	EX_taur_e	EX_his__L_e	EX_his__L_e	EX_taur_e	EX_his__L_e	EX_so4_e	EX_glc__D_e	EX_his__L_e	EX_so4_e	EX_taur_e	EX_taur_e	EX_his__L_e	EX_his__L_e	EX_taur_e	EX_glyc_e	EX_glyc2p_e	EX_glyc3p_e	EX_his__L_e	EX_taur_e	EX_taur_e	EX_his__L_e	EX_taur_e	EX_so4_e	EX_taur_e	EX_k_e	EX_zn2_e	EX_taur_e	EX_taur_e	EX_his__L_e	EX_taur_e	EX_his__L_e	EX_zn2_e	EX_so4_e
	EX_k_e	EX_k_e	EX_his__L_e	EX_his__L_e	EX_his__L_e	EX_k_e	EX_his__L_e	EX_his__L_e	EX_k_e	EX_k_e	EX_his__L_e	EX_k_e	EX_his__L_e	EX_malt_e	EX_his__L_e	EX_his__L_e	EX_his__L_e	EX_k_e	EX_k_e	EX_his__L_e	EX_k_e	EX_his__L_e	EX_his__L_e	EX_k_e	EX_his__L_e	EX_his__L_e	EX_his__L_e	EX_k_e	EX_k_e	EX_his__L_e	EX_his__L_e	EX_his__L_e	EX_his__L_e	EX_k_e	EX_his__L_e	EX_his__L_e	EX_k_e	EX_his__L_e	EX_his__L_e	EX_his__L_e	EX_mal__L_e	EX_his__L_e	EX_his__L_e	EX_his__L_e	EX_k_e	EX_his__L_e	EX_k_e	EX_his__L_e	EX_his__L_e
	EX_malt_e	EX_tchola_e	EX_k_e	EX_k_e	EX_k_e	EX_tchola_e	EX_k_e	EX_k_e	EX_malt_e	EX_malt_e	EX_k_e	EX_tchola_e	EX_k_e	EX_tchola_e	EX_k_e	EX_k_e	EX_k_e	EX_tchola_e	EX_tchola_e	EX_k_e	EX_C03619_e	EX_k_e	EX_k_e	EX_C20978_e	EX_k_e	EX_k_e	EX_k_e	EX_tchola_e	EX_tchola_e	EX_k_e	EX_k_e	EX_k_e	EX_k_e	EX_mal__L_e	EX_k_e	EX_k_e	EX_tchola_e	EX_k_e	EX_k_e	EX_k_e	EX_tchola_e	EX_k_e	EX_k_e	EX_k_e	EX_dchac_e	EX_k_e	EX_tchola_e	EX_k_e	EX_k_e
	EX_sel_e	EX_sel_e	EX_sel_e	EX_sel_e	EX_sel_e	EX_sel_e	EX_sel_e	EX_sel_e	EX_sel_e	EX_sel_e	EX_sel_e	EX_sel_e	EX_sel_e	EX_sel_e	EX_sel_e	EX_sel_e	EX_sel_e	EX_sel_e	EX_sel_e	EX_sel_e	EX_sel_e	EX_sel_e	EX_sel_e	EX_sel_e	EX_sel_e	EX_sel_e	EX_sel_e	EX_sel_e	EX_sel_e	EX_sel_e	EX_sel_e	EX_sel_e	EX_sel_e	EX_sel_e	EX_sel_e	EX_sel_e	EX_sel_e	EX_sel_e	EX_sel_e	EX_sel_e	EX_sel_e	EX_sel_e	EX_sel_e	EX_sel_e	EX_sel_e	EX_sel_e	EX_sel_e	EX_sel_e	EX_sel_e
					EX_sel_e	EX_sel_e	EX_sel_e	EX_sel_e	EX_sel_e	EX_sel_e	EX_sel_e	EX_sel_e	EX_sel_e	EX_sel_e	EX_sel_e	EX_sel_e	EX_sel_e	EX_sel_e	EX_sel_e	EX_sel_e	EX_sel_e	EX_sel_e	EX_sel_e	EX_sel_e	EX_sel_e	EX_sel_e	EX_sel_e	EX_sel_e	EX_sel_e	EX_sel_e	EX_sel_e	EX_sel_e	EX_sel_e	EX_sel_e	EX_sel_e	EX_sel_e	EX_sel_e	EX_sel_e	EX_sel_e	EX_sel_e	EX_sel_e	EX_sel_e	EX_sel_e	EX_sel_e	EX_sel_e	EX_sel_e	EX_sel_e	EX_sel_e	EX_sel_e
perturbed model 56	EX_ca2_e	EX_ca2_e	EX_ca2_e	EX_ca2_e	EX_ca2_e	EX_ca2_e	EX_asn__L_e	EX_arg__L_e	EX_ca2_e	EX_ca2_e	EX_ca2_e	EX_ca2_e	EX_ca2_e	EX_alaala_e	EX_ca2_e	EX_ca2_e	EX_ca2_e	EX_ca2_e	EX_ca2_e	EX_ca2_e	EX_arg__L_e	EX_ca2_e	EX_ca2_e	EX_ca2_e	EX_ca2_e	EX_ca2_e	EX_ca2_e	EX_ca2_e	EX_ca2_e	EX_ca2_e	EX_ca2_e	EX_ca2_e	EX_ca2_e	EX_ca2_e	EX_ca2_e	EX_ca2_e	EX_ca2_e	EX_asn__L_e	EX_ca2_e	EX_asp__L_e	EX_ca2_e	EX_ca2_e	EX_ca2_e	EX_alaala_e	EX_ca2_e	EX_ca2_e	EX_ca2_e	EX_ca2_e	EX_ca2_e
	EX_cl_e	EX_cl_e	EX_cl_e	EX_cl_e	EX_cl_e	EX_cl_e	EX_ca2_e	EX_ca2_e	EX_cl_e	EX_cl_e	EX_cl_e	EX_cl_e	EX_cl_e	EX_ca2_e	EX_cl_e	EX_cl_e	EX_cl_e	EX_cl_e	EX_cl_e	EX_cl_e	EX_ca2_e	EX_cl_e	EX_cl_e	EX_cl_e	EX_cl_e	EX_cl_e	EX_cl_e	EX_cl_e	EX_cl_e	EX_cl_e	EX_cl_e	EX_cl_e	EX_cl_e	EX_cl_e	EX_cl_e	EX_cl_e	EX_cl_e	EX_ca2_e	EX_cl_e	EX_ca2_e	EX_cl_e	EX_cl_e	EX_cl_e	EX_ca2_e	EX_cl_e	EX_cl_e	EX_cl_e	EX_cl_e	EX_cl_e
	EX_cobalt2_e	EX_cobalt2_e	EX_cobalt2_e	EX_cobalt2_e	EX_cobalt2_e	EX_cobalt2_e	EX_cl_e	EX_cl_e	EX_cobalt2_e	EX_cobalt2_e	EX_cobalt2_e	EX_cobalt2_e	EX_cobalt2_e	EX_cl_e	EX_cobalt2_e	EX_cobalt2_e	EX_cobalt2_e	EX_cobalt2_e	EX_cobalt2_e	EX_cobalt2_e	EX_cl_e	EX_cobalt2_e	EX_cobalt2_e	EX_cobalt2_e	EX_cobalt2_e	EX_cobalt2_e	EX_cobalt2_e	EX_cobalt2_e	EX_cobalt2_e	EX_cobalt2_e	EX_cobalt2_e	EX_cobalt2_e	EX_cobalt2_e	EX_cobalt2_e	EX_cobalt2_e	EX_cobalt2_e	EX_cobalt2_e	EX_cl_e	EX_cobalt2_e	EX_cl_e	EX_cobalt2_e	EX_cobalt2_e	EX_cobalt2_e	EX_cl_e	EX_cobalt2_e	EX_cobalt2_e	EX_cobalt2_e	EX_cobalt2_e	EX_cobalt2_e
	EX_cu2_e	EX_cu2_e	EX_cu2_e	EX_cu2_e	EX_cu2_e	EX_cu2_e	EX_cobalt2_e	EX_cobalt2_e	EX_cu2_e	EX_cu2_e	EX_cu2_e	EX_cu2_e	EX_cu2_e	EX_cobalt2_e	EX_cu2_e	EX_cu2_e	EX_cu2_e	EX_cu2_e	EX_cu2_e	EX_cu2_e	EX_cobalt2_e	EX_cu2_e	EX_cu2_e	EX_cu2_e	EX_cu2_e	EX_cu2_e	EX_cu2_e	EX_cu2_e	EX_cu2_e	EX_cu2_e	EX_cu2_e	EX_cu2_e	EX_cu2_e	EX_cu2_e	EX_cu2_e	EX_cu2_e	EX_cu2_e	EX_cobalt2_e	EX_cu2_e	EX_cobalt2_e	EX_cu2_e	EX_cu2_e	EX_cu2_e	EX_cobalt2_e	EX_cu2_e	EX_cu2_e	EX_cu2_e	EX_cu2_e	EX_cu2_e
	EX_mg2_e	EX_mg2_e	EX_mg2_e	EX_mg2_e	EX_mg2_e	EX_mg2_e	EX_cu2_e	EX_cu2_e	EX_mg2_e	EX_acgam_e	EX_cys__L_e	EX_cys__L_e	EX_mg2_e	EX_cu2_e	EX_mg2_e	EX_cys__L_e	EX_mg2_e	EX_mg2_e	EX_cys__L_e	EX_cys__L_e	EX_cu2_e	EX_mg2_e	EX_cys__L_e	EX_cys__L_e	EX_mg2_e	EX_mg2_e	EX_mg2_e	EX_mg2_e	EX_mg2_e	EX_cys__L_e	EX_cys__L_e	EX_cys__L_e	EX_mg2_e	EX_cys__L_e	EX_mg2_e	EX_cys__L_e	EX_cys__L_e	EX_cu2_e	EX_ala__D_e	EX_cu2_e	EX_mg2_e	EX_cys__L_e	EX_acgam_e	EX_cu2_e	EX_cys__L_e	EX_cys__L_e	EX_mg2_e	EX_mg2_e	EX_mg2_e
	EX_fe2_e	EX_fe2_e	EX_fe2_e	EX_fe2_e	EX_fe2_e	EX_fe2_e	EX_mg2_e	EX_mg2_e	EX_fe2_e	EX_mg2_e	EX_mg2_e	EX_mg2_e	EX_fe2_e	EX_cys__L_e	EX_fe2_e	EX_mg2_e	EX_fe2_e	EX_fe2_e	EX_mg2_e	EX_mg2_e	EX_cys__L_e	EX_fe2_e	EX_mg2_e	EX_mg2_e	EX_fe2_e	EX_fe2_e	EX_fe2_e	EX_fe2_e	EX_fe2_e	EX_mg2_e	EX_mg2_e	EX_ala__L_e	EX_fe2_e	EX_mg2_e	EX_fe2_e	EX_mg2_e	EX_mg2_e	EX_cys__L_e	EX_mg2_e	EX_mg2_e	EX_fe2_e	EX_mg2_e	EX_mg2_e	EX_mg2_e	EX_mg2_e	EX_mg2_e	EX_fe2_e	EX_fe2_e	EX_fe2_e
	EX_mn2_e	EX_mn2_e	EX_mn2_e	EX_mn2_e	EX_mn2_e	EX_mn2_e	EX_fe2_e	EX_fe2_e	EX_mn2_e	EX_fe2_e	EX_fe2_e	EX_fe2_e	EX_mn2_e	EX_mg2_e	EX_mn2_e	EX_fe2_e	EX_mn2_e	EX_mn2_e	EX_fe2_e	EX_fe2_e	EX_mg2_e	EX_mn2_e	EX_fe2_e	EX_fe2_e	EX_mn2_e	EX_mn2_e	EX_mn2_e	EX_mn2_e	EX_mn2_e	EX_fe2_e	EX_fe2_e	EX_mg2_e	EX_mn2_e	EX_fe2_e	EX_mn2_e	EX_fe2_e	EX_fe2_e	EX_mg2_e	EX_fe2_e	EX_fe2_e	EX_mn2_e	EX_fe2_e	EX_fe2_e	EX_fe2_e	EX_fe2_e	EX_fe2_e	EX_mn2_e	EX_mn2_e	EX_mn2_e
	EX_mobd_e	EX_mobd_e	EX_mobd_e	EX_mobd_e	EX_mobd_e	EX_mobd_e	EX_mn2_e	EX_mn2_e	EX_mobd_e	EX_mn2_e	EX_mn2_e	EX_mn2_e	EX_mobd_e	EX_fe2_e	EX_mnl_e	EX_mn2_e	EX_mobd_e	EX_mobd_e	EX_mn2_e	EX_mn2_e	EX_fe2_e	EX_mobd_e	EX_mn2_e	EX_mn2_e	EX_mobd_e	EX_mnl_e	EX_mobd_e	EX_mobd_e	EX_mobd_e	EX_mn2_e	EX_mn2_e	EX_fe2_e	EX_mobd_e	EX_mn2_e	EX_mobd_e	EX_mn2_e	EX_mn2_e	EX_fe2_e	EX_mn2_e	EX_mn2_e	EX_mobd_e	EX_mn2_e	EX_mn2_e	EX_mn2_e	EX_mn2_e	EX_mn2_e	EX_mobd_e	EX_mobd_e	EX_mobd_e
	EX_zn2_e	EX_zn2_e	EX_g6p_e	EX_g6p_e	EX_zn2_e	EX_zn2_e	EX_mobd_e	EX_mobd_e	EX_pi_e	EX_mobd_e	EX_mobd_e	EX_mobd_e	EX_frulys_e	EX_mn2_e	EX_mobd_e	EX_mobd_e	EX_pi_e	EX_pi_e	EX_mobd_e	EX_mobd_e	EX_mn2_e	EX_g6p_e	EX_mobd_e	EX_mobd_e	EX_g6p_e	EX_mobd_e	EX_pi_e	EX_g6p_e	EX_pi_e	EX_mobd_e	EX_mobd_e	EX_mn2_e	EX_nh4_e	EX_mobd_e	EX_zn2_e	EX_mobd_e	EX_mobd_e	EX_mn2_e	EX_mobd_e	EX_mobd_e	EX_g6p_e	EX_mobd_e	EX_mobd_e	EX_mobd_e	EX_mobd_e	EX_mobd_e	EX_pi_e	EX_pi_e	EX_zn2_e
	EX_glyc2p_e	EX_taur_e	EX_zn2_e	EX_zn2_e	EX_glyc3p_e	EX_taur_e	EX_g6p_e	EX_g6p_e	EX_zn2_e	EX_zn2_e	EX_g6p_e	EX_frulys_e	EX_pi_e	EX_mobd_e	EX_pi_e	EX_g6p_e	EX_zn2_e	EX_zn2_e	EX_g6p_e	EX_zn2_e	EX_mobd_e	EX_orn_e	EX_g6p_e	EX_nh4_e	EX_zn2_e	EX_pi_e	EX_zn2_e	EX_zn2_e	EX_zn2_e	EX_zn2_e	EX_g6p_e	EX_mobd_e	EX_g6p_e	EX_g6p_e	EX_gam_e	EX_zn2_e	EX_pi_e	EX_mobd_e	EX_g6p_e	EX_g6p_e	EX_zn2_e	EX_g6p_e	EX_pi_e	EX_g6p_e	EX_zn2_e	EX_zn2_e	EX_zn2_e	EX_zn2_e	EX_so4_e
	EX_his__L_e	EX_glyc2p_e	EX_his__L_e	EX_taur_e	EX_his__L_e	EX_glyc3p_e	EX_zn2_e	EX_zn2_e	EX_taur_e	EX_so4_e	EX_orn_e	EX_zn2_e	EX_zn2_e	EX_g6p_e	EX_zn2_e	EX_zn2_e	EX_sbt__D_e	EX_taur_e	EX_zn2_e	EX_glyc3p_e	EX_g6p_e	EX_zn2_e	EX_zn2_e	EX_g6p_e	EX_so4_e	EX_zn2_e	EX_glc__D_e	EX_ser__L_e	EX_tartr__L_e	EX_gam_e	EX_zn2_e	EX_g6p_e	EX_zn2_e	EX_zn2_e	EX_so4_e	EX_gam_e	EX_zn2_e	EX_g6p_e	EX_zn2_e	EX_zn2_e	EX_so4_e	EX_zn2_e	EX_zn2_e	EX_zn2_e	EX_glc__D_e	EX_glc__D_e	EX_sbt__D_e	EX_his__L_e	EX_thr__L_e
	EX_k_e	EX_his__L_e	EX_k_e	EX_his__L_e	EX_k_e	EX_his__L_e	EX_so4_e	EX_so4_e	EX_glc__D_e	EX_glyc2p_e	EX_zn2_e	EX_glyc3p_e	EX_his__L_e	EX_zn2_e	EX_taur_e	EX_tartr__L_e	EX_taur_e	EX_glyc_e	EX_gln__L_e	EX_his__L_e	EX_zn2_e	EX_so4_e	EX_glu__L_e	EX_zn2_e	EX_gln__L_e	EX_his__L_e	EX_his__L_e	EX_so4_e	EX_taur_e	EX_glyc3p_e	EX_his__L_e	EX_zn2_e	EX_so4_e	EX_his__L_e	EX_glyc2p_e	EX_glyc2p_e	EX_his__L_e	EX_zn2_e	EX_so4_e	EX_so4_e	EX_glu__L_e	EX_ser__L_e	EX_his__L_e	EX_so4_e	EX_glyc2p_e	EX_glyc3p_e	EX_his__L_e	EX_k_e	EX_glyc3p_e
	EX_tchola_e	EX_k_e	EX_tchola_e	EX_k_e	EX_tchola_e	EX_k_e	EX_his__L_e	EX_his__L_e	EX_his__L_e	EX_his__L_e	EX_his__L_e	EX_his__L_e	EX_k_e	EX_his__L_e	EX_his__L_e	EX_his__L_e	EX_his__L_e	EX_his__L_e	EX_his__L_e	EX_k_e	EX_his__L_e	EX_his__L_e	EX_his__L_e	EX_his__L_e	EX_his__L_e	EX_k_e	EX_k_e	EX_his__L_e	EX_his__L_e	EX_his__L_e	EX_k_e	EX_his__L_e	EX_his__L_e	EX_k_e	EX_his__L_e	EX_his__L_e	EX_k_e	EX_his__L_e	EX_his__L_e	EX_his__L_e	EX_his__L_e	EX_his__L_e	EX_k_e	EX_his__L_e	EX_his__L_e	EX_his__L_e	EX_k_e	EX_malt_e	EX_his__L_e
[truncated: 662 more rows]
[truncated: 519 more columns]

## Sheet: Perturbed values biomass
		Perturbed model 1	Perturbed model 2	Perturbed model 3	Perturbed model 4	Perturbed model 5	Perturbed model 6	Perturbed model 7	Perturbed model 8	Perturbed model 9	Perturbed model 10	Perturbed model 11	Perturbed model 12	Perturbed model 13	Perturbed model 14	Perturbed model 15	Perturbed model 16	Perturbed model 17	Perturbed model 18	Perturbed model 19	Perturbed model 20	Perturbed model 21	Perturbed model 22	Perturbed model 23	Perturbed model 24	Perturbed model 25	Perturbed model 26	Perturbed model 27	Perturbed model 28	Perturbed model 29	Perturbed model 30	Perturbed model 31	Perturbed model 32	Perturbed model 33	Perturbed model 34	Perturbed model 35	Perturbed model 36	Perturbed model 37	Perturbed model 38	Perturbed model 39	Perturbed model 40	Perturbed model 41	Perturbed model 42	Perturbed model 43	Perturbed model 44	Perturbed model 45	Perturbed model 46	Perturbed model 47	Perturbed model 48
[truncated: 66 more rows]
[truncated: 52 more columns]

[truncated: 2 more sheets: Perturbed values ATPM, Sheet4]
