# Supplementary material for: Metabolic network reconstruction as a resource for analyzing Salmonella Typhimurium SL1344 growth in the mouse intestine
Source: PLoS Comput Biol. 2025 Mar 11;21(3):e1012869. doi: 10.1371/journal.pcbi.1012869 (PMC11925469; doi:10.1371/journal.pcbi.1012869)
Supplement: S1 Table — (XLSX) [file pcbi.1012869.s021.xlsx]

## Sheet: Sheet1
Compound	mol ATP/ mol C anaerobic	mol ATP/ mol C aerobic
D-Alanine	0.005	0.051
L-Alanyl glycine	0.009	0.036
L-Asparagine	0.011	0.043
Glycerol	0.017	0.095
L-Glutamate	-	0.037
L-Lactate	-	0.066
Succinate	-	0.063
D-Glucose	0.021	0.082
Pyruvate	0.01	0.06
