# Supplementary material for: Metabolic network reconstruction as a resource for analyzing Salmonella Typhimurium SL1344 growth in the mouse intestine
Source: PLoS Comput Biol. 2025 Mar 11;21(3):e1012869. doi: 10.1371/journal.pcbi.1012869 (PMC11925469; doi:10.1371/journal.pcbi.1012869)
Supplement: S2 Table — (XLSX) [file pcbi.1012869.s022.xlsx]

## Sheet: Sheet1
Compound	Compound	Compound	Compound	Compound	Compound
Name	Identifier	Name	Identifier	Name	Identifier
Calcium	C00076	L-Alanine	C00041	D-Glucose	C00031
Chloride	C00698	L-Arabinose	C00259	D-Fructose	C00095
Co2+	C00175	L-Arginine	C00062	D-Glucose6-phosphate	C00092
Cob(I)alamin	C00853	L-Ascorbate	C00072	D-Mannitol	C00392
Copper	C00070	L-Asparagine	C00152	D-Sorbitol	C00794
Fe2+	C14818	L-Aspartate	C00049	Maltose	C00208
H2O	C00001	L-Cysteine	C00097	Glucoselysine	C20978
Hydrogen	C00282	L-Glutamate	C00025	Fructoselysine	C16488
Fe3+	C14819	L-Glutamine	C00064	Glycerol2-phosphate	C02979
Magnesium	C00305	L-Histidine	C00135	Glycerol3-phosphate	C00093
Manganese	C00034	L-Lactate	C00186	Glycerol	C00116
Molybdate	C06232	L-Leucine	C00123	Cholic acid	C00695
Phosphate	C00009	L-Lysine	C00047	Chenodeoxycholate	C02528
Potassium	C00238	L-Malate	C00149	Methyl β-D galactoside	C03619
Sodium	C01330	L-Methionine	C00073	Deoxycholic acid	C04483
Sulfate	C00059	L-Proline	C00148	7-Oxodeoxycholate	C04643
Selenate	C05697	L-Serine	C00065	Taurocholate	C05122
Zinc	C00038	L-Threonine	C00188	Spermidine	C00315
Ammonium	C01342	L-Tryptophan	C00078	Taurine	C00245
Acetate	C00033	L-Tyrosine	C00082	N-acetyl-D-glucosamine	C00140
Citrate	C00158	L-tartrate	C00898	N-Acetylmuramate	C02713
Fumarate	C00122	Glycine	C00037	N-Acetyl-L-glutamate	C00624
Succinate	C00042	D-Alanine	C00133	3-Methyl-2 oxobutyrate	C00141
Butyrate	C00246	Ornithine	C00077	4-Aminobutanoate	C00334
Propionate	C00163	Hypoxanthine	C00262	D-Alanyl-D-alanine	C00993
Itaconate	C00490	Indole	C00463	Uracil	C00106
Folate	C00504	D-Glucosamine	C00329	Trimethylamine	C00565
