# Supplementary material for: Metabolic network reconstruction as a resource for analyzing Salmonella Typhimurium SL1344 growth in the mouse intestine
Source: PLoS Comput Biol. 2025 Mar 11;21(3):e1012869. doi: 10.1371/journal.pcbi.1012869 (PMC11925469; doi:10.1371/journal.pcbi.1012869)
Supplement: S3 Table — (XLSX) [file pcbi.1012869.s023.xlsx]

## Sheet: Sheet1
Compound	Database		Alternative	Unique Reactions	Added Reactions
Itaconate	SL1344 annotation	1	R00237|R02491|R10600	R00237	R00237
		2	R00237|R02404|R02491	R02404	R02404
		3	R00237|R02407|R02491	R02407	R02407
				R02491	R02491
				R10600	R10600
Folate	SL1344 annotation	1	R02235	R02235	R02235
		2	R02236	R02236	R02236
		3	R00940	R00940	R00940
		4	R00937	R00937	R00937
Fructoselysine	SL1344 annotation	1	R08124|R08125	R08124	R08124
				R08125	R08125
N-Acetylmuramate	SL1344 annotation	1	R02630|R08559	R02630	R02630
		2	R03232|R08559	R03232	R08559
				R08559
Butyrate	KEGG prokaryotes	1	R01179	R01179	R01179
Taurine	KEGG prokaryotes	1	R01685|R05651	R01682	R01682
		2	R01684|R05651	R01684	R01684
		3	R05651|R05652	R01685	R01685
		4	R01682|R07634	R05651	R05651
				R05652	R05652
				R07634	R07634
Cholate	KEGG prokaryotes	1	R02797	R02797	R02797
Taurocholate	KEGG prokaryotes	1	R02797	R02797	R02797
Deoxycholate	KEGG	1	R07220	R07220	R07220
Chenodeoxycholate	KEGG	1	R02794|R03719|R03974|R04507|R04546|R04580|R04592|R04806|R04807|R04812|R04813|R07204|R08758|R08759|R08760|R08761	R02794	R03719
		2	R02794|R03719|R04507|R04546|R04580|R04592|R04806|R04807|R04812|R04813|R07204|R08743|R08758|R08759|R08760|R08761	R03506	R03974
		3	R03506|R03719|R03720|R04506|R04507|R04546|R04580|R04592|R04805|R04806|R04807|R04812|R04813|R07204|R08743|R08759	R03507	R04507
		4	R03719|R03720|R03974|R04507|R04546|R04580|R04592|R04805|R04806|R04807|R04812|R04813|R07204|R08759|R08760|R08761	R03719	R04546
		5	R03719|R03720|R04507|R04546|R04580|R04592|R04806|R04807|R04812|R04813|R07204|R08743|R08758|R08759|R08760|R08761	R03720	R04580
		6	R03719|R03720|R04507|R04546|R04580|R04592|R04805|R04806|R04807|R04812|R04813|R07204|R08743|R08759|R08760|R08761	R03974	R04592
		7	R03719|R03720|R03974|R04507|R04546|R04580|R04592|R04806|R04807|R04812|R04813|R07204|R08758|R08759|R08760|R08761	R04506	R04806
		8	R03506|R03719|R03974|R04506|R04507|R04546|R04580|R04592|R04805|R04806|R04807|R04812|R04813|R07204|R07296|R08759	R04507	R04807
		9	R03506|R03507|R03719|R03720|R03974|R04507|R04546|R04580|R04592|R04805|R04806|R04807|R04812|R04813|R07204|R08760	R04546	R04812
		10	R03719|R03974|R04507|R04546|R04580|R04592|R04805|R04806|R04807|R04812|R04813|R07204|R07296|R08759|R08760|R08761	R04580	R04813
		11	R03506|R03507|R03719|R03720|R04507|R04546|R04580|R04592|R04805|R04806|R04807|R04812|R04813|R07204|R08743|R08760	R04592	R07204
		12	R03506|R03719|R03720|R03974|R04506|R04507|R04546|R04580|R04592|R04805|R04806|R04807|R04812|R04813|R07204|R08759	R04805	R07296
		13	R02794|R03719|R04507|R04546|R04580|R04592|R04805|R04806|R04807|R04812|R04813|R07204|R08743|R08759|R08760|R08761	R04806	R08758
		14	R02794|R03719|R03974|R04507|R04546|R04580|R04592|R04805|R04806|R04807|R04812|R04813|R07204|R08759|R08760|R08761	R04807	R08759
		15	R03506|R03719|R04506|R04507|R04546|R04580|R04592|R04805|R04806|R04807|R04812|R04813|R07204|R07296|R08743|R08759	R04812	R08760
		16	R02794|R03506|R03507|R03719|R03974|R04507|R04546|R04580|R04592|R04805|R04806|R04807|R04812|R04813|R07204|R08760	R04813	R08761
		17	R02794|R03506|R03719|R03974|R04506|R04507|R04546|R04580|R04592|R04806|R04807|R04812|R04813|R07204|R08758|R08759	R07204
		18	R03719|R03974|R04507|R04546|R04580|R04592|R04806|R04807|R04812|R04813|R07204|R07296|R08758|R08759|R08760|R08761	R07296
		19	R03506|R03719|R04506|R04507|R04546|R04580|R04592|R04806|R04807|R04812|R04813|R07204|R07296|R08743|R08758|R08759	R08743
		20	R03506|R03507|R03719|R04507|R04546|R04580|R04592|R04805|R04806|R04807|R04812|R04813|R07204|R07296|R08743|R08760	R08758
		21	R03506|R03507|R03719|R03974|R04507|R04546|R04580|R04592|R04805|R04806|R04807|R04812|R04813|R07204|R07296|R08760	R08759
		22	R02794|R03506|R03719|R04506|R04507|R04546|R04580|R04592|R04806|R04807|R04812|R04813|R07204|R08743|R08758|R08759	R08760
		23	R02794|R03506|R03719|R03974|R04506|R04507|R04546|R04580|R04592|R04805|R04806|R04807|R04812|R04813|R07204|R08759	R08761
		24	R03506|R03507|R03719|R03720|R03974|R04507|R04546|R04580|R04592|R04806|R04807|R04812|R04813|R07204|R08758|R08760
		25	R03719|R04507|R04546|R04580|R04592|R04805|R04806|R04807|R04812|R04813|R07204|R07296|R08743|R08759|R08760|R08761
		26	R02794|R03506|R03507|R03719|R04507|R04546|R04580|R04592|R04806|R04807|R04812|R04813|R07204|R08743|R08758|R08760
		27	R03506|R03719|R03720|R04506|R04507|R04546|R04580|R04592|R04806|R04807|R04812|R04813|R07204|R08743|R08758|R08759
		28	R03506|R03507|R03719|R04507|R04546|R04580|R04592|R04806|R04807|R04812|R04813|R07204|R07296|R08743|R08758|R08760
		29	R02794|R03506|R03719|R04506|R04507|R04546|R04580|R04592|R04805|R04806|R04807|R04812|R04813|R07204|R08743|R08759
		30	R03506|R03719|R03974|R04506|R04507|R04546|R04580|R04592|R04806|R04807|R04812|R04813|R07204|R07296|R08758|R08759
		31	R02794|R03506|R03507|R03719|R04507|R04546|R04580|R04592|R04805|R04806|R04807|R04812|R04813|R07204|R08743|R08760
		32	R03719|R04507|R04546|R04580|R04592|R04806|R04807|R04812|R04813|R07204|R07296|R08743|R08758|R08759|R08760|R08761
		33	R03506|R03719|R03720|R03974|R04506|R04507|R04546|R04580|R04592|R04806|R04807|R04812|R04813|R07204|R08758|R08759
		34	R03506|R03507|R03719|R03974|R04507|R04546|R04580|R04592|R04806|R04807|R04812|R04813|R07204|R07296|R08758|R08760
		35	R02794|R03506|R03507|R03719|R03974|R04507|R04546|R04580|R04592|R04806|R04807|R04812|R04813|R07204|R08758|R08760
		36	R03506|R03507|R03719|R03720|R04507|R04546|R04580|R04592|R04806|R04807|R04812|R04813|R07204|R08743|R08758|R08760
7-Ketocholate	KEGG	1	R02792	R02792	R02792
Glucoselysine	ATLASX	1	R08124_1|R08125_1	R08124_1	R08124_1
			(C00002+ C20978 <=> C00008 + C00080 + C20979|C00001 + C20979 <=> C00092 + C00047)
				R08125_1	R08125_1
Methyl-galactoside	ATLASX	1	alphaMG_H	alphaMG_H	alphaMG_H
			(C00001 + C03619 <=> C00031 + C00132)
