# Supplementary material for: Metabolic network reconstruction as a resource for analyzing Salmonella Typhimurium SL1344 growth in the mouse intestine
Source: PLoS Comput Biol. 2025 Mar 11;21(3):e1012869. doi: 10.1371/journal.pcbi.1012869 (PMC11925469; doi:10.1371/journal.pcbi.1012869)
Supplement: S4 Table — (XLSX) [file pcbi.1012869.s024.xlsx]

## Sheet: Sheet1
Removed Reactions
Reaction ID	Reaction Formula	Compound
GLYCL	NAD + Glycine + 5,6,7,8-Tetrahydrofolate  CO2 + Ammonium + NADH + 5,10-Methylenetetrahydrofolate	L-Threonine
OBTFL	CoA + 2-Oxobutanoate  Propanoyl-CoA + Formate	L-Threonine
CITL	Citrate -> Acetate + Oxaloacetate	Glutamine, Glutamate, alpha-Ketoglutaric acid
DKDID	H2O + D-2,3-Diketo 4-deoxy-epi-inositol  H+ + 2-Deoxy-5-keto-D-gluconic acid	meso-inositol
OAADCS	H+ + 2 Na+cytosolic + Oxaloacetate  CO2 + Pyruvate + 2 Na+periplasmic	Glycerol
2INSD	2-Inosose  H2O + D-2,3-Diketo 4-deoxy-epi-inositol	meso-inositol
D5KGPA	2-Deoxy-5-keto-D-gluconic acid 6-phosphate Dihydroxyacetone phosphate + Malonate semialdehyde	meso-inositol
DTARTD	D-tartrate  H2O + Oxaloacetate	D-tartrate
GUAPRT	5-Phospho-alpha-D-ribose 1-diphosphate + Guanine  Diphosphate + GMP	Guanine
Added Reactions
Reaction ID	Reaction Formula	Compound
Mpyr_MTT	Methyl-pyruvate + H2O  Pyruvate + Methanol	Methyl-pyruvate
alphaMG_H	Methyl alpha-D-galactoside + H2O  D-Glucose + Methanol	Methyl alpha-D-galactoside
R03183	NADP+ + L-Gulonolactone  NADPH + H+ + D-Glucuronolactone	D-Galactonic acid y-lactone
R02957	D-Glucuronolactone + NAD+ + 2 H2O  D-Glucarate + NADH + H+	D-Galactonic acid y-lactone
R00461	L-Lysine  (3S)-3,6-Diaminohexanoate	L-Lysine
R02786	ATP + L-Lysine + UDP-N-acetylmuramoyl-L-alanyl-D-glutamate  ADP + Orthophosphate + UDP-N-acetylmuramoyl-L-alanyl-gamma-D-glutamyl-L-lysine	L-Lysine
R09597	ATP + L-Lysine + [tRNA(Ile2)]-cytidine34  H2O + Diphosphate + AMP + [tRNA(Ile2)]-lysidine34	L-Lysine
R10699	L-Lysine + 8-Amino-7-oxononanoate  7,8-Diaminononanoate + L-2-Aminoadipate 6-semialdehyde	L-Lysine
