# Supplementary material for: Metabolic network reconstruction as a resource for analyzing Salmonella Typhimurium SL1344 growth in the mouse intestine
Source: PLoS Comput Biol. 2025 Mar 11;21(3):e1012869. doi: 10.1371/journal.pcbi.1012869 (PMC11925469; doi:10.1371/journal.pcbi.1012869)
Supplement: S5 Table — (XLSX) [file pcbi.1012869.s025.xlsx]

## Sheet: Sheet1
	Reaction ID	Predicted Gene name	Predicted Gene locus	Comments
Reactions annotated	R04507	acs	SL1344_4211
with a 4 level EC number	R04580	acs	SL1344_4211
	R04807	SL1344_4154	SL1344_4154	low similarity
	R04813	fadJ	SL1344_2357
	R07204	G1X41_02660	G1X41_02660
	R07296	tesB	SL1344_0458
	R08760	prpC	SL1344_0364	low similarity
	R08761	G1X41_02660	G1X41_02660	low similarity
	R02792	ucpA	SL1344_2408
	R01684	aspC	SL1344_0935
	R01682	iscS	SL1344_2505
	R05652	oat	SL1344_3191
	R07634	metB	SL1344_4049
	R01179	citF2	SL1344_0062
	R03183	dkgA	G1X41_16365
EC number predicted	R08124_1	nanK	SL1344_3308	SL1344_3565 (for fructoselysine)
by BridgIT
