# Supplementary material for: Metabolic network reconstruction as a resource for analyzing Salmonella Typhimurium SL1344 growth in the mouse intestine
Source: PLoS Comput Biol. 2025 Mar 11;21(3):e1012869. doi: 10.1371/journal.pcbi.1012869 (PMC11925469; doi:10.1371/journal.pcbi.1012869)
Supplement: S6 Table — (XLSX) [file pcbi.1012869.s026.xlsx]

## Sheet: Sheet1
	Reaction ID	Predicted Gene name	Predicted Gene locus	Comments
Reactions annotated	HEX4	glk	SL1344_2371
with a 4 level EC number	BPNT	trpH	SL1344_1653
	SSALx	G1X41_10220	G1X41_10220	BLAST - E. coli gene with the same functionality: gabD
	DDPGALA	garL	SL1344_3222
	ALATA_L	ilvE	SL1344_3863
	OXAMTC	argI/argF	SL1344_4399
	GCALDD	putA	SL1344_1062
	ACGAL1PPpp	agp	SL1344_1056
	NADN	pstS	SL1344_3824	low similarity
	PMDPHT	yaeD	SL1344_0249
	GLYOX3	araH	SL1344_1864	low similarity
	AACTOOR	SL1344_0561	SL1344_0561	low similarity
	PYDXPP	G1X19_10220	G1X19_10220
	PDXPP	ycbW	SL1344_0999	low similarity
	HYPOE	fbp	SL1344_4348	low similarity
EC number predicted	DNMPPA	yaeD	SL1344_0249
by BridgIT	MDRPD	ilvD	SL1344_3864
	PDX5PO2	adhC	SL1344_1557
	D5KGPA	fbaB	SL1344_2118
	MTRK	rfaE/hldE	SL1344_3173
	DHBSH_1	pdgL	SL1344_1530
	GUR1PPpp	yihX	SL1344_3972
	LCARR	G1X19_09650	G1X19_09650
