# Supplementary material for: Metabolic network reconstruction as a resource for analyzing Salmonella Typhimurium SL1344 growth in the mouse intestine
Source: PLoS Comput Biol. 2025 Mar 11;21(3):e1012869. doi: 10.1371/journal.pcbi.1012869 (PMC11925469; doi:10.1371/journal.pcbi.1012869)
Supplement: S7 Table — (XLSX) [file pcbi.1012869.s027.xlsx]

## Sheet: Sheet1
Reaction ID	Reaction Formula	Subsystem
MDRPD	5mdru1p_c -> h2o_c + dkmpp_c	Arginine and Proline Metabolism
ALATA_L	akg_c + ala__L_c <=> glu__L_c + pyr_c	Alanine and Aspartate Metabolism
GCALDD	h2o_c + nad_c + gcald_c -> 2 h_c + nadh_c + glyclt_c	Folate Metabolism
MTRK	atp_c + 5mtr_c -> adp_c + h_c + 5mdr1p_c	Arginine and Proline Metabolism
PMDPHT	h2o_c + 5aprbu_c -> pi_c + 4r5au_c	Cofactor and Prosthetic Group Biosynthesis
DNMPPA	h2o_c + dhpmp_c -> pi_c + dhnpt_c	Cofactor and Prosthetic Group Biosynthesis
