# Supplementary material for: Metabolic network reconstruction as a resource for analyzing Salmonella Typhimurium SL1344 growth in the mouse intestine
Source: PLoS Comput Biol. 2025 Mar 11;21(3):e1012869. doi: 10.1371/journal.pcbi.1012869 (PMC11925469; doi:10.1371/journal.pcbi.1012869)
Supplement: S8 Table — (XLSX) [file pcbi.1012869.s028.xlsx]

## Sheet: Sheet1
Reaction ID	Gene - reaction rule (Gene name)	Gene - reaction rule (Gene locus)
R00237		SL1344_3094
R00937	folA	SL1344_0088
R00940	folA	SL1344_0088
R02235	folA	SL1344_0088
R02236	folA	SL1344_0088
R02404	sucD or sucC	SL1344_0721 or SL1344_0720
R02407		SL1344_3092
R02491		SL1344_3093
R02630	SL1344_0565 or	SL1344_0565 or SL1344_4468 or SL1344_0563 or SL1344_0562 or SL1344_1761 or SL1344_4469
	SL1344_4468 or
	manY or
	manZ or
	SL1344_1761 or
	SL1344_4469
R08124		SL1344_3565
R08125		SL1344_0560 or SL1344_3566 or SL1344_4471
R08559	crr	SL1344_2396
R10600		SL1344_3092
R00461	yjeK	SL1344_4270
R02786	murE	SL1344_0123
R09597	mesJ	SL1344_0237
R10699	bioA	SL1344_0770
