# Supplementary material for: Metabolic network reconstruction as a resource for analyzing Salmonella Typhimurium SL1344 growth in the mouse intestine
Source: PLoS Comput Biol. 2025 Mar 11;21(3):e1012869. doi: 10.1371/journal.pcbi.1012869 (PMC11925469; doi:10.1371/journal.pcbi.1012869)
Supplement: S9 Table — The data are retrieved from doi: 10.1016/j.chom.2020.04.013. (XLSX) [file pcbi.1012869.s029.xlsx]

## Sheet: Sheet1
Mutant strain	CI 1 day post infection	p-value
frd	0.0305	0.0006
sucCD	0.7144	0.3636
mdh	0.7865	0.0476
aspA	0.1557	<0.0001
fumAC	0.9127	0.0476
fumB	0.673	0.0022
dcuB	0.5309	0.0012
glnA	7.3511	0.034
