# Supplementary material for: Metabolic network reconstruction as a resource for analyzing Salmonella Typhimurium SL1344 growth in the mouse intestine
Source: PLoS Comput Biol. 2025 Mar 11;21(3):e1012869. doi: 10.1371/journal.pcbi.1012869 (PMC11925469; doi:10.1371/journal.pcbi.1012869)
Supplement: S10 Table — (XLSX) [file pcbi.1012869.s030.xlsx]

## Sheet: Sheet1
Compartment	pH	ΔΨ [mV]	Ionic Strength [M]	Concentrations range [M]
cytosol	7.5	0	0.25	10-7 – 0.05
periplasm	7	150	0.25	10-7 – 0.05
extracellular	7	0	0.25	10-8 – 0.1
