# Supplementary material for: Metabolic network reconstruction as a resource for analyzing Salmonella Typhimurium SL1344 growth in the mouse intestine
Source: PLoS Comput Biol. 2025 Mar 11;21(3):e1012869. doi: 10.1371/journal.pcbi.1012869 (PMC11925469; doi:10.1371/journal.pcbi.1012869)
Supplement: S11 Table — (XLSX) [file pcbi.1012869.s031.xlsx]

## Sheet: Sheet1
Medium ID	Prediction	Carbon source	g/100 ml	Nitrogen source	g/100 ml
Media 1	high	Ascorbate	0.391	Glycine	0.1403
Media 2	high	Ascorbate	0.391	L-Glutamine	0.1366
Media 3	high	Fructose	0.4	L-Aspartate	0.2488
Media 4	high	D-Glucose	0.4	Ammonium	0.0337
Media 5	high	D-Glucose	0.4	L-Aspartate	0.2488
Media 6	high	Fructose	0.4	Ammonium	0.0337
Media 7	low	Ascorbate	0.391	L-Proline	0.2088
		Glucoselysine	0.0086
Media 8	low	Ascorbate	0.2112	Glycine	0.1403
		L-Arabinose	0.184
Media 9	low	Ascorbate	0.307	L-Glutamine	0.1366
		L-Malate	0.096
Media 10	low	Ascorbate	0.2639	L-Glutamine	0.1366
				Glycerol	0.133
Media 11	low	Ascorbate	0.2542	Glycine	0.1403
		L-Malate	0.1563
Media 12	low	Maltose	0.38	Ammonium	0.0337
Media 13	low	Maltose	0.38	L-Glutamate	0.275
Media 14	low	Glucoselysine	0.3423	L-Arginine	0.0814
